# Supplementary material for: Inter-Island Whole-Genome Comparison Reveals Micro-Evolutionary Dynamics of the Red Fox, Stimulated Through Post-Glacial Sea-Level Alterations
Source: Genome Biol Evol. 2025 Aug 21;17(8):evaf152. doi: 10.1093/gbe/evaf152 (PMC12368961; doi:10.1093/gbe/evaf152)
Supplement: evaf152_Supplementary_Data [file evaf152_supplementary_data.zip]

Archive with 8 entries (6 files):
- File TS/File TS/
- File TS/File TS/Transcripts_HNSc.fasta
- File TS/File TS/Transcripts_HNSw.fasta
- File TS/File TS/Transcripts_KS.fasta
- File TS/File TS/Transcripts_SKK.fasta
- File TS/
- File S2.pdf
- File S1.xlsx
