# Supplementary material for: Inter-Island Whole-Genome Comparison Reveals Micro-Evolutionary Dynamics of the Red Fox, Stimulated Through Post-Glacial Sea-Level Alterations
Source: Genome Biol Evol. 2025 Aug 21;17(8):evaf152. doi: 10.1093/gbe/evaf152 (PMC12368961; doi:10.1093/gbe/evaf152)
Supplement: evaf152_Supplementary_Data [file evaf152_supplementary_data.zip › File TS/File TS/Transcripts_HNSc.fasta]

>g.0110t.1 CDS=2-201	.
ATGGAGGAGGCGAGGCCGGACCTGCAGGAGAAGTCTCGCCTAGAGCATGTGGAATGCCACCGGGGGTTTT
ACAAAGAGGAAGCCGTGACTCATGTCTGTATTTGTCAACGGAGCAGCAGTAACTTTGCTCGTATTCAGCA
GAAAGCCAAGCTGCCTCAGTCTGGAGGTCATGTGGCCGGGCTTCCTGGAGCCAGAGGGTGA
>g.0115t.1 CDS=2-303	.
ATGCAGAATCTAAGAAACAACGGACAGATGGGACTACGGAAAGCCGAGGACTTCTGTGGGACGGATCGAG
CAGCCGGAGGAGCGAAAATGTCCAGCGAGGAACCGGGCACAAGCCCCTGCAAATGTCATATGCCCACCAC
GCACGGCTACCCTCAGAAGACCCTGTCCCCCAAGGGCCACCATGTCAGCCAGCTGTTCCCAGGACTGACG
ACAGCTGRTGTCATGCAACTGAGGCGGGACCCAGGATCAGGRCCCRCGGCCCTCATCCCGAGGGACCCCA
ACAGCGGCCCCACAGAGGGCTGA
>g.0129t.1 CDS=2-204	.
ATGGCAGCAAGCGGGCGGCTGCTCCAGGGAGCACGGCCCACGGGGGGCGGGAGCAGGGACAGCGTCCAGC
AGGGAGAGCGCACCCTTGCCCCGGGTCACAACCAGGGCCGGAAAGAAGCGGCCTTTGCAGGAAGACGTTC
CTTAGAAGACGGGGCTGCTGGAGTCCGGAATGAGAAACAGACGCTCAGAGAGAAAAACATATAG
>g.0132t.1 CDS=2-285	.
ATGCGTGGTGACAGCTGCTTCAGAGGGAAGAGCGTCCGCTCTGAGACCCGGAACTTTCCATCCTGGTGGA
GTGGGGGTCCCCTGGGCAGGAAGCCCGCACACCCACCCTGCACGCACATTTCCCTTCTGAGAGTTGGGGG
GTCGAAGAGCCGGGGACTTGGGGGGAATGGGAGTGTCCTGGTCGTGACCCGGGGCAAGRGTGCGCTCTCC
CTGCTGGACGCTGTTCCACGGGGTGACGGCCCAGAAGAGCGTCTGAGGCAGAGCCACACGGACGCGGGAC
ATTAG
>g.0153t.1 CDS=2-303	.
ATGGYGGACAAGACACGCAAACTGCGCCCCAGGACCCTGTTCTCAGTGTCCCCTGCCAAGCGGTGGGAAG
CAGGAAGCAAGAGGGACTTGCTGAAAACCTGGACCTGCGTGCCCCGCGGCGCCTCCAGCGTCAGATCGAC
ACCCAGCAAACCTAAGCACCGACCCAGCAGCCGAGTCGCTGTGCGCGTCCTCCTGGCACATCCCCCGGCC
GCGGTAGGACCTGTTCCCATCACCAGCCTGCTGCTTCAGGACATCACCCTGCTTCTTGCCGTGCAGGTGT
GCAGCACCTGCTTCTTGCTGTGA
>g.0156t.1 CDS=2-894	Meteorin-like protein(metrnl)[SwissProt]
ATGAATAAATGGAGCCAGGCGTACCCCGTGAGATGTGCGGGGCGCGGGCTGACGCACGAGGCCCACAGGA
AGGARGTGGAGCAGGTGTACCTGCGCTGCTCCGCGGGCTCGGTGGAGTGGATGTACCCGACGGGGGCTCT
CATCGTCAACGTGCGGCCCAACACCTTCCCGCCTTCTCGGCACCTGACTCTGTGCATCAAGCCCCTCAAG
GACTCCTCAGGGGCCAATATTTATTTGGAAAAAACTGGAGAACTGAAGCTGCTGGTGCGGGACGGGGACC
GCGGGCCCGGCCAGGTGCGCTGCTTTGGCTTCGAGCAGGGCGGCCTCTTCGTGGAGGCCGCGCCCCAGCA
GGACATCAGCAGGAGGACCACGGGCTTCCAGTACGAGCTGACCAGCCGGCACGCGGAGTCGGACCTGCAC
GCCCTGTCAGACCCGCGCAGACAGAAGTCCTTGTCGTCAGATGCCAGGCCAGGCGTCCTGCTCTCGCTCC
CGGGCACGGACGACCTCACGGGCCCAGCCCCCTGCCGCCCTTGCAGTGACGCGGAGGTGCTGCTGGCCGT
CTGCACCAGCGACTTCGTCGTCCGAGGCTCCATCCAGAACGTCACGCACGCTCCGGAGCAGCAGGAGTCG
ACCATCCACCTGCGCGTGAGCCGCCTCTACCGGCAGAAGAGCAGGGTGTTCCGGCCGGCCCCGGAGGGCG
GCGGCTGGCGGGGGCGGGTGGCCACGCTGCTGGAGTGCGGCGTGAGGCCCGGGCGCGGCGAGTTCCTCTT
CACCGGCCACATGCACTTTGGGGAGGCCCGCCTCGGCTGCGCCCCGCGCTTCAAGGACTTCCAGAGGATG
TACCGGGACGCCGAGGAGAGGGGCCTGAACCCCTGCGAGATGGGCACGGACTGA
>g.0159t.1 CDS=2-951	UDP-GlcNAc:betaGal beta-1,3-N-acetylglucosaminyltransferase-like protein 1(B3GNTL1)[SwissProt]
ATGAGCTCACCGATTGAGCCGCCGCACAGCCAACGTGGTCTACTTGGTTTTGCTCGTGAGCCTAAAACAT
CCATCATCCTCCCGGTGCACAACGCCGAGCGCTGGCTGCACGAGTGCCTGAGGTCGGTTCTGCAGCAGGA
CTTCGCAGGCCCCATGGAGCTGTCGGTTTTCAACGATGCCAGTAAGGACCAGTCTCTGAGGATCCTGGAG
GAGTGGAAGGCGAAGCTGGAAGATTCTGGCATCCCCGTGGTCATTGGCGGGCACGAGTCTCCTTATCCGC
GTGGAGTTGGATATTCTAAAAATCAAGCAATAGCACAGAGCTCGGGGTCTTACCTTTGCTTTTTGGATTC
GGACGACGTGATGATGCCCCAGAGGGTGAGGCTGCAACTGGACGCTGCTACCCGGCACCCGACAAGTATC
ATCGGTTGTCAGGTGAGGAGGGAGCCCCCCGACTCCACGGAGCGGTACACGCGGTGGATCAACCAGCTGG
CGCCGGAGCAGCTCCTCACCCAGGTGTTCACCTCCCACGGCCCCACTGTCGTCATGCCCACCTGGTTCTG
CTCTCGCACTTGGTTCTCCCACGTGGGCCCGTTTGACGAGGGCGGGCAGGGTGTGCCCGAGGACCTGCTG
CTCTTCTACAACCACCTGCGGAAGGGCGGCGGGGTCGTGCGCGTGGACCGGAGCCTCGTCCTCTACCGCT
ACCACCCGGACGCGGCCACGCACTCCGTCCTCGAGACGACCATCTGGACGCACCGAGTCCGGTTCCTGGA
GGAGCGCGTCCTGCCGCACTGGGCCGCCTTCACCATCTGGAACGCGGGCCGCCAGGGGCGCCGGCTGTAC
CGCAGCCTCTCTGCGGGGGCGCGGCGCAAGGACCTCACCGGGGGCGAGTTCGAGGCCAACCTGCGGTCAC
TAAACCTGCAGGAGGGCCGGGACTTCCTTCACTTCAGCTGA
>g.01127t.1 CDS=2-2274	Zinc finger protein 750(znf750)[SwissProt]
ATGCGACACCACATGGCGGAGGGCTCAGCGTCCCCTCCAGGGCACAAGGCGGATGGCGCTACGGAGGACG
CTCCAGGCCAGCTCCATACCACAGGGCCCCACCGACGCAGCACGTGCCCACGGAGGCGGCCCACACTCCG
GACCCACACGGAGTCCCGAGAGGAACTAGGACAGCGGTCCTTTAAGCCACCACGGTCTGGGGTGCTCGTT
ACCCAGCCACAGAAGCTCTTGGAAAGCAAACAAAGGAGAAGCCRCGAAACTGCAAGACCTTCATTCGCCA
GAAGCCGGCAGTGCTCGGACCAGGGGGACACCAGCGCCTACAGCACAGGAGAGAACATGAGTCTCCTCAA
AGAGCGAAAACCAAAAAAGCCGCATTACATCCCAAGGCCTCCAGGAAAGCCCTTCAAGTATAAGTGTTTC
CAGTGTCCCTTCACTTGCAATGAAAAGTCTCACCTGTTCAACCACATGAAGTACGGTCTCTGCAAAAACT
CCATCACCTTAGTGTCAGAGCAGGACCGAGTGCCGAAGTGCCCCAAATCCAACTCTCTGGACCCCAAGCA
GACCAATCAGGCAGACTCGGCAGCAAAGCCCACCTCCGCCAAACCCGTCGCCAACGGGCTCCCACACTTT
GATGCCAAGCTCCAGCAAAGCCTCACCAAGGATGACGTGAAGGAAAATCTAGAACTGCACGCACGTGGGC
CCCACAGGGGCCCAGGACAGAAGCCCACCCTCCACGAGGAAGCTGCACCCCCGAGTCCAGCTCCAGAAGC
CCCGCGGGGCACCCAGCCTGTCCTGGAAGGCATCGTGCGGCCCTCGGCATTCGTCCCAGTGGGGGAGCAC
AGGCTGAAGGGGCCAGAACACGCTGAGGCCCCCGAACTGCTGGCRCTGCCCAACCCCACGGCCAAAGCCA
CCGCCTTCCACACCAAGTCTGCATTCCACACTCCYGGCTACCCATGGAAGGCTGGCTCGCCTTTCCTCCC
GCCCGAGTTCCCACACAAAATCCCTTCTACAAAGGGGTTTAGTGCCATTTCCCCTTACGTGCACCCCGCG
ATCCCAGAGTACCCGCCGCACTTCTACACTGAGCACGGACTGGCCACCATCTACTCGCCCTACCTACTCG
CCGGGAACTCACCCGAGTGCGATGCCCCYCTGCTGCCTGTCTACGGGGCCCAAGACCAGAGGCACCTGCT
GCCTCCGCCGGGGCCGGTCCCGAAGCACCTGAACCCCCCCTCGGCCTACGACCATTACAGGTTCTTCCAG
CAGTATCACCCCAACCTGCCCATTCCGTACGGGTTTTACAGACCAGAGGCTGCGTTCTCCTCCTACGGTC
TCAGACTCCCGGCCGTCGCAGGTGTTTCCAGAGATCAAAGCTCCCACCTCCTGGAAGAAGCTGCCCTGCT
CTACCCGGCCCTGAGTCCGTCCAAGTCAAGTCCTTCCAGCACCCACAAAAAGCACACCGAGTGTGAGAAG
GGGAGCCCAAGTCCCGAGGCTGAAGATCGCCCCAAAGACGAGCAGAGGGACGCAGAGGGGACCAAAATGA
GCCCTCGAGCCGGCAGCGCGGCCACGGGCTCCCCGGGAAGGCCGAGTCCCACCAACTTCACGCAGACAAG
TCAGCCGTGCGCCGGGCCGTGCGGCCTCTCGGACAAGCCAGGCCCCGGCGTCCCGGGACGGCTCCACCCG
CCCGAACACGGCCTCACAGCCTTCAGGCCTGTCAAGAAGAGCGCAGAGCGCCCACAATCGCAGGTTCTGG
AGAACACAGACGAGTCTCCAAAGAGGACCCCTGCAACGCCCTGCCCCCGAGGCCCCCGTTCCACCGCCCG
CCGCGAGNNNNNNNNNNNNNNNNNNNNNNNNNGCCCCGACGCGCCCAGAGCCGAGGATGGGCCCGAGCAG
GCGCAGACAGACCCCAGCAGCCCCGACGCCGCCGCACGGCCCCCAACGGCGCCCCCCGCGAGGGCCCAGG
AGCCGGCAGCGGTGGACAGCAGCGACGAGCAGAAGCAGACGGCGGCCGTGGCCCTCTGCCAGCTGGCAGC
CTACAGCCCGGGGACCGTCCGGGTGGGCGACGGGGAGCCCACGGCCCCAGAGTCCACCTGCCAGCAGGAT
GCACCCACGGTCCGCGCCACAGGGAACCAGGAGGCTCAGTGTGACCCCAGACCCAGAGCGCAAAAGAGGA
CAAGTCCGAGGGATGCAGGGAAGTCCCAGCAAGGGACCAAGAAGACGAAGCCGAGCGACACAGCCAGAGT
GTTCACTCTCCGGAAAAGAACACGGGTGTCCTAG
>g.01140t.1 CDS=2-921	Tubulin-specific chaperone D(TBCD)[SwissProt]
ATGGACAAGTACCAGGAGCAGCCTCATCTGCTGGACCCGCACCTCGAATGGATGATGAACTTGTTGTTGG
ATATAGTGCAAGATAAGACATCTCCAGCTGACCTCATACACCTGGCTTTTAAATTTCTTTACATCATCAC
CAAGGCCTACCTGGTTGTCAGTGACAAGGCCCGGGATGCAGCCGCTGTCCTCGTGTCCAAGTTTGTCACG
CGGCCTGATGTCAAGCAGAAGAAGATGGCCGGCTTCCTGGACTGGAGCCTGCACACCTTGGCCCGCTCCT
CCTTCCAGACCATCGAGGGGGTCATTGCCATGGATGGCACGCTGCAGGCCCTGGCGCAAATATTTAAGCA
TGGAAAGCGTGAGGACTGTTTACCCTATGCTGCCACCGTCCTCAAGTGCCTGGAGGGCTGCAACCTCCCC
GACAGCAACCAGACCCTGCTCCGGAAACTTGGAGTGAARCTYGTGCAGCGGCTGGGACTGACCTTCCTGA
AGCCCAGGGTGGCAAAGTGGAGGTACCAGCGCGGCTGCCGCTCCCTGGCCGCCAACCTGCAGCCGCGCGC
GCAGGGTCCGGAGGGGTCGCAGATGCCCGCGGAGACTGCTGACGGCGACGGCGACGGCGACTATGACGTG
CCCGAGGACGTGGAGAGCGTGATAGAGCAGCTGCTGGTTGGGCTGAAGGACCAGGACACGATCGTGCGGT
GGTCTGCGGCCAAAGGGATTGCCCTGCGCTTGGATCTGCGACAGAACTTGCCCTCTGCCACTTGGCAGCA
CGCTAGCGTGCCCTGGCTCAGCCGATGCAGTGATAACAGTGTTGTCACCTTGCATGTTTGTGTCCACGTC
TGCTTGTGCGGTTCGGGCCTTGGAGAGACTGTTGACCAGCAGCGGTGCACACGTTTAGTTCGGAAACGGG
CATTGGTGTAA
>g.01142t.1 CDS=2-603	Fructosamine-3-kinase(FN3K)[SwissProt]
ATGGAGCACCTGCTGCGCGCCGAGCTGCGCACCGCCACCCTGCGGCCCTTCGGGAGCCCCGGGGCGGGCT
GCATCAGCGAGGGGCGCGCCTACGACACGGACGCGGGCCCCGTGTTCGTCAAGGTCAACCACAGGCCGCA
GGTGAACGAGTGGCAGGATGACTGGCCCACCTTCTTTGCCCGGCACCGTCTCCAAGCGCAGCTGGACCTC
ATTGAAAGGGACTATGCTGATCGAGAGGCCCGAGAACTCTGGTCACAGCTACAGGTGAAGATCCCGGATC
TGTTTTGTGGCCTAGAGATCGTCCCTGCCCTGCTTCATGGGGATCTCTGGTCCGGGAACGTYGCCGAGGA
CGACGTGGGACCCATTATTTACGACCCAGCTTCCTTCTACGGACATTCTGAGTTTGAACTGGCCATTGCG
TTGATGTTTGGGGGGTTCCCCAGATCCTTCTTCACTGCCTACCACCGCAAGATCCCCAAGGCTCCGGGGT
TCGACAAGCGGCTGCTGCTGTACCAGCTCTTTAACTACCTGAACCACTGGAACCACTTCGGGCAGGGGTA
CAGGAGCCCCTCCCTGGGCACCATGAGGAAGCTTCTCAAGTAG
>g.01147t.1 CDS=2-930	Protein-ribulosamine 3-kinase, chloroplastic(At3g61080)[SwissProt]
ATGGAGGCTCTGCTGAGGCGGGAGCTGGGCTGCGACTTCGTCAGGGCGACGGGTCACTCGGGGGGCGGGT
GCATCAGCCAGGGCCAGAGTTACGACACGGACAGGGGACGCGTGTTTGTGAAAGTGAACTCCAAGGCGGA
GGCCAGAAGAATGTTTGAAGGTGAGATGGCAAGTCTGACYGCCATCCTRAGGACGGACACGGTCCGCGTG
CCCAAGCCCATCAAGGTCCTTGATGTCCCGGGTGGCGGCAGCGCGCTGGTGATGGAGCACGTGGACATGC
GGGCTCTGGACAGCCACGCCGCCAGGCTGGGAACCCAGCTYGCCGACCTACATCTGGAGAACAAGAGGCT
TGGGGAGACGCTCCGGAAGGAGGCCGGCACCGTGGGGAAAGGAGGCGGGCAGGTGGACCGGGCCTTCGTG
GACAAATTCGGGTTTGACGTGGTGACGTGCTGTGGATACCTCCCCCAGGTGAACGACTGGCAGGACGACT
GGGTGACCTTCTATGCCCGGCAGCGCATTCAGCCCCAGATGGACATGGTGGAGAAGGGGTCTGGRGACAG
GGAGGCCCGGGAGCTCTGGTCTGCTCTGCAGCTGAAGATCCCCGACCTGTTTCGTGACCTGGACATCGTC
CCGGCCCTGCTCCAYGGRGACCTCTGGGCCGGAAAYGTCGCGGAGGACTCCTCTGGGCCCGTCATCTTYG
ATCCGGCTTCCTTCTACGGCCACGCGGAGTACGAGCTGGCGATAGCCGGCATGTTCGGAGGCTTCGGCCG
CTCCTTCTACTCCGCCTACCACGGCGCCATCCCCAAGGCCCCGGGCTTCGAGGCTCGCCTGCAGCTCTAT
CAGCTCTTCCACTACTTGAACCACTGGAATCACTTTGGATCGGGGTACAGAGGGTCGTCCCTGAACATCA
TGAGGAACCTCGTCAAATGA
>g.01158t.1 CDS=2-1824	.
ATGAACACCCTGGGCAGCCCGGTCCGCGCCTACGACTTCCTGCTCAAGTTCTTGCTGGTGGGCGACAGCG
ACGTGGGCAAAGGCGAGATCCTGGCGAGCCTGCAGGATGGCGCGGCCGAGTCCCCCTACGGCCACCCGGC
GGGCATCGACTACAAGACCACCACCATCCTGCTGGACGGCCGGAGGGTGAAGCTGCAGCTCTGGGACACC
TCCGGGCAGGGAAGATTTTGTACCATATTCCGCTCCTACTCCCGGGGCGCACAGGGCGTGATCCTGGTCT
ATGACATCGCCAACCGCTGGTCCTTTGATGGCATCGACCGGTGGATCAAGGAGATCGACGAGCATGCCCC
TGGGGTCCCTAAAATCCTGGTGGGGAACCGGCTGCACCTGGCCTTCAAGCGGCAGGTCCCCACGGAGCAG
GCCCAGGCCTACGCGGAGCGCCTGGGCGTCACGTTCTTCGAGGTCAGCCCCCTGTGCAACTTCAACATCA
CGGAGTCGTTCACGGAGCTGGCCAGGACCGTGCTGCTGCGGCACGGGATGGACCGGCTCTGGAGGCCCAG
CAAGGTGCTGAGCCTGCAGGACCTGTGCTGCCGAGCGGTGGTGTCCTGCACACCTGTGCACCTGGTGGAC
AAGCTCCCGCTGCCCATGGCCCTGAGGGGCCACCTCAAATCCTTCTCCATGGCCAGCGGCCTCAACGCCA
GGATGATGCACGGCCGCTCCTACTCCCTCACCGCCAGCTCCACGCACAAGAGGAGCGGCCTCCGCAAGGT
TATGAAACTAAGGGAAGAAAATGCCAAAGATACCTCTAGTTGCGTCGAGTCACAACACATCCAGATCGGC
AAGGAAACTACCGTTTGGGCCGTTTCGATCTTGGTGTATGACACACAGCACTGGAGAGACATGTTCGGAG
TGGGAAAGCCAGTGGATGCTTTGCATGTGGGATGGAAAACGGATTCCGAGTCTACAACACCGATCCGCTT
AAAGAAAAAGAGAAACAAGTCCAGCAGCCTACCTGAGGTGACCRTGTGCTGGGGCCTTAATCCTCGTTTG
TCTGACGTCCCAGAGGTTCACCTGGACTTCGTGCTCGTGCGCTCACCCGGCGTGTCCAAGATGAAGGGAC
CAGAGAGCGATGAGAGAAGCCTGCAAGTGATGATCTGGGATGACCTGAAGAAGAAGACTGTCATTGAAAT
AGAGTTTTCTACAGAAGTCAAGGCCGTCAAGCTGCGGCGAGATCGAATCGTGGTTGTTTTGGACTCAATG
ATCAAGGTGTTTACGTTCACACATAACCCCCATCAATTGCATGTGTTTGAAACCTGCTATAATCCTAAAG
GCCTCTGCGTCCTGTGCCCCAACAGTAACAACTCCCTCCTGGCCTTCCCGGGCACGCACACAGGCCACGT
GCAGCTCGTGGACCTGGCCAGCACCGAGAAGCCGCCCGTGGACATTCCAGCCCACGAGGGCGTCCTCAGC
TGCATTGCTCTTAACCTGCAGGGAACAAGAATCGCAACCGCATCTGAGAAAGGGACCCTTATAAGAATAT
TTGATACTTCATCAGGGCATTTAATCCAGGAATTACGAAGAGGGTCTCAAGCCGCCAACATCTATTGTCT
GGCCTCCGCCAGCTTCCTCCCAAAGTACTTCAGCTCCAAGTGGAGTTTCTCCAAGTTTCAGGTGCCCTCA
GGCTCTCCGTGCATCTGTGCCTTTGGAACGGAGCCAAATGCCGTCATCGACGGCAGCTACTACAAGTTCC
TATTCAACCCCAAGGGGGAGTGCATCCGGGACGTCTACGCGCAGTTTCTAGAAATGACCGATGACAAGCT
GTGA
>g.01177t.1 CDS=2-1497	Forkhead box protein K1(FOXK1)[SwissProt]
ATGAAGAAGCGCTCGGTGACCATCGGGCGCAACTCGTCGCAGGGCTCGGTGGACGTGCGCTCCTTTTCTC
AAATGAGCCAGTGTGGTCCATTCAGGTGCACATTCAGGTTCCCGAGCACAAACATCAAGATCACGTTCAC
TGCCCTGTCCAGTGAGAAGAGGGAGAAGCAGGAGGCTCCCGAATCCCCGGTGAAGCCTGTGCAGGCCCAC
ATCTCGCCCCTGACCATCAACATTCCAGACACCATGGCCCACCTCATCAGTCCCCTTCCCTCCCCCACGG
GAACCATCAGTGCTGCAAACTCCTGCCCATCCAGCCCCCGGGGAGCAGGGTCTTCGGGGTACAAAATGGG
CCGTGTGATACCAGCTGACCTCAATTTAATGGCCGACAACTCGCAGCCAGAAAATGAAAAGGAAGCTTCT
GGTGGAGACAGCCCAAAGCCCAGAGTTGAAGTATTTGTGATGACTAGAAGATTTGAATTCTGGGCCTTTG
AAAGGACCAGAGCTGGTTCCTCACAGTGGCGGGAGTGCTCTGGGCTCCCCTCATCCTGCACATTAATATC
TCCTTCTGGAAGTGTTATTGGCTGGAAAACCATAGCCTTTGTGTTCGAGAGCTCGTTAAGCGCCCCAGCC
TCCCCCAATCACGCTGGAGTACTGTCTGCTCACTCCAGTGGAGCCCAGACCCCCGAGAGCCTGTCGAGGG
AAGGTTCACCGGCCCCCCTGGAGCCTGAGCCCAGCGCCCAACAGCCCAAGCTGGCCGTCATCCAGGAGGC
CCGCTTTGCCCAGAGTGCACCAGGCTCGCCTCTGTCTAGTCAGCCCGTTTTAATTGCCGTGCAGCGGCAG
CTGCCGCCAACGATCAAGCCCGTCACTTACACGGTCGCCGCTCCTGTGACCACCTCGACCTCCCAGCAGC
CTGTCGTGCAGACGGTGCACGTCGTCCACCAGATCCCCGCGGTGTCCGTCACCAGCGTGGCCGGCCTGGC
CCCCGCGAGCACGTACACGGTCGCCGGCCAGGCCGTGGTCACTCAGGCAGCGGTGCTGGCCCCTCCAAAG
GCAGAGCCGCAGGAGAATGGAGATCACAAAGAAGTGAAAGTGAAAGTGGAACCGGTTCCTGCGATCAGTC
ATGCCACGCTGGGCGCTGCCAGCCGGATTATTCAGACGCCACAGAGCACCCCTGTGCAGACGGTCACCAT
AGTGCAACAGGCACCTCTGGGTCAGCACCAGCTACCAATAAAAACTGTAACGCAAAACGGGACTCACGTG
GTGCCAATCCCTGCCGCTGTCCACGGCCAGGTGAACAATGCAGTGGCGAGTCCTCTGCACATGTTGGCGA
CACATGCATCGGCGTCGGCCTCCCTGCCCACAAAGCGCCAGAATGGCGACCCGACGGAGCAGCCGGAGCT
GAAGCGGGTCAAGACGGAGGACGGCGAGAGCATCGTCATCGCCCTGAGTGTGGACACACCGCCGGCAGCC
GGCAGGGAGAAAGGTGTCCAAAACTAG
>trna_01195	tRNA-Gln
GGTCCCATGGTGTAATGGTCAGCACTCTGGACTCTGAATCCAGCGATCCGAGTTCAAGTCTCGGTGGGAC
CT
>g.01199t.1 CDS=2-1344	Probable cytosolic Fe-S cluster assembly factor GI11683(GI11683)[SwissProt]
ATGCTTGGTCTTTCCGGTTCTCGGTGCACTTGTCTGTCCTTTCAAAACATTTTTGAAGCCAAAAGAAACA
CCAGCGAACCGAAGGGAGAATTCCATAAGTTGGCTGATGCCAAGATATTTCTGAGCGACTGCCTGGCGTG
TGACAGCTGTGTGACCGCGGAGGAGGGACTCCAGGTTTCTCAGCAGAACGTCAAGGACTTCTTTCGAGTT
CTGAACCTCAATAAGAAATGTGACCCTTCACAGCACAAGGTGCTGGCAGTGTCGGTGTGCCCTCAGTCTC
TGCCTTACTTTGCTGCCAAATTCCGCCTCAGTGTGACTGATGCTTCCAGAAGACTCTGCGGCTTCCTCAA
AAGTCTTGGGGTGCACTATGTGTTCGATACAACAATAGCCGCGGATTTCAGCATCCTGGAGAGTCAGAAG
GAGTTCGTGCGTCGATACCAGCAGCACAGCGAGGAAGAGCCCGCGCTGCCCATGCTCACCTCCGCCTGTC
CAGGCTGGGTCCGATACGCCGAACGGGTGCTGGGCCACCCCGTTACCCCCCACCTGTGCACCGCCAAGTC
TCCTCAACAGATCATGGGTTCTCTGGTGAAGGATTATTTCGCCAGGCGGCAGAACCTGTCCCCAGACAAG
ATTTTCCATGTTATTGTGGCTCCTTGCTACGATAAGAAACTGGAGGCCCTTCGAGAAGACTTCCCCACCG
CTCCACATGGCTTCCGGGGTGCTGACTGCGTATTAACCTCAGGTGAAATCGCTCAAATAATGGAGCAGAG
TGACCTCACGGTGAAGGATGCTGCCGTCGACACTGTGTTTGGAGGCCCGAAGGAGGAGGAGGTGAGGCGC
CACGACGGAGCCAGCTCCGACGGGTACCTGGCGCACGTCTTCAGACACGCAGCCAAGCAGCTGTTTGACG
AGGACGTGGGGGAGGTCACCTACCGCACCCTGAGGAACAAAGACTTCCAGGAGGTGACCCTTGAAAAGAA
CGGGGAGGTTCTGTTACGCTTCGCTGCTGCGTACGGCTTCCGAAACATCCAGAACGTGGTTCTGAAACTG
AAGAAAGGCAGGTTCCCATACCACTTCGTGGAGGTGCTCGCCTGCGCGGGGGGATGTTTAAATGGCAGAG
GCCAAGCCCAGACCGAGGACGGGCGCGCGGACAAGGCGCTGCTGCGGCAGATGGAGGGCATCTACGCGGA
CATCCCCGTGCGGCCCCCCGAGAGCAGCGCCCACGTGCAGGAGCTGTACCAGGAGTGGCTGGATGGGGCC
GACTCGCCCAGAGCCCAGGAGGCCCTGCACACCAAGTACCAGGGGCCCGGGCTCCCTGTGCTCAGCCGAG
ATATCAAGTGGTAA
>g.01208t.1 CDS=2-564	Cytochrome b-245 chaperone 1(CYBC1)[SwissProt]
ATGTACATGCAGGTGGAGTCCCGCAGCAGCTCCTGCCTCCATCTGAAGAGGGCTCCGGGCATCAGGTCCT
GGTCTTTGCTTGTTGGAATCTTGTCCATTGGCCTGGCTGCTGCATACTACAGTGGAGATAGTCTGGGCTG
GAAGCTCTTCTACGTCACGGGCTGCCTGTTCGTGGCCGTGCAGAACCTGGAGGACTGGGAGGAAGCCATC
TTCAACAAGAGCACGGGGAAGGTTGTACTGAAGACCTTTAGCCTGTATCGGAAGCTGCTGACTTTTTTCA
GAGCTGGCCACGACCAAGTGGTGGTCCTGCTGAATGACATCCGGGATGTGAACGTGGAGGAGGAGAAAGT
CCGGTATTTCGGGAAGGGCTATGTGGTGGTGCTGCGGTTCGCGACAGGCTTCTCCCACCCGCTCACCCAG
AGTGCTGTCATGGGCCACCGCAGTGACGTGGAAGCCATCGCCAAGCTCATTGCCACCTTCCTGGAACTGC
ACCGTCTGGAGAGTCCTGCGGAGCTGTCTCAGAGCAGCGACAGTGAGGCTGATGGCCTGGGGACCCAGAG
CTAA
>g.01210t.1 CDS=2-1449	Hexosaminidase D(HEXD)[SwissProt]
ATGGTGAGTGGATACGAGACCATTTCAAACGGGGATCACAGCACCGAGGTTTTGCAGAGACTTAAGACTG
TTGAGCCGGCGCGTCTGCGGCAGGTCTTTCCTCTGTTCCATGCCCTTGGCGCCAACGGGCTCCTCCTCGA
GTACGAAGACATGTTTCCCTACGAGGGCCACCTCAGGCTGCTGAGAGCCAAGCATGCGTACAGCCCCCCT
GAAATTAAAGAGATCCTACATCTGGCTACACTGAATGAGCTAGAGGTCATTCCGTTGGTGCAGACGTTTG
GACACATGGAGTTTGTGCTGAAGCACGAGGCTCTCGCTCACCTCCGAGAAGTGGCACTTTTCCCTAACAC
CCTGAACCCGCATGAGGCCGAGTCCCTGGCGCTGGTGGGAGCCATGATCAGCCAGGTCATGGAGCTGCAC
CCGGGCGCCCGGTGGCTCCATGTCGGCTGCGACGAGGTCTACTACCTCGGGGAGGGCGAGGCCTCGAGAC
GGTGGCTGCAGCAGGAGCACAACACCAAAGCCAGACTGTGCCTGTCCCACATGAAGGCGGTGGCCTGCCA
CGTGCTGGCCCGGCACCCGGCCACCAGGCCCCTGGTGTGGGACGACATGCTGCGGGCCATCCCCGAGGAC
CAGCTCGCAGCATCGGGGGTCCCACAGCTGGTGGAGCCCGTGCTCTGGGACTACGGGGCCGACCTGGACG
TCCACGGCAAAGCTCTTCTCATGGAAAAGTACCGGAAGTGTGGTTTTCTCCGGCTGTGGGCTGCCAGCGC
CTTCAAGGGGGCCACGGGGGCGAGCCAGGCCCTGACCCCCATCGAGCACCACCTCAGGAACAACGTGCAG
TGGCTGCGGGTGGCGGCCAGGGGGCCAGCGGACATGCTGCAGGGCATCGTCCTGACCGGCTGGCAGAGGT
ACGACCACTTCTCGGTGCTGTGTGAGCTGCTGCCCGTGGGGATCCCGTCCCTGGCCGTCTGTCTGCAGTT
GCTCCTACACGGAGGTTTTGCCGAAGATGTTAAAGCAAGAGTGGAGAACTTCCTCGGGATTTCAAACCTA
GAAACGACTGATTTTACAGGCGAGGGCGCCGGCTCCTTCCCCGGCAGCGACATCCTGGCCCTCGTCACGC
ACGTCAGCCTCCACCTGCGCAGCTCCGTGGACGCGCTGCTGGAGAGGGACAGGTACGTGACCGGCTGGTT
TGGCCCCTACCACCGCCGGCGGAAGCTCATCCACCCCGTCATGGTCCAGCACATCCAGCCCCCAGCGCTC
AGGTGGAGCACCGTGGTGCAGGAGCTGGAGGCCGCCCTGCGGCGCGTCTTCTACCCGGACGCCGTGGAGG
AGTGGCTGGAGGAGAACGTGCGGCCCAGCCTGCAGCGGCTGCAGGCCTTGCTGCAGGACCTGAGGGAGGC
AGCCAACGCCAGCCCCAGCGCCAGCCCGCAGGCAGGTCAGGACCCCTGA
>g.01211t.1 CDS=2-663	2-oxoglutarate and iron-dependent oxygenase domain-containing protein 3(Ogfod3)[SwissProt]
ATGGGGGGTGATGATGGTGTCACCGAGGTCCTGGCTCACCGTGGCGAGATCCTGCCCGGACGGTTCATTG
AGGTGCCCTGCTCAGAGGACTATGACAGTCACCGAAGGTTTGAAGGCTGCTCCCCTAGGAAGTGTGGCCG
GGGCATCACCGACACGGTCATCACCAGGGACGAAGCCCAGCGGATTCGCAGATACTTTGGAGATAAGATA
CAAACCGTCTTCTCAGAAGAGGACTTCCGGTTGTATCGGGACGTGCGGCAGAAGGTCCAGCTCACGATCG
CCCAGGCTTTCGGCATCAGTGTGTCTTCACTGTACCTGACCAAGCCCACGTTCTTCTCGCGCATCAACAG
CACTGAAGCCCGGACAGCTCACGACGAGTATTGGCACGCACACGTGGACAAGGTGACCTACGGCTCCTTC
GACTACACCTCGCTGCTCTACCTGTCTGACTACCTGGACGACTTCGGCGGGGGCAGATTTGTGTTCATGG
AGGAGGGGGCCAACAGGACGGTGGAGCCCAGAGCAGGTCGGGTGTCCTTCTTCACCTCGGGGTCGGAGAA
CCTGCACCGTGTGGAGAAGGTCCAGTGGGGCACCCGCTACGCCGTCACCATCGCCTTCACCTGCAACCCC
GACCACGGCATCGCAGACCCGGTGTTCACGTAG
>g.01219t.1 CDS=2-1155	Somatostatin receptor type 4(SSTR4)[SwissProt]
ATGGCGCTGAGCCCCGAGCCAGCGAGCGGGTTCCCCGTGCTGGCTGCGACGGGCAGCACCGTCCCCGAGC
TGTCGGGCGCCCCCGACGCCTCCCCCAACGGCTCATGGGCCAGCCCGACGGAGCCCAGCTCCCTGGAGGA
CCTGGTGGCCACCGGTGCCATCGGGGCAGTGCTCTCAGCCATGGGCGTGGTGGGCGTGGCAGGCAACGCG
TACACGCTGGTGGTCATGTGCCGCTTCCTGCACGCCTCGGCCTCCATGTACGTGTACGTCATCAACCTGG
CGCTGGCTGACCTCCTGTACCTGCTCAGCATCCCCTTCATTGTGGCCACCTACGTCACCAAGGAGTGGCA
CTTTGGCGACGTGGGCTGCCGCGTCCTCTTCAGCCTGGACTTCCTGACCATGCACGCCAGCATCTTCACG
CTGACCGTCATGAGCAGTGAGCGCTACGCCGCGGTGCTGAGGCCGCTGGACACGGCGCAGCGCTCCAAGG
GCTACCGCAAGGTCCTAGCGCTGGGCACGTGGCTGCTGGCGCTGCTGCTGGCGCTGCCCATGATGCTGGC
CATCCGGCTGGTCCACAGGGGCCCCAAGAGCCTCTGCCTGCCGGTCTGGGGCCAGCGTGCCCACCGCGCC
TACCTGACGCTGCTCTTCGGGACCAGCATCGTGGGGCCCGGCGTGGTCATCGGGCTGCTGTACGTGCGCC
TGGCGCGGGCCTACTGGCTGTCCCAGCGGGCCTCCTTCGCTCAGACGCGGCGGCTGCCCAACCCCAGGGT
GCTCTACCTCATCCTGGGCATCGTGCTGCTCTTCTGGGCCTGCTTCCTGCCCTTCTGGCTGTGGCAGCTC
CTCGCCCAGTACCGGGGGGCCCAGCCGCTCACGCCCCGCACGGCGCGCATCGTCAACTACCTGACCACCT
GCCTCACCTACGGCAACAGCTGCGTCAACCCCTTCCTCTACACGCTGCTCACCAAGAACTACCGCGAGTA
CCGCCAGCGCTCGCTGCGCGCCAGGGCCGCCCGTGGGCCCGTGCGCGCCGGCCACTTCCCGCGGTGCCGT
GTCCGCTTCCACCGTGGCTCCGGCCACTCGCTGTCCTCCAGTGGCCAGCAGGCCACGGAGACCGCAGCCG
CGTCCCTGGCGGCCCCGACAGTGCTGTGCGCCTGA
>g.01232t.1 CDS=2-450	Secreted and transmembrane protein 1A(Sectm1a)[SwissProt]
ATGTGCTCGCGGCCGCTGCTCAGCAACGTCACTGCGCAGAAGGGCCCGGGCCGCGCCCCGGTGGCAGAGG
CCGCGCCGCCCACGCTGACGAGCCACCCGCACGGTGGACCCCGCGGCCTCCCCGCCTCGTGCTGCCCCGA
CTGCGGAGGGGACACCGGCCGTTTCGGGACGATCGTCCTGCGCGATTGGGACAACCCCAGCTGCACCAAA
GGCGTGGTTTCCGTGTCCAGAGGGGAGCGTGCCGTGATGGCCTGCAACATCTCCAACGACTTCSGGGRCG
TCRTCATCTACCTGGGTGACCACAGGAAGGKCCAGACCCTCTTCCGCGTCAGGYGTCCAGGATACTTCAG
GACGGCCGGGTGGCAGCTCCACGTCCAGGGAGGCTCGGCGCAGCTGGTGATCGACCATGCGAATGACACC
CAGGCGGGGTGCTACACGTGGCATCTCYAS
>g.01239t.1 CDS=2-522	.
ATGGTGGCCCCGGAGGGGAGCTCYGTCAACATCACCTGCTCCGCCAGTGGGGTCCTGTTGGGGGTGTRCC
TGAGGCGCAGCTGGCCGGAGCCTACCAACGTGATTTACTACGAAGACGAGAAGGAGCCCACGGTAGACGA
GCRGTTTCGGGGTCGCATYGCCTTCTCGGGGCTGCAGCGCAACCTGACGGTCACCGTGCGCGGCCTGCGG
CTGYCTGACAATGGCGTCTACGTGTGCCAGGCCGTCACGATGGACGCCGAAGTCCAGGGCTCTGGCACCT
TGCTGGTGGTGAYAGASGAAGCRGCGGGCACGTACCAGGAGACTCGGCTGGTCTCTGCCGTCTGTCCGGT
CCTGGCTATAAGCTTCTTCCTCGTCGGGCTGGGGACAGGGGCCGTGTGCGCGCTGAGGACGCAGGTCAAG
AAACTCTGCTGCAGGAAGGATAAGAGCTCAGTCTCTGTGGTGTACGAGGACATGTCCTACAGCTGCGGAA
ACAGGATGCCGACCCCCAACGAGTACCAGTGA
>g.01278t.1 CDS=2-1290	Casein kinase I isoform delta(CSNK1D)[SwissProt]
ATGGAGCTCAGAGTCGGGAACAGAACAGTAAAATTTGGCCAGAGTTTTAACCTAGGATCTAGGAGCTGTC
CTGAGAAGTCCATGCATTCGTCACCTTTACACGAGCATCAAAAAGTAGGTACGGACATTGCTGCAGGAGA
AGAAGTTGCCATCAAGCTTGAATGTGTCAAAACCAAACACCCTCAGCTCCACATTGAGAGCAAAATCTAC
AAAATGATGCAGGGAGGAGTGGGCATCCCCACCATCCGGTGGTGTGGTGCAGAGGGAGACTACAATGTCA
TGGTGATGGAGCTGTTGGGGCCGAGCCTGGAGGATCTCTTCAACTTCTGCTCGAGGAAGTTCAGCCTCAA
AACTGTCCTGCTGCTTGCTGACCAGATGATTAGTCGCATCGAATACATTCATTCAAAGAACTTCATCCAC
CGAGACGTGAAGCCAGATAACTTTCTCATGGGGCTGGGGAAGAAGGGCAACTTGGTGTACATCATCGACT
TTGGGCTGGCCAAGAAGTACCGGGATGCCAGGACCCACCAGCACATCCCCTACCGCGAGAACAAAAACCT
CACTGGGACGGCGCGGTACGCCTCCATCAACACGCATCTTGGAATCGAACAATCTCGAAGAGATGACCTG
GAGTCACTGGGCTATGTGCTCATGTACTTCAATCTGGGCTCTCTGCCCTGGCAGGGGCTGAAGGCAGCCA
CCAAAAGGCAGAAGTATGAACGCATCAGTGAGAAGAAGATGTCCACCCCCATTGAAGTGCTGTGTAAAAG
CTACCCCTCTGAGTTTGCCACATACCTGAATTTCTGCCGTTCCTTGCGTTTTGACGACAAGCCCGACTAC
TCCTACCTGAGGCAGCTCTTCAGGAATCTTTTCCACCGCCAGGGCTTCTCCTATGACTACGTGTTCGACT
GGAACATGCTCAAATTTGGAGCCAGCCGGGCCGCTGATGATGCTGAGCGGGAGCGCCGGGACCGAGAGGA
GCGGCTGAGGCACTCCCGCAACCCAGCCGCCCGTGGCCTCCCCTCCACGGCCTCTGGCCGCCTGCGGGGC
ACCCAGGAAGTGGCTCCTCCCACCCCCCTCACCCCTACCTCACACACTGCTAAYACCTCTCCTCGGCCCG
TGTCCGGTGTGGAAAGAGAGCGGAAAGTGAGTATGCGGCTGCACCGCGGCGCTCCTGTCAACATCTCGTC
CTCTGATCTCACGGGCCGGCAAGACACCTCCCGCATGTCCACCTCACAGATTGCCGGTCGGGTGGCTTCC
AGTGCTCTTCAGTCTGTGGTGCACCGATGA
>g.01283t.1 CDS=2-1395	Monocarboxylate transporter 2(Slc16a7)[SwissProt]
ATGGGTGGTGCCGTGGTCGATGAGGGCCCCACGGGCATCAGGGCCCCTGACGGCGGCTGGGGCTGGGCCG
TCCTCTTCGGCTGCTTCGTCATCACGGGCTTCTCCTACGCCTTCCCCAAGGCGGTCAGCGTCTTCTTCAA
GGAACTCATGCGTGAGTTTGGTATCGGCTACAGTGACACGGCTTGGATCTCTTCCATCCTGCTGGCCATG
TTGTATGGGACAGGCCCACTCTGCAGTGTGTGCGTGAACCGCTTTGGCTGCCGGCCTGTCATGCTCATGG
GTGGCCTCTTGGCRTCCCTGGGCATGGTGGCCGCGTCCTTCTGCAGAAGCATCATCCAGCTCTACCTCAC
CACAGGGGTCATCACCGGCTTGGGCTTGGCGCTCAACTTCCAGCCGTCACTCATCATGCTCAACCGCTAC
TTTAACAAGAGGCGCCCCATGGCCAACGGGCTGGCGGCCGCGGGCAGCCCTGTGTTCCTGTGTGCCTTGT
CCCCGCTGGGGCAGCTGCTGCAGGACCACTATGGCTGGCGGGGCGGCTTCCTCATCTTGGGGGGCCTTCT
GCTCAACTGCTGCGTGTGCGCCGCACTCATGAGGCCCCTGGAGGCGCCGGTGCCCAGGTCGGGGCCCGTG
CCCCAGCGGCCGTCCCGGCGGCTCCTGGACCTGAGCGTCTTCAGGGACCGTGGCTTTCTCATCTACGCGG
TGGCCGCCTCCATCATGGTGCTGGGGCTCTTTGTGCCTCCCGTGTTTGTGGTGAGCTACGCCAAGGACCT
GGGTGTGCCCGACACGCAGGCTGCCTTCCTGCTCACCGTGCTGGGCTTCATCGACATCTTCGCCCGGCCC
ACTGCTGGCTTCATCACGGGCCTTAAAAAGGTGCGGCCCTACTCTGTCTACCTCTTCAGCTTCTCCATGT
TCTTCAATGGCTTCACGGACCTCACTGGGTCCACAGCCAGCGACTACGGAGGCCTGGTGGTCTTCTGCAT
CTTCTTCGGCATCTCCTACGGCATGGTGGGGGCCTTGCAGTTTGAGGTACTCATGGCGATCGTGGGCACC
CAGAAGTTCTCGAGCGCCATCGGCCTTGTGCTGCTGCTGGAGGCCATCGCCGTGCTCATTGGACCGCCAT
CGGGAGGCAAGCTCTTGGATGCGACGCACGTCTACCAGTATGTGTTTATCCTGGCGGGGGCCGAGGTGCT
GACCGCCTCCCTCGTGCTGGTGCTGGGCAACTTCTTGTGCATTAGGAAGAGGCCYGAGGTGGTGGCGGCG
GTGGCGGAGGAGGAGGAGCAGCGCCACAAGCCCCCTGCGGACGTGAGGGTGGACTCTCGGGAGGTAGAGC
ACTTCCTGAAAGCAGAGCCTGAGAAAAATGGGGAGGTCATTCACACCCCGGAGACAAGCGTCTGA
>g.01313t.1 CDS=2-1836	Coiled-coil domain-containing protein 57(CCDC57)[SwissProt]
ATGCTGCCGCYGCCCTCGCCCTCAGAGGCGGCCCTGAGCCAGCTGCTGGCCCGCAAGGAGGAGGAGTGGA
GGGCGCTGCAGGCCCACCGCTGCCAGCTGCAGGAGGCCAGGCTGCAGGCCGCGCACAGCCAGCTGCATGA
GGCGCAGGGGGCGCTGCGGTGCCTGCAGGAGGACTTYGCGTACAACCTGCAGGTGCTGGAGGAGCGGGAC
CTCGAGCTGGAGCGCTACGACGCTGCTGACAAGAACAGCGAGATGGATCAGCAGCGGGAACAGTACGAAA
ACCTGAAGTGGCAGCTGCAGAGGAAGCTGGAGGAGCTCGAGGGCGAACTTGCTCTGCAGAGACAGACGGC
TGCTCACGCTAGCCGAGAAGGARCCGGATCTGAAGTCCGCTTGAGCCGTGTCGTCTCGCTGCCCGTTCTC
AGCCGTCGGCTCGGGCTCGTTCCCTGCGTCTTGGAGCTGCAGCTGGAATTCGAGTCTGAAATGCAGAAGA
SGGAGCWCGGGTTCCGCCTGCAGGCCGACGGCATGAGCAACGCRGTGCTGACTCAGGAGCTCAAGGTGAA
ACTGTTGAAYAAGGAGCTCGGGGCCCTGAAGGAAGCTGCCGCCCAGGCTGCGGAGTCGCTGCGGGGCGCT
GAGGCCGCCAACGCGGGGCTGGAGGAGCAGCTGCAGCACAGCCGCCAGGAGCTCAGGGACCTGGCCGYCG
CCAAGGACGCCCGGCACGAGGAGCTYGACCACCTGGCCCGGGAGAGGGACGTGGCACTGGCAGCCGTGAA
GGAGGCCCACGCGGAGCAGCTGCGGGTGCTGGAGGCCCGGGCCCTGGAGCTGCAGGCCCGCTGCGAGACC
CTGGAGCTGCAGCTCCGCAGGGCAGAGTGGAGGCAGGCCGACGCCCTGAAGGAGAAGGATGCCGCCGTGG
ACCAACTTCGGGAAGATGCATCGACTCTGAGGTYGGGCTGGGATGCCCAGGTTGCTCAGCTGTCCAAGGA
CATAATCTCCAGGGACCTTCAGATTCAGTCGCTGCAGGAGGAAGCAGGGGAGCTCAAGGCACATCTGGSC
CGGTGCCAGCAGGACGTYGGAAGGTACAAACAGCAGCTGTCGGCSGCAGCGGACAGGGAGCGGTGCCTGG
AGCGTGAGCGGGCGCAGCTGGAGCTGGACTGGCGGCAGCGCTGTGACAGCGTGGAGAGGGACCACTACCG
CAAGTCCGAGGACCTGATCCAGGCCCTGACCGAGGCGCGAGATCAGGCTGCTGCCAAGCTGCAGGAGACC
GAGCGGATGCTGCGTGACCAGGAGGTGGTGCTGCAGGCCTTGAGCCTGGAGAGGGACCAGGCYGTGGAGG
CGCTGAGGACACGTGGGCTCCTCCCCGACAAGGAGGTGCAGGTGCTGCAGAGACCCCTGGACCCAGACAT
CATCCAGCACGAGCTTCCCCGTGATGTGGACCAGGTGCACCTGGAGGTTTTGGAGCTGCAGAAGCAGATG
GCTGAGCTTGAGGAGCATCTTGGGAGCAGACAGCAGTCGGGAGCCCCAGACAAGGCTGTCCGCAGTGGGG
AGGTCCCTGCAGACCAAGGACCCCCGAGGACAGAGGACTTGTCTGTGCCCCGACTCCAGCGGAGACTAAG
GGAGGCGACCCGGAAAATCCTCCGCCTCTGCGAAGAGAAGGAGCAGCTCCTGGAGATGGGGAACAGGCTC
CGTGCAGCGCTGGCGCGCGCCCCAGGTTATGGTGGGAGTCTTGTCCTGCCCAGGACCTCCTCTTCCTGTG
GGGGTGGAGAGGACCCAGTGGCAGACCCTGTACTGATTGGAGAAGTCCTGACAACCAGTGAAAACTGCAC
TGCTGGGGAAGGTTGA
>g.01358t.1 CDS=2-315	.
ATGGGCGTGGACGCCAGGGGAGTGACGGGCTGCAAGCGGTACGGCCCGGCCCCCCACGCCGTCCCTCCTG
GCGCAGGACGCTGCCGTCTCCAGCGTGCCGTTGGTGGCGGGGCGAACCCACAGCGTCATGGGCCTGTAGC
TGGGACCTGTGGGACTCCGGGTGTGGCCTTGTGCGTGGGGTTCTGTGGCCCTCGGAGTGAAGGAGTCCGG
TTCCCAGCCCCAGGCATGGCGGTGTCGTCGTGCCTCAGTACTGTCCTACTGTCCTGCGTCCTGCTGCCCC
CCGGGGAGGGGGTGTATGTGGAGGGCACGGACTGA
>g.01361t.1 CDS=2-297	Fatty acid synthase(Fasn)[SwissProt]
ATGGAGGAGGTGGTGATTGCTGGCATGTCCGGGAAGCTGCCCGAGTCGGACAACATGGAGGAGTTCTGGG
CCAATCTCATCGGCTCCGTGGACATGGTGACAGACGACGACAGGAGGTGGAAGGCAGGGCTCTACGGCCT
GCCCAGGAGGTCCGGCAAGCTGAAGGACCTGTCCCGGTTCGACGCCTCCTTCTTCGGGGTCCACCCCAAG
CAGGCCCACACGATGGACCCGCAGCTGCGCCTGCTGCTAGAGGTCGCGTACGAGGCCATCTTACGGAGGC
GANGTCCGGCAAGCTGA
>g.01377t.1 CDS=2-1077	tRNA-dihydrouridine(16/17) synthase [NAD(P)(+)](dus1)[SwissProt]
ATGCCGAAGCTGCAGGGCTTCGAGTTCTGGAGCCGCACCCTGGGGGGCGCTCGCCACGTGGTGGCGCCCA
TGGTGGACCAGAGTGAGCTGGCTTGGAGGCTGCTGAGCCGGCGGCACGGGGCCCAGCTCTGCTACACCCC
CATGCTGCACGCCCAGGTCTTCGTCCGCGATGCCAACTACCGGAAGGAGAACCTGTACTGCGAAGTGTGC
CCCGAGGACCGGCCTCTCATTGTGCAGTTCTGTGCCAATGACCCGGAGGTGTTCGTCCAGGCGGCTCTCC
TGGCTCAGGATTACTGTGACGCCATCGACCTGAATTTGGGCTGCCCGCAGATGATAGCCAAGCGAGTTCT
GCTGGCTCATGAGAAACTCTCTGTCCCTGTCACGTGCAAGATCCGTGTCTTCCCAGAGATTGACAAGACC
GTGAAGTATGCCCAGATGCTGGAGAAGGCTGGCTGCCAGCTGCTGACCGTGCACGGGCGCACCAAGGAGC
AGAAGGGGCCCTTGTCGGGCACTGCGTCCTGGGAGCACATCAAGGCCGTGCGGAAGGCAGTAGCCATCCC
CGTGTTTGCCAACGGGAACATCCAGTGCCTACGGGATGTGGAGCGTTGCATCCAGGACACAGGGGTTCAG
GGGGTCATGAGCGCAGAGGGCAACCTGCACAACCCTGCCCTGTTTGAGGGCCGCAGCCCTGCCGTGTGGG
AGCTGGCCGAGGAGTACCTGGACATCGTGCGGCAGCACCCCTGCCCCCTGTCCTACGTCCGGGCCCACCT
CTTCAAGCTGTGGCACCACACGCCCAGGGAAGGGAGCAAGGAGAACGGGGGAGCCCGCAGCAAGCGGGCC
CTGGAGGAGGAGGAGGGCGGCGCAGATGTGCTCTCCAAGAACAAGCAGAAGAAGCAGCTGAGGAACCCCC
ACAAGACCTTCGATCCCTCGCTGAAGCGTCACGGATTGCTTTTTAAAACCAAACTGGAGAAGTCTCTAGC
CTGGAAGGGGGCCCAGTCCCGGCTGCAGGAGCCTCAGCCGGCAGGATCTGGGGAGCCGGGTGGCTTTCCT
GAGGTTGTGGGCAGTGCCCTGGCCTGA
>g.01379t.1 CDS=2-1416	COP9 signalosome complex subunit 1(csn1)[SwissProt]
ATGCAGATCGATGTGGACCCCCAGGAGGACCCGCAGAACGCCCCCGATGTCAACTACGTGGTGGAGAACC
CCACGCTGGACCTGGAGCAGTACGCAGCCAGCTACAGCGGGCTCATGCGCATCGAGCGCCTGCAGTTCAT
TGCCGACCACTGCCCCCCGCTGCGGGTGGAGGCCCTGAAGATGGCCCTCTCCTTCGTGCAGAGGACCTTC
AACGTGGACATGTACGAAGAGATCCACCGCAAGCTCTCGGAGGCCACCAGGGAGCTGCAGAACGCGCCTG
ACACCATCCCAGAGAGTGGTGTGGAGCCGCCGCCCCTGGACACGGCCTGGGTGGAGGCGACACGGAAGAA
GGCCCTGCTGAAGTTGGAGAAGCTGGACACAGATCTGAAAAATTACAAGGGCAACTCCATCAAGGAAAGC
ATCAGGCGTGGCCACGACGACCTGGGTGACCACTATCTGGACTGTGGGGACCTGAGTAATGCCCTCAAGT
GTTACTCCCGGGCCCGGGACTACTGCACCAGCGCTAAGCACGTCATCAACATGTGCCTCAACGTCATCAA
GGTCAGCGTCTACTTGCAGAACTGGTCTCACGTGCTGAGCTACGTCAGCAAGGCCGAGTCCACCCCGGAG
ATTGCCGAGCAGCGTGGGGAGCGGGACAGCCAGACCCAGGCGATCCTCACCAAACTCAAGTGTGCTGCCG
GCCTGGCCGAGCTGGCTGCGCGCAAGTACAAGCAGGCTGCCAAGTGCTTCCTGCTGGCTTCATTCGATCA
CTGTGATTTCCCCGAGCTGCTTTCCCCCAGCAACGTGGCCGTCTACGGAGGCCTGTGTGCCTTGGCCACC
TTTGACCGGCAGGAGCTGCAGCGCAACGTCATCTCCAGCAGCTCCTTCAAGTTGTTCTTGGAGCTGGAGC
CACAGGTTCGCGACATTATCTTCAAATTCTACGAGTCCAAGTATGCGTCGTGTCTGAAGATGCTGGATGA
GATGAAGGACAACCTGCTCTTGGACATGTACCTGGCCCCCCACGTCAGGACCCTGTACACCCAGATCCGC
AACCGCGCCCTCATCCAGTATTTCAGCCCCTACGTGTCTGCGGACATGCACAAGATGGCCGCGGCCTTCA
ACACCACCGTGGCCGCGCTGGAGGACGAGCTGACGCAGCTCATCCTGGAGGGTCTCATCAACGCGCGCAT
CGACTCCCACAGCAAGATCCTGTATGCCAGGGACGTGGATCAGCGCAGCACCACCTTCGAGAAGTCCCTG
CTGATGGGGAAGGAGTTCCAGAGACGTGCCAAAGCGATGATCCTGCGGGCGGCCGTGCTTCGCAACCAGA
TTCATGTCAAGTCCCCACCCCGAGAAGGGAGCCAGGGGGAGCTGACGCCGGCCAACAGCCAGTCCCGGAT
GAGCACCAACATGTGA
>g.01383t.1 CDS=2-1377	.
ATGTCGGTGGAGTACGACAAGTTCATCGAGTCCGGACGCAAGTGGTTCTGCCACGTGGATGACGACAACT
ACGTGAACCCCAAGGGCCTGCTCCAGCTGCTGGCCACCTTCTCGCCCAGCCAGGATGTGTACCTGGGGCG
GCCCAGCCTGGACCACCCCATCGAGGCCGCCGAGAGGGTCCAGGGAGGTGGAACTGTGAGTGTGGGGCAT
GGCCTGGGGAGCTTCATGAGCACGGCCGAGCGGGTGCGGCTGCCGGACGACTGCACGGTGGGCTACATCG
TGGAGGGGCTGCTGGGGGCTCGCCTGCTGCCCAGCTCGCTCTTCCACTCCCACCTGGAGAACCTGCAGAG
GCTGCCGCCCGACGCGGTGCTGCAGCAGGTCACCTTGAGCTACGGAGGCCCAGACAACCCACATAACGTG
GTGAACGTGATGGGAGGCTTCAGCCTGCAGCAGGACCCCACGCGAACTGACACGGGGGATCCAGGCAAGA
GGAGTGAGGTCCAGGGACAGCCGAGCCACCAGGACGCCTGTGCAGGGGGTGGGCCTGTTGATGGCCTCGA
TTGCAGTGACCGGTTCACCACCCTTTGCCGAGGCCCCAAGGCCCCCAGGTGGATCGGGAGAGACACTGTG
AAGGCCCTGCATGGCCTGGGAGCCAGAGTGATAGCCGTGAGCCGCACCAACACTGACCTGGTCAGCCTCT
CCAAGGAGTGCCCTGGGATAGAGACCGTGTGTGTGGACCTGGGTGACTGGGAGGCCACGGAGCGGGCGCT
GGGCAGCGTGGGTCCYGTGGACCTACTGGTGAACAACGCTGCYGTGGCGCTGGCGCAGCCCTTCCTGGAG
GTCACCAAGGAGGCCTTCGACAGGGCCTTCAACGTGAACTTGCGCTCGGTGGTCCAGATTGTGGCCCGGG
GCATGATCCACCGTGGAGTGCCTGGCTCCATCGTCAATGTCTCCAGCATGGTGGCCCATGTCACCTTCCC
CAACTTATCTGTCTACAGCTCTACCAAGGGTGCAATGACCATGCTCACCAAAGCCATGGCCTCAGAGCTG
GGGCCATACAAGATTCGGGTCAACTCCGTGGRCCCTACGGTGGTGCCGACGGCCATGAGCCAGAAGATCC
TGACGGACCCCGAGTTTGTCCGGAAGCTGAAGGAGCGGCACCCGCTGCGGAAGTTCGCTGCCARGGGAGC
CCCAGGGTCCATCGTGAACATCTCCAGCCAGGCCTCGCAGCGAGCAATAGCCAACCACAGCGTCTACTGC
TCCACCAAAGGTGCCATGGACATGCTGACCAAGGTGATGGCTCTGGAGCTTGGGCCACACAAGGTGAGCC
CTGTGCGATGCCTCCCACCACCCAGCCCACATACCCTGGGCACCTAG
>g.01388t.1 CDS=2-1770	Leucine-rich repeat-containing protein 45(LRRC45)[SwissProt]
ATGCAGCAGCTCCGGCTCGCCTACAGCCGGCTGTGCAAGGAAGGTGGGGCTGAGCCCCAGGAAGCCGTCC
TGCAGCGACTGCAGGAGCTGCCCCGCGGCCGGCTGGACCTGGCCGCGCAGAGCCTGACCGTGGACACCTG
CAGGGCCCTGGGCAAGCTGCTGCCGAAGGACGCGCTGCTGACGGAGGTCGTCCTGAGCGACTGCATGCTG
AGCGAGGAAGGGGCCTCACTGCTGCTCCAGGGGCTGTGTGCCAACACCATCGTGCGGTTTCTGGATCTCA
AGGGCAATAACCTTCAAGCCGCAGGGGCTGAGGCTCTGGGACAACTCCTCCGACAGAACAAGTCCATCCA
GAGTCTCACCCTGGAGTGGAACAATCTGGGCTCGTGGGACGATGCCTTTGCCACCTTCTGCGGGGCCCTG
GCGGGCAACAGTGCCCTGCAGCAGCTGGACCTCCGCAACAACCAGATCAACCACAAGGGCGCGGAGGAGC
TGGCCTTGGCCCTGGCGTGCAACACCAGCCTCCAGCAGCTGGGTTTCCTTCCAGACCTGCGCTGGAACAG
CATCGGCCTCCTGGGAGGCCGGGCCCTGGTGAACTGTCTCCCCCGCAACAGAGGCCTGTGGAGGCTGGAG
CTGGCTGGGAACAACATCCCCGGCGACATCCTCAGAGCTGTGGAGCAAGCCATGGCCCACAGTCAGCAGC
GGCAGGCTGCTTCCCGGGAGAATCAGGCCCGCACCCGGGTGCTCAGCAAGGAGGTGCAGCATCTCCAGGA
AGAGAAATCCCGGCAGGAGGCTGCAGAACGGGAGTCTAAGCTCCTCAAAGATTTATCTGCTGCCAACGAG
AAGAACCTGCTTCTGCGGAACCAGGTGGAACACATGACTCGCCACCTGGAAGAGAGTGAGAGGGCCMTGC
AGGAGAGGGTACAGAGGCTGGAGGCCTCGCGGCTGACCCTGGAGGAGGAACTAAGCAACAAGGACCAAGA
AAAGGTGGCTGAGGTGACCAGGGTGCGGGTGGAGCTGCAGGAGCAGAACGGCCGCCTGCAGGCCGAACTG
ACAGCCCAGGAGGCGCTGAAAGAGAAGGTGGCGGCCCTGGAGCGCCAGCTGAAGGTGATCGCAGGTGACC
ACCGGGAAGCGCTGCTGGACAGGGAGAGCGAGAACGCCTCCCTTCGTGAGAAGCTTCGGCTCAAGGAGGT
CGAGATCGCCCGCATCCGGGAGGAGGAGGCCCAGAGGGCCAACTTCCTGCAAAATGCTGTCCTGGCTTAT
GTGCAGGGGTCTTCTCGGAGGGCCACGAGCCCCCAGAATTTCGACAACTACTCGGCCAATGTGATGGTGG
ACGGCAAGCCGGTGAACCTGGGGCTGTGGGACACCGCSGGGCAGGAGGACTACGACCGGCTGCGGCCACT
GTCCTATCCCCAAACTGACGTCTTTCTGATCTGCTTCTCGCTGGTGAGCCCGGCATCCTTTGAGAATGTT
CGAGCCAAGTGGTACCCAGAGGTGCGACACCACTGCCCCCACACGCCCATCCTCCTGGTGGGCACCAAGC
TGGACCTCCGCGACGACAAGGACACCATCGAGCGGCTGCGGGACAAGAAGCTGGCCCCTATCACCTACCC
CCAGGGCCTGGCCATGGCCCGGGAGATCGGCTCTGTCAAGTACCTGGAGTGCTCGGCCCTCACCCAGCGG
GGCCTGAAGACCGTGTTTGACGAGGCCATCCGGGCTGTGCTCTGCCCACCCCCCGTGAAAAAGCCGGGGA
AGAAGTGCACGGTCTTCTAG
>g.01430t.1 CDS=2-1038	Carboxylesterase notum2(notum2)[SwissProt]
ATGGACAGCTTCATGGCGCAGGTCAAGAGCCTGGCGCAGTCCCTGTACCCCTGCTCGGCTCAGCAGCTCA
ACGAGGACCTGCGCCTGCACCTCCTGCTCAACACCTTCATCCCCTACTGCTCCAGCGATGTCTGGAGTGG
GGCTTCGTCCAAGTCTGAGAAGAGGGTGCTGCTGAACGTGGACCGCGTGGCCGAGCAGCTGGAGGAGCTG
GGCTACCCGGCCATCCAGGTGCGGGGCCTGGCGGACTCGGGCTGGTTCCTGGACAACAAGCAGTACCGCC
GAACAGACTGCATCGACACCGTCACCTGTGCGCCCACGGAGGCCATACGCCGAGGCATCAGGTGCTGGCC
GCCGTGGGGACGCTGCCGGGCTCGCGTGGGGCCTGTGACGGGCGGGGAGGGGGCGGCGCCGCCTGACCCG
CAGCCTGTGCCCAGGTACTGGAATGGGGTGGTCCCGGAGCGCTGTCGGCACCAGTTCAAGGACGGCGAGG
AGTGGAACTGCTTCTTTGGCTACAAAGTCTACCCAACGCTGCGCTGCCCGGTGTTTGTGGTGCAGTGGCT
GTTCGATGAGGCTCAGCTGACCGTGGACAACGTGCACCTCACGGGACAGCCTGTGCAGGAGGGCCAGTGG
CTGTACATCCAGAACCTGGGCCGCGAGCTGCGGAACACGCTCAAGGATGTGCCGGCCAGCTTCGCCCCCG
CCTGCCTCTCCCATGAGATCATCATCCGGAGCCACTGGACAGACGTCCAGGTGAAGGGGACCTCGCTGCC
CCGGGCGCTGCACTGCTGGGACAGAAGCCTGCATGACGGTCACAAGGCCAGCAAGGCCCCGCTGAAGGGC
TGCCCCGTCCACCTGGTGGACAGCTGCCCCTGGCCCCACTGCAACCCCTCTTGCCCCACCATCCGGGACC
AGTTCACCGGGCAGGAGATGAACGTGGCCCAGTTCCTCATGCACATGGGCTTCGACGTGCAGACCGTGGC
GCAGCAGCAGGGCCTGGAGCCCAGTACGCTGCTGGGGATGCTGAGCAGCGGGAGCTAG
>g.01438t.1 CDS=2-924	Myeloid-associated differentiation marker-like protein 2(myadml2)[SwissProt]
ATGGGCAGCGCCATGGAGCCCCCCGGGGGTGGGCACCTGCACCTGGGCGCCGTGGCGTCCCCCGTGGGCA
CGGCCCGGGCACTGCAGCTGGCCTTCGGCTGCACCACCTTCAGCCTGGTGGCCCACCGCGGGGGCTTCGC
GGGCGTGCAGGGCACCTTCTGCATGGCTGCCTGGGGCTTCTGCTTCGCCCTGTCGGGCCTCGTGGTGGCC
TGTGAGTTCACCCGCCTCCACAGCTGCCTGCACCTGTCCTGGGGCAACTTCACGGCGGCCTTCGCCATGC
TGGCCACGCTGCTGTCGGCCACGGCCGCGGTCATCTACCCGCTCTACTTCACCCGGCTGGAGTGCCCGCC
CGAGCCCGCGGGCTGCGCAGCCAGGGACTTCCGCCTGGCGGCCAGCGTCTTCGCCGGGCTGCTCTTCCTG
GCCTACGCCGCGGAGGTGGCCCTGACCCGGGCCCGGCCCGGCCAGGTGGCCAGCTACATGGCCACGGTCT
CAGGGCTCCTCAAGATCGTCCAGGCCTTCGTGGCCTGCATCATCTTTGGGGCACTGGTCTACGACAGCCG
CTACGGGCGCTACATGGCCACCCAGTGGTGCGTGGCCGTCTACAGCCTGTGCTTCCTGGCCACGGTGGCC
GTGGTGGCCCTGAGCGTGACGGGCCACACGGGGGGCCTGGGCTGCCCCTTCGACCGTCTGGTGGTGGTGT
ACACCTTCCTGGCCGTGCTCCTCTACCTCAGCGCCGCTGTCATCTGGCCTGTCTTCTGTTTCGACCCCAA
GTACGGTGAGCCTGGACGGCCCCCCGACTGCCCGAGAGGCAGCTGCTACTGGGACAGCCAGCTGGTCGTG
GCCACCTTCACCTACGTCAACCTGCTCCTCTACATTGCCGACCTCGCCTACTCCCAGAGGATCCGCTTCG
TGCCCACCCTGTAG
>g.01442t.1 CDS=2-1290	Pyrroline-5-carboxylate reductase 3(pycr3)[SwissProt]
ATGAGCGTCGGCTTTATCGGCGCCGGCCAGCTGGCCTTTGCCTTGGCCAAGGGCTTCACGGCGGCAGGCA
TCGTGGCTGCCCACAAGATCATGGCCAGCTCCCCGGACATGGACCTGCCCACGGTTTCTGGCCTCAGGAA
GATGGGAGTGAACCTGACCCCCCACAACAAGGAGACCGTGCGGCACAGCGACGTGCTCTTCCTGGCCGTG
AAGCCACACATCATCCCCTTTATCCTGGACGAGATTGGCAGCCACATCGAGGATCGGCACATCGTGGTGT
CCTGCGCAGCTGGTGTCACCATCAGCTCCATCGAGAAGAAGCTGACGGCGTTCCAGCCAGCCCCCAAAGT
CATCCGCTGCATGACCAATACGCCGGTCGTGGTGCGGGAGGGGGCCACCGTGTACGCCACGGGCACCCAC
GCCCAGGTGGAGGACGGCAGGCTCCTGGAGCAGCTCATGGGTAGCGTGGGCTTCTGCACGGAGGTGGAGG
AGGACCTGATTGATGCCGTCACGGGGCTCAGTGGCAGCGGCCCAGCCTATGGGGCCTCCAAGATGCTACT
GGACTCGGAGAAGCACCCCGGGCAGCTCAGGGACAACGTGTGCTCCCCCGGCGGGGCCACCATCCACGCC
CTGCACGTCCTGGAGAGTGGCGGCTTCCGTTCCCTGCTCATCAACGCCGTGGAGGCCTCCTGCATCCGCA
CACGGGAGCTGCAGTCCATGGCTGACCAGGAGAAGGTTTCACCAGCCTCCATCAAGAAGACCATCTTGGA
CAAGAGTGCCTGCTTGCCGTGCCCCCGGGTTATGACGACCCCCAATAAAGGAAACAAAGCCTTGAAGGTG
AAGCGGGAGCCGGGAGAGAATGGCACCAGCCTGACCGACGAGGAGCTGGTGACCATGTCGGTGCGGGAGC
TCAACCAGCACCTGCGAGGCCTGTCCAAGGAGGAGATCATCCAGCTGAAGCAGCGCCGGCGCACGCTCAA
GAACCGCGGCTACGCTGCCAGCTGCCGCGTCAAGCGCGTGACGCAGAAGGAGGAGCTGGAGAAGCAGAAG
GCGGAGCTGCAGCAGGAGGTGGAGAAGCTGGCCTCGGAGAACGCCAGCATGAAGCTGGAGCTCGACGCGC
TGCGCTCCAAGTACGAGGCCCTGCAGAACTTCGCCAGGACCGTGGCCCGCAGCCCCGTGGCGCCGGCCCG
GGGACCCCTCGCCGCCGGCCTGGGGCCCCTCGTCCCCGGCAAGGTGGCCGCCACCAGCGTCATCACGATA
GTAAAGTCCAAGACGGACGCCCGGTCGTAG
>g.01444t.1 CDS=2-4623	.
ATGACCCCAGGGAGACCTCCCTGTGGCCCTGGCTTGCTGCTCTGGGTGGCACTGCTGTTTGTCCAGGTGT
GCGACGACCCGGAGGAGCTGCGCAGGAAGGTCCGCGAGCTGGCCGGCGCCGTCCGCAACGCCAAGTACCT
GGTGGTCTACACCGGCGCGGGGATCAGCACGGCAGCCTCCATCCCAGATTACCGGGGCCCCAATGGAGTG
TGGACGCTGCTCCAGAAAGGGAGGAGCATCAGTGCCGCTGACCTGAGTGAGGCTGAGCCGACCCTCACCC
ACATGAGCATCGCCCGCTTACATGAGCAAAAGCTGGTGCAGCATGTGGTGTCTCAGAACTGCGATGGGCT
CCACCTGCGGAGCGGGCTGCCTCGGACGGCCATCTCGGAGCTCCACGGGAACATGTACATTGAGGTCTGT
ACAGCCTGCACACCCAACAGGGAGTACGTGAGGGTGTTTGATGTCACTGAGCGCACCGCCCTTCACCGGC
ACCAGACAGGCCGGGCCTGCCACAAGTGTGGGGGCCAGCTCCGGGACACCATTGTGCACTTTGGGGAGAG
GGGGACGCTGGGGCAGCCTCTGAACTGGGAGGCAGCCACTCAAGCTGCCAGCAAAGCAGACACAATCCTA
TGTTTAGGTTCCAGCTTAAAGGTTCTGAAGAAATACCCTCGCCTCTGGTGCATGACCAAGCCCCCCAGCC
GGAGGCCCAAGCTCTACATCGTGAACTTGCAGTGGACCCCGAAGGATGACTGGGCTGCCCTGAAGCTACA
TGGGAAATGTGATGACGTCATGCAGCTCCTCATGGATGAGCTGGGCCTGGAGATCCCCCCCTATAGCAGG
TGGCAGGACCCCATCTTCGCCCTGGCCACTCCCCTGCGTGCGGGTGAAGAAGGTAGCCACAGTCGGAAGT
CGCTGTGCAGAAGCCGAGAGGACCCTCCGCCTGGGGACCGGGGTGCGGCCCTGAGCTCGGCCCCTGTGCT
AGGTGGCTGGTTTGGCAGGGGCTGCGCCAAACGCACAAAGCGGAGGAAGATCACCTATGACATGGTACAT
TACGGCCACTCAAACCAGCTGCGCCAGGCGCGGGCCATGGGTGACTACCTCATCGTGGGCGTGCACACCG
ACGAGGAGATCTCCAAGCACAAGGGGCCCCCGGTGTTCACTCAGGAGGAGAGGTACAAGATGGTGCGGGC
CATCAAGTGGGTGGACGAGGTGGTGCCGGCGGCTCCCTACGTTACCACGCTGGAGACCCTGGACAAGTAC
AGCTGCGACTTCTGTGTCCATGGCAATGACATCACTCTGACCGTAGATGGTCGGGACACCTATGAGGAAG
TGAAGGCAGCCGGGAGGTACAGAGAGTGTAGGCGCACCCAGGGCGTGTCCACCACGGACCTCGTTGGCCG
CATGTTGCTGGTGACCAAGGCCCATCACAGTGGTCAGGACGAGGAGTTTCGGGGTCTGGGGATTGACCAT
GTCCTCCGTGTCCCCCACCCTTCCATTCAGGAGATATCCTCTGAGTACCGGGAATACGCGGACAGCTTTG
GCAAGTGCCCTGGGGGACGGAACCCCTGGACGGGGGTGTCCCAGTTTCTGCAGACATCTCAGAAGATCAT
CCAGTTTGCTTCCGGGAAGGAACCCCAGCCAGGGGAGACGGTCATCTACGTGGCCGGCGCCTTTGACCTG
TTCCACATCGGCCACGTGGACTTCCTGGAGAAGGTGCACGGCCTGGCGGAGAGGCCCTACGTCATCGCCG
GCCTGCACTTTGACCAGGAGGTCAACCACTACAAGGGGAAGAACTACCCCATCATGAACCTGCATGAGCG
GACGCTAAGCGTGCTGGCGTGCCGGTACGTGTCAGAGGTGGTGATAGGGGCCCCCTACGCTGTCACGGCA
GAGCTCCTGGACCACTTCAAGGTGGATCTGGTCTGTCACGGGAAGACAGAAATCGTGCCTGACAAGGATG
GCTCAGACCCCTACCAGGAGCCCAAGAGAAGGGGCATCTTCTGTCAGATTGACAGCGGCAGTGACCTTAC
CACAGACCTCATCGTGCAGCGTATCATCAAGAACAGGCTCTTCCGGCTGACCATCCGCTCCTTCTGCGGC
TGTGACTCAGAGCCTTGGTGGCATCTCATCGAGATGTTTATTCATGAGTTTTCCTATCAACACACTGTGA
CGCTGCATCGGGACCAGAAAACAGGCGAGCAGAGGCCTCCAGCAAGGTTCAGACAATTTAATGAGTTTTA
CTTATTGGATAAAAGTCCGAAACAACTTCCCGACAAGTGGCAGCACGACCTCTTCGACAGCGGCTTCGGG
GGCGGCGCCGGCGTGGAGACGGGTGGGAAACTGCTGGTGTCCAACCTGGATTTCGGAGTGTCGGACGCGG
ATATTCAGGAACTCTTTGCTGAATTCGGAACTCTGAAGAAGGCAGCTGTACACTATGACCGCTCCGGGCG
CAGTTTAGGAACAGCCGATGTGCACTTTGAACGGAAGGCAGATGCCCTGAAAGCTATGAAACAGTACAAC
GGTGTCCCTCTGGATGGCCGCCCCATGAACATCCAGCTCGTCACGTCACAGATTGACACACAGCGGAGAC
CGGCGCAGAGCGTAAACAGAGGTGGGATGACTAGAAACCGCGGCTCCGGAGGTTTCGGTGGTGGCGGCGG
CACCAGGAGAGGCACTCGTGGAGGGAGCCGGGGCAGAGGTCGAGGCACTGGCAGGAGTTCGAAGCAGCAG
CTTTCTGCAGAGGAGTTGGATGCCCAGCTGGACGCTTATAACGCAAGAATCGCAGCTGAGAACGAGGAGG
ATGAGCACTCCGTCAACTACAAGCCCCCTGCCCAGAAGAGCATCCAGGAGATCCAGGAGCTGGACAAGGA
TGACGAGAGCCTGCGCAAGTACAAGGAGGCCCTGTTGGGCCGCGTAGCCGTGTCTGCTGACCCCAACGTC
CCCAATGTTGTTGTGACCCGCCTGACCCTGGTGTGTAGCACAGCCCCGGGCCCTCTGGAGCTGGACCTGA
CAGGGGACCTGGAGAGCTTCAAGAAGCAGTCCTTTGTGCTGAAGGAGGGCGTGGAGTACCGGATAAAGAT
CTCTTTCCGAGTGAACCGGGAGATTGTGTCGGGCATGAAGTACATCCAGCACACGTACAGGAAAGGCGTC
AAGATTGACAAGACCGACTACATGGTGGGGAGCTACGGGCCCCGGGCAGAGGAGTACGAGTTTCTGACCC
CCATGGAGGAGGCACCCAAGGATGCCCCTTGGTGCGGCCACTGCAAGGCTCTGGCCCCTGAGTACGCCAA
AGCCGCCGGGACACTGAAGGCAGAAGGTTCGGAGATCAGGCTGGCAAAGGTCGATGCCACAGAAGAGTCT
GATCTGGCCCAGCAGTACGGGGTCCGTGGCTACCCCACGATCAAGTTCTTCAAGAACGGAGACACGGCTG
CTCCCAGGGAGTACACAGCTGGCAGAGAAGCTGAGGACATTGTAAACTGGCTGAAGAAGCGCACAGGCCC
TGCTGCCACCACACTGYCCGATGGGGCCGCCGCAGAGGCCTTGCTGGAGTCCAGCGAGGTGACCGTCATT
GGCTTCTTCAAGGACGTGGAGTCGGACTTTGCCAAGCAGTTCTTGCTGGCGGCAGAGGCCATTGATGACA
TACCTTTCGGGATCACRTCCAACAGCGACGTGTTCTCCAAATACCAGCTGAGCAAGGATGGGGTTGTCCT
CTTCAAGAAGTTTGACGAAGGCCGCAACAACTTCGAGGGGGAAATCAGCAAGGAGAAGCTGCTGGACTTC
ATCAAGCACAACCAGCTGCCACTGGTCATCGAGTTCACAGAGCAGACGGCCCCGAAGATCTTCGGAGGGG
AGATCAAGACCCACATCCTGCTGTTCCTGCCCAAGAGCGTGTCTGACTACGACAGCAAACTGAGCAACTT
CAAGAAGGCGGCCGAGCGCTTCAAGGGGAAGATCCTGTTCATCTTCATCGACAGCGACCACACTGACAAC
CAGCGCATCCTCGAGTTCTTTGGCCTCAAGAAGGAGGAGTGCCCCGCCGTGCGCCTCATCACCCTGGAGG
AGGAGATGACCAAGTACAAGCCAGAGTCGACCGAGCTCACGGCCGAGAAGATCGAAGATTTCTGCCACCG
CTTCCTGGAAGGAAAGATCAAGCCCCACCTCATGAGCCAGGAGCTGCCTGAAGACTGGGACAAGCAGCCC
GTCAAGGTGCTCGTTGGGAAGAACTTTGAGGAGGTCGCTTTCGATGAGAAAAAGAACGTCTTTGTGGAAT
TCTACGCGCCATGGTGTGGCCATTGCAAACAGCTGGCTCCCATTTGGGATAAGCTGGGAGAGACGTACAA
GGACCACGAAAACATCATCATCGCCAAGATGGACTCGACGGCTAACGAGGTGGAGGCAGTGAAAGTGCAC
AGCTTCCCGACGCTCAAGTTCTTCCCYGCCAGCGCGGACAGGACGGTCATTGATTACAACGGTGAGCGGA
CACTAGAGGGTTTTAAGAAGTTTTTGGAGAGCGGTGGCCAGGACGGAGCTGGGGACGATGACGATCTGGA
AGATCTGGAAGAAGCAGAGGAGCCTGACCTGGAGGAGGAGGACGATCAGAAAACTGTGAGAGACGAGCTG
TGA
>g.01448t.1 CDS=2-465	Protein phosphatase 1 regulatory subunit 27(Ppp1r27)[SwissProt]
ATGCCCAGCAGGACCAGCCGCTATGCCCGCTACAGCCCCCGGCAGCGGCGCAGGCGGCTGCTGGCGGATC
GCAGCGTGCGCTTCCCGAATGACGTCCTGTTCCTAGACCACATCCGCCAGGGTGACTTGGAGCAGGTCGG
GCGCTTCATCCGGGCTCGGAAAGTCGCCCTGGACACCATCCACCCGTCAGGCCTGGCCGCCCTGCACGAA
GCCGTGCTCTCTGGAAACCTGGAGTGCGTGAAGCTGCTGGTCAAATACGGCGCRGACATCCACCAGCGGG
ACGAGACCGGGTGGACGCCCCTGCACATCGCCTGCAGCGACGGCTACCCCGACATAGCCAGGTACCTCAT
CTCCCTGGGGGCAGACAGAGACGCCACCAACGATGACGGGGACCTGCCCTCTGACCTCATCGACCCGGAC
TTCAAGGACCTGGTGGAGCTCTTCCAAGGGACCAAGATGGACTGA
>g.01522t.1 CDS=2-375	39S ribosomal protein L12, mitochondrial(MRPL12)[SwissProt]
ATGAGATGCAGCAGCCGTCGGATGGGGGAGGCCCTCGCCGGTGCACCCCTGGATAACGCCCCCAAAGAGT
ATCCCCCCAAGATCCAGCAGCTGGTCCAGGACATCGCCAGCCTCACACTCCTGGAGATCTCAGATCTCAA
CGAGCTCCTGAAGAAAACACTGAAGATCCAGGATGTTGGACTCATGCCGATGGGTGGCGCGATGCCCAGT
GCTGCCCCTGCCRCAGCAGCCCCCGAGCCGACACATCCTGCAAACCCRTGTGTGCTGGCGGTGGGCTCCC
CTGCAGCCTCGTCGGGGCCTCCTCCTCGCCGAGATGTACAGGTCTCTGCCTGCATGGAGRTTGTTTCTCA
TGGAGAGAAATTGGCAATGATCTGA
>g.01525t.1 CDS=2-339	.
ATGGGTTACATGGGGAGCCAGTCGGTGTCCATGGGCTACCAGCCTTACAGCATGCAGAGTCTCATGACCA
CCCTTCCCAGCCAGGACGCCCCTCTGCCGCCCCCACAGCAGCCCTACATCGCAGGGCAGCAGCCCATGTA
CCAGCAGGTGAGTGTGTCAAGGCTCAGGATGCTGAGCATGGTGGCCGTCCTGGGAAGAACAGACAGCGTA
GGCCAGGATGGCTTCCCAGCAGACAGCGAGGATGGAACACACCCCGCACGCACGCACGCAGCAACAGGCA
CAGATACCCAGACCACGCGTGTGCCCATCTCAACCCCACACACTGGTCGGGAGCCCTAG
>g.01527t.1 CDS=2-2238	Hepatocyte growth factor-regulated tyrosine kinase substrate(Hrs)[SwissProt]
ATGCCGAACCTAGTTCGCGTCCCACTCTCCTATTCTCGCTCCAGAAAAGAAAAGAAGAAAGTGAATTGCA
AGCCCAAGAACCAGGATGAACAGGAAATCCCCTTCCGCCTCCGAGAGATTATGAGGAGCCGCCAGGAGAT
GAAAAATGCCACCAGTAACAGGAAGAGGAAGAGAGAAGCCCAGGTGGCCTTCAGAAAGACACTGGAGAAG
GAAGCCAAGGGAGTGGAGCCAGACATCGCGGTCCCCAAATTCAAGCAGAGGAAGTGGGAGTCTGACAAGG
CCTACGTCCAGCGAATGGAGCAGGAGGCCCAGCACGTGCTCTTCCTCAGCAAGAACCAGGTGGTCCGGCA
GCCTGAGGTGCAGGCGGCTCCCAAAAAGGAGAAGTCAGAGCGGAAGAAAGCATTCCAGCAACGGCGACTG
GATAAAATCCGGCAGAGGAGGGAGGAGAAGGCAGCAGAAAGGCTGGAGCAGGAGCTGCTCCGAGACAAAG
CGACCAGCCAGCTTCTGCTGGAGACCGACTGGGAGTCCATCCTCCAGATCTGTGACCTCATCCGCCAGGG
GGACACGCAAGCTAAATATGCCGTGAGTTCCATTAAAAAAAAAGTCAACGACAAGAATCCCCATGTGGCC
TTGTACGCTCTGGAGGTCATGGAGTCTGTAGTGAAGAACTGCGGCCAGACGGTGCACGACGAGGTGGCCA
ACAAGCAGACCATGGAGGAGCTGAAGGAGCTGCTGAAGAGCCTGGCATTTGCCGGAGCCTCCCTGCGGTT
GGTCAAGCTCCTGGGGCAGGAGGAAGATTCACGTGGTTACGGGGAGCTGGGCTCCCGGGGTGCCCTAGCT
TCTCCCAGGGCGAGGCAGGTGGAAGTAAACGTCCGAAACAAGATTCTGTATCTGATCCAGGCTTGGGCGC
ATGCTTTCCGGAACGAGCCCAAGTACAAGGTGGTCCAGGACACGTACCAGATCATGAAGGTGGAAGGACA
CGTCTTCCCAGAGTTCAAGGAGAGTGATGCCATGTTTGCTGCAGAAAGAGCCCCCGACTGGGTGGATGCT
GAGGAGTGCCACCGATGCAGGGTGCAGTTCGGGGTGGTGACCCGCAAGCACCACTGCCGGGCGTGTGGCC
AGATCTTCTGCGGCAAGTGCTCCTCCAAGTACTCCACCATCCCCAAGTTTGGCATCGAGAAGGAGGTGCG
CGTGTGTGAGCCCTGCTACGAGCAGCTGAACAAGAAAGCAGAAGGAAAGGCGTCATCCACGACAGAGCTG
CCACCAGAGTACCTGACCAGCCCCCTGTCCCAGCAATCCCAGAGACAGAAGTCCGCCTACGCGGCGGCCA
CAGCCACATACCCCAAGGCGGAGCCCGCGCCCGTGGCGTCGTCGGCGCCCCCTGCCAGCAGCCTGTACTC
CTCGCCGGTGACATCGTCGGCGCCTCTGGCTGAGGACATCGACCCAGAGCTCGCCCGCTACCTCAACCGG
AACTACTGGGAGAAGAAGCAGGAGGAGGCCCGGAAGAGCCCCACACCGTCTGCCCCTGCACCCCTGACGG
AGCCCGCCGCCCCGCCCGTGGAGGGACACGCAGTCCCGGCCAATGCGCTGGAGACTCCCCTCCCGGAGAC
AGACCCTCAGCCCATAGCTCCCTCCGGCGGCCCCTTTGGCGAGCAGTACCAGAACGGGGAGTCGGAGGAG
AGCCATGCGCAGTTTCTGAAGGCCCTACAGAACGCCGTCACCACCTTTGTCAACCGCATGAAGAGCAACC
ACGTGCGGGGCCGCAGCATCACCAACGACTCGGCCGTGCTGTCCCTCTTCCAGTCCATCAACAGCATGCA
CCCCCAGCTGCTGGAGCTGCTCAACCAGCTGGACGAGCGCAGGCTGTACTACGAGGGGCTGCAGGACAAG
CTGGCGCAGATCCGCGATGCCCGGGGAGCACTCAGCGCCCTGCGGGAGGAGCATCGAGAGAAGCTTCGCC
GGGCTGCCGAGGAAGCTGAGCGCCAGCGCCAGATCCAGCTGGCCCAGAAGCTGGAGATCATGCGGCAGAA
GAAGCAGGAGTACCTGGAGGTGCAGCGGCAGCTGGCCATCCAGCGTCTGCAGGAGCAGGAGAAGGAGCGG
CAGCTGCGCCTGGAGCAGCAGAAGCAGACCATCCAGATGCGGGCCCAGATGCCCGCCTTCTCCCTGCCCT
ATGCCCAGGCACGCACCCAGCCCCGTCCTACCCCTGCCCCCGACTCCAGCGATGGAGGAAGCCGCTGA
>g.01530t.1 CDS=2-252	Oxidoreductase-like domain-containing protein 1(OXLD1)[SwissProt]
ATGAGTGGCTGCCCCAACTGCGTGTGGGTGGAGTATGCAGATGCGCTGCTGCAGCACTACCAGGATGGTG
GGGAGCGCGCCCTGGCTGCCCTGGAGGAACACGTGGCTGACCAGAACCTCAAGGCCTTCCTCAGGTTTGG
GGACGACATCCCTGGAATGGAAGGCCTGGGGACAGACATCACGGTCATCTGCCCTTGGGAGGCCTTCAAC
CACCTGGAGCTGCACGAGCTGGCCCAGTACGGCATCATCTAG
>g.01534t.1 CDS=2-447	Tetraspanin-10(TSPAN10)[SwissProt]
ATGACTTCCTCTTCACCCGAGGACGGCCTGGAGTACACCCTGCGTGCGGCCGTCGCCCACTATCAGGATG
ACCCCGACCTGCACTTCCTCATCGACCAGGTACAGCGTGGGCTGCAGTGCTGTGGGGCRTCTTCCTACCA
GGACTGGACGAGGAACATGGAAGACGGGGCGGCCGTCAGCGACCCGTGTGGCCTCGGAGCTCTGGGCCTG
GACCAGGAGGCCGCTCAGAGGGTGGTGCATCTGCAGGGCTGTGGCCCCCCGTTGCGAGGGTGGCTCCGCA
GGAGCGTCCGGGCYGCCGGTGTCTATGTGGTCGCAGTCGTCGCAGTCCAGGGGGCCGAGCTCCTGTTGGC
CGCCCAGCTGCTGAGGGCCCTGGCGGTCCGCAAGGGGGGGCTGCAGAGCCCCAGAACCGCGGGGACGGGG
GCGCCCAGGGAGAGGCCCCCTGCCTAA
>g.01535t.1 CDS=2-3795	.
ATGCGACGTCAGCAGAGTCAGCGGCAGAGCCTCCCGGTACCACGAAGGGCTGAAGAGATAATTCGTGTCC
AGTCCCCAGACGGGGTGAAGCGGATCACAGCCACAAAGAGAGAAACAGCTGCAGCATTTTTGAAAAAGGT
CGCAAAGGAGTTTGGCTTCCAAAATAATGGCTTCTCMGTTTACATCAATAGAAACAAGACTGGAGAGATA
ACAGCATCGTCCACCAAATCCCTCAGTCTGCTCAAAATCCAGCACGGAGATCTGCTGTTCCTGTTTCCCT
CGAGCCTTGCTGGACCCTCCTCAGAAATGGAGACGTCGGCCCCGCCGGGGCTGAAGGCCTGCGGCGCTCC
CAACGTGGTGGAGGATGAGATCGACCAGTACCTCAGCAAGCAGGACGGGAAGATTTATAGAAGCCGCGAT
CCACAGCTGTGCCGACATGGGCCTCTGGGGAAATGTGTCCACTGTGTCCCACTAGAGCCGTTTGACGAGG
ACTACCTGAACCATCTCGAACCTCCTGTGAAGCACATGTCCTTCCACGCCTACATCCGAAAGCTGACCGG
GGGGGCCGACAAGGGGAAATTTGTTGCCCTGGAGAACATCAGTTGCAAGATTAAATCAGGGTGTGAGGGA
CACCTTCCGTGGCCTAACGGCATCTGTACTAAGTGCCAGCCAAGTGCCATCACTCTGAACAGACAGAAAT
ACAGACATGTGGACAATATCATGTTCGAGAATCACACGGTTGCCGATCGATTCCTTGACTTCTGGAGGAA
GACAGGGAACCAGCATTTTGGGTATTTATATGGACGGTATACAGAGCACAAAGACATTCCTCTTGGCATC
AGGGCCGAAGTAGCTGCCATTTATGAGCCGCCTCAGATCGGCACACAGAACAGCCTGGAGCTTCTGGAAG
ACCCAAAAGCTGAGGTGGTGGATGAAATTGCTGCCAAACTTGGCCTGAGGAAGGTTGGCTGGATATTTAC
AGACCTCGTCTCTGAAGACACCCGGAAGGGTACCGTCCGATACAGCCGGAATAAGGACACCTATTTTCTG
AGTTCGGAAGAATGTATCACTGCAGGAGACTTCCAGAATAAGCATCCCAACATATGTCGACTCTCTCCAG
ACGGACATTTTGGATCTAAGTTTGTCACTGCGGTGGCAACAGGTGGTCCCGACAACCAGGTCCACTTTGA
AGGGTACCAGGTCTCCAATCAGTGCATGGCATTGGTCCGTGACGAGTGCCTGCTGCCCTGCAAGGATGCC
CCTGAGCTCGGCTATGCCAAGGAGTCCAGCAGCGAGCAGTATGTGCCCGATGTGTTCTATAAGGACATAG
ACAAGTTTGGCAATGAGATCACCCAGCTTGCCCGGCCCCTGCCCGTGGAGTATCTGATCATAGATATCAC
AACAACTTTCCCCAAGGATCCAGTTTATACTTTTTCTATTTCGCAAAATCCATTTCCTATTGAAAACCGG
GATGTATTGGGTGAGACACAGGACAGCATCAGCTTGTTGCTGGAGGCAGTGAGGACCAGAAATGAGGAGC
TCGCCCAGACGTGGAAGAAGTCTGAGCAGTGGGCCACCATCGAGCAGCTGTGCAGCACAGTCGGAGTACA
GCTTCCGGGTCTCCACGAGTACGGTGCCGTCGGGGGCTCCACGCACGCCGCCACGGCTGCCATGTCCGTG
RGCCAAGGTGACGGGGAGGACAGGGACAGCGAGGACAGTGCGGACGGTGAGCCCCCTTGCACCGTGATCC
CCGTGGACCCGGAGGCCTGCGTCCTCCCCGACGCCACTCTGTGTGCTTTCACCGTGGTCGACAACATGCT
TGTCACCSTGGCACAAGGCCCTGCCCGGTGGAAGGTACAGCTGTTTGAGTGTCCCTGTCCAGGGGACGAC
GCCAGACCTGGAGGCCAAGTCGGCGAGGTGGAGTTGTCCACCTCCAGCCCCCTGGCTGGGACCCTTGGGG
AGCCCGCAGCCCCTCGCTCCCTGCCAGTGCTGTGCTGCGTGTCACCACCGGGTAGCAGCGCGCTGCACGG
CCACGTGCGGGGCTCCGGGGGCTTCGCAGGCTTCACGCTGGAACAGGCTCTCTTTGGGCTACTCTTTGGA
GTTGATGCCTCCCTCCTGGAATCACCTGTGATCGTCTGTGGCCTCCCTGATGGCCAGCTCTGCTGTGTGG
TCTTGAAGAATCTGGTCACCTCACGGTTGTCCCCCGGTGACCCAAAGGCCCTCGTCAAGATCCTCCATCA
CCTAGAGGAACCCGTTGTTTTCATTGGGGCCTTGAAGACCGAGTCATCAGCTGAGGACACACACCCTGAC
TGCCTCGTGGCACTTGGTCACCACGGCCGGATCCTGGCCATCAGGGCCAGCTGGGACGAGGCAGGGAATC
TGGTGCCAGACCTGCGGGAGTGCAGGCTCCCGGGGCCCGTGCTCTGTGCGGCCTGTGGCGCAGGTGGCCG
AGTGTACTATAGCACCCCCTCGGAGCTCTGTGTCGTGGACCTGGCTGCCGGAGGCGCCCCCTGGAAGCCC
GAGCAGCCTGACGGGGGCCCGGGAGACCTGCCATCTCCGCTGTGTCCCATAAGCTTAGGCATCTGCAGTG
TCGTCACCCTGTCTGTGTTGTCCGAGATGCCTGAAGGGGGCGCCAGGCTCCTGGCCCTGTCCACTGGGGG
CCGCCTCATGATCTGCAGCCTGGCCCTGAGCTCCGACGCGCCGTGTCCCGGCAGAGCCACCGTGGCCGAC
AGCGGCCAGAAGATTAAGGAGCTGCTGTGTGACATCGGCACCGTGTCTGAGAGGGTATCTTCCCTGAAGA
AGGCAGTCGACCAGCGGAACAAGGCCCTGACGTGCCTCAACGAAGCCATGAACGTGAGCTGCATCCTGCT
GGCCAGCCGGGAGGGCCCCAGGCCCATCTCCTGCACCACCAGCACGGCCTGGAGCCGCCTGCAGCTGCGG
GACGTGCTGACGGCCACCCTCCGGCTGCAGAATGACAGTGGCTTCCGTCTGGACCGGGGCTGGGCCTTGT
GTGTGCAGGTGCTGACCAGCTCGCAAGCCCCAGACCCAGACGTGGCTGACTCGGCCACCACCTACACCAT
CCCCGTGGACCAGCTGGGCCCTGGCGATCGGCGGGAAGTGACGCTGCCGCTGGGCCCTGGTGAGGATGGC
GCCCTGGACCTGCCCGTGACGGTGTCCTGCGCGCTGCACTACAGCCTCAGGGAGGTTGTGGGCGAGGCCC
TGGCCCCCTCAGAGTCTTTCAAGGATTCCTGTTTGGATGAGGGCCCCCCCGCCGTGCTGCCCGAGCAGGA
CGGCATCTGCCTGCCCCTGAGTGAGCACACCGTGGACTTGCTGCAGTGCCTGCGCTTCCCTGCCCTAGCC
GCACCCCACACGCAGGCTGCCAGCCTGCTGGGCCCCGCTTGCGACCCTGTGGACACCTTCTTGGGAACTC
TCCTTGGGCCGCGCGGCGAGCCAGCGGGACCTGCTTCCCTGCGGGCCAAGTTCCTGCCCCCGTCGGTGGC
CACGATCAAGGTGTCAGCAGAGCTGCTGAGGGCCGCCGTGGGGCCCAGTCATTCAGGCGCTGCTGCAGGA
GGTGCAGACCCTTCGGGACCGGCTGTGCACGGAGGACGAAGCCAGCTCCTGCACCACTGCCGAGAGGCTC
CTGCAAGTGTACAGGCAGCTGCGGAGTCCCAGCCTCCTTCTGGTGTGACGCCCGCGGGGCCCATCCGTCC
CACCACAGTGCCCACGTGGTCTTGGGGAGGAAAGCCCAGGACGCGAGCTGCTGCTGCCCGGCTCCTGACC
CTGGTGTCGCTGTGA
>g.01538t.1 CDS=2-1479	Protein singed(sn)[SwissProt]
ATGCCCACCAACGGGCTGCACCAGGTGCTGAAGATCCAGTTCGGCCTCGTCAACGACGCCGACCGCTACC
TGACCGCCGAGAGCTTCGGCTTCAAGGTCAACGCCTCGGCGCCCAGCCTCAAGAGGAAGCAGATGTGGGT
GCTGGAGCCGGACCCGGGCCACGGCAGCGCCGTGCTGCTCCGCAGCAGCCACCTGGGCCGCTACCTGTCC
GCCGAGGAGGACGGGCGCGTGGCCTGCGAGGCCGAGCGGCCGGGCCGCGACTGCCGCTTCCTGGTCCTGC
CGCAGCCCGACGGGCGCTGGGTGCTGCGGTCCGAGCCGCACGGCCGCTTCTTCGGCGGCACCGAGGACCG
GCTGTCCTGCTTCGCCACGGCCATCTCCGCGGCCGAGCTGTGGACCGTGCACCTGGCCATCCACCCGCAG
GCGCACCTGCTGAGCGTGAGCCGCCGGCGCTACGTGCACCTGTGCCCGCGGGAGGACGAGATGGCGGCCG
ACAGCAACACCCCGTGGGGCGTGGACGCGCTCATCACCCTCATCTTCCAGAACCGCCAGTACTGCCTCAA
GTCCTGTGACAGCCGCTACCTGCGCAGCGACGGCCGCCTGGTGTGGGAGCCCGAGGCCAGTGCGCGCTAC
ACGCTCGAGTTCAAGGCGGGCAAACTGGCCTTCAAGGACTGCGACGGCCGCTACCTGGCGCCCGCGGGGC
CCGCCGGCTCGCTCAGGGCGGGGCGCAACACGCGGCCGGGCAAGGACGAGCTCTTCGACCTGGAGGAGAG
TCACCCGCAGGTGGTGCTGCTGGCCGCCAACCGCCGCTACGTGTCGGTGCGGCAAGGGGTCAACGTGTCA
GCCAACCAGGACGAAGAGCTGCACCATGAGACCTTCCTGATGCAGATTGACGGCGACACGGGGAAGTGCA
CCTTCTATTCCAGCACCGGAGGCTACTGGACCCTCGTCGCCCACGGGGGCATCCAGGCCACGGCCACGCA
GGTCTCTGCCAACACCATGTTTGAGGTGGAGTGGCGCGGCCGGCGGGTGGCCCTCAAGGCCAGTAACGGG
CGCTACGTGTGCATGAAGAAGAACGGACAGCTGGCGGCCGTCAGCGATTTTGTGGGTGAGGACGAGGAGT
TCATCCTCAAGCTCATCAACCGGCCCATCCTCGTGCTCCGGGGCCTCGATGGCTTCGTCTGCCACCGCCG
CGGCTCCAACCAGCTGGACACCAACCGCTCGGTCTACGACGTCTTCCACCTGAGCTTCAGCGACGGCGCC
TACCAGATCCGAGGCCGCGGCGGCGGGTTCTGGAACACGGGCAGCCACGGCAGCGTGCGCAGCGACGGCG
AGCGCCCCGAGGACTTCCTGTTCGAGTTCCGCGGCCGGGGCCGCCTGGCCATCCGCGCCCGGGGCGGCAA
GTACCTGCGCGGCGGCGCCTCGGGGCTGCTGCGGGCCGACGCCGACGCGCCCGCGGGGCTCGCGCTCTGG
GAGTACTGA
>g.01556t.1 CDS=2-450	Actin, cytoplasmic 1(ACTB)[SwissProt]
ATGGCCAYGGCCGCGTCCTCGTYCTCCCTGGAGAAGAGCTACGAGCTGCCCGAYGGGCAGGTGATCACCA
TCGGCAAYGAGCGGTTCCGCTGCCCAGAGGCGCTCTTCCAGCCTTCCTTCCTGGGTATGGAGTCCTGYGG
CATCCACGAGACCACCTTCAACTCCATCATGAAGTGTGAYGTGGACATCCGGAAGGACCTTTACGCCAAC
ACGGTGCTGTCTGGCGGGACCACCATGTACCCCGGCATCGCCGACAGGATGCAGAAGGAGATCACAGCCC
TGGCCCCCAGCACGATGAAGATCAAGATCATTGCTCCTCCCGAACGCAAGTACTCTGTGTGGATCGGAGG
CTCCATCCTGGCCTCRCTGTCCACCTTCCAGCAGATGTGGATCAGCAAGCAGGAGTACGACGAGTYGGGC
CCCTCCATCRTCCACCGCAAATGCTTCTAA
>g.01558t.1 CDS=2-543	.
ATGTCAGGCCCCAGACAGGCGCCCGGGGAGGAGGGGTGGCTTCTCCCCACGGATGTGAGGACGCAGTGCG
GCCCCCCACACCTGAGCCAGCAAACCACCCTGGTCAGCGTTTCTCTCCGTAGCCCTGAGTCCACCAACAT
GCCAAGCTTTGAGGAAGGAGATGGGGCTCGAGATGACATGGAAGTCCATCTGCTCRAAGCCAAGCAAGAC
AGGGATAGTTTCAGCCTCCACAAAAGAAAAAGGGGGCTCTYTTCAAGGGAGGACGTCATCAACAACGTCA
ACAGACAGGCACTTGGGACGCGCATCTTCCAGGTGGAGAGAGAACCAGRGCTTCTATCCAGACGCACGGA
GCTGCGAACCAGGGAGACAAAGGAAAATCTGCAGGCGAGTGAGGGAAAGGATCCGAGTGGACGCCTCCCA
GAAGATGAAACCTCAGATGCTAACATCAGCCTAAATACCATTCGATTTAACGAATGGAAGCTTCTGGACG
GATGTGTCCTTGGAGAASCATCTCGTACACCCGGGCACTCAGTGCACCCCTGA
>g.01603t.1 CDS=2-2340	Protein winged eye(wge)[SwissProt]
ATGGARGCCAACCAGAAGGCCAAGAAGAAGAAGGAGAGACAGGGCTTGCTAGGTAACCAGGAGGCCAGGG
CGGGCCAGGGTCAGCCTGGTGGGGGGGAGCCCAGCATCTGGGGCCCCTGTGACAGCCGCCCTCCCCCCGC
AGGGGCCTGCCGCCTTTCTAGCCCAGAGAGCGAGGTCAAGGTCAAGAGGCGCACGGTGAAGGCCAAGGTG
GGCACCAAGCTGGAGCGGGCCCCAGGGCGCAGGCCCCCAGGCGCACCAGGCAAAAAGAAAGCCAAGGGCA
AGGCCAAAGGCAGCCTGCGGGCAGAGCCGGGGGCCACCCCCAGCAGGGACGCCCTCTTCAGCCCTGCCCG
GGCCTTCACCTGCCGCGAGGAGGGCAGCAAGTTGGCCAGCGAGCGCCTCAAGAGAGCCACACGCAAGAGC
ACAATCCTCCAGCCGGGCCTGAGGCGGAAGAATGGGGCCCTGTCCATCGCCCTGTCGCCGCGCAATGCCA
AGGCCATCCTGGGGAAAGGCAGGAAGGTGGGCAAGGTGAAAAGCAAGGCCGTYGGCAAGCAGGGCAAGGG
CCGGGCAGTGAGTCGGCTGCTGGAGAGCTTTGCTGTGGAGGACGACTTTGCATTTGACGACAACGGCAGC
TTTGAGGAGGAGGAGGAGGAGGAGGAGGAAGAGGAGGAGGAGGCAGAGGAGGAGCCGGCCGCGGCCAGCG
GTCCTCTGAGCGCCGAGCAGAGCGCCGCCCTGGCGCGTTCGTGCACCATCCACAAGGAGGACCTGCAGGA
CGGGCTCCCCGTGCTCATTCCCAAGGAGGACAGTCTGCTGTACGCGGGCAGCGTCAGGACCCTGCAGCCC
CCCGACATCTACAGCATCGTCATCGAGGGCGAGAGAGGCAACCGGCAGAGGATCTACTCGCTGGAGCAGC
TGCTGCAGGAGGCGGTTCTGGATGTCCGGCCGCAGTCCAGCCGCTACCTTCCGCCGGGCACGAGGGTCTG
CGCCTACTGGAGCCAGAAGTCCCGTTGTCTGTATCCGGGCAACGTGGTCCGAGGCGCCTGCAGTGACGAG
GAAGAGGACCTGGACTCTGTGGTGGTGGAGTTTGATGATGGGGACACCGGCCACATCGCCGTCTCCAACA
TCAGGCTGCTGCCTCCAGACTTCAAAATCCAGTGTGAGCCCCGGGGCGCCAGGAACAAGAACTGCAAGGC
GCTGCTCGTGGGCGACAAGGACCCCGGGCCCAAGCTGGGACGGCCCCTGGCCAGCCCGAGCTACGCGCAC
CCGGCCCTCGTGGGCAAGGACAGGAAGGGGCGCGCGCCGGTGCACCCGCTGCCCATGGGGCTGGCGCTGC
GCAAGTTCGCSGGCCAGGCCGAGTTCCCGCTGCCTTGCGACAGCGACTGTCACAGCTCCTACTCGGACGA
TGAGGAGGACGGGCCCGGGCTGGCCCCCGGCGTGCCCTCCCGCTTCCTCGCCCGCCTGTCCGTGTCGTCG
TCGTCCTCGGGCTCCTCCACGTCCTCCTCCTCGGGCTCCCTGTCCACCTCCAGCCTCTGCTCCTCGGACG
ACGAGGGCTCCTCCTACAGCTCGGACGACGAGGACCCGGCCCTGCTGCTGCAGACCTGCCTCACCCACCC
GGTGCCCGCGCTCCTGGCACAGCCCGAGGCCCTGCGCTCCAAGGGGGGCGGGCCCCACGCGCACGCGCAG
CGCTGCTTCCTGTCCAGGGCCGCGGTGGGCGGCGGGGGCGCGGGCGCGGGCGCGGGCGGCGGCAAGTCCA
AGCTCAAGCGCAAGGAGGCCCTGAGCTTCTCCAAAGCCAAAGAGCTTTCCCGGAGGCAGCGGCTGCCCTC
CGTGGAAAACCGGCCAAAGATCTCAGCCTTCCTGCCYGCCCGGCAGCTCTGGAAGTGGTCGGGGAACCCC
ACGCAGCGGCGGGGCATGAAGGGGAAAGCCAGGAAGCTGTTCTACAAGGCCATCGTCCGGGGCAAGGAGA
CGCTGCGCATCGGCGACTGTGCCGTCTTCCTGTCGGCCGGGCGGCCCAACCTGCCRTACATCGGCCGCAT
CGAGAGCATGTGGGAGTCCTGGGCCAGCAACATGGTGGTGAAGGTCAAGTGGTTCTATCACCCTGAGGAG
ACCAAGCTGGGAAAGAGGCAGAGCGACGGGAAGAACGCGCTGTACCAGTCCTGCCACGAGGACGAGAACG
ACGTGCAGACCATCTCCCACAAGTGCCAGGTGGTGGGGCGGGAGCAGTACGAGCAGATGACGCGGAGCCG
CAAGTGCCAGGACCGGCGGGACCTCTACTACCTGGCGGGCACCTATGACCCCACCACGGGGCGCCTGGTG
GCGGCGGACGGCGCGCCCATCCTGTGCTGA
>g.01605t.1 CDS=2-2232	BAH and coiled-coil domain-containing protein 1(BAHCC1)[SwissProt]
ATGCTAGAGTTCTGGGGACGGGCGGTGGTGGGGTCGCACGGCCGGACGGTGCGCGTGACGTCGCAGAAGG
GCGCCAAGGACTTCGACCGCTTCCTCCTGGGCAGAGAGAAGGCCGGCAAGGCGGCGGACGGCAAGGAGAG
GCCGGCGGCCGAGGACGAGGGCGGCAAGGAGCGGCMCAAGCCCGTGCTGCCCGTGCCGGCCGACGGCCAC
TGCAGGGAGGGCGGCGCCGCGCCCCGGGGGGCCTGCGAGGGCCGCCCCAAGCACCTGGCCTCCTGCCTCC
TCAACACGAAGGTGCTCAACGGCGAGATGGGCAAGGCGGCGCTGGCCAGCTGCGCGGGCGCGGGCAGCGT
GCTGCTGCACGCGGGCCCCGACGGGCTGTGCCCGCTGCAGGACAAAGTCCCCCGGGACCTGAAGGCCAGC
GGGCCCACCTTCGTGCCTTCCGTGGGACACCTGGCCGACAAGAGCCGCCCCTTCCAGGCCGCCGAGGCGT
GCGCCGTGGCGGGTGAGGGCGCGGACCGGCACCTGGATGCGGCCCTGGCCCCCGAGCACGCCGTGCCCTA
CGGGGTCTCCTATGCCCACCTGAAGGCCGAGGGCAAGGGCGAGCGGCGGCCTGGGGGCTTCGAGGCCGCC
CTCAACCCCCGGCTGAAGGGCCTGGAGTATCTCAACAGCTCGGGCCCCGAGACCTCCTTCTCCGGGCTCC
CCAAAGGCGGTCTGGACAAAAGCGGCTACTTCGAGCTGCCCGGCCACTCGCAGGACTGTGCCCGGCCGAG
TCACCAGGACCCGCTGGGTGGGAAGGTCACCCAGGCCTGCTGCACTTTAGATAAAACCGCCAGCAAGGAG
ACCCCCTCGGGTCCCCCTGGGGCGCAGAAGGTGGCCCGAATCCGGCATCAGCAGCACTTGGTGACCCCCG
AGGTGGAGCCGGGGGGCGGYGGGGCTGAAGCCAAGCGCAAGTCCCTGGAGCTGGCGTCTCTGGGCTAYGG
CGGGCCCCACCTGCCCCCATGGAGCATCCAGTCGGGCCAGGGCACCGCCATGGCCATTGGCGAGGAGCGC
AAGGGTGGCGCCTACCTGGACCCCTTTAGCGGCAGCCTGCAGCAGGCCRCCCTCCTGCCGCAGGACCTGC
CCGCGCCCCCCGATGAGGTCTCGGCCATGAAGAACCTGCTCAAGTACAGCAACCAGGCCCTGGTCGTTGG
GCAGAAGGCGCCCTTCGTGGGGCTGGGCAGCCTCAAGGCCAGCTGTGCCCAGCAGGATATGAAGTTCCCA
GCCTCCAAGGGCCCAGCCCAGGTCCCCAGTGAGGCAGAGAGGCCCGACTGCGCCCGAAGCCGGGAGCATG
ACACCCCGCACAGTGACGCAGAAGTGAGGCAGCCGCCCGTGGGCATCGCGGTGGCCTTGTCCCGGCAGAA
GGACCCGGTGAGCCGGCCGGAGACAGCCTATGGCACCAACGCCGGACGCCAGGGCCGTGCAGCCCCTGCC
TTCAAAGCTGACGTCATGGACCAGGCCTCGCTGTGGCCCCCCATGTATGGGGGCCGGGGCCCCGCCTCCC
ACGTGCAGCACCCAGGCCAGCTCCCCGTGTACTCCCGGTCCCAGCTCCTGCGGCAGCAAGAGCTCTATGC
CCTGCAGCAGAAGCAGCAGCAGCAGCAGCAGCAACAGCAGCAGCGGGCAGGCCCCGTCCAGGTCTGCCCC
CTGAAGGCCGCCATCGACCGGCTGGACACCCAGGAGGTGGAGATGCGCGTGCGGCTGGCGGAACTGCAGC
GGCGCTACAAGGAGAAGCAGCGCGAGCTGGCGCGCCTGCARCGCAGGCATGACCACGAGGCGGTGAGGTC
CAGCCTGAGCCTGCTATGTGCTGAGCTGCGTGGAGGCGACGAGCCCACGAAGAAGCGGAGCCGACTRGAG
CCCGGCGTCTATGTGGGCCTGCAGCCAGCCTCTGCGGAAAAGGTTCGGTGCAAGAAGAACGGCGGCCAGG
GCGAGCTGGCATCCGCCGTGGCCCACAAGGTGGCCCAGCTGAAGCCGAAGATCAAGAGCAAGGGGCTGCC
TGCTGGCCTCAGTCCCTTCAGGCGGAAGGAGGCCGCCCCCGGGGGACGCATCCGGAAGAAGCTGTCGCGA
GCCAAGAGTCCCAAGGTGCCCGGGGCRGCCCGGCACGCACAGCCCGGCGACRGCGGCAGCAGGGACTCCC
CCAAGTTCCCGGCCCAGTCGGCAGTGGCCACGGCACAGGACGCAGGCAAGTCACGGGTSTGA
>g.01747t.1 CDS=2-372	Putative sodium-coupled neutral amino acid transporter 10(SLC38A10)[SwissProt]
ATGACCGCGGCCGCCGCCTCCAACTGGGGGCTCATCACGAACATAGTGAACAGCATCGTGGGGGTCAGCG
TGCTCACCATGCCCTTCTGCTTCAAACAGTGTGGCATCGTCCTGGGGGCCCTGCTCTTGGTTTTCTGCTC
TTGGATGACACACCAGTCCTGCATGTTCCTGGTGAAATCCGCCAGCCTGAGCAAACGGAGGACCTACGCA
GGCCTGGCCCTGCACGCATACGGAAAGATGGGGAAGATGCTGGTGGAGACCAGGTATGTGGTGCCGCTCG
CCGGCCTCACCCCCTTCCTCACCTGCCCCGAGGAGGAACCTGAGCGCCGTTCTACACCCACCCACACGTC
TCGGACATGGACTGCTGTATGA
>g.01749t.1 CDS=2-1503	Putative sodium-coupled neutral amino acid transporter 10(SLC38A10)[SwissProt]
ATGATCGGGCTGATGCTGGGGACCTGCATGGCCTTCTACGTTGTGATTGGTGACCTGGGGTCCAACTTCT
TTGCTCGGCTCTTTGGGTTTCAGGTGACCGGCACCTTCCGTGTGTTCCTGGTCATCGTGGTGTCCCTGTG
CATCGTGCTCCCGCTCAGCCTGCAGAGGAACATGATGGCCTCCATCCAGTCCTTCAGCGCCATGGCCCTC
ATGTTCTACACCGTGTTCATGTTTGTGATCGTGCTCTCTTCCCTCAAGCATGGCCTGTTCGGGGGGCAGT
GGCTGCAGCGGATCCGCTATGTGCGCTGGGATGGTGTCTTTCGCTGCATCCCCATCTTTGGCATGTCCTT
CGCCTGCCAGTCCCAGGTTCTGCCCACCTACGACAGCCTGGATGAGCCGTCGGTGAAAACCATGAGCTCC
ATATTTGCCTCCTCCCTCAACGTGGTCACCACCTTCTATGTCATGGTAGGCTTCTTCGGCTACGTGAGCT
TCACTGAGGCCACTGCGGGCAACGTGCTGATGCACTTTCCCTCCAACCTGGTGACTGAGATGATGCGAGT
GGGCTTCATGATGTCGGTGGCCGTGGGCTTCCCCATGATGATCCTGCCGTGTCGACAGGCCTTGAACACG
CTGCTTTTTGAGCAGCAGCAAAAAGATGGGACCTTTGCTGCCGGAGGCTACATGCCCCCCCTCCGGTTTA
AAGCGCTCACCCTCTCAGTTGTGTTTGGAACCATGGTGGGTGGAATCATGATCCCTAACGTGGAGACCAT
CCTGGGCCTCACGGGCGCAACGATGGGGAGCCTCATTTGCTTCATCTGTCCAGCTCTGATCTATAAGAAA
ATCCACAAGAACTCCCTTTCCTCCCAGGTGGTGCTCTGGGTTGGCCTGGGCATCCTGATGGTCAGCACAC
ACACCACCCTGTCCGTGAGCGAAGAGGCCCCGGTGGACTTGGCCAAGGAAGCCCTGGCCGGCCGGCTTGA
AGAGGCTGAGGGCGTCATAAAGGCAGAGGCAGCGCGACTCCCAGGCCAGAATCCAGTGGTGGACGTGGCC
GAGGACGGCCGAGACAAGCCGAAGCTGCCCAATGACAAAGATGAGATGGAGCAGGCCCAGATTAAGGGCC
CCGTGAACGTGCCCCAGAGGGAAGGCACCAAGGAGAAGCAGGAGCAGGCGCAGCTGGACCGCCCGGGCCA
AGGTGTGGCGGTACCTGTGGGCGAGGCCCACCGCCACGAGCCCCCTGTCCCTCACGACAAGGTGGTGGTG
GACGAAGGTCAAGACCAAGACCAACCGGAGGAGAAAGCGGGCCGGGCGGAGCTGCTGGACCACGCCGTCC
TGTTGCAGGTGATCAAAGAGCAGCAGGTCCAGCAGAAGCGGCTGTTGGACCAGCAGGAGAAGCTGCTGGC
GGTGATTGAGGAGCAGCACAAGGAGATCCATCAGCAGAGGCAGGACGGCGAGGACGGCAAGTCAGGGCCG
GGTCGGGGAAGGCGGCTGTCACTGGATGTGTGA
>g.01753t.1 CDS=2-3105	Centrosomal protein of 131 kDa(Cep131)[SwissProt]
ATGATGGCGGCCACGCCGGCGCTGCGGGACCGGCTGAGCTTCCTGCACCGGGTGCTGAAGATCCTGCTCC
ACCTGTGTGGCCACGGCTCCTCGTCTTCCGTGCTCATCCTCAAGCGCAACCCCGCCTTCATCCAGGAGGC
CGCAGCGTTCTCAGGGCCCCCGGATCCTCTCCACGGGAACAGCTTGTACCAGAAGGTGCGGGCGGCCGCC
CAGGAGAGCGGTGACCGGAGCAAGGCCTTGGACTCTGGCAGTCGGTCGGGCAGTGACAGCCCCTCTGCGG
CCAGCCAGGCGCCCAGCGACCTGGCGGAGCGGGTTGAAGCTGTGAGCCTGAGTGACTGCCAGCAGGAGCA
GAACCTGGTGCAGACCGTGACGTGTGGGCCACATGCCTTTCTGAGCCGAGAGGAGGCACAGCGCTTCATC
AAAGAGTGTGGATTGCTCAACTGTGAGGCTGTGCTGGAGCTGCTGACACGCCACCTGGACGGGCCCAGCG
AGTGTGCGCAGATGGTGAGGCCCTGCCTGGCCCGCTCCGCCCCCATGAAGGGCTCCCGCGCCGCCGGCCG
GCCCGCCAGCACCCCCGAGGGCAGCTCAGAAGGCGTGGACCTCAGCCTGACGGGCCTGCCCCCGCCGGTG
TCCTGGCGCCCCAACAGCGCCTCCGCCGCCAAGCCCATCGCCCGCTCCTTCTCCGTGGTCGCCGGCAGTG
AGCCAAGGAGGAAGGCGCCGGAGGGGCCCGGGGGTTCCCGAACCATCAACAACCTCCGCAGATCCAACAG
CACCACGCAGGTCCACCAGCCGCCGGCTAGCCAGGCCTGGACCGGCCCCCCCAGGCCGGCCGAGAGCCCC
CACGTCCTGACGCTCTCCGAGGGCAGCCCCGGTGGGAAGAAGAGGGCGGCTGGTCTGAGCAAAACTCCCA
GCGAGAAGGCAGCCACGTGGAACGTCCTGGATGACCAGCCCAGGGCCTTCGCCTCGCCGCCCGACTCCCG
GAGCCCTAGCACCGTCGGCGCGCCCGTGGGCCCCCGGAGGAGAGAGTGCACCGTACCCCTGGCCCCGAGC
TTCACTGCCAACAACAGGAGCAATAAGGGCACCGTGGGCAACTGCGTCACCACCATGGTGCACAACCACT
ACACCCCCCCGGAGAGGGCGCCGCCCCCCAAGAGCTCCAACCACACAGCTCCTTCCCTCAAGTTTATCCA
CCAGGTGAACCGGGCAGCTGTCACCATCCAGCGATGGTACCGCCACCAGGTGCAGCRGCGCCAAGCCAGA
GCTGCCCGCCTAGAGCGCCTGCCAGCATCCAACCAAGAGGAGCAGCGGCGGCAGCTGGGAGGGGAYAGCC
TCCTGGACCAGCACCAGAAGAAGGAGGCGGCCAGGAGGAAGGCCCGGGAGGAGAAGGCACGCCAGGCCAG
GCGAGCGGCCATCCAGGAGCTGCAGCAGAAGCGAGCCCAGAAGTCAGGTGACCCCGAGCTGAAGGAGGCC
TGGGGGCCAGAGAAGCCCCGGCCTGCCCAGGAGCTGCCTCCGAGGCCGGGGGGCACCACCCACGCCCCCC
AGACCCACAAGGCCAACAATGCCGACTCCCCGATGGCCCATGTTGTCCTGCTGTGCCTTCCCGAGTGTGG
CCCCTTCTCAAGGGCTCCTCTGGATTTGCTGCCCCGGYGGGGGGACGCCCAGGATGCCAGCGCCCAGGGC
GTGCCTGGTGAGGATCTGGAGGTGGGGGACCCTGCCCGGAGCAGGGCCAAGTCCAGGGCGACGCTGGACG
AGCTGCTAGACACACTGAAGCTGCTGGAAGARGAGCCCGAGCCGCTGCCCCGTCCCAGGGCCTACCGCAA
GGACAAGTACTCCTGGACGGATGAGGAGGACGATGCCAGCAACCTGACAGCTGACAACCTGGAGAGATTT
GGGAAGCTCAGCACGTGCGACGGTCCCTCCGAAGACGGGACCCTGCTCTCTGAGGCCAAGCTGCAGAGTA
TCATGAGCTTTCTGCACGAGATGGAGATGGAGCAGTCGGGGCAGGACCGGCCGGCCTCGGCCCCCCAGGG
GCTGGCGCTGGAGGACGGGCGCCCGGAGCCCGGGTCCACGGTGAGCACATCTGTGATGCGGCTGAAACTG
GAGGTGGAGGAGAAGAAGCAGGCGGTGGGGCTGCTGCAGAGAGCGCTGGTAACGCCCCCGCCCCCGGCCT
CGCCCACACGCACGCGCACGCTGCACCTGCTCCCCAGCCGGGCGCCCTGCCAGTGCTGCTCCCTGAGAGG
CCTCGCCTTCCGTGTCCCCCTCCTGGCTCTCTCTGCCCCGTTGCCGCCCCGGCACCCCTCGCAGGTGCAG
CAGCGGGACCTCACCGTCCGGCGGGTCAAGGAGACCGAGAAGGAGCTGGGCCGGCAGCTGCGGCAGCAGA
GGGACCACTACGAGGCCACCATCCAGCGGCACCTGTCCTTCATCGACCAGTTGATTGAGGACAAGAAGGC
CCTGGCGGAGAGGTGTGAGGCCGTGGTGGCCGAGCTGAAGCAGAGAGACCAGAGGCGCAAGGACAGGGAG
GCCCAGGTGCAGGAGCAGCATGAGCTGGAGATCAAGAAACTCAAGGAACTGATGAGTGCCACCGAGAAAG
TCCGCAGGGAGAAGTGGATCAACGAGAAAACCCGAAAAATCAAGGAGATTACAGTCCGAGGCCTGGAGCC
CGAGATCCAGAAGCTGATCGCCAGGCACAAGCAGGAGGTGAAGAAGCTCAAGAGCCTGCACGAGGCGGAG
CTGCTGCAGGCGGACGCGCGGGCGGCCCAGCGCTGCGCCCGCCAGGTGGAGGAGCTTCGGGAGCAGCTGG
AGCGCGAGAAGGAGGCGCTGGGCCAGCAGGAGCGGGAGCGCGCGCAGCAGCGCGTGCAGCGCCTCCGGGA
CAAGTACGACGCGGAGCTCTCGGAGCTGGAGCAGTCGGAGCGGAAGCTGCAGGAACGGTGCACGGAGCTC
AAGGGGCGGCTCGGGGAGGCGGAGGGCGAGGGCCTGCGGCTGCAGGGCCTGCTGCGGCACAAGGAGAAGG
AGCTGGCCCGCGTGACGGCGGCCGCGGTGAAGCGGGCCGACCACCTGGAAGAGCTGTTGGAGCAGCGCAA
GTGGCCGTTACCGAGCGCCAAGTGA
>g.01758t.1 CDS=2-438	Calcium-dependent protein kinase 19(CPK19)[SwissProt]
ATGGACGAGGAATTCTCCTCTCAGATGAAGAAGATGGCCTTGGCTATGGGCACGTCCCTGTCGGACAAGG
ACATAGAGCTGCTGCCCACGGACATGAGGCATCACGGCTCCTTCAACTACCTCAAGTTCCTGGAGCACAT
GCAGAAGTTCCAGGCCACGGGCCAGCTGGACAGCGCCATCCGCCAGGCCTTCCAGACCCTGGACAAGGAC
AAGAGCGGCTTCATTGAGTGGAACGAGATCAAGTACATCCTGTCCACCATTCCCAGCAGTGGGCCCACCG
CCCCGCTGACGGACGAGGAGGCCGAGGCCATGATCCAGGTGGCCGACACGGACGGCGACGGGAGGATTGA
CTTCGAAGGCCCCGATTCCAGCCATGCTGCTCCCTTTGCATGGCTGTTCCGGCCTGGCATGCTCTTCTCY
AGATTCACATCTGCATGA
>g.01775t.1 CDS=2-2820	Serine/threonine-protein kinase LMTK1(AATK)[SwissProt]
ATGTCGTCGTCCTTCTTCAACCCCAGCTTCGCCTTCAGCTCGCACTTCGACCCCGACGGCGCCCCCCTCA
GCGAGCTCTCCTGGTCGTCCTCCCTGGCTGTGGTGGCCGTGTCCTTCTCTGGGCTCTTCACTGTCATCGC
CCTCATGCTGGCCTGTCTGTGTTGTAAGAAGGGCGGCATCGGGTTCAAGGGGGACCTCAAGGGGTATCTG
CGGAGCTGCCGGGTGGCAGAGTCCATGGCACCTGACCCCCTGACCTTGCAGCGCATGGCCTGTGAGGTGG
CCTGTGGGGTCCTACACCTGCATCGCAACAACTACGTGCACAGCGACCTGGCCCTGAGGAACTGCCTGCT
TGCGGCCGACCTGACGGTGAAGATCGGCGACTATGGCCTGTCCCACGGCAAATACAGAGAGGACTACTTC
GTGACCGCCGACCAGCTGTGGGTGCCGCTGCGCTGGATCGCACCCGAGCTGGTGGACGAGGTTCACTGCA
ACCTGCTGGTGGTGGACCAGACCAAGGCCAGCAACGTGTGGTCCCTGGGCGTGACCATCTGGGAGCTCTT
CGAGCTGGGCGCGCAGCCCTACCCGCACCACTCGGACCGGCAGGTGCTGGCTTACGCTGTCCGGGAGCAG
CAGCTCAAGCTTCCCAAGCCCCAGCTGCAGCTGACTCTGTCTGACCGCTGGTACGAGGTGATGCAGTTCT
GTTGGCTGCAGCCTGAGCAGCGGCCCACGGCCGAGGAGGTGCACCTGCTGCTGTCGTACCTCTGCGCCAA
GGGCGCCACTGAGGCGGAGGAGGAGTTTGAGCGGCGCTGGCGCTCCCTGCGGCCGGGTGGGGGTGGCGGG
GGCCCCGGGCTGGCCGGCCTGGCTCTGGGGGGCGCGGGCGAGCTCGCGGCCGCCTCGTCCTTCCCGCTGC
TGGAACAGTTCGCGGGCGACGGCTTCCACGCRGATGGGGATGATGTGCTGACCGTGACGGAGACCAGCCG
CGGCCTCAACTTCGAGTACAAGTGGGAAGCGGGCCGCGGCGCCGAGGCCTTCCCCCCGCCCGGGGGTGCA
GGGAGCCCCGGCCGCGCCGCGTGCCTGCAGGAGCTCTGTGCCCCTGACGGTGCGCCCCCCGGCGTGGTGC
CCGTGCTCAGTGCGCACAGCCCCTCGGTGGGTAGCGAGTACTTCATCCGGCTGGAGGAACCCACACCCGC
CGCCGGCCACGAGCCTGACTGCGCCGGCTGCACCCCCAGCCCCCACGCCGCGGACCTGCTCCCCGACACT
GGTGACCAGGACAATGACTCGGAGGGCAGCACTGCCGCCTCGTTGGCCATGGAGCCGCTGTTGGGCCACG
AGCCGCCCGCCGAGGGGTCCTGGGGCCGCTGTGACTACTACGGGCGGGAGAGCCATGCCCGAGACCCGCC
CTGCCCGCTGGGCTCGCCGTCACCGGGGGCCCTCGGCTGGGAGACTGCCCCTGAGGTAGCCCCGAGCCCA
GAGAGCCGCACTGGTTCCCCTGGGCTGGAGGCGCCAGTCAGCGAGGATGAGCACACAACAGAGGCCACTT
CCGGCGTCTTCACAGACTTGTCCAGCGATGGCCCGCCCGCGAGGAAGCCGGACGTGCCGCCGGCCTTCCG
CTCCCTGCAGAAGCAGGTGGGGACCCCCAACTCCGTAGACTCCCTGGATATTCCATCTTCTGCCAGCGAC
GGCGGTGGCTGCGAGGTCTTCAGCCCGTCGGTCACCGGCACTCCCGGCGGGCAGCCCCGAGCCCTGGACA
GTGGCTATGACACGGAGAACTATGAGTCCCCGGAGTTCGTGCTCAAGGAGGCACACGAGCCGTGTGAGCC
CGAGACCTTTGGGGAGCTGGTCTCCGAGGGTGAGAGCCCGGGGCCCGAGACTCAGCTCCCCGCCTCCCTC
GGCGGCCTTGGGGAGAAGAACCCCTACCGTGACTCAGCCTACTTTTCGGACCTCGACACAGATCCCGAGG
CCACCTCCGGCCCCCCGGAGAAGGGAGGAGGTGCCCTGGCCTCCAGGCTACAGCTGGATCTGGAGAGCCC
TGGGCTGCAGTCTGCACAGCCCTCGCCTGAGTCTGGGGTGCCCGGGGGGACACAGGGCCCTGGCCCCAGG
GAGGTGCCGCCCCTGCGACTGCTGCCGCTGGAGGATGCGTGTCCGGAGCCGAGCACCTGCCCAGAGAGCC
CCAGACTGGAGCCTCCCTGGGCTCCGGGGCTCAGCCCCGGGCGCCCCAAAGTTTTCCAGCTGACCCCAGT
CCCGCTGAGCTCCGAGAGCCCCCGCCCTGACCTCCAGGAGGCCCAGCAGGGACGGACGGGGGGCCCCGGC
GCCCCCAGGACCCCGCTCTGCTTGGCCTTGCCCGCACTGCCCGCGGCCGCGGAGGGCCGGCCGGAGGAGG
AGGAGGAGGACAGCGAGGACAGCGACGAGTCCGACGAGGAGCTGCGCTGCTACAGCATCCAGGAGCCCAG
CGAGGACAGCGAGGAGGAGGCGCCCCCGGTGCCCGTGGTGGTGGCCGAGAGCCAGGGCGCGCGCAAGCTG
CGCAGTCTGCTCAAGATGCCCAGCCTGCTGTCCGAGGCCTTCTGCGAGGACCTGGAGCGCAAGAAGAAAG
CCGTGTCCTTCTTCGACGACGTCACCGTCTACCTCTTCGACCAGACCGGCCGCAGCTCAGATGCTCGGCA
GGTAGCGGCCACCTCCGGCTCCCAAGGCCAGGTGTGCTGTGACAGTGACGTCTGCCCCAGGCCCTGCCAC
CGTGACTCGACTCTGGCTCCAGAAGGCGGCTCCGGGCCCTTGGCTGTCCCCAGCCGGGTCAAGGCAAGGG
GTGTCTGGGGGCCGCACTAG
>g.01941t.1 CDS=2-2052	Regulatory-associated protein of mTOR(RPTOR)[SwissProt]
ATGGAGGCCGAGATGCTGCAGGCGCCCCTCCTGGGGCTCGGGGAGGAGGACGAGGCCGACCTCACCGACT
GGAACCTGCCCTTGGCCTTTATGAAAAAGCGGCACTGTGAGAAGATCGAAGGCTCCAAGTCCTTAGCCCA
GAGCTGGAGGATGAAGGATCGGTCGTGCAAGGACAAGGTGCTGGTGGAGTGTGGCCGGGTAGGTCGGGAC
ACATTTGTGTGTAGAGCTTGCTCTCTTACTCTTGATAGTGATGATTTGAGCCTATTCTCACTGCTCACAG
CAGTTTCTGATGATGAGTGTGACATCGATGCAAGTGGCTGTTTGATGTCGCAGCAGGAAGTGCATCAGCG
TTTTCAAGCACTGTCCTCCATTCCTGCTCCAGTGCGCTGCAGGCTGGCTGTGGCTCTTGTTCCATCGTCC
AGCAGTAAGGAGATGCCAGCACCAATTTTAGATCCAAAGTACTGTGAGATCAAGATGAAGACGGTCAGTG
TTGCCTTAGTTTTGTGCCTGAATGTCGGCGTGGACCCTCCAGATGTGGTGAAGACCACCCCCTGTGCACG
TTTGGAGTGCTGGATCGGGCACGCCTACGAGCTGGTGCTGAGCAGTGTGGTTCCTGGACTGGCCTTTTAT
CTTTTTACACAGGAAACCATTTCCATTCTCTTAAGCGTAGATTCCAGCCATAACACTGACCGTGTGGGTG
CCGCAGATCCTCTGTCGATGGGGCCTCAGAAAGCTCTGGAAACCATCGGTGCGAATTTGCAGAAGCAGTA
CGAGAACTGGCAGCCGAGGTGGGATCCACCTGTTCAGAAACCTAAGAGCCTAAGAGTGCTGCAGACCAAA
GCTTCTTTCCTTGAGGAACTGTCTGCTCTCCTGGGGGGCCTGAGAGCAAATGGAGGTGTGTCTAGCTCAC
AAGGGGTGTCCCCCCCCCCCCGCACCGTGCGAAGGCCACCTGCAAACATCACGTTATCCGTAACTCCTCG
GCGCGTCGCTCTCCRGAACCGGGACTTCTGCGGACCTGGTTTCCTGGGAGGGCCTGGCTTCCTCATAGGT
GCACCTGGCTTTGCATCACGGCTTCCTGAGGCTTCACCTTTTGTGCCATTTGCTTCGGTTTCTGCACATT
CACCCACCGACTTGGCAGCCGTCTCCACTCTGGAGCCCAGAGTGCTGTCCTATGTGGTCCCCCCCCCCCC
ACTGTTTAATATGCAGAATTCCAGATGGCAGAGTGGAAAGAGCCACTATGAACAGGCCCGGTACAAGCAG
AGCCTTGATCCCACTGTGGACGAAGTRAAGAAGCTTTGTACGTCCTTACGCCGAAATGCCAAGGAGGAGC
GGGTTCTCTTCCACTACAACGGCCACGGGGTGCCCAGGCCCACCGTGAATGGGGAGATCTGGGTCTTCAA
CAAGAACTACACTCAGTACATCCCTCTGTCTATATATGACCTGCAGACGTGGATGGGCAGCCCATCGATC
TTCGTCTACGACTGCTCCAATGCCGGCTTGATCGTCAAGTCCTTCAAACAGTTTGCCCTGCAGAGGGARC
AGGAGCTTGAGGTCGCTGCCATTAACCCAAACCACCCACTCGCGCAGATGCCCCTGCCTCCGTCCATGAA
GAACTGCATTCAGCTGGCGGCCTGTGAGGCCAAYGAGCTCCTGCCCATGATCCCCGACCTCCCGGCCGAC
CTGTTCACGTCGTGCCTCACCACCCCCATCAAAATCGCCCTGCGCTGGACACCAGGACATCCTAGAAACC
GGGGCTCTGGGACCCTGACGACCATTCTGGTCCCGTCTGTCCCTGTTTGCAAGCGCATGTCCGTGATGCC
CAGTGTCCTGAAAGACYACGTGGGGTGTCTGTGTCCTCCTGCCCTCGTCTCGGGGGTGACCGGCGAGACC
GTGGCTCAGCGCTTCTGCTGCCTGCGTGTGACCTTTAATGTTGACTGCACAATGCTCGTCACCTACGAGT
GCTTCCCATATGGCTTCACGTGTGTGTTTGCTAATAGGCCGAGGCCCAGTCAGAGCCGACACGATGCGCA
AACGTGGCTGCGTTACCGATAA
>g.01993t.1 CDS=2-1242	Neuronal pentraxin-2(NPTX2)[SwissProt]
ATGCCGGGCCCCCGCGCCGCGCGCACCTGTGCGCTGCTCGCCCTTTGCCTCCTGGGCAGCGCGGCCCAGG
ATTTCGGGCCGACGCGCTTCATCTGCACCTCGGTGCCCGTGGACGCCGACATGTGCGCCGCGTCCGTGGC
CGCCGGCGGCGCCGAGGAGCTCCGGAGCAGCGTGCTGCAGCTCCGCGAGACCGTGCTGCAGCAGAAGGAG
ACCATCCTGAGCCAGAAGGAGACCATCCGCGAGCTGACCACCAAGCTGGGCCGCTGCGAGAGCCAGAGCA
CGCTGGACGCGGGCGCCGGCGAGGCCCGGGCCGGCGGTGGCCGCAAGCAGCCCGGCGCGGGCAAGAACAC
GATGGGCGACCTGTCCCGGACGCCGGCCGCCGAGACGCTCAGCCAACTCGGGCAAACTTTGCACCAGACC
AACAGCCTCAAGGATCTGCTGCAGAGCAAGATCGATGACCTGGAGAGGCAGGTGCTGTCTCGGGTGAACA
CTCTGGAGGAGGGCAAGGGTGGCCCCAAGAACGACACGGAGGAGAGGGTCAAGATCGAGAGCGCCCTGAC
CTCCCTGCACCAGCGGATCAGCGAGCTGGAGAAAGGTCAGAAGGACAACCGCCCTGGGGACAAGTTCCAG
CTCACGTTCCCGCTGCGGACCAACTACATGTACGCCAAGGTGAAGAAGAGCCTGCCGGAGATGTACGCCT
TCACCGTGTGCATGTGGCTGAAGTCCAGCGCGGCGCCCGGGGTGGGCACACCTTTCTCCTACGCCGTGCC
GGGCCAGGCGAACGAGCTGGTGCTCATCGAGTGGGGCAACAATCCCATGGAAATCCTCATCAACGACAAG
GTGGCCAAGCTGCCCTTTGTGATCAACGATGGCCAGTGGCACCACATCTGCATCACCTGGACCACCCGGG
ACGGGGTCTGGGAAGCCTACCAGGATGGCACCCAGGGTGGCAATGGCGAGAACCTGGCACCCTATCACCC
CATCAAGCCGCAGGGTGTGCTGGTGCTGGGCCAGGAGCAGGACACTCTGGGCGGCGGGTTCGATGCCACC
CAAGCGTTCGTGGGCGAGCTGGCCCATTTCAACATCTGGGACCGCAAGCTGACCCCCGGGGAGGTGTACA
ACCTGGCCACCTGCAGCAGCAAGGCCCTCGCGGGGAACGTCATCGCCTGGGCCGAGTCCCACATCGAGAT
CTATGGGGGGGCCACCAAGTGGACATTCGAAGCCTGTCGCCAGATCAACTGA
>g.011029t.1 CDS=2-924	Endonuclease V(ENDOV)[SwissProt]
ATGGCGCGGGAGGCCGCGGAGAAGCCGCCGGAGGAGATCTTGTCGCTCTGGAAACGGGAGCAAGCTCAGC
TGAAGGCCCTCCTCGTGGAGCAGGACACGGAGGCGTGGCAGCGGGACCCTGCATTCTCAGGCCTGCAGAG
GGTCGGGGGCGTGGACCTGTCCTTTGTGAAGGGCGACAGTGCCAGTGCCTGTGCCTCCCTGGTGGTGCTC
AGCTACCCTGAGCTCGAGGTGGTGTATGAGGACTGCAGCATGGTTAACCTGACGGCTCCCTACATGTCGG
GCTTCCTGGCCTTCCGAGAGGTGCCCTTCCTGGTGGACGCGGTGCAGCGGCTACGGGAGAAGGAGCCCCA
CATGGTGCCCCAGGCAGGCTTCGGGGTGGCCTGCCACCTTGGCGTCCTCACGGACTTGCCCTGCATTGGG
GTGGCCAAGAAACTCCTGCAGGTGGACGGGCTGGAGAACAACGCCCAGCACAAGGAGAAGATACGACTTC
TACAGGCTGAAGGAGACACCTTTCCTCTGATAGGAGGCTCTGGGACTGTCCTGGGCATGGCCCTGAAGAG
CCACAGCCACAGCAGCAAGCCCCTCTACGTCTCCGTGGGCCACAGGATAACCCTGGAGTCCGCTGTACGC
CTGACCCGAAGCTGCTGCAGGTTCCGGAGCCCGGAGCCCGTGCGCCAGGCTGACATCCGCTCTCGAGACT
ACATCCGCAGGACCCTGGGAAGCCCCAGGCCCCCCACACCAGAGCAAGAGAGACGTAGTCGTTCGTGGGC
TGGCAAGATCTGGTGGGAGAGCCTGGCCCGGATGGTCACGGCCGGTGGGGATGGTTATCTGTCCCTGGCC
ACGGCTTGCCACGAGACAGGGAAGACCAGACCAGAGCCTGGAGAGAAGTTTGCGGACAACTCACCCGAGT
CGTTTCCATTGTGA
>g.011033t.1 CDS=2-3777	E3 ubiquitin-protein ligase RNF213(RNF213)[SwissProt]
ATGGTGACCCCTCTCCTGGCGAGCATGGTGTCTGTCCTGGACAGAGACAGCAACCTCGAGCTACTGATCA
GACAAGATGCTCCATCCTGGACAAGAGATCTTTGGATGTTTATTTTCCAGGACACAAAGCTTCTGAACAT
TCCTCTTGTGACGTATGATATGAGATCCAAAAGTGAGATGCCCTACATCATGGTGCACAACGACATGAGC
CCTCCCGAGGGCGTGTCCGGTGACGTCCCGTTTAGCTGGAGGATCAAAGACTATCTGGAGGAGCTGTGGG
TCCAGGCTCAGTATATCACTGGGGCTGAAGCAGGGCTGTCCAAGATGTTAGTGGAGATCTTTCAGCAGAC
CCCCCTGGGCAGGTTCCTCGCTCAGCTCAGTGTCAAGCAGCAGCAAGAACTGTTTGTGAGCTACATGAAG
GACTTCCTGCTCTTGACCATGAGACCGTCCACATGGGATCAACTGAAAACTCTGGATGCACTGGCAGCAG
TGGCCTGCACGGAGGTGCTCACGAGGGACATCCTGAAGCCCAGCCCCCAGGCGTGGCTGCAGATGGTGAA
GAACCTGTCCATGCCGCTAGAGCTCCTGGGCTCGAAAGGGTACCTGCAGAGCTGCGGGAAGATGGCCAGA
GATGCCATCCGAGAAGTCAGAATCCACTGGAACCGCATCTTCCCCGTTGCCCTCTTCGTGGAACACGTGG
TCCTGGGGGTCAGGAGCAAGATTCCTGAGCTGCAGGCACTGGTGACTGACCACGTCTTCCTGCTGAACAA
GGACGACTCTGACATCAAGACATACAGGCCCTTTGTCACAGTGATGCATACTCTCTGTAAATGCAAGGAA
CAGGCCAGCAAGACCCTGTCCAGGTTTGAGATCCAGCCGTGCCCCGTGTGCCTGGGAGATGCCCAGGAGC
CGGTCTCCCTGCCCTGTGGCCATGTGTTCTGCCTGAGATGCATCAACACCTGCGTCACCCTGGGGCAGAT
GGCGTGCCCCTACTGTTTAACAGACTTACCAAAAGACTTCTCTCTCACGGTGAACCAGGAGCACAGGGAC
GCCATCAGGAAGCACGCCAGCCTCCGGCAGATGTGCAACAGTTTCTTCTTAGACCTGGTCTCCACCGTGT
GCTTCAAGGATAACACGCCACCAGAGAAGGACGTGATCGACGTCCTGCTAAGTTTGCTCTTTGTACAAAA
GGAGTTCCTAAGAGACGCCCCCCAAAGACACTGTGAACACACAAAATCTCTCTCTCCGTTCGACGACATC
GTGGATAAGACCCCCGTCATCCGCTCCGTGGTCCTGAAACTGCTTTTGAAGTACAGCTTCCAAGAAGTAA
AAGATTATATCCGGGCTTACTTGTCCCTGCTGCAGCAGAAGGCCCTGGTAACTGAAGATAAAACCGAGCT
GTACATCCTGTTTAGCAACTGCCTGGAGGTAAGCACGACCCCGGACCTGCCCTGCTCGCCTCCTGCCAAC
CGGCTGCACCATGTGGTTGATGCAGTGGAAAAGACGGCCAGGGAGAAGCAGTGCTACCTGCAGCAGGTCG
AGCGCTTCTGCAGACAAGCCAAGAATGACTGGTACCGGGTGTACCTGGTGCGGAAGCTCTCCAGCCAGCG
AGGGATAGAGTACGTGCAGCAGTTCTGTGCACAGGGCCATCCGGCACGCTGGATCTTCCCGGAGGGGGCC
TTGCTGCGGGAGGAGAATATGCTAAGCCAGATGGATCGATACCTGGTGCATGGTGACAAATATAAGGCTC
TTCGTGACACAGTGGGCAAAGCCATCCTCCAGAACGAGCCCCTGACTACTGTGGCTGTTCTGAAGCAATG
TGAGGCTCTGAACGCGTTCATCGAGGAAGGCAAGATCCTTTCTTCTCCGCACATGAGGCATTTTGCAGCA
TCCCTGGTGAACAACACGCTGCCCCTGCTGAGGACAGGTCCCGGGGACAGCAGCCTCCAGGGCACAGTGG
CAGAACTGGCTGTTCACACCGCAGCTGTCCTCCTGTGTGGACAGGGTGACATCCTGGAACCCCTGAAGAG
TCTGGCCTTCTCCCCGGCTCACATGGTGGTAAGACCGGCAGAACTCTTACCTTCCGACGATGCCCGAAGA
CTTGCTGGTTCAGGCTCGGAATTGGAAGGGTCTGGAGACCCTCTCCTGGTACAAGACAAGACGGACAGAA
CACAGAAGGGCCACGTGCTGGGAGCCCCGCTGTCCAGAGACGAGGTGCTGGTGTCTGACCGGGAGCTGGC
CCCGGCCGTCTTCCTGCTCATCCGGTTGCTCACGCACCTGGCCCTGCTCCTGGGAGCGACCCAGAGGCCT
GAGCACCTGGAGAAAGCCCTGCTGACGGTCACTGCCAGCATCAGCCAAGATGAACGGATCAGCTCCAACC
CTGTGGCCAGAATCGTGTACAAGGACCCAACAGTCTTCCTGCCCCACCTGCCCCAGAAGAGCGTGTTCCA
CTGCTCTAAGATGTGGACCTGCAGGAGGAAGGTCACCGTTGAGTACCTCCAGCACATTGTGGAGCAGAAG
AACGGCAAAGAAAGCGTGCCCATCCTCTGGAAGTTCCTGCAGAAGGAAGCAGAGCTGAGACTCGTGAGGT
TCTTGCCTGAGATCCTGGCCCTGCAGAGGGACCTAGTGAGGCGGTTCCAGAACGCTTCCGACGCCGACTA
CCAGTCCATCCGATCCTTCATTAGCAGCCACCAGGGAGGTGAGATCAAGCTGCCAGACAGCTACTGCAGT
GCCGACCTGGACATGGACACCAACTTCGAGGTCATCCTGCCGCGCCGCCGCGGCCTGGGCCTCTGTTCCA
CCGCCTTAGTCAGCTATCTGATCAGCCTGCACAACGACATGGTCTACGCCGTGGGAAAGTTCTCCGACGA
AAACAACAGCTACTCCGTGGACGCCTCTGAGGTCACAGACCTGCACATCATCAGCTACGAGGTCGAGCAG
GACCTGATGCCGCTGATCCTGTCCAACTGCCAGTACCAGGTGGAGCAGGGCAAGGAGACGCTGCAGGAGT
TTGACCTGGAGAAGATCCAGCGCCAGGTCACCAGCCGCTTCCTCCAGGGCAAGCCCAGGATCACCCTCAT
GGGAATACCCACTCTGGTGTACAGACGTGACTGGAACTATGAACAGCTCTTCATGGACATCAAGAACAAA
ATGCTACAGAAACCCCTCCCCAACGCGACCATCAGCTCCATCCGTGGACAGCTGCCGTCCTACAGCGATG
GCTGCAAGGCTCTGTCTGTCATAGAGGTCACTCTGGGGTTCCTGAGCACGGCCGGCGGCGACCCCAACAT
GTCCTTGAATGAGTACGTCCAAGACATGCTGCGCATGGGCGACCAGGCAGAACTGGTACTAAAGGCCTTC
AACAGATGCCAGCTGAAGCATGCCATCGCCCTCTGGCAGATCCTGTCCGCCCACAGGTCGGAACAGCTGC
TCCGCCTGCAAAAGGAGCCCTTCAGGGATATTAGCAGCCGGTACAAAGTTCATCTCAGCCCAGAAAATGC
CAAGTGTCTCAGCACTTTCCTGAATCAGACGGACCTCGACGCCTTCCTCCTGGAGCTCCATGAGATGATG
ATCTTGAAACTGAAGAGCCCCCAGGCCGAGGACAACTTCAGACCTGAGTGGAGCCTGAGAGACACCCTAG
TAAGTTACATGGAAACCAAAGACGGTGAAATTCCTCCTGAGCTAGAGTACCAGTTCCCAGAGGAGATCCT
GCTGAGCAACTGTGTCCCCGCCTGGAGCCTGGCTGTCGGGCTGAAGCGGGCTCGGCAGGCGAAGTAG
>g.011035t.1 CDS=2-10542	E3 ubiquitin-protein ligase rnf213-alpha(rnf213a)[SwissProt]
ATGGCTGCAGCGGCAGAYGCCCTGAGTCAGAACCTGGAAATTGCCGCTGYGGCCCAGCCGGCTCAGCCGG
TGGGAGGGGCTGGCGAGAAAGATAAAGCCAAGGCCAAGACTCAGAAACTGAACCAGCCGCCAGCAGGCAC
CCCTGCTCCCCCAGAACACCACCAGACAGCTGAACCCAAGAAGAAGATGGCCAGCCCTGCGGACAAAGCA
GGTGGAAGTGAGAAGGCCAAGCCAGGGGGTCCAAAGAAACCAGAAGGGAATAACAAGAGTTGCGTGGCCA
CCACGAAAAATGAGAAGGAGCAACGGGACCTCAAAGCCAGAGGGAGTGAGGTTATGGGGAGCAGCCCCCT
GAGTGTCCAGGAAGGAGTCACCGTGTACTTCCACGCCATCATTCCTAAGGACTGCATCGTGAACCGCAGC
TCACACCAGGTGTTTGTCAGGGGCGGAGAGGAATTTGGGAAGCTCAGATGGCAGAGGAACGTCTGTGAGA
TGSRTTACACCAAAGACCTGCATGAGCACGGGTACCTCGCGGAAGGCTGTACCGTCCTTTCCAGGCAGCA
CGTGGATAAACCCATCCCCTACAAGTACGTCATCGTGGACAGCAACGRCTGCTGCGAGTACGAGTTTATC
TACAAACAAAAGCAGAAACACGGCGACCACGTCAACCGTTGCCTGCTCGTGAGGTCCCAGCTTCTGGCCT
TGGGAGTGGGTTGGAAATGTCAACGTTTCATCTCCTTTCTTCTGGTAGATTCTGAGAGACCCAAGACCTC
TGATGCAACAACCCCCCCCCGACCCCCGCAATCCCRGGGAACCCGTGTACCAACCGCACTGAGCCATCGG
TTCAATCAAGACACGTTTGGAGTCTTTCCAGGGCAGCTGAATCATGTGACCTTGGGTCCCCCTCTATCAC
CGCGGGGCGACAAGGACTGGCACCAGTATGACGACATGGTACGCATGGAGTCCCCGGGGAAGCTGCAGAA
GCTCATGAGCTCCGTCACCGACGGCATAAGGAAGGACTTGGTGAGGGGGAAGCAGGTGGCCGCCACCTTC
ATGCTGGACAACATCTTCAGCCTCCTGAAGGCCTGGGGCACCATCAACCTCAGGAGCTTCTTCATGCAGT
TCCAGCAGTTCTTCTCTGTGGTCAGGGTGCCCATGATCTACGAGGGCCAAGCGCAGCCCTGGCTCTCCCT
GAAGTACGAGGAGAAGGAGGTGAAGAAACACCTGTGGGAGTATTTGAAAAAGCAAGCAGCGCCACTTCTG
GAAAGTAGTGTGGACCCTCTGCCTGAGGACCACCCGGTGAAGAGTCCGTTGAGAATGGGCCTGATTGTCC
TTTTTGCTGTGGAAAAATTTAACATTCCCTTATCAGACAGTGACCTGAGCATGCTCTGTACCCTTCTCTG
CTCGAACATCAGGTCACCAGGTGATCTTCACAGTGACCTAAGTGACATCTTTGAAACATATCAGAGCTGG
CGAGAGGCCTTGGTTAACCTGTGCCAAAAATGCATGGAGCAAACAGTTGACCACTGGGTGCTCACCCTGC
CCCTCCTGCACTACTGCATGGAGCTGTTCCTGCAAGGAAAGGACTGCAGGATGCAGCCTGAGGACACCTG
GGCGGCCCTGGAAGGAATCTCCTTCTCAGAGTTTCGGGAAAAAAGGCCAGATCAGACACATCTGGTTAAG
CTCATGAGCAAGTATAACCGTCTGCTGAACGTAGACGTGTACCTGTTCCGGTCCTGGTTCAGTCTGGTGC
CTCTGAGCAACTTGCTTGACTATATGGAGAACTTCGTGGAGTATCAGAGTGACGTCCCTGCTTGCATCCT
GGACTGCCTTCAAGGGACTTGGTACCGGCTTCAACACTATACACAACTCTTCAAGAGACATCAGGAGAAC
ATTGGGAAGATATTAACGAAGCTGTTGGGCCTCCTGAATATTTGTCAGGACAAGATTCTTGAGGARCCCT
TGATACGGTCCTACTTGACTGTGGGCCAGAAACTTCACGAAACTATCTGCAGCATCACAAAACACGAAGC
ACTTTATGAGCTGCTTGCCTTATCTGCTGAGATTGTTTGCAGAATTATTACACTTCAGCCTCTAGTGCAG
GATTCGGCCGAGGGCCTGGGAAAGGAAGCCAGGAGGAATTCTGTGCACGCGGTGTTCCAGGGGACCATCA
CCAGCACCAGAGCTTGGCTGCAGAGCGTTTTTCGGGAGCGTATCTTCTATATCATCAGTGCCGAGAYGGT
TCTCACCTTCAGATACAGAGATGAAATCCAGGTCTGGAGGCAGCTGATGAAGATAAACTTCCCCGTGGAG
TATGGCTGGAAGGAGTCCTTGCTGGAGGACTTGGAAGGGAGAATCAAACAGGAGAAGCCTTTCGACCAGA
TCTGTATCTTCTGCGGCCCCCAGTGGGATGCCAGGGGGCAGGAGGATAGTGTGTCAAAATGCTTCGAGAA
RTGTGTCGTTGAAGCAGTGAGCGCAGCCATCCAGAATCAGACCAGTATTCTAGAGAGGATCTCTTACCAC
AACCTGCAGAATTTCGGCACCCTGGTGTCGGCTGTGATCACAAAGTCCTGGCCGAGGAACGAGGACGCCC
CACACTACCTGGATGAGGTCTTGAAGCACCTGCTCACATGTCCGGACATCAAGCATCTCTTCAAATTGTG
CAGAACCAACCAGAAGATATTAGCCAACATCACCGAGGACAGCAAGGAGCTGTGGGCTACCGGCAACTCT
GTGTTCAGGGAGGTCGGCGAGGACCTCGTGCACGGCACCATTTTGGTCAGACACCTGGAGCTCATCGAGA
AGCACACGGATCAGTTCCTGGGCATCTGGGAGTCCAAGAGAAAGAGTCTTTCATCCCTGGAGAACGAACA
CAACGTGGAGGAGGTGCTGGTCTGGAGAATGGATGAGCTGAGCTCTCTGAAGAGGGAGAAGAAATGTGTG
AGCAGTCTCCTGAGCATGTGCGAGAAGGTGAAACAGCTGGTCCAAGTGGATCTGGAAAAGATGGTGGAGA
AAAACTTGGAAGATCTGGGCAGTAAAAGACTGTGTGACGTTGTGACAGTGAGGCTGTCGTCCAGCTTCCC
GGACATGAAGAGGACAGTGCATTACAACCTGAGTCCCCACATCCAGGAGATGGCCGAGAAGGTGGACCAG
CTGAAGGACAGCCACATCTTCCAGGTCTTCTGGGAAAACACCGCGGAGGGGCTGAGAAAGCCCGAGGAGG
AGCTGGAACGGCAGATTCTTCAGCTTGAGGAGGTGTATACATACCTGTATGTCCCGTGTTTCGAGAAGTT
TATGAAACTGTATGAGGATCTGAGGTCAGGCAAGATCACCTTTCAGGAGGTCAACACTGTCTTCAAGGAC
TTTGTGAATAAATACAGCAACCTCACTTCCGACCTCCGGACCATGTGTGCCCTGGACCCCAGCGACCAGC
AGGACTGGATCGAGGATCGTGTTGCGCAGATCCAGGAGTATCATCACCTGGACCAGGCTGTCAGCTCAGC
CAAGGTCATCTTGGAGGTCAAGGAGAATTTGGGCCTGATTGGCAACTTCAATGTTCTGCACACTTTGTTA
CACTTTACTGACAACTTTGACAAGTACCGCCACGAGAAGCTGGAGCAGATCAGCAAGGAGCTTATCCGTG
CCAAAAAGCTGCTGGATGACATCAGTGAGACGCGGTCCCAGTGTCTGAAGGAGCTGGCCCTGAGGAAGGA
GTTCATTAGCTGGGTCCGGGAGGCTCTCGGAGGCATCAACGAGCTGAAGGTGTTTGTGGACCTGGCCTCT
ATCTCGGCGGGGGAGAACGACATCGACGTGGACCGGGTGGCCTGCTTCCACGATGCCGTGCAGGGCTCTG
CGTCGCTGCTGTATAAGCTGGACACGAGTGCAGGATTCAACGAGTTCATGATGCACCTCAAAGAAGTGTG
GAAGGCTCTGGAGAAAGATCCGCACCTGCCCCATAAACTGCGTGACTCCGCCAGGAACTTGGAGTGGCTG
AAAACCGTGAGGGAAAGCCACGGGTCAGTAGAACTCTCTTCCCTGTCCCTGGCGACAGCCATCAACACCA
AAGGCATCTATATGATCGGGGCCCCCACAGATGGCCAAAAGATCTCCCCGGACACGGTTCTGCAGTTGCT
CCTGCCCGAAAGCCACGGAGACCATGAGGAGGTGCGAGTCTACTCTTTGGAACAGCTCAAGGAGCTTCTG
AACAAATTAATGCTGATGTCTGGCAAGAAGGATCACGGCAACGTCCAAGTAGAGGTGTTCTCCAAGGTGT
TCTCCAATGTGCAGAGGCTCGTCCAATCCTTCATAAACCTTTACTGTGCCGGAAACATGCTGTTCAGGGC
CTGGAAAGCCGAGGTGTTCTGCTCCCCCCGGCACGGCGTCTCCCTTCGGATGGACTTCTGCTTGACGCTC
ATAAACCAGCTCAAGGGCACTGGGCCGGTGGTCGAGCTGTTGGAGGCCGTCAGCAGGCAGATGGAGGACT
TCCTGGACCACTGGATAAGCTTCGTGGCAGAGAAGCGGGCTAAGCACTTTTATCTCAACTACTACACCGC
CGAGCAGCTGGTGTACCTGAGCACACAGCTCAAGGAACCGAAGCCCAGCACCGCCGCCCTCACCATGCTG
TCCTTCATCAAAGGCAACTGCACCCTGAGGGACGTCAAAGAGGCCCTCCGGGAGTCCAGTGGCAAGGCCG
CCAGGCACCACGAGAGGACAGCGGCCGAGGGATTGAGGCAGGCGCTCCCGCACGAGTTCAGCCTGGTGGA
CAAGCTGCGGGCCATCCTGGAGCAGTCGATGGCGTGCATGAGTGCCTTCCTGCCCCACTGCCTGGACCTG
GAGGCCCTCGGCCTCTATCTGGCCTCCCTGGCCCGCATGAACAGACACCCGGTGGAGCGGGACCTCCCCA
AAGGCCTGCACGTCGGCCAGCCCAACCTCATCGTCTGTGGCCACTCGGAGGTGCTGCCGGCGGCCCTGGC
CATCTACAGGCACATGGAGAATGAGCCCCTGCCCACCTTTGACGAGATGCTGCTCTGCACCCCGGGAACC
ACGTTTGAGGAGGTGGCGCTGCTCCTGCGCCGCTGCCTGACCCCAGGCTCCAGGGGGCGCGGGATCTACA
GCCTGCTGTACGCGGACCTGCTGAGCTACGAGGTGGCCTGCCAGGCGGAGACGCTCTTCCTGCACCTGTG
CTTGCAGGCGCATCAGGGTGACTTCCAGCTGGTGATGATCTGCGACTCCGAGCGGGAGCACTGCCACCTG
CCCTCGGCCTTCAGCCAGCACAAAGTCCTTATCACCCCCCAGGCGTCCCTCCAAGACATCCAGGCCTACC
TGGCTAAGCATTTCCAGGTGCCCGAGAACATACCGTCGGCCGCTGATGTGTTCCGGGACCGGATGTGCGT
GGGGGTCGTGACCTCCAAGAGAGCTGGCGTCGGAAAGTCTCTCTATGTGGAGAGGTTACATAGCAAACTG
GAAAGGAAGCTTAGAGACAAAGAAGTGCCCCTGAAAGTTATCCGACTCATCGACCCTCAGGTGGACGAGA
AAAAAGTGCTGAGCTCCCTCCTGCCTTTCCTGAAGTCCTGCTACCAGACGATGCCTGTGATCTTCCACTT
TGACGTGACCTCTTCCGTGCAGACTGGACTTTGGGTGTTCATTTTCAAGCTCCTCATCCTGCGGTACTTA
ATGGATATAAATGGGAAAATATGGCTTCGGAACCCGTGCCACTTATACATCATTGAAATCCTGGAAACGA
CTCCAGCGCTACCCAAGGCACCTTCAAGACAGAGCACACACACCCCCCAGTTCAATTTTCTGGACGTCTT
CCCAAAAGTCACCTGCCGGCCTCCCAAAGAAGTGATAAACATGGAGCTGAATCCTGAAGAGAACTACAAT
GATCCAGGGATGGATCTGACAGTGTTCCGCAGTGAGACTTTCCAGAGGCCTTACCAGTATTTGAAACGGT
TCCACGAGAAAAGAAACCTCGACAACTTTCAGTACCAGGAAGGCTCTGTGGAAGGCACCCCTGAGGAATG
CCTTCAGTATTTCCTGATTTACTGTGGGGTGATTGATCCATCCTGGTCAGAGCTACAGAACTTTGCCGGG
TTCCTGAATTATCAGCTCAGAGACTGTGAGGCCTCTGTCTTCTGCAACCCACACGTGGTTGGAGACACAC
TGCAAGGTTTCAAGAACTTTGTGGTCACCTTCATGATCTTCATGGCAAGAGATTTTGCCACACCAACACT
TCACACGAATGACCAAAGCCCAGGGAGGCACACAGTCATCATGGATGGGGTCAGGGAAGAAGACCTAGCC
CCTTTCTCTCTCCGGAAGAGGTGGGAATCAGAGCCTCACCCGTACGTGTTCTTCAATGGTGACCACACGT
CCATGACCTTCATAGGCTTCCACATCCAATCCAACAGGAATGCCAGCCTTGATGCCATCCATCCCTCCAG
TGGAAGGGTGATCAAGAAAGACGTCATGGGGCAGAAACTATACCAGGGGCTGTTGCTGCAGAGGGTACCT
TTCAATGTTGACTTTGATCAGCTGCCCAGGGAAGAGAAACTTGCAAAGCTCTGCCTGGCATTGGGCATCA
AGTGCCCCATAGACCCTGATGACACCTATGAGATCACAACGGACAATATGCTAAAGATCCTGGCCATCGA
GATGCGGTTCCGGTGTGGGATCCCCGTCATCATCATGGGAGAGACTGGCTGTGGGAAAACCAGGCTCGTT
AAATTCCTCAGTGACCTGCGATGCGGGAGAACCAAAGCTAAAACCATGAAGCTGGTCAAGGTCCACGGTG
GAACCACTGCGGAGATGATCTATGCCAAAGTCCGGGAGGCAGAGAAACTAGCTCTCCTCAATAAGGAACA
ATATCGACTGGACACCATCTTGTTCTTCGATGAGGCCAACACAACGGAAGCCATAAGCTGTATCAAGGAA
GTCCTGTGTGATCGTACAGTGGACGGCCAGCCCCTGGTCAAGGACTCAGGCCTTCAAATCATAGCGGCCT
GCAACCCTTACCGGAAGCACTCGCAGGAGATGATCTGCCGTTTGGAGTCAGCCGGTTTGGGATACAGGGT
CAGGGCAGAGGACACGGCAGAGAGGCTTGGCTCCATCCCCCTGAGGCAGCTGGTGTACCGAGTGCACGCT
CTGCCGCCCAGCCTCATCCCGCTGGTGTGGGACTTCGGACAGCTGAATAACGATGCCGAGAAGCTCTACA
TCCAGCAGATCATGCAGAGGCTGGTGGGCTCCATCAGGATAGATAAAGATAAGACTCATGTGATCACAGA
AGTGCTTTCCACCTCTCAGGGTTTCATGAGGACGAGAGTAAATGAGTGCAGCTTTGTCAGCCTCAGGGAC
GTAGAGCGCTGTGTCAGAGTGTTCAGATGGTTTTACAACCGCAGTGAGATGCTCCTGGCAAAGCTGGATT
CCTTTCTCCAACAGTCCCATGTCAGCAAAAACAACTTTAAGAGAGATCCTGTCCTCTGGTCCCTGGTGCT
GGCCCTTGGGGTGTGCTATCACGCCTCTTTAGAACAGAAGGAACCATATTGGAAAGACATCTGCATGTTC
TTTCCAGAACCATATAACGATAGCAAGGTGATCCTGGAGGAGATAACTCAAACTCAGGATCTTTTTCTAG
ATGGTGTGTCCTTAAGGAAAACCATTGCTAGGAACGCGGCTTTGAAGGAGAATGTCTTCATGATGGTTAT
CTGCATTGAGCTGAAGATTCCCCTCTTCCTAGTGGGGAAGCCCGGCAGCTCCAAATCTCTTGCTAAGACC
GTCGTGGCAGATGCCATGCAAGGCCCGGCGGCTCACTCGGACCTCTTCCGGAGCCTAAAGCAGGTCCATC
TGGTGTCATTCCAGTGCAGCCCACATTCTACCCCGCAAGGCATCATAAGCACGTTCAAGCAGTGTGCCCG
CTTCCAGCAGGAGAAGGACCTACACCAGTATGTCTCCGTGGTGGTGTTGGATGAGGTTGGGCTGGCCGAA
GACTCACCTAAAATGCCCCTGAAGGCTCTGCACCCACTGTTGGAATACGGGTGCGTCGAAGACAATCCCG
CCCCCCACAAAAAGGTTGGCTTCATAGGCATTTCCAACTGGGCCCTTGACCCTGCCAAGATGAACCGAGG
TATTTTTGTGTCACGCGGCAGTCCCAACAAGAAAGAGCTCATAGAGAGCGCGAAGGGGATTTGCTCTTCA
GAGCCCTTAGTTCAGAAAAGAGTCCAAGGGTTCTTTGCACCCTTTGCCAAAGCCTATGAAACAGTGTGTG
AGAAGCAAGACAAGGAATTCTTTGGCCTTCGTGACTACTATAGCCTCATCAAGATGGTCTTCGCCAAGGC
AAAGGCTTCTAACAAAGAGCCCTCCCCGCAAGATATTGCACAGGCTATCCTTCGGAACTTCAGTGGCAAA
GATGACATCCATGCTCTGGACATTTTTACAGCCAATTTACCTGAGGCAAAGTGCTCGGAAGAAGTCAGCA
CCATGCAGCTGATCCAGCAGAACATGTACGGTGACCTTCAGACAGTGCCAGGCAGGGAGCTGGATGACTC
TGAATCCCGCTACCTACTCGTGCTGACCAGAAACTACGCGGCCCTGCAGGTCCTGCAGCAGCAGATGTTC
TTCAGTGAGAACCAGCAGCCAGAGATCATTTTTGGTTCCAGCTTTCCTAGGGACCAAGAGTACACCCAGG
TCTGCAGGAACATCAACCGAGTGAAGATCTGCATGGAAACTGGCAAGATGGTGGTGCTGCTCAACCTGCA
GAGCCTCTACGAGAGCCTCTACGATGCACTGAATCAGTACTACGTCTACCTCGGAGGCCAGAAGTACGTG
GACCTTGGTCTGGGGACCCATCGGGTCAAATGTCGGGTTCACCCAGACTTCCGCTTGATAGTCATTGAAG
AGAAAGATGTTGTCTACAAACACTTTCCCATCCCCCTCATTAACCGGCTGGAGAAACACTATCTGGATAT
CAACACCGTTTTGGAGAAATGGCAGAAAAGTATTGTGGAAGAGCTCAAGACCTGGGTGGAGAACTTTGTA
GAGGTGAAAACAGAACACTTTATAGCCATACACAAATACAGCCCTTCTGAGGTCTTCATTGGCTACCACC
CTGACGCTTGTGCCTCAGTGGTGCTCCAGGTCACGCAGAGGCTAGGTCCCAACTTCCCGACTGATGAACT
TTACCAGAAGGTGTCTCAGGAGGCCAAGCTGGTACTGCTGGGTTGTGCCACGCCAGATGCGGTGGTTCGG
CTGGGTACCTCCTCCCTGGGCCTGTTCACCGCACAATTCCTGTCTCGAGAATACTACCACAAGCAGCAAC
ATAACTCCTTTGCAGACTTCCTTCAGGCTCAGCTTCACGCAGTGGATCTGGAACGCCGTGTCATCTTCAC
AGAGGTGATTATCTCTATAATTTTACCCTTGTCCTCTTTAATCTCAGAAGCCTTGAATCCCATTTCAAGA
ATTCAGGATTCTTTTCAAATCAGTGAACAGGAGTCACATATGGATATGAGTTCTGTGCTGATAGTTTGCT
TCAACAAACAAAGTGACACGTTTGAGTACCGTGCTGAGGGCACCAAGGATATAAAAATGCATTGGCACAG
TTCTTGGCCTTGGTCAGCATACAGCGTGAAATCCGTGAACAGGTATTCGGCCATAAATGAAATCAACAAG
ATACAAGGCAATGAGGACCGCATCTTGGTCTATTTCATCACAAAACTGTCCCGGATGGAAAGTGGAGCAG
CCTACGTGGGATTCCATGGAGGCCTGTGGCAGTCCGTGCACATTGATGACCTCCAGAAGTCCACGGTCAT
GATTGCAGACGTGACTAAGTTGCAGGATGTGGCCATCAGCCAGCTCTTTGAGCCAGAAGAGAAGGCTGAA
CTGGAAACGGGACAGGAGGCCGGAGATGGCCTGGGGGAGGCAATGGAGATCGGCCTGGGGGAGGCGATGG
AGATCGAGGCTTCTGCGTCAGGGGAGGCGGCGGAGGGGAGCTCGGCACCGGAAGGCAGCTGGCATGCGGA
GCGGGGCAGGAGCGATGTCCTGGACACCAGCAGCCTGCTGCGCAGCTGCGTGCAGGGCGCCGTGGGCATG
CTCCGGGACCGGGAGGACGCCCGCCCGCGCGGCATGCAGCGCGTGGAGATCCTTCTGGGCCTGCTGAGCG
AGGACCACGCCGACAGAGGTGCGGGGGCCCGGGCCGTGCCCAGCGCGCGGCCCCTCGGCTCCCCTGCAGC
CGCCTTCCTGCGGGTGTGCAAGGCGCGGCTCCACGGCCTCCTCAAGCAGCAGGAGGAGAGCAGCGCGTTC
AGCAGGAAGGACTGGGTGTCCCGGGAAGCCTCGAATCAGGACGCGCTCCAGGAGGCAGGCACGTTCAGGT
ACGGCCCGCGGGGCGCCTCGGCGGGACACCACTGCCACCCCCCCGGCCCCCGGCCGCAGGGTCCTCGTAG
GCTTGTGACGGCTGGTCTGCCCGTGCTGCCCCCACTTCGGGGAGAACGATCAGCCGGTCCGGCCTTCCTC
AGCCGCGGTCCGTGTGGCTTCGGGGACGCCGCCTCTGTGTGA
>g.011056t.1 CDS=2-1653	Probable sulfate permease C3H7.02(SPBC3H7.02)[SwissProt]
ATGCTGTCTCCCCACCAGTACGGCCTCTACTCTGCCTTCATGGGATGCTTCGTGTATTTCTTCTTGGGCA
CCTCCCGGGATGTGACGCTGGGCCCGACGGCCATCATGTCCCTCCTGGTCTCCTTCTACACTTTCCACGA
GCCTGCTTATGCTGTGCTGCTGGCCTTCCTATCAGGCTGCATCCAGTTAGCCATGGGCTTCCTGCGCTTG
GGTTTCACATCTGCTGCCACCGTCACCATCGGCTTTGGGCAGATCAAGAGCTCGGAGCACAAGGTGCTTG
AGCGGGTCTCCATCAATTCCATGAGCCCTCGGGGGAGATGCCGAGTGATGGCCCGACTGCACAACAGGGT
GGGTGATGCCGTGCTGGGGCTGGTGTGCATGGTGCTGCTGCTGGTGCTGAAGCTGATGCGAGACCACGTG
CCTCCCGTGCACCCCGAGATGCCCCCGGGCGTGCGGCTCAGCCACGGGCTGGTGTGGACTGCGACGACAG
CGCGCAACGCCCTGGTGGTCTCCTTTGCCGCCCTGGTCGCCTACTCCTTCGAGGTGACCGGATACCAGCC
TTTCGTCCTGACGGGGCAGACCGCCGAGGGGCTCCCTCCAGTCCGGACTCCGCCCTTCTCGGTGACCACG
GCCAACGGGACAGTTTCCTTCACCGAGATGGTACAGGACATGGGGGCTGGGCTGGCTGTGGTGCCCCTGA
TGGGCCTCCTGGAGAGCATCGCGGTGGCCAAGTCCTTCGCTTCTCAAAATAACTACCGCGTTGACGCCAA
CCAGGAGCTGCTGGCCATCGGCCTGACCAACGTGCTGGGCTCGCTCGTCTCTTCCTACCCGGTCACGGGC
AGCTTTGGACGGACGGCCGTGAACGCCCAGTCGGGGGTGTGCACCCCAGCCGGGGGCCTGGTGACAGGAG
CCCTGGTGCTGCTGTCGCTGGACTACCTGACGTCGCCCTTCTACTACATCCCCAAGTCTGCGCTGGCTGC
CGTCACCATCATGGCCGTGGCCCCGCTCTTCGACGTCAGCATCTTCCGGACGCTCTGGCGCGTGAAGAAT
GGAGGTCCCCCAGGGCTTGGGCTAGCCAGGGCTTACCGAGGGGGGACTACCCCTCAGCTGGACTCCTCTC
TGCCAGGGCTGGACTTGCTGCCTCTCTGCGTGACGTTCCTGCTCTGCTTCTGGGAGGTGCAGTATGGCAT
CCTGGCCGGGACCCTGGTGTCCGTGCTCATTCTCCTGCACTCTGTGGCCAGACCTAAGATGCAGGTGTCA
GAGGGGCCGGTGCTGGTCCTGCAGCCGGCCAGTGGTCTGCACTTCCCCGCAGTGGAGGCCCTTCGGGAGG
CGATACTGAGCCGAGCCCTGGAAGCGTCCCCGCCGCGCTGTGCGGTGTTGGAGTGTACCCACGTCTGCAG
CATTGACTACACCGTGGTGCTGGGGCTCGAGGAGCTGCTCGGGGACTTCCACAGGCAGGGTGTCACCCTC
GCCTTCGTCGGCCTGCAGGTTCCCGTTCTCCGTGTGCTGCTGTCCGCCGACCTGAAGGGGGTCCAGTACT
TCTCCACCCTGGAAGAGGCAGAGAAACACTTGAGCCAAGAACCAGGGATCCAGCCCTACAACATCAGCGA
AGACTCAGTCCCGGAACACAAAGTCGCCCTGCTGAAGGCCTGA
>g.011060t.1 CDS=2-1248	N-sulphoglucosamine sulphohydrolase(SGSH)[SwissProt]
ATGTACGGCCTGCACCAGGACGTCCACCACTTCAACTCCTTCGACGGAGTGCGGAGCCTGCCGCTGCTGC
TTGGCCGGGCCGGCGTGCGCWCAGGCATCATCGGGAAGAAGCACGTGGGGCCCGAGTCGGTGTACCCGTT
TGAGTTTGCGTACACGGAGGAGAACAGCTCTGTCCTCCAGGTGGGGCGGAACATCACCAGGATCAAGCTG
CTGGTCCGGAAGTTCCTGCAGACCCAGGACGACAGGCCCTTCTTCCTGTACGTCGCCTTCCATGACCCCC
ACCGCTGTGGGCACTCCCAGCCCCAGTTCGGGACCTTCTGCGAGAAGTTTGGCAACGGGGAGAGCGGCAT
GGGGCGGATCCCAGACTGGACCCCCCAGACCTATGACCCACTGGACGTGCTGGTGCCTTACTTCGTCCCC
GACACGCCCGCGGCACGAGCCGACCTGGCTGCTCAGTACACCACCATCGGCCGCATGGACCAAGGGGTTG
GGCTCGTGCTCCAGGAGCTGCGTGGAGCAGGTGTCCTGAATGACACCCTGGTGATCTTCACATCCGACAA
CGGAATCCCCTTCCCCAGCGGCAGGACCAACCTGTACTGGCCGGGCACTGCTGAGCCCTTGCTCATCTCG
TCCCCAGAGCACAGGAAGCGTTGGGGCCAAGTCAGCGAGGCCTACGTGAGCCTCTTAGATCTCACGCCCA
CCATCCTGGATTGGTTCTCCATCCCTTACCCGAGCTACGCCATCTTTGGCTCAAAGACTGTCCAGCTCAC
TGGCCGGTCTCTCCTGCCAGCGCTGGAGGCAGAGCCCCTCTGGAGCACCGTCTTTGGCAGCCAGAGCCAC
CACGAGGTCACCATGGCCTACCCCATGCGCTCCGTGCACCACCAGGGCTTCCGCCTTGTGCACAACCTGA
ACTTCAAGATGCCCTTTCCCATCGACCAGGACTTCTACGTCTCACCCACCTTTCAGGACCTCCTGAATCG
CACCGTGGCCGGCCACCCGACGGGCTGGTATAAGGATCTCCATCATTACTACTACCGGGAGCGTTGGGAG
CTTTACGACAGGAGCCAGGACCCCCACGAGACCCGGAACCTGGCCACTGACCCATACTATGCCCCGATTC
TGGAGCTGCTTCAGACCCAACTGGCCAAGTGGCAGTGGGAGACCCATGACCCCTGGGTGTGTGCTCCCGA
TGGTGTCTTGGAAGAGAAGCTCTCCCCTCAGTGCCGGCCACTCCACAACGAGCTGTGA
>g.011061t.1 CDS=2-2154	Caspase recruitment domain-containing protein 14(Card14)[SwissProt]
ATGAAGCGCGAGGTCAGCGCCCACTTCCACGAGGTGCTCAAGCTGAAGGACGAGATGCTCGGCCTGTCCC
TGCACTACAGCAACGCGCTGCGGGAGAAGGAGCTGGCCGCCACGCGCTGCCGCAGCCTGCAAGAGGAGGC
GGAGAAGGACATTCTGGAGCAGAACCTGGACGAGGCCCTGGAGAGCAAGCAGGAGCTGGTGGACCGCATC
CACTCTCTGAGGGAGCGGGCCGTGGCCGCCGAGAGGCAGCGCAAGCAGTTCTGGGAGGAGAAGGAGCAGA
CCCTGCTCCAGTTCCAGAGGACGAAGGTGGACTGCGACATCTACAAGGAGAGGGTGACCGCCCTGCAGAG
CCAATTGCTCCAGCTGCAGAAGGAGCGGGACCAGGCCTACTCCGCCAGGGACGCAGCCCAGACGGAGATC
GCTCAGAACCTGACGGAGAAGGACGCYCTGCGCAGGAAAGTGTTTGAGCTGACAGACCAGGTCTGCGAGC
TGCGCCAGCAGGTCCGCAAGCCGCAGGCCGAGTCCCTGCARGGGCAGCCTAAGCAGGAAGCCGGCGCCAG
GGAGCCCTGTCCGAAGGGGAAGCAGCGGCTCGTGCGCATGTTCGCCATCTGCCCGCGGGATGACAGTGAC
TACAGCTGCCCCAGCTCCACTGAGTCTCAGCTCTGCTCCGACCTGAGTGCCACGTCCAACCGTGAGCTGG
TGGACAGCTTCCGCTCCAGTAGCCCCAGGCCTCCCAGCCTGCAGTCCCTGTACAAGCGGGTCACAGACGA
CTTCTGGGAAGACCCTTGGTCTTTCAGCGGCGTCCCCGTGCGGAGGAGGCCGGCCCGCAAGATCCTGAGC
CAGGTCACCGTGCTGGCCTTCCAGGGGGACGCGTTGCTGGAGCAGATAAGCGTCATTGGTGGCAACCTCA
CGGGCATCTTCATTCACCGGGTCACCCCTGGCTCAGCGGCGGACGAGATGGCCCTGCGCCCCGGCACCCA
GATCATGATGGTGGATTGCGAGGCCACAGAGCCCTTGTTCAAAGCCACCTTGGAGGACACAACCCTAGAG
CAAGCGGTTGGACTCCTCCAGAGGGTCAATGGCTTCTGCTGCCTGTCCGTGAAGGTCAACATGGAAGGTT
ATAAGAAGTTGGTCCAGGACCTGGAGGCCAAAGTGGCTACCTCAGGGGATTCCTTCTACATCCGGGTCAA
CCTGGCCATGGAGGCGCAGGCGGAGGGGGAGCTGCAGGTGCGGTGCAATGACATCCTGCACGTCACCGAC
ACCATGTTCCAGGGCCGGGGCTGCTGGCACGCCCACCGCGTGGGGCCCTACAGCACGACGGGCGCCGAAC
ATGGCACCATCCCCAACTACACACGGGCTCAGCAGCTGCTCATCGCCCTCATCCAGGACATGGCTCAGCA
CACCACCATTGCCCGCAAGCAGTCCTCCGGGGGACCCCAGAAGCTGGTCCGCATCGTCAGCGTGGACAGA
ACCAAGCCCAGCCCTCTGCGCTCATCCTTTGATGGGACCCCGCCGCAGCCCAGCAGGCTGGAAGAGCCCT
CCACCGCATGCTTCTGGGCCGAGAGCTGCTTCACCCTGGTGCCCTACTCCCTGGTACACCCCCACAGGCC
CAGCCAGCCCCGGCCCGTGCTCTTCGTGCCCAGCGTGGCGGGGAAGATCCTGAGCGAGAAGCTGTGCCTC
CTCCGAGGGTTTAAGAAATGCCCAGCAGAGTACTTGAGCCAGGAGGAACACGGTGCCTGCAGCCAGAGAG
GGGACATCATCCAGGAGCGGGAGGCATCCAGTGGCCGCTACTGCGTGACCCGCCGGGCTGTGGAGTCCCT
TATGGAAAAGAACACCCACGCCCTCCTGGACGTCCGGCTGGACAGCGTCTGTGCCCTGCACAGGATGGAG
ATCTTCCCCATCATCATCCACATCCCCATCAACGAGAGGGCGGCAAAGAAACTCAAGAAGGTCCTGCAGC
GGCTCAGCACCTCCGAGGAGCAGCTCCTGGAGGCGGGCAGGCAGGAGGAGGGCCAGCTGGACCGAGTGCC
CTGTCTCTACGGCAGCCTGGCCCCCGACAGCTGGAGCGATCTGGAAGGCCTGCTCGGCTGTGTCCGCGTG
GCCATCGCAGACGAGCAGAAGAAGGTTGTGTGGACAGAGCAGAGCCCCCGCTGA
>g.011063t.1 CDS=2-378	Caspase recruitment domain-containing protein 14(CARD14)[SwissProt]
ATGGCGGCACTGCGCCGCACCGAGTCCACACTGACGGCCCTGGACGAGGAGACGCTGTGGGAGATGATGG
AGAGCCACCGCCACAAGATCGTGCGCAGCATCTGCCCCAGTCGCCTCACCCCCTACCTGCGCCAGGCGAA
GGTGCTGGACCAGCTGGACGAGGAGGAGGTGCTGCACAGCCCCACGTTCACCAACACCGTCATGCGAGTC
GGGCACTTACTGGACTTGCTGAAGACTCGAGGGAAGAATGGAGCCATTGCCTTCCTGGAGAGCCTGAAGT
TCCACAACCCTGACATCTACACCCTGGTCACTGGGCTGCAGCCCCAGGTGGACTTCAGCAACTTCAGTGG
AGACAGACGCTGTGGCCTGTGGTTCTAA
>g.011074t.1 CDS=2-1155	Eukaryotic initiation factor 4A-III(EIF4A3)[SwissProt]
ATGGCGGCCGCGGCCACGATGGCGACCTCGGGCTCGGCGCGGAAGCGGCTGCTCAAAGAGGAAGACATGA
CCAAAGTGGAGTTCGAGACCAGCGAGGAGGTGGACGTGACGCCCACGTTCGACACCATGGGCCTGCGGGA
GGACCTGCTGCGCGGCATCTACGCCTACGGTTTTGAGAAACCATCAGCCATCCAGCAGCGAGCCATCAAG
CAGATAATTAAAGGGAGAGACGTCATTGCTCAATCGCAATCTGGCACAGGCAAAACTGCCACCTTCAGCA
TTTCTGTCCTCCAGTGTTTGGATATTCAGGTTCGTGAAACCCAGGCTTTGATCTTGGCTCCAACGAGAGA
ATTAGCTGTGCAGATCCAGAAGGGTCTGCTCGCTCTGGGGGACTACATGAATGTGCAGTGCCATGCCTGC
ATCGGGGGCACCAATGTGGGAGAGGACATCAGGAAGCTGGACTACGGGCAGCACGTTGTTGCTGGCACAC
CTGGACGTGTCTTTGGTTTCAAGGAGCAGATTTACGACGTGTACAGGTACTTGCCTCCGGCCACGCAGGT
GGTGCTCATCAGTGCCACGCTGCCTCACGAAATCCTGGAGATGACCAACAAGTTCATGACGGACCCCATC
CGCATCTTGGTGAAGCGTGATGAATTGACTCTAGAAGGCATCAAGCAGTTTTTTGTGGCGGTGGAGAGGG
AAGAGTGGAAATTTGACACACTGTGTGACCTCTACGACACGCTGACCATCACTCAGGCCGTCATCTTCTG
TAACACCAAAAGGAAGGTCGACTGGCTGACAGAGAAGATGAGAGAAGCCAATTTCACGGTGTCGTCCATG
CACGGGGACATGCCGCAGAAAGAGCGCGAGTCCATCATGAAGGAGTTCCGGTCTGGTGCCAGCCGGGTGC
TCATCTCCACAGACGTCTGGGCCCGGGGGCTGGACGTCCCACAGGTGTCCCTCATCATTAACTACGACCT
GCCCAACAACAGAGAGTTGTACATACACAGAATCGGGCGGTCGGGCCGCTATGGCCGCAAGGGGGTGGCC
ATCAACTTCGTGAAGAATGACGACATCCGCATCCTGAGGGACATCGAGCAGTACTACTCCACCCAGATCG
ACGAGATGCCCATGAACGTGGCGGATCTGATCTGA
>g.011077t.1 CDS=2-2409	Alpha/beta-glucosidase agdC(agdC)[SwissProt]
AYGCAAGGCCGCCTGGGCTCTTCCTACAGGCTGAACACGACGGTGGCCCCCCTGTTCTTCGCCGACCAGT
TTCTGCAGCTGTCCACCTCCCTGCCGTCCCAGCACATCACCGGCCTTGCCGAGCATCTCGGCTCCCTGAT
GCTCAGCACCAACTGGACCAGGGTCACCCTCTGGAACCGGGACATCGCCCCCTCGCCCAACGTGAACCTG
TACGGGTCCCACCCTTTCTACCTGGCGCTGGAGGATGGCGGGTCAGCTCATGGGGTCTTCCTGCTGAACA
GCAATGCCATGGACGTGGTCCTGCAGCCGAGCCCGGCCCTCAGCTGGAGGTCGACAGGCGGGATCCTGGA
CGTGTACGTCTTCCTGGGCCCGGAGCCCAAGAGCGTGGTGCAGCAGTACCTGGAAGTCGTGGGCTCCCCG
TTCATGCCGCCCTACTGGGGCCTGGGCTTCCACCTGTGCCGCTGGGGATACTCGTCCACGGCCATCACCC
GCCAGGTGGTAGAGAACATGACCCGGGCCCACTTCCCCCTGGACACGCAGTGGAACGACCTGGATTACAT
GGACGCCAGGAGGGACTTCACTTTCAACAAGGACGGCTTYGGGGACTTCCCGGCCATGGTGCAGGAGCTM
CACCGGGGCGGCCGGCGGTACGTGATGATCGTGGACCCGGCCATCAGCAGCTCCGGCCCCCCYGGCAGCT
ACCGACCCTACGACGAGGGTCTGCGGAGGAAGGTTTTCATCACCAATGAGACGGGGCAGCCRCTGATTGG
GAAGGTGTGGCCCGGGTTCACCGTCTTCCCCGACTTCACCAGCCCGGCGGCCCTGGACTGGTGGCAGGAC
ATGGTGTCTGAGTTCCACGCCCAGGTGCCCTTCGACGGCATGTGGATTGACATGAACGAGCCATCCAACT
TCGTGAGGGGCTCGGTGTACGGCTGCCCCGACAATGACCTGGAGAACCCGCCCTACGTGCCCGAAATCCT
GCTGTTCAACCTGCTGGGGGTGCCGCTGGTYGGGGCCGACGTCTGTGGCTTCCTGGGYAACACGTCAGAG
GAGCTGTGCGTGCGCTGGACCCAGCTGGGGGCCTTCTATCCGTTCATGCGGAACCACAACGACCTCAACA
GCCTGCCCCAGGAGCCGTACAGGTTCAGCGCGACGGCACAGGAAGCCATGAGGAAGGCGCTCGCCCTGCG
CTACTCGCTGCTGCCGCACCTCTACACGCTCTTCCACCGGGCGCACGTGGGGGGTGAGACCGTGGCCCGG
CCCCTCTTCCTTGAGTTCCCCGAGGACCACCACACCTGGACCGTGGACCGCCAGCTCCTGTGGGGGGAGG
CTCTGCTCATCACCCCCGTGCTTGAGGCCGGGAAGGTCGAAGTGACTGGCTACTTCCCTGCTGGCACATG
GTACAACCTGCAGATGGTGCCCGTAGGGGSCTTCGGCAGYCTCCCGCCCCCACCTCCAGCTCCGCTCACG
TCCACCATCCACAGCAAGGGGCAGTGGGTGACGCTGCCAGCCCCGCTGGACACCATCAACGTCCACCTCC
GGGCTGGGCACATCATCCCTCTGCAGGGCCCTGGCCTCACGACCACAGAGTCCCGAAAGCAGCCCATGGC
CCTGGTCGCAGCTCTGGGCACAAACGGGGAAGCCCGAGGRGAGCTGTTCTGGGACGACGGGGAGAGCCTG
GGGGTGCTGGAGCGCGGGGCCTACATGGAGGTGGTCTTCTTGGCCCGGAACGACACCATCGTGAACGAGC
TGGTACGCGTGACTAGCGAGGGGGCCGGCCTGCAGCTGAGGAAGGCCTCTGCCGCCGTGAGCGTGCACGG
CTCACTCAACGTCAACCTCAACTCGGCGGTGCTGCGGCGGCACGCGTGGCTGCTGCAGGAGGGCGGCGGC
GGGGTGGCCGTGGTCGTGCTCGCCCAGGGCAGCCACCAGTGCCAGAAGCTGCGCGCAGAGAGCACCACGT
GCATCGCGCTCACCTCCCCGCTCGCCCGCCTGCCCCGGCCCGCGGGTCTCCTTCCTCAAAGGGGGCTATG
GGACTCTGGATGTCCTGAGTGCTGTGTGGATGTACGACCCATTTCACAAGAGAAGGCGGACGCCGAGGAA
GCCCTCGTGAGCCAGCGAGGGAAACCAGCGCTCAGCATCAGCTACAGGCCAGCCTACGAGCAGGGCGGCC
CCGTGGAAATCCTTCCGTTCCTCTACCTTGTGCCTACCGTGCACCCAAGGCTACGTTTCCTCAACTCAGT
GACTGGTGCTAGTGGCCGTGTTGCGGACTCCTTAGGATTCTCCACACGAAGGATCGGGTCATCTGTGCGT
AAGGACTTCTTCCTCTCCACCTGGATGACTTCTGTCCTCTTTGCTGCCTTGCTGTACCCGCCAGAGCCAC
CGTCCGAGGACCCTGTGCCTTTATCCTAA
>g.011078t.1 CDS=2-2289	Coiled-coil domain-containing protein 40(ccdc40)[SwissProt]
ATGCCCCAGCTTCGCTCTCTCCATCCCGGCAGCGAGTGCCAGCACCAGATCATGTCCATCGACGGTGAGA
TCGAGGCCTACAAGAAATCCATCATGAAGGAGGAAGAGAAGAACGAGAAGCTGGCCAGCATCCTGAACCG
CGAGGAGACGGAAACCCACCTGATGCAGAAACTGACCACGCAGTGCCTGAGCAAGCTGGAGGCGCTGCAG
AACGAGTTCAACACCTACCGCCTGGCGCTGCAGGCCACGGAGGACGCGCTGGGCAAGGCCCAAGTGGTAC
GACCGGGTCCCCCCGCCCGCGGGGCGCGTCCCTGCRGCCTCCCCCCCAGCGCCCGCCTGCCCCTTCCTTT
CCAGGAGTGCACGGCCACCACGGGCGAGCTGCAGACCGTCCACCAGGCCATCCAGCACGAGCTAGAGCTG
AGGAGGASGATGGACGCCTCCATCGTGGAGAAGCTGCAGGAGCACATGACCTCCAACAAGATGACCAAGT
ACTTCCACCAGCTCATCCTGAAGCTCCAGAAGGAAAAGACCAACCTGGTGACACATCTTTCCAAAATCGA
CGGCGACATAGCTCAGACCACCCTCAACATCACAAACACCAACTGCAGGCTGGACATGCACCAGAAGACG
CTGGGCGAGCTGGACAAGGAGGTGAAAAAGGTCAACGACCTCATCACCAACAGCGAGAACGAGATCTCCA
GGCGCACCATCCTCATCGAGAGGAAGCAGGGCCTCATCAACTTCTTCAACAAGCAGCTGGAGCAGATGGT
CTCTGAGCTGGGGGGGGAAGAAGTGGGGCCCCTGGATCTTGAAATCAAGAGGCTGACGAAGCTGATGGAA
GAACACAACAGCAACGTGAYGCAGGCCCAGGTGACGTGGCTCCGCCTGCAGCAGGAGATGGTGAAGGCCA
CTCAGGAGCGGGAGGCGCAGCTGGTGGCCCTGGACACGTTCAGGAAGGAGGTGCACATCCTGGAGCAGAA
GAAGCTGCGGGTAGAGAGCAAGATCGATCAGGAGAAGAAGGAGCAAAAGGAGCTTGAGCGCCACATGAAG
GATCTGGACAACGACCTGAAGAAGCTCAACGTGCTGATWAGCAAGAACCGGAGCAGCTCCGAGGGGCTGC
AGCAGGACAACCTGGTGACGGAGAARGAGTTCGTGCGCTCGCTGAAGGCCTCAGAGAGGGAGACTATCGA
GATGCAGGAGAGGCTGAGCCAGCTGCAGGAGGAGAAGGCRGCTATGCTGAACAACCTGGTGGAGGCAGAA
CACCAGATCATGCTGTGGGAGAAGAAAATCCAGCTGGCCAAAGAGATGCGAGCATCGGTGGACTCCGAGA
CGGGCCAGACAGAGCTGCGAGCCATGAAGGCGGAGATCCACAGGATGAAGGTCAGGCACGGGCAGCTGCT
CAAGCAGCAGGAGAAGATGATCCGGGACATGGAGCTGGCCATCGCCCGCAGAGAGACCATCTCGATCCAG
GCCAAGGGGCAGAGCAAAACCGATAAGAAGCTGCTCACCCGGACAGACTTCCACCACAAGCAGACAGAGC
TGCGACGCAAGATCAAGGACACTCACAAGGCCACCGAGGAATGCACCAAAGTCATCTCAGAACTGGAAGA
AACTCAAAAACACGTGAGCAGCTCCCTCACGGAGAAGCAGGAGCAGCTATCAATGATGCAGTCCAGCATG
GACGAGCTGGAGGCCGACCTGGACCGGCTCCTGGCCCTCAAGCAACAGAACCTCTCGGAGCTGGTGGCCC
GGCAGACTCGCCTCAAGCACCTCCAGGCTGTGAAGGACGGGAGGTACGTGTTCCTGTTCCGCTCCAAGCA
GTCGCTGCTGGCCGAGCACAGGCGCCTGGACAACCGGATGGCCACCATCAGCACCATCCTGGACCACRTG
AAGGACGAGTACCCCCAGTTCCAGGAGGCCCTGCTCAAGCTCCTGAGCCGAATCCTGTACAATAAACGGG
YAACAGTAGGAACCGTGTCGGGGTTGGACTACCCGAGTTACAAGCTGGAGAACCTGACCACCACGGAGAC
GGGCTACACGGCCGCTCTGACCCGTAGCACCCCAACCTTCTTCCCCAAGGACATCCTGGCCTTACGGTTG
GACGTGCTGCTGGAGACGGAGAGCCGGCTCCACTTCACGATCAAAGATCCCGCCAACAGGCGCTACGAGG
TGCCCCTGGAGACCCCGCGGGCCCACGGCCGCGCCTCGGCCACACTCTACAGCGTGGAGTTCCAGGAGGA
GCCCTTCGGGGTGGTCGTGCGCCGGAAGCTGGACGGCCGGGTGCTGTGA
>g.011083t.1 CDS=2-1506	Coiled-coil domain-containing protein 40(CCDC40)[SwissProt]
ATGATTCCAAATCCGCACCTGACCCTCCGGGTGACTATAAAGACAGCCTTACCAAGGTCTCAGCTGGAAR
GCGAATCAACTTCTGAAGAAGACGAGGCCCAGAATCATGAAGGGGACAGGGTGTCACCCACTGGGAAGAG
CAGTGACCAGGACGATGACGAGGCTGTTGGTGCTGCCGAACTTTCTGAAGAGGAAATTACAGCCTTTGAG
GAAGTCACAACGGAAGGAGAAATTGAAAGCGAGGGGGAAGTGGAGACGGATGGGCAGGTGGAAACGRAGA
AGGAACCTGAGTTCGAAGGGGGATTCCAATCCGATCTCGAAACCGTATCCCTCGAGAAGAAAGCCAGTTC
CACGGATCTGGCTTATTCAGAAGTCGGTGCCTGGGAGGAGGCCGGAGAGGAAGTGGGCCCCACGTACCCG
TACCCGGTTGAGCAGATAAGGAGGGAAGGCGTTCCCAAAGACAGAGACGCCCCCCATCCATCAGAGGCCA
GAGATTCGAGGGACCTCTCCACGCAGCCATCCCAGCAGGCGGTAGGCTCACCCGAGCAAGCAGGCCCAGA
CGCTTCTGGAGCCAGGGCTCGCAGATCGAAAAAAAMCAGCGAAGAGCTCCCRCAGGAAGTCTTCCCTCTG
GGGGCACAACACCACCTTCAACTGAGCCAGGGGAGCAGCAACACCTCCTCCGACTTTGACTTTGAGGAGC
TGCTCCTGAGCGAGGAGGAGCCCGAGGAGGAGCCCGAAGAGGAGCCCRTCCTCGGGGAGCCAGGGGTCCA
CCCGGAGGAGCCTGATGCGCAGCCCGAGGGAGGAGCCSAGCCYGCCTTCCTGGACCGGATCCAGCAGCTG
AGCACCGAGGAGGGGACGGTGGGGAGGATGGAGTCCGAGGGGAGCGACGAGGCGGAAGAGGACAGACAAC
ACCTGGTGGTTCTGGACCCCGACCACAGCCTGGCCACCAAGCAGAGCCGAGGGCAGCGGCAGGAGCTGGG
GGTGGATCTGTACGGGGTCCAGCAGCACCTGGCCCGCCTGCAGATGCAGCTGGAGAAGAGCCACGACCTG
CACTCGATCGCCGCGCGCGCCCGGCAGCAGAAGGAGGCCGAGCTGCGGGCCGCGCGGCTGCTCTACACCC
GGGCCTGCGAGGCGGCCGACGGCGAGCGCCGCAAGCTGGCGGCTCTGCAAGCCGAGCTGGAGAGGCTGGC
TCTGCACCTCTTCTACATGCAGAACATAGACCAGGACGTGCGCGACGACATCYGCRTCATGAAGCAAGTG
GTGAAGAAGTCAGAGGCGGAGCGCACGCGGGCCGAGGTGGAGAAGAAGCAGCAGGCCTGCACAGAGATCG
ATGCCATTAACATGGAGAAGAGGCGCATCCTGCAGCAGTGGGCCRCCTGCCTGGTGGGCATGAAGCATCG
CGACGAGGCCCACAGAACCATCCAGGAGGCGCTCAGGTTCCAGCCAAATTCTGCTCTTCCTCTTCTTGGG
GACAATCTCTGCATCGACGCCGAGTCTACAGTTTAA
>g.011085t.1 CDS=2-945	TBC1 domain family member 16(TBC1D16)[SwissProt]
ATGCTGAGACCACAACTGGCCGCAAAAGGCCCCACACCCCTGTCTGGATTTATTTTGTATGAAACAGAAA
TAAGGTCCGCAGCCTCCATTGCTCCCAGCCATGGTGAAGTGAGGCTCCCGGGACCCCCAGACCTGGAAGC
TGGCCACAGGCAGAAAAGCCCTGGGGCCACCACCCCGTGGACAGGGTGGAGCTCTGAGCTGGACTGGGCT
CCCCATGCATGGAAAGTGACAACAGGTCACTGCCTGGGGGCCCGGGGCCCCCGAATCTGCTCGGAGGTGC
TAGCAGGCTACCTGTGCTTGTACATGGAGAAGGATGAGCTGCTGGGGAGCACCCTCATCCTCACGTGGGT
CCCCAACTCTCGGATCCAGAGGCAGGACGAGGAGGCGCTGCGCTACATCACCCCGGAGAGCTCCCCTGTC
CGCAAGGCGCCCCGCCCGCGGGGCCGGCGCGCCCAGAGCTTGGGGGCCCCCCACCAGGCCTCCCCCACGG
AGCCCAGGCCCGCCCTGATCCCCAGAGACGCGGACGCCCTGGGGGTGGCGCAGAGCGTCCCAGACACCGT
GCGTGTCAGCCCCTCCCCCCCTTCCGAGGACGGGGACAAGCTGGCCCGGGGCTTGGGGATGGCCCCGCCG
CCCGCGCACAGCGACTCCGGGATCTTGTCGGCCGTCAGTTCGCAGGACGGGACGGAGGAGGGGCGGGAGC
CGCGGCCCGAGGCGGGCGAGGAGGAGGGCTCCCTGGAGCTGTCGGCCGACGGCGTGAGCAGGGACAGCTC
CTTCGACTCGGACTCTGACGCCTTCTCTTCGCCCTTCTGCCTGTCGCCCATCAGCGCCGCCCTGGGGGAC
AGCGGCAGCTCCGTGTTCCTGGACAGCGAGAGCGGTGGGCACGGTGACCGACGCGTCCACGAGGCCATCA
TGGGGAGTGGCCCCTACGTGGCCTTGAGGTCCTGA
>g.011098t.1 CDS=2-1554	TBC1 domain family member 17(TBC1D17)[SwissProt]
ATGCAAACAGAAACAGCACACCGCGAGGACCGCTCCCCCTCGGGCGCCGATGCCCACCTGCGGTTCCCGG
ACGGCACCGGCCTCCTGCAGACCCCACGCTGGGATGAGCCGCAGAGGGCCTGTGCCCTGGAGCAGATCTG
CGGGGTGTTCCGCGTCGACCTGGGACAAATGCGCTCCCTCCGCCTCTTCTTCAGCGATGAGGCCTGCACC
AGCGGCCAGCTGGTCATCGCCAGCCGGGAGAGCCAGTACAAGGTGTTCCACTTCCACCACGGCGGCCTGG
ACAAGCTGTCCGACGTGTTTCAGCAGTGGAAGTACTGCGCCGAGACGCATCTCAAGGACCAGGTCGCCGA
CGAGAAGACGTGCATGCAGTTCTCCATCCGACGCCCCAAACTGCCCTCCTCCGAGACGCACCCCGAGGAG
AGCATGTACAAGAGGCTGGACGTGGCGGCCTGGCTGCGCCACCTGAACGAGCTGGGCCAGGTGGAGGAGG
GCTACAAGCTGCGCAAGGCCATTTTCTTCGGCGGCATTGATGTGTCAATCCGGGGGGAGGTCTGGCCCTT
CCTGCTGCGATATTACAGCCACGAGTCCACGTCTCAGGAGCGGGAGGCTCTGCGGGCGCAGAAGCGCCGG
GAATACGCCGAGATCCAGCAGAAGAGGCTCTCCATGACCCCTGAGGAGCACAGAGCATTYTGGCGCAACG
TGCAGTTCACGGTGGACAAGGACGTGGTCCGGACGGATCGGAGCAACCAGTTCTTCCGGGGCGAAGACAA
TCCAAACGTGGAGAGCATGAGGAGGATCCTGCTGAACTACGCCGTGTACAACCCGGCCATCGGCTACTTC
CAGGGCATGTCAGACCTCGTGGCGCCCATCCTGGCCGAGGTCCTGGACGAATCRGACACCTTCTGGTGCT
TTGTGGGTTTGATGCAGAACACGATCTTCGTCAGCTCTCCTCGGGACGAGGACATGGAGAAACAGCTGCT
CTACCTGCGGGAGCTGCTGCGGCTGACACACCTGCGCTTCTACCAGCACCTGGTCTCCCTGGGCGAGGAC
GGCCTGCAGATGCTCTTTTGCCACCGCTGGCTGCTGCTCTGCTTCAAGCGCGAGTTCCCCGAGGCGGAGG
CCCTGCGGATCTGGGAGGCCTGCTGGGCCCACTACCAGACCGATTACTTCCACCTTTTCATCTGCGTGGC
CATCGTGGCCATCTACGGGGATGACGTCATCGAACAGCAGCTGGCCACTGACCAGATGCTGCTGCATTTT
GGAAACCTGGCCATGCACATGAACGGGGAGCTGGTTCTCAGGAAGGCCAGGAGTCTCCTGCACCAGTTCC
GCCTCCTGCCCCGCATCCCCTGCAGCCTGCACGACTTGTGTAAGCTGTGTGGGACCGGCATGTGGGACAG
CGGGTACATACCCGCTGTGGAATGCACGGGCCACCACCCGGGGTCGGAGAGCTGCCCGTATGGGGGTACG
GTGGAGACACCTTCGCCCAAGCCCCCCAGAGAAGGCAAGAAGGGCCCAAAGATGCCTCGGGAAGGCTTCG
GTTTCCGCAGATAG
>g.011099t.1 CDS=2-615	.
ATGAGGTGGAAGGTGGAGCACCCTCCCCGTCTTCGTCCATGGCACACTACCCCGCTGGAAGAGTGGGCCA
TCCTGTGGCCTCCCCCAGAGAATAGGGCCCCTCTTTGGCTTACCCGGGTTCCCCCAGCGCTGACAGTGTC
AGCTCGCAGAGGCACTCCACAAACATCAGATGGCGACACGGAGGTCAGGGCGGTCACATCTCCAGCGGAC
TTTGCCCACGTGGTGCCACACACTGTCCATGCTCAGGATGGAGCTGGGGCTCCTCTTCCAGAACCTACCA
AATGCTTCTGGGATGGCCTTTCTGGTGGGMACCCCTCATTCTCTGCTGATGGAGATGATTATTGGAAGGA
CGTGCCCAGATCCGGTGGAAAAGAATTCCCGAAGCGAGCGTTAGAGCTGGGGACAGTGACATCCACCTGT
TACAGGTACCCATCCACGGCTGGGGGTACGGAAGCCACAGGGGTCTGTGGGACTCCTCCTGGACAGGTGT
CCCTTGTAAGCATTACCCGGATTGTGGGGCCCCAGGAGCCCACTCTACAAGCAGACCTTGATCTCTTCAT
AGCAGCTTTGAAGCTGTGCAAAGTGAGACTGGCCCGCTCAGAAAATGGGGCCTGA
>g.011102t.1 CDS=2-1638	E3 SUMO-protein ligase CBX4(CBX4)[SwissProt]
ATGAACGGCAGCTTCGTCCGGGGGAAGGAATCGGGGCTGGATCGGTCTAGAGTCAGGCGCCGTCCTTCCA
GCGGCTCGGGCTCCAACAACACACGGAGCGTCCGGGACCRCCTCCTCCTTCTGCTCCCCATCTCCGTCCC
ACCGGCAAATCCTGTTGACTTTGTCTTTGGTGTCGACCCARAGTGCTCTCCTGCCCAAGGCCACCGTCGT
CTCTTGCCAGGGCTGCTGCATGGTCTCCTCACTCACCCCAAGGGCCAGTCCTCAACGGAGAAGCCGCRTG
CTCCTCCACAACCCTGTGTCAGCGGCCAGTTTGGGAATTTGACACAGATTTCTCACGTTCGTGCCACAAC
ACGTGCCTGTGGCGGGGTTATTAACGTGGGGATCGAGCCGCAGGCCTTCTGCGTGTTGGGCTTCACTCCT
CTGCACGGAACATTTGGAGACCAGCCTCCGCTCCGCGAGCATCGGCCCCCTGATGCTTCCCCGGACCTGA
GCCGCTCCCCACACCCCCCTGGCAGATATAACACGTGGGAACCCGAGGAGAACATCCTGGATCCCCGGCT
GCTGATCGCCTTCCAGAACAGGGAACGGCAGGAGCAGCTGATGGGGTATCGGAAGAGAGGGCCGAAGCCC
AAACCGCTGGTGGTGCAGGTACCTACCTTTGCCCGCCGCTCCAACGTGCTGACTGGTCTCCAGGACTCAT
CGGCAGACAACCGCTCTAAGCTGGAGCTGGGCGGTCAAGGCAAGGGCCAGGGCCACCAGTACGAGCTCAA
CAGCAAGAAGCACCACCAGTACCAGCCGCACAGCAAGGAGCGAGCCGGGAAACCCCCACCACCGGGCAAG
AGTGGCAAGTACTACTACCAGCTCAACAGCAAGAAGCACCACCCCTACCAGCCCGACCCCAAAATGTACG
ACCTGCAGTACCAGGGCGGCCACAAGGAGGCGCCCAGCCCCACTTGCCCGGACCTGGGCGCCAAGAGCCA
CCCGCCCGACAAGTGGGCACACGGCGCGGGGGCCAAGGGCTACCTGGGAGCTGTGAAGCCCCTGGCAGGT
GCGGCCGGGGCTCCCGGCAAGGGCTCGGAGAAGGGCCCCCCCAACGGGATGACCCCGGCCCCCAAAGAGG
CAGTGACGGGCAACGGGATTGGAGGCAAGATGAAGATCGTCAAGAACAAGAACAAGAACGGGCGCATCGT
GATCGTCATGAGCAAGTACATGGAGAACGGCATGCAGGCGGTGAAGATCAAGTCCGGGGAGGCCGCGGAG
GGCGAGGCGCGCTCCCCCAGCCACAAGAAGCGGGCCGCCGAGGAGCGCCACCCCCCGGCCGACAGGACTT
TCAAAAAGGCCCCCGAGGTCATCCTGCTGGACTCGGATCTGGATGAGCCCATAGACTTGCGCTGCGTCAA
GACGCGCGGCGAGGCCGGGGAGCCCCCCAGCGCCCTCCAGGTGAAGCCCGAGGCGCCCGCTGCGGTGGCG
GCCGTGGCAGCTGCGCCGGTGGCCTCGGCCGAGAAGCCTCTGGCCGAGGCCCAGGACGAGCCCGAGGAGC
CGCTGAGCGAGTTCAAACCCTTCTTTGGGAATATAATTATCACCGATGTCACCGCGAACTGCCTCACCGT
CACGTTCAAGGAGTACGTGACGGTGTAG
>g.011130t.1 CDS=2-1140	Chromobox protein homolog 6(Cbx6)[SwissProt]
ATGGAGCTTTCGGCGGTGGGGGAGCGGGTGTTCGCGGCCGAAGCCCTCCTGAAGCGGCGCATACGGAAAG
GACGCATGGAATACCTCGTGAAATGGAAGGGCTGGTCGCAGAAGTACAGCACATGGGAACCCGAGGAAAA
CATCCTGGATGCTCGCCTGCTCGCAGCCTTTGAGGAAAGGGAGCGGGAGATGGAGCTCTACGGCCCCAAA
AAGCGAGGACCCAAACCCAAAACCTTCCTCCTCAAGGCCCAGGCCAAGGCAAAGGCCAAAACATACGAGT
TCAGAAGTGACTCTGCCCGGGGCATCCGGATCCCCTACCCTGGACGCTCCCCCCAGGACCTGGCCTCTAC
TTCCAGAGCCCGTGATGGCCTGCGGAACATGGGTCTGTCCCCGCCCGGAAGCAGCAGCAGCACCAGCAGC
ACCTGCCGAGTGGAGCCCCCTCGGGACCGGGACCGAGAGCGGGAGAGGGAGCGCGAGCGGGAGCGAGAGA
GGCAGCGCGAGCGCGAGCGGGGTGCCAGCCGCACAGATGACAAGCCCAGCTCGCCGGGGGACAGCTCCAA
GAAGCGAGGCCCCAAGCCCCGGAAGGAGCTCCTGGACCCCTCGCAGAGGCCCTTGGGAGAAGCCAGCGAT
GGCCTCGGAGATTACCTCAAGGGCAGGAAGGTGGACGAAGCCCCTCCCGGGGCAGGGAAGTTCCCCGCTG
GCCACAGCGTGATCCAGCTAGCCCGGAGGCAGGACTCGGACCTGGCCCAGTGCGGTGTGGCCAGCCCCAG
CCCCGCGGAGGCCACAGGCAAGCTGGCTGTGGACACCTTTCCGGCCAGGGTCATAAAGCACAGGRCCACT
TTCCTGGAGGCCAGARGCCAGGGGGCCCTAGACCCGGGTGGCCCCCGTGTCCGGCATGGCTCAGGCACCC
CTGGCTCTGTGGGGGGCTTGTATCGGGACATGGGGGCCCAGGGGGGAAGGCCCTCCCTCATCGCCAGGAT
CCCAGTGGCCAGGATCCTGGGGGACCCAGAGGAAGAGTCCTGGAGTCCCTCTCTGACCAACCTGGAGAAA
GTGGTGGTCACTGACGTGACCTCAAACTTTTTGACCGTCACCATTAAGGAAAGTAACACGGACCAAGGCT
TTTTTAAAGAGAAAAGATGA
>g.011142t.1 CDS=2-1194	Chromobox protein homolog 2(CBX2)[SwissProt]
ATGCCCCGTGGACYGCGGAGATCCGGCCTTAGAGACAGTGACRTCCTCTGTGCTCTTTCTCTGCAGGAAC
CCGACGCTCCCTCCAAATCCAGCAGCTCCTCCTCTTCCTCCACGTCTTCTTCCACTTCCTCAGATGAAGA
GGACGACAGTGATTTAGACGCCAAGAGGGGTCCCCGGGGCCGCGAGACCCACCCAGTGCCTCAGAAGAAG
GCCCAGATCTTGGTGGCCAAACCGGAATTGAAGGACCCCATCCGGAAGAAGCGAGGCCGCAAGCCCCTGC
CCCCAGAGCAGAAGGCGGCCCGGAGACCCGTGAGCCTGGCCAAGGTGCTGAAGACTGCCCGGAAGGACCT
GGGGGCGCCGGCCAGCAAGCTGCCCCCGCCGCTCAGCGCCCCYGTGGCAGGCCTGGCAGCCCTGAAGGCC
CACGCCAAGGAGGCGTGCAGTGGCCCCGGTGCCATGGCCACCCCGGAGAACCTGGCCAGCCTGATGAAGG
GCATGGCCGGCAGCCCCAGCCGGGGCGGCATCAGCTGGCAGAGCTCCATCGTGCACTACATGAACCGAAT
GAGCCAGAGCCAGGCCCAGGCCGCCAGCAGACTGGCGCTCAAGGCCCAGACCGCCGGCAAGTGCGGCCTC
GGGCTGGACCTCAAGGAGCTGAGCCTCCAGGTCTTGGACTTACAGAGTGTCAAGAACGGCACAGCTGGGG
TGGGCATGGTTGCCCGCCATGCCACGGCCAGCAAGGGTGTCCCTGCCACCAACCCAACCACCGGGAAGAG
CGCCGGGGGTGGCCTCACCGGGGGGAGCGGGGCCACYGTGCCCTCYGACACCAGCAAGAGTGAGAAGCTG
GCTTCCCGGGTGGCAGCTCTGCCCACTTCTGCAGGCAAGAGGGACTGTATGAAGGGCAGCACGGCCCCCA
GCAGTCAGGAGGGCCACAGGGCCCCCGGCGACGCCCGCAAGTTGGCCTTGCCTTCAGAGCTGAGCGCTGG
CGAGGAGAGTAGCTCCGACTCAGACCCCGGCTCCGCCTCGCCACCCRGYGCCAGACAAAACCCATCAGTG
TCGGTCCAGACCAGCCAGGACTGGAAGCCCACCCGCAGCCTCATTGAGCACGTCTTCGTCACCGACGTCA
CTGCCAACCTCATCACGGTCACGGTGAAGGAGTCCCCTACCAGCGTGGGCTTCTTCAACCTGAGACATTA
CTGA
>g.011144t.1 CDS=2-2376	.
ATGACAAATCGGTGCGTGTGGCTTATCAACCCCCCATCTGTGCTGCGGGGTCACCGCTGCCCCAAGGACG
ACGACAATAGGCCTGAAATTCAGTGCCTTGCCCTCCTCCAGATGGAGAGCGAAGGGGCCACACAGGGTCA
CCGCTSGGGCGGTTCTCCAGATTGGCGAAGACCCTCCATCCGAGATGAGCAGCCTGAAAAGCCACAGCAG
AAAGGCACCGTGGCTAGGTCTTTATGCCTTCTACAGACCCAGCTGTGCTGCTGCTGCAGACTCTCCTGGA
CAGAGGAGCCCGTGCTGATCCGCGACCTCAGGGCTGACACGGCAAGCCAGAAGCGGGACCTGAAGGCCTT
CTGCCCTGCTATTCCCCAAGTCAGGCTCAAACCTGCATCCAACGAGAGCCTTCTGGGCTATCAGAACTGT
GGACACAGTGCCCGGTCTGCAAAGCTGATGACCCAGCCCCAGGGGTTCATAAAGCACCCACTGTGTGTTC
CAATCAGGRCTCYCCAATCTCCAGGAGTCATCTGTAAAAATGTGGATATCGATCGGAGGAAAGGTGAAGG
TCAGCAGGGTAACCAGGCATGCCGGTGGGGCCGGATGTCTGGTTCTGGCCAAAGGAAGAGGATCGGAAGA
CCATGCTGTCACTTCCAGACAGAGGYGGCCAYGTCCCCGATGGATCGTCCCTACATGGCCTCCACAGCCA
GAGGAGTCCCTCTTGGGGAAGGTGTCAACACTGGACATCGTGCGAGCAAAAATAAGCATGCGGTATGTGA
GTCTGGGCTCAGTGGGGCCCCCCGGGATGGCCATGCAGACAGCAGCAAACGAAGTGGGTATCCCCCGGGG
GGCCGAGTGTCTCCAGGGGCCTGGGCCGCTGCAGCAGCACTGGCCAGTGACGTGCACACCCCGAACCTGG
ACGCCATGGYGCTGGACGGRGTGAAGGCCCGCTACATGACCCCGGCCTTCGTCACCATGACCAGCCCCTG
CCACTTCACCCTGGTCACCGGCAAATACATCGAGAACCACGGGGTGGTGCACAACATGTTCTACAACACC
ACCAGCAAGGTGAAGCTGCCCTACCACGCCACGCTGGGCATCCAGCGGTGGTGGGACAACGGCAGCCTGC
CCATCTGGATCACAGCCCAGAAGCAGGGCTTGCGGACGGGCTCCTTCTTCTACCCTGGCGGGAATGTCAC
CTACCAAGGCCTGGCGGTGACGCTGAGCCGGAAGGAAGGTGCTCTGCACAACTACAAAGATGAGGCGGAA
TGGAAGGCCAACATCGACACGGTGATGAAGTGGTTCACGGAGGAGGGGCTGGACCTGGTCACGCTCTACT
TTGGGGAGCCCGACTCCACGGGCCACAAGTACGGCCCCGAGTCCCAGCAGAGGAAGGACATGGTGATGCA
GGTGGACAGGACGGTGGGCTACCTCCGTGACAGCATCAGGAGGAGTGGCCTGGAGGACAGCCTCAACCTG
ATTGTCACGTCCGACCACGGCATGAGCACCGTCAACAAGACCGCCCCGGACCTGGTGGAGTTCCACAAGT
TCCCCAACTTTACCTTCAAGGACATCGAGTTTGAGCTCCTGGACTACGGGCCAAATGGGATGCTGCTCCC
CAAGGAGGGGATGCTGGAGAAGGTGTACGGGCTCATCAAGGATGCCCACCCCAAGCTCCACGTCTACAAG
AAGGAGTCCTTCCCYGCGTCCCTCCACTACGCCAGGAACCCCAGGATCACCCCCCTGCTCATGTACAGTG
ACCCCGGCTACGTCATCCAYGGGGGGTCCTCTGCCCCCACAGGGGTGCTGCTGGCAGAGAGGGCAGGTGG
GYGGGAGTCCCTGCAAAGGCTCAGGGCCTTCCCTCCCCGGCAGAGAGTGAACGTCCAGTTTAACAACGGG
GAGCACGGTTTTCACAACGACGTCATGGACATGAAGACCATCTTCCGGGCCGTGGGCCCCAACTTCAAGA
GAGGCCTGGAGGTGGAGCCGTTCGAGAGCGTCCACGTGTACGAGCTCATGTGCAAACTGCTGGGCATCGT
GCCCGAGGCCAACGATGGGCTCCTGAGCACACTGCTGCCCATGATTCAGGAAACCAGCAACCGGCCCGTC
AGCACCCCGCCGCCCACGCTCCCGGGAACCAGCAGCAGGACGGCCAGCACCCCCCCAGGCCCAGCCCAGG
GTGGACCTTCTGTGGAAGGCAGAGGTGGGGTGCCCCTGGTGCACCCCTGGATCCCTGGCCAGTTCCTGGG
CAAAAGACCCCCTTCCCTGGGGTGGAGAGAGAGGAGAAAGCCTCCTTACCTGCCTGCGAGCGTCAGACAC
AACAGCTGGGAGCCAGAGGAAAATATCCTGGACCCAAGGCTGCTCCTGGCCTTCCAGAAGAAGTGA
>g.011233t.1 CDS=2-825	.
ATGAGCCTGGGTCCTGGGGACGGACATGCTGGCCCGCCAGGCAGCGTGAGTCAGAGCTACGCCCGTCACA
GAATCCGATGGGGGCGGTGTGCTACGGAGCGTGACCCGTCCTGCGCCGGCGGGTACGTGTTATTCCCTCG
GAGCTTCCGAGAGCAGACGATTCCCCCTCGTCTACCTCAACGCACTTACTACAGGCGAGGTAACGAGCAC
GCACGGGCCGGCTCCCCAGACTCGGAACGCCACGCCACAGGACCGGGGACCCAGGCTCTGCAAACCATCG
GGGTGGAAACAGGAGGCTTTCTGTTTATTTTCTGTGTTCCCAACCCTCATGGGCTAACACCAGGTGCCAC
CGAGGGCTGGCACCGAGCTGGCCGGGCCACCGGAGCACGGCACGATTCTGGGGAAGTCCAGGTTCTCTCT
GCACAGACCATTCTTCACGCCGGCACGCGGCTTACCCCCGACAGCCTCTACACCGGGGACCAGGGTTGGG
ACGAGCCAGGACACATCCACCTGCCACCTCCCCCACTGCCTACCCTGGAGATTTCTGGACCACCCCTGAC
GATGGGCATAGCCCTAAGGTCTGCCAATGAGACCCCTGAACACACAGCAGGTCCTGGGATACCTGTGCCT
TGGAGGCGGGACGTCATGATTCTGGGGGTGGAGTGGGGACTTACGGGGCCGCCCTTGAGATGCAAAGTTC
TCACAGCTCCAGCCCAAGGCCCCGGCCACCTCCAGCTCCGGGAAGTACGCTGCTGCCTGCTGGACCCAGA
CCAGGAGATCCAGAACACAGAAGTCTTTGAAAGCACCAGGCCTGGGAATACCTAA
>g.011248t.1 CDS=2-738	.
ATGCCGGATGCCGCGGCGCTGACACCTGCACCAGGAGGCGGTGTCTACACGGCCACTGGGTCAACAGCAA
ACCCCTGGGTCACCCCGATCCTCACTGCGTTAAGTCAGAACGGCCAGAGGAAGATCCTGCCAGCATTTCC
CCCGAGCTGGTCGCAGGSCCCTCCGGCCGGGAACCCGTCCCAGGAGCTGTCCGTCGGCAAACAGATAATA
GTAGAACAAATGGGCTTTTCTAGTCAACTGTCTGGAACAATTTCTAAAGAGCATTTGGGTTGCTCTCCTG
AGAATGGAAACTTTCCGAGCCTGCTCCACATCCAATGTCGCTTGGACCGCATGGGGTTGAGGCTGCAGCT
CCTCCCCTGGCTGCTGCGGCTCCTGCGCCTCCTGCAAATCCAAACATCCATCACCCACCTCATACTCCGA
TGCCTCATCTGCAAAACGGGGATGATGCTCAGACCCACCCCTCAGGGGCTCCTGGAAGGTGACGTGAGGG
CCGACTGGGCAAAGCGCGTGACCGGCCCTGAGCACTGGGGACTTGCTGTGGGCGCCGACGTGCAGGCGGR
CCAACCAGGTGCGGGAGCACCYGTTCAGACCTCCCAGGCTGGGGCCTCTCGTTACGACGGCCAAGCACAT
GAAGACCCTGTGTCTTCGCAGGAAGACTCCCTCTCCCAAGCCTCYTCCTGCAAAAATGGGTGTGTGGTCC
CCTTGAGCGTCTGCGAGGAGCGACGGCACCTGTGCTGA
>g.011249t.1 CDS=2-951	.
ATGATATTTCAAAGACACCTTCCCCGTGTCGAGTCTTCCTGCGCATCGGGTTTAAAGGCTGCACGATATC
CCATCGAGTCGCTGCTGCGTAATTCACTTAACTATTACCCGACTGCCAGACAGATGCAGAGATTAGATTT
CAGAGCAACCTGCTTCTTTCAGCAGAAAATCCAGACACCCTCCTCCCCAGCCCTATGGAGCGTGGCTGCC
ATCGTGTCCTTACTTCCCGGCTCTTTGGGAACCGCGGTCTCCTGCGGGCCCCAATTCTGTTTAGGGGGCT
GGGAAGGACCTGCTGGAGYGGTGGCCCCAGCGACGACGGCAGAAACCAAGGAGGACCCCCACCCGGATGA
TCTGCTGGAGTACCCGTCTGATGGGTTCAGTGATTCCCAGGCATGCATCCTCTACRCCCCAGGCTCCRCG
CCYAACYTGCAGGCCTCYTCTGGGTGTCGGGGACGCYGGCTCYGGAACACCCCACCAGGCAAYGTCAGCR
CAGTCAACCCCAGCCAGGTGACACCGRTGACCCCTGTGACCCCGCTTCCTTCCGTTCACAAAACGTTTTG
CTCTTTCAGAAATGAACCCACTGCCGGCTTGTATCGTCCTTATGACAACAGCGACACGTGTCCTGCCCCC
GAGCGAGGCCGGTTTTCAGTGTGGTTCACACCAAACAATCTGCCGGAAAACCTCCCCGAGGGTTGCGGTG
CAGACCCCTTGGCTCTTGTGCGGCTCCTTGTGGGCCGCTGCCGCCRCCRCATCTGCATCCTGGACACCCC
ACTTCCTGCCCCGGCAGGGATGGGGGACRCGGAGAGAGCAGAGCACGACCTCGCGGCGGGCTGGGACTCC
CGCTGGCCCAAGCRCTTCTCTCCTCACCACCTTGGGTCTTATTCACTGAGCAGCTATGAYGGGCCAGACG
CTGAGGCTGCGTCGCCAAGCCCGCACAGTCCCACGGGGTAG
>g.011321t.1 CDS=2-279	.
ATGGGGAAACTGAGGCCTGAAGCCTTCGTAAGGCAGGAGGGAGGTCTGACCAGGATGTGSGAGTGGTCTC
AAGCCCTGGGCGCCCCGACGCCCCCACCCRAGGGCAACTCCGGCAGCTCAGATCTGGTGSCCCATGTCTG
GGAGCCCCCCACCCACCCAGAGGGCCWGGGCCATGCTGCCAACAGCCCAGCATCGAGGCYGCAGAAACTT
CTGGAAACCCACCTGCGYGGCCCYGCGAGCCCTCGGGAGGGGGCAGCGTCGGGTCTGCCAGGCGTCTAA
>g.011322t.1 CDS=2-1062	RNA binding protein fox-1 homolog 1(RBFOX1)[SwissProt]
ATGGCCCAGCCCTACCCCCCTGCCCAGTACCCCCCTCCGCCACAGAACGGCATCCCCGCCGAGTACGCGC
CACCCCCCCCGCATCCCACGCAGGACTACTCGGGCCAGACCCCGGTTCCCCCGGAGCACGGCATGACCCT
GTACACACCAGCACAGACCCACCCCGAGCAGCCGGGCTCGGAGGCCAGCACACAGCCCATCGCCGGGGCG
CAGACAGTGCCGCAGACAGACGAGGCGGCACAGACAGACAGCCAGCCGCTCCACCCCTCCGACCCCACAG
AGAAGCAGCAGCCCAAGCGGCTACACGTCTCCAACATCCCCTTCCGGTTCAGGGACCCCGACCTGCGGCA
AATGTTCGGGCAATTCGGAAAAATTTTAGACGTGGAGATCATTTTTAACGAGCGGGGCTCCAAGGTCAAT
AACGCCACGGCCCGCGTCATGACCAACAAGAAGACTGCGAACCCCTACAGTAACGTGACGGGGTTCCCCT
ACCCCACCACGGGCACAGCCGTTGCCTACCGGGGCGCGCACCTACGGGGTCGGGGCCGGGCCGTGTATAA
CACRTTTCGGGCTGCGCCGCCCCCACCCCCCATCCCAACTTATGGAGCGGTCGTGTATCAGGATGGCTTT
TATGGTGCTGAGATTTATGGGGGCTATGCAGCCTACAGATACGCTCAGCCTGCGGCGGCGGCAGCGGCCT
ACAGCGACAGTTACGGCAGAGTCTATGCAGCCGCTGACCCSTACCACCACACCATCGGCCCCGCGGCGAC
CTACAGCATYGGAACCATGGGCACGCGGGGCCCAGCGGAGGAACAGGCCGCGGGCCTGCGCAGGGAGAGC
AGCCAGCAGGACTTGACCTTTGTTGCCAACTGTGCCAGTGGAGGGGACGGCCGGACCGGGCATGGGGGGG
ACGGCTGTCCGTTCCCGGGGTCCCTGGCTCCGGCCGGTGCCCGTCACCCTCGGGCCCCCGGCTCCCCCTC
GGGCCATGCTGCCAACACGGTGTTCTGCAAACCTGGGGTGTTCTGCAAACCTGGGCGTTGTGGGCCGCAG
GAGCCTGTCTGA
>g.011328t.1 CDS=2-2163	Cytosolic endo-beta-N-acetylglucosaminidase 1(ENGASE1)[SwissProt]
ATGGCTSGCCAGCATTATAAAAGCAACCTCACGTTGGAACAGAGACAACTGTGTGCACCCATCAGAATTG
AGGAGGAGCAAGAAGAAGCAGTGTTTCATGATGTGGTCAGTTTTACCCCGGATCCTCTGCCAGGTAGATA
TTATGACAAGGACACCACCAAACCCRTCAGCTTTTACTTCTCTTCGCTGGAGGAACTCTTGGCGTGGACG
CCCGGCGTGGAGGACAGCTTCAACGTGGCCCTGGAGCCCTCCGAGTGTCGGCAGCCGCCTCTGAGCAGCG
AGAGGCCCCGGACCTTGCTGTGCCATGACATGATGGGCGGGTACCTGGATGACAAGTTTATTCAGGGTGC
GGCGGCGCACAACCCCTACTGCTTCTACCACTGGCAGTCTATTGACATCTTTGTGTACTTCAGCCACCAC
ACGGTGACCATCCCCCCCGTGGGCTGGACCAATGCTGCCCACAGGCATGGGGTCTGCGTGCTGGGGACCT
TCATCACCGAGTGGAAGGAAGGCGGGCGGCTCTGYGAAGCCTTTCTGGCCGGGGACGAGCGCTCCTACCA
AGCCGTGGCTGATCAGCTGGTCCTGATTGCCCAGTTTTTCCGTTTCGATGGCTGGCTGATCAACATCGAG
AACTCTCTGAGCCTGGCTGCAGTGGGGAACATGCCCCATTTCCTCCGGTACCTGACYGCTCGGCTCCATG
AGCAGGTCCCCAGGGGCTTGGTGCTCTGGTACGACAGTGTGGTGAGCAGTGGGCAGCTCAAGTGGCAGGA
CGAACTAAACCAGCACAACCGGGTCTTCTTTGACTCCTGTGACGGCTTCTTCACCAACTATAACTGGCGG
GAGGAGCACCTGGAGCGGATGCTGGGGCAGGCCGGGCAGCGCCGGGTGGACGTGTACGTGGGAGTGGACG
TGTTCGCCCGTGGCAAGGTCGTGGGAGGCCAATTCGACACGTACAAGTCGCTGGAGCTGATCCGGAAGCA
CGGGTTCTCGGCGGCTCTCTTTGCACCTGGCTGGGTGTACGAGTGTTTGGAAAAGAAGGATTTCTTCCAG
AACCAGGACAAGTTCTGGGCTTTGCTGGAACGCTACCTGCCCACACACAGCATCTGCTCTTTGCCCTTTG
TCACTTCTTTCTGCCTGGGCATGGGCACGCGAAGAGTGCGCTACGGCCAGGAGGAGGCGGAGGGGCCCTG
GTACCACCCAAGCGCCCAGGAGATCCAGCCGCTGTTCGCAGAGCACAGGCTGGAGGGGGCCGGGCGCGGC
TGGGTGAAGACGCACTGCTGCCTGGCGGACGCCTGGAACGGGGGCAGCTCCCTGCTTGTCCGCGGGCTGA
TTCCACGCGAGCAGGACCACGTGGCTGTGAGGTTATTCTCTCTGCAGGTCCCCGTGCCTCCCCAGATTTT
CCTGTCCTTGGTGTACAAGCTAGAAGGGGCTTCGAATGTCGGGGTGGCACTGGAGCTCACCACGGGGGAT
GCGGGTAGCTGCCACGTCGGCAGCATCTCGACGTTGAATGAGACAAGCTCGAGGCACAGTCCCCGACCCC
TCCGGGCGCCCCCCACCAAGCTGGCCCGATGGGTGCACCGCTGCGGCCAGCAGCTCCATGGGGGCTGGGT
CCAGCGCTGCTACAAGGTGAACCTGCGCRACTGCCTCCTGCGAGACCTCTTCGTTAGCTTYGCCCGGCCT
CYGGGCAGCCAGGAGGAGGAGAGCTTCGTCTGCCGCCTCGGCGAGGTCCAGGTGGTGGATGCCAAGAGCC
TGCTCGCCCCGCTGCCCCGGGTGCAGGCCGTCACCGTGTCCCACGTGCGCTGGCAGCGAGCCACCCCTGT
GGAGGAGGGTTCCCCTGCTCGGCTCCGGCTCGGCTGCACCCTGCACTGGTCCTACCTCCTCTCCCCCATC
CGATGCTTCCGGATCCACTGCTGCGCGGGGACTGGCGGTGGCGCTCTGGGCGGGGGGCCGTCGGGGCCGG
AGCAGCCCGCGCTCCTGGGCCTGGCATTTGTCAACCAATATCGGATAGTGGACYTGGTGGTGGCGGCCGC
AGGGCCCGGCGGGGACGGCCGCGTGGAGTTCCTGGTGGAGCCTGTCCCCAAGGAGGGGTTTCTGGTGCCA
CGGGCGGAATGGGGCAGGGCGGCCCTGCTCTACTCCATGCCCCGCACAGATGGGGCGTTATGA
>g.011342t.1 CDS=2-840	Complement C1q tumor necrosis factor-related protein 1(C1QTNF1)[SwissProt]
ATGGGCTCCGGGGCGCCGACACTCGTGCTGGCCTGCTGCGTGCTGCTGACCTTTGCCTGCGGAGCGGGGC
TGGGCCGGGCGCCACGTGGCACGCGGGAGCTGCGGGAGCAGGAGGGGACCAAGGAGCCGCCGCTGGACCA
CACGGAGCGAGATGAAGAAAACCATGACAAATACAGCCCCAGGCAGGGCGAGGAGGCCTCTGCTTCCCGG
TGCTTTCGCTGCTGTGACCCTGGCACCCCCGTGTACCAGGCCATCCCGGTGCCACAGATCAACATCACCA
TCCTGAAAGGTGAGAAAGGTGACCGGGGAGACCGCGGCTTACAAGGGAAATACGGCAAGACGGGCTCCGC
GGGCGCCAGGGGCCACGTGGGCCCCAAGGGGCAGAAGGGGTCCATGGGGGCCCCCGGGGACCGCTGCAAG
AACCACTACGCCGCCTTCTCGGTGGGCCGCAAGAAGCCTCTGCACAGCAACGACTACTACCAGACGGTGA
TCTTCGACACGGAGTTCGTGAATCTCTACGGCCACTTCAACATGTTCATGGGCAAGTTCTACTGCTATGT
GCCGGGCATCTACTTCTTCAGCCTCAACGTGCACACCTGGAACCAGAAGGAGACCTACCTGCACATCATG
AAGAACAGGGAGGAGGTGGTGATCCTCTATGCCCAGGTGAGCGACCGCAGCATCATGCAGAGCCAGAGCC
TGATGCTCGAGCTGCAGGACCAGGACGAGGTCTGGGTGCGCCTCTTCAAGGGCGAGCGGGAGAATGCCAT
CTTCAGTGACGAGTTCGACACCTACATCACCTTCAGCGGCTACCTGGTCAAGCACGCTACAGAGCCCTAG
>g.011354t.1 CDS=2-1617	Apyrase apy-1(apy-1)[SwissProt]
ATGCCAGACGACCTGAGAGCCCCAGGGCCACCCCAGACCCACCCAGACCCACCCATCCCTCACCAGAACC
CACTTTCAGACTCCTCACAAGGAGAAAGGGCCCATGTGTTTCCGAGCACACCCCATTCCCCACCTCTACA
GACCAGCCCCCGAAACCTGCAGGGAGAARTTGCCGGGTCCAGCCCATCTCCTGGCCCGCACATGCCTGCA
AACCCACCAGGGCTGGCAGCTTTCCCAGTACGGGGGTCCCACACACSGGGCCAGCCCCCTGAAGACAAAG
CCCCCAACAGCAAGCTTATGTCCGCTGCCCTGAGCCAGAAGCTGGCCTGGCGCCGCTGTGGCCACGCTGG
CCAGGCTGCCGTGGTCGGTGCCGGGGACGTAAGCARGGGGTCCCGCCTGCCCTCCAGTCTGATGCCCGCC
CAGCCCCCTAACCACCTGGAATGGAATGAGCCTATGCACTCCCTCCGGATCAGTGTGGGGGGCCTTCCGG
TGCTGGCGTCCATGACCAAGGCAGCAGACCCCCGCTTCCGCCCCCGCTGGAAGGTGATCCTGCCGTCCTT
CGTGGGCGCCGCCGTCCTCTGGTTGCTCTATTCTCACCGCCCGCCCCCAGGCCGGCCCCCCGCACCCAAC
GCCCACAACTGGAGGCTCAGCCAGACACCTGCTGACCGGTACAATGACACCTACCCGCTGTCTGCCCCTC
AGAGGACACCGGGCGGGACTCGGTACCGAATTGCGGTTATCGCTGACTTGGACACAGAGTCTAGAGCCCA
AGAGGAAAATACCTGGTTCAGTTACCTGAAGAAGGGCTATCTGACCCTGTCAGACAGCGGGGACAAGGTG
GCCGTGGAGTGGGACAAAGGCCACGGGGTCTTAGAGTCCCACCTTGCTGAAAAGGGGCGGGGCATGGAGC
TGTCTGAGCTGATCGTCTTCAACGGGAGACTCTACTCCGTGGATGACCGGACAGGGGTCATCTATCAGAT
CSAGGGCACCAAGGCTGTGCCGTGGGTGATCCTGTCCGACGGCGATGGGACGGTGGGGAAAGGCTTCAAA
GCCGAGTGGCTGGCTGTGAAGGACGAGCATCTGTATGTGGGCGGCCTGGGCAAGGAGTGGACCACCAGCA
CGGGGGAAGTGATGAATGAAAACCCAGAATGGGTGAAGGTGGTGGGCTGCAGAGGCAGCGTGGACCACGA
GAACTGGGTGTCCAGCTACAATGCTCTGCGGGCCGCCGCTGGGATCCAGCCTCCAGGCTACCTCATTCAC
GAGTCTGCCTGCTGGAGTGACACGCTGCAGCGGTGGTTTTTCCTGCCGCGCCGGGCCAGCCACGAGCGCT
ACAGCGAGAAGGACGACGAGCACAAGGGCACCAACCTGCTCCTGAGCGCCGCCCAGGACTTCGGCGACAT
CTCTGTCAGCCACGTGGGGGAGGTAGTCCCCACGCACGGCTTCTCCTCCTTCAAGTTTATCCCCAACACT
GACGACCAGATCATCGTGGCCCTCAAGTCTGAGGAGGACGGGGGCCAGATCGCCACCTACATCATGGCCT
TCACCCTGGACGGCCGCTTCCTGCTGCCAGAGACCAAGATCGGAAACGTCAAGTATGAAGGAATAGAGTT
TATTTAA
>g.011371t.1 CDS=2-1563	Galectin-3-binding protein A(lgals3bpa)[SwissProt]
ATGAAAGATGGGGACATGCGGCTGGCCAATGGGGGCACCRGCAACGAGGGCCGCGTGGAGATCTTCTACA
GTGGCCAGTGGGGGACCGTGTGTGACAACTTGTGGGACCTGATGGATGCCAGCGTCGTCTGCCGGGCCCT
GGGGTTCGAGAATGCCACTGAGGCTCTGGGTGGAGCCGCCTTTGGGCCAGGCAAGGGCCCGATCATGCTG
GACGAGGTGGAGTGCACGGGGACAGAGCCCTCGCTGGCCAACTGCACGTCCCTGGGCTGGATGAAGAGTA
ACTGCAGGCACAACCAGGACGCCGGCGTGGTCTGCAGCAACGAAACCAGAGGCGCCCACACCCTTGACCT
GTCGGGTGAGCTCTCTGCGGCTCTTGAGCAGATCTTTGACAGCCAGAGGGGCTGTGACCTGTCCATCCGG
GTGAAGGCCCTGTGCAAGGCACCGGGCTCCACGGTCACCATGGAGGTGGACGCAGAGTGCCTGCCTGTCG
TCAGAGACTTTATCAGGTACTTGTACTCCCGAAGGCTGGACATCTCCCTGACGTCCGTGAAGTGTTTCCA
CAAGCTCGCCTCTGCCTACGAGGCCCAGCAGCTGCAGAGCTTCTGCGCCAGCCTCTTTGCCATCCTCCTC
CCCGAGGACCCCTCTTTCCAGGCACCCCTGGACCTCTATGCGTATGCGCTGGCCACGCAGGACCCTGTGC
TGGAGGAGCTGTGTGTGCAGTTCCTGGCCTGGAACTTYGAGGGCCTGACGCAGGCCACGGCCTGGCCGAG
CGTCCCCACAGCCCTGCTGCAGCTCCTGCTCTCCAGGAGCGAGTTGGCTGTGCCCAGCGAGCTGGCTCTG
CTCACGGCCCTGGACGTCTGGAGCCAGGAGAGGCGTCCTTCCCACGGGGAGGTGGCGCGTCTGGTGGACA
AGGTCCGGTTCCCCATGATGCTGCCCGAGCACCTGTTCGAGCTGCAGTTTAACCTGTCCCTGTACTGGAG
CCACGAGGCGCTCTTCCAGAAGAAGATCCTGCAGGCGCTGGAATTCCACACCGTGCCCTTCCGGCTGCTG
GCCCAGTACAGAGGCCTGAACCTCACCGAGGACGCCTACCAGCCCCGGCTGTACACCTCGCCCACCTGGA
GTGCCTCTATCTCCACCTTTGTCTCCAGGCGCTCGTCCAGGTACCGGAACTACCCCTACCAGTCCTTCCA
GACCCCGCAGCACCCCAGCTTCCTGTTCCAGAACAAGTACATCTCCTGGTCTCTGGTCTACCTTCCCACC
GTCCAAAGCTGCTGGAACTATGGCTTCTCGTGCTCCTCTGACGAGGTCCCCCTCCTGGGCCTCTCCAAAT
CTGACTACTCAGATCCCACCATTGGCTACGAAAACAAAGCCCTGATGCGCTGTGGGGGGCGCTTCGTGGC
CGACGTGACCGATTTTGAAGGACAGAAGGCCTTGATCCCCAGCGCCCTGGGCACCAACAGTTCGAGGCGC
GCTTCCCTCTTCCCCTGCCTGGGGGGGTCCTTCAGCAGTTTCCAGGTGGTCATCCGCCCCTTCTACCTGA
CTAACTCCTCAGACGTGGACTAA
>g.011388t.1 CDS=2-801	Metalloproteinase inhibitor 2(TIMP2)[SwissProt]
ATGTGTCGCGCTCCGTTAGGTGACGACAACACGGAACACGGCGGGAGTCAGGCCCTGGGGAGGATTCAAG
CTGACGTCCAGCAGGCCGTCATCAGAATGGATCTCCTGCATGGCCCCCCCACTGGCCCACTCCCCGGTAT
CAAGGTTTATGTTGTGCTTCTAAGCCTCAGCCAGAGGAGCATCCGGGTGCCAGGCCAGATGCGGCCAGCA
GCTGTGCGGTTGCCGCGGCGGCAGCCTGCCCGTGGCCCACCAGCTGGGGCAGACACCGGGCTGCTGGTGG
ACGTGGGGAGCTGCGAGTCCAGCCTGCTCTGGGAACCAGATAGCAAGTACGCGAGGCTTTGCCAGCCCGC
CACTCTCTATGGCAACGGCCCTCCCCTGCCACCGCAGCTTGGAAGCAGCCGTAGACGGCACGCAATGATT
AGGGCCAAAGCGGTCAGTGTGAAGGAGGTGGACTCTGGGAATGACATCTACGGCAACCCCATCAAGCGGA
TTCAGTATGAGATCAAGCAGATAAAGATGTTCAAAGGACCAGACAAGGACATAGAGTTTATCTACACGGC
TCCGTCCTCCGCCGTATGCGGGGTCTCCCTGGACATCGGAGGAAAGAAGGAGTATCTCATTGCGGGAAAG
GCCGAGGGGAAYGGCAAGATGCACATCACCCTTTGTGACTTCATCGTGCCCTGGGACACCCTGAGCAGCA
CCCAGAAGAAGAGTCTGAACCATAGGTACCAGATGGGCTGTGAGTGCAAGATCACGCGCTGCCCCATGAT
CCCGTGCTACATCTCGTCTCCGGATGAGTAA
>g.011392t.1 CDS=2-2625	Ubiquitin carboxyl-terminal hydrolase 36(USP36)[SwissProt]
ATGATCCCGTGCTACATCTCGTCTCCGGATGAGTGCCTCTGGATGGACTGGGTCACGGAGAAGAGCATCA
ACGGGCATCAGGCCAAGTTCTTCGCCTGCATCAAGAGAAGCGACGGCTCCTGTGCATGGTACCGCGGAGC
GGCACCCCCMAAGCAGGAGTTTCTCGATATTGAGGACCCAAATGTGGGAAAGAAGGTAACCTTCTTCAGG
GTCATGGTCATGGAGAATAAAGTGCTCTTCCCCACGGAGCGGCTGTCCCTGAAGTGGGAGCGGGTTTACC
GCGTGGGAGCGGGGCTCCACAACCTGGGCAACACCTGCTTTCTGAACTCGACCATACAGTGCTTGACCTA
CACCCCGCCTCTGGCCAACTACCTGCTCTCCAAGGAGCATACGCGCAACTGTCACCAGGGCAGCTTCTGC
ATGCTGTGCGTCATGCAGAACCACATGGTCCAGGCCTTCGCCAACAGTGGCAACGCCATCAAACCCGTCT
CCTTCATCCGAGACCTGAAAAAGATTGCCCGGCATTTCCGCTTTGGGAACCAAGAGGATGCGCACGAGTT
TCTCCGGTACACCATCGACGCCATGCAAAAGGCCTGTTTGAACGGCTGTGCCAAGTTGGATCGTCAAACG
CAGGCGACGACTTTGGTCCATCAGATTTTTGGAGGCTATCTCAGATCCCGTGTGAAGTGCTCGGTGTGCA
AGAGCGTCTCGGACACGTACGACCCCTACCTGGATGTGGCGCTGGAGATCCGGCAAGCGGCTAATATCGT
GCGTGCTCTGGAACTGTTCGTGAAACCAGATGTCCTGAGTGGAGAGAATGCCTATATGTGTGCCAAATGC
AAGAAGAAGGTTCCAGCCAGCAAGCGCTTCACCATCCACAGGACGTCCAACGTCTTAACTCTCTCCCTYA
AGCGCTTTGCCAACTTCAGTGGGGGGAAGATCACGAAGGATGTAGGCTATCCGGAGTTCCTGAATATCCG
TCCGTATATGTCCCAGAGCAACGGCGAGCCTGTCATGTACGGGCTGTACGCCGTCCTGGTCCACTCGGGC
TAYAGCTGCCACGCGGGGCACTACTACTGCTACGTGAAGGCAAGCAACGGMCAGTGGTACCAGATGAATG
ATTCCTTGGTCCATTCTAGCAACATCAAGGTGGTTCTGAACCAGCAGGCCTACCTGCTCTTCTATTTGCG
CATCCCAAGCTCTAAGAGGAGTCCTGAYGGCTCCCTCTCCAGGACCGTCTCCTCTATTCCTGGCCGTCCA
GGGCTGGTCCCAGACCACTTCAAGAAGAACATTGGCAATGGAACTGTTTGCTCCCCACTGATTGGAAAGC
GGCTAGACCCTGTGACGGTGAAGAAGCTGCCCGCCACTGAAGAGCTTGGCGTGCCCGTTTCCAGGAACGG
CTCTGTGTCGGGTCCAAAGTCTCAGAATGGATACGTTCCTCCAAAGCCACCCGTGGGGTCCCCTTCCCCC
CGACTCTCCAAGACACCCCCTCACACCCCAACCATTCTGGATGAGCCTGGAAAGAAAGTCAAGAAATCGT
CTCCCCTGCAGCACCTCTCCCCATCACGCAAAGCTTCTCAGGGGTTCCATGGTACCAGCAACGGGAGCAG
CAGCAGGAGCGAGGGCCACCGGCAGGGCTCCTGGGACGGCAGGGGTACCGCCCTCTCTACCTCACCCAGG
CTCCCAGCCCGAGTGACTGCCAACGGGCACGGGCCCAAGGCGGGTGGCGCGAGCCCCGAGCTCGACGGGA
GGGATTCCTGCAGCTCCAGTCCAGAGCACTCTGCCAGCAGTGACCCCGCCAACGCCCCCCAGACGCCCAA
GAGTGGAGCTGCCCATTTGGGTGATTCTCAGGGAACACATTCTTCCGCTGCTGGCCACTCCAGAGCGCTG
CCGAACGGAGACGACGCCAAGGCAGTGAAGCCCAAGGCCCCTGTCCTGAGCAAYGCCGCCACCGAGCCCG
CAAGCATCATGTCTCCTCCACCAGCCAAAAAACTGGCCCTTTCTGCCAAGAAGGAGGGGCAGATGCAGCA
GCAGCCCTGGAGTCTCGAGTGCAGCAAGGAGGCCCGGGCAGAGGTGCCCGCTGACAGACTAGAGGACAAT
GGTGGACGGCAGCAAGAGAATGGCCAGCAGGTGGGGAGCGTGACCGACAGCCACCATGTGAGCAATAGGA
AGAGGAGACGGAGGGGAGCAGAGGGCCTCAGTGCAGAAGACCGCCTCCAGCAGAACCCACCTTGGCACAG
GAGCTGCTCTCCCTTGGACATCGTCGAGGTGGAGGCCACGGTAGCATCTCCAAGAAAAAAGAAAAAGAAA
AACAGACCACGGGAGTCACGGCAGGAAGTGGAAGAGGACGAGCACCCTGACGCCTGCCMGAGCGAGAAGC
AGAGGGGCTCTGCGATCCCTGGGAGCCCGCCCCCACCGGCTGTGAACGGCCGGCGCCCCGGGGACCGAGC
AGTGTTGACGTGGGGCGGCGAGGTGTCGGCTGTCAGCCAGGACGCCATTGAGGACAGCAGATGGGCCCGC
GCGGCCACGGTGATCGACGACTGGGACGAGGAGTTCGATCGAGGGAAGGACCCGTGCGATGACATTGGAC
CCACCAGGATGATCCAGCATAATGAACGACYTTAG
>g.011417t.1 CDS=2-1296	GTP exchange factor for ARFs 1(grp-1)[SwissProt]
ATGGTCTTCTCGCGGTCGGGGGAGAGCCCGGAGCGCCAGGCATCCAAGGGCCTCCGTCTGAACGCGCCCT
TCTTGTCCCAGAGAGCGCCCCCTCACCCGATGGCCAGTGTCCCTGTCCTTCAACTTCCCAGTGACCTGAC
GGCAGAGGAGCGTCAGGAACTGGAGAATATCCGGCGGAGAAAGCAGGAGCTGCTGGCCGACATTCAGAGG
CTCAAGGATGAGATAGCAGAGGTAGCTAATGAAATTGAAAACCTCGGGTCCACAGAAGAAAGGAAAAACA
TGCAGAGGAACAAACAGGTAGCCATGGGCAGGAAAAAATTTAACATGGACCCTAAAAAGGGGATCCAATT
CTTAATAGAGAATGACCTGCTGAAGAATACCTGTGAAGACATCGCCCAGTTCTTGTACAAAGGGGAAGGC
CTCAACAAAACCGCCATTGGTGACTACCTGGGGGAGAGAGACGAGTTTAATATCCAGGTTCTTCATGCAT
TTGTGGAGTTACATGAGTTCACTGACCTTAACCTTGTCCAGGCACTACGGCAGTTCCTGTGGAGCTTCCG
GCTACCGGGAGAGGCCCAGAAGATTGACCGGATGATGGAGGCATTTGCACAGCGCTACTGCCAGTGTAAT
AATGGGGTGTTCCAGTCCACAGACACTTGTTACGTCCTCTCATTTGCCATCATCATGTTGAACACCAGCC
TGCACAACCCCAATGTCAAGGATAAGCCCACTGTGGAAAGGTTCATCGCCATGAATCGTGGCATCAATGA
TGGGGGGGACCTGCCCGAGGAGCTGCTCCGGAATCTGTATGAGAGCATAAAAAACGAACCCTTTAAAATC
CCAGAAGATGATGGGAATGACCTCACTCACACTTTCTTCAATCCAGACCGGGAAGGCTGGCTATTGAAAC
TCGGTGGCAGGGTCAAGACTTGGAAAAGACGCTGGTTTATTCTCACTGACAACTGCCTTTACTACTTTGA
ATATACGACGGATAAGGAGCCCCGTGGAATTATCCCTTTAGAGAATCTGAGTATCCGGGAGGTGGAGGAC
TCCAAAAAACCAAACTGCTTTGAGCTTTACATCCCTGACAACAAAGACCAAGTCATCAAGGCCTGCAAGA
CGGAGGCTGACGGGCGGGTGGTGGAAGGAAACCACACGGTGTACCGGATCTCGGCCCCAACGCCCGAAGA
GAAGGAGGAGTGGATTAAGTGCATCAAAGCAGCCATCAGCAGGGACCCTTTCTACGAGATGCTAGCGGCG
CGGAAGAAGAAGGTCTCCTCCACGAAAAGACACTGA
>g.011460t.1 CDS=2-396	.
ATGTGCGGCCCTAGGTTTCGGGGGTCCTGGCTGACCGGGCGCCCAGCAGCTACGTCCGCCCCCGGCCCAG
GCTCCTGGGGCGCTTCTGCTGCGGCCCCGCGGCAGATCCCCGCTTTTGCTTTGACCAAAGCCACCGCCGT
GAGGATGGTTTACAGGACGCAGCTCCCGAAAACACACTCCTGCTATGGAAGAGGCGGTGGGTCATCCCGC
CACCACGCTGTGGCCAAAGCACCGGACGGCGGCTGCGGCTGTCTTCACCTGAGCCAGATCGGCTCCGAGC
ATGGGGCCCTCCGCGAGGGGACTCGGGGACCGATGGACAACGAGCTGCGGGAAGTTCCGGGGGCCGGCGA
GCCNCGGCCAAAGCACCGGACGGCGGCGGCGGCTGTCTTCACCTGA
>g.011461t.1 CDS=2-2877	Dynein heavy chain 17, axonemal(DNAH17)[SwissProt]
ATGACCATCACGCCGGACGTCAGGTTAGAGTATTTGGAGGGAGTAGCCTCCCTCATTCTGAGGTTCAAGC
CCGACAAGTGGAGCAAGCTGATCGGAGCCGAAGAGAACATGGTCTTATTCACCGAGTTCTTTGAGAAGCC
GGACGTCCTGGTTCTGGTGTTGACGCTCAGTCCCGCCGGCGTGATCATACCCTGCCTGGGCTTCCCCGCC
GCCCTCAAGTCCAAAGGGGTTTACTTCATCAAGAAGGGACCAGAGAACATCGGCAAGGATAACTACAAGG
ACCGTCTCCTGTACGGGGACATCGGCCCCGCGCCCGTGGACCAGCTGATCGCCACCGTGGAGGAGGTGCT
CTACTCTCTGTTAAACCAAAGCGAAAACTTGAGTGGATGGCCCCGCGTGGTCTCGGAAGACATTGTGAAG
CAGGTCCACAAGCTGAAGAATGAGATGTTCGTGATGGGGGGCAAGATCAAGGGGAAGACCCTGCTGCCCA
TCCCAGAGCACCTGGGGAGTCTGGACGGCACGCTGGAGTCCATGGAGAGGATCCCCTCTTCTCTGGACAA
CTCGCTGCTGCACGCCATCGAAACCATCATCATCGACTGGTCCCACCAGATCCGGGACGTGCTGAGCAAA
GACTCGGCCCAGGCCCTGCTGGACGGGCTACACCCCCTGCCCCAGGTGGAGTTTGAGTTCTGGGATGCCC
GGCTGATGAATCTCAAATGCATCCACGAGCAGCTGAACAGGCCCAAAGTGAACAAAATAGTTGAGATCCT
GGAAAAAGCCAAAAGCTGCTACTGGCCGGCCCTGCAAAACGTGTACATGAACGTCACGGACGGGCTGAAG
GAGGCCAACGACATTGTTCTGTATCTGAAGCCTCTGCGGATCCTGCTGGAGGAGATGGAGCAAGCCGACT
TCACGGTGACGCGCACTTTCCTGAGCCCAGACGAGGTGCTGAAAGGCTTGCAGGGAGAGACGGAGGAGGT
CCTGAGCGGCATCTCCCTGTCCGTGCGCATCCTGAAGGAGCTGTACCACACCTACGATTTCTGCTGCGCC
AACATGAGGCTTTTCTTCAAGGACAAGGAGCCCGTGCCCTGGGAATTCCCTTCTTCTCTGGCATTTTCCA
GAATGAATTCCTTCTTTCATCGCATCCAGACCATCGAGGATCTTTATAAAACAGCCATTGAGTTTCTGAA
GTTGGAGAAGATTGAGCTCGGAGGCGTGAGGGGGAACATCCTCGGAAGCATGGTCACTCAGATTTACGAC
GAGGTCTTTGAGCTGGTGAAGGTCTTTGCCGAGTGCAAATACGACCCCTTAGACCCGGGAGATCCGAGTT
TTGATGACGATTATGCTGATTTTGAGACCAAAATCCAAGACCTGGATAGGCGGCTGGCCACCATCTTTTG
TCAAGGGTTTGACGACTGTAGCTCCATCGAGTCCTGTGCAAAGCTCCTGCATATGTGCGGGGGCCTCCTG
GAGCGGCCCCTGATCCTTGCGGAGGTGGTGCCCAGGTACTCGGTCATGCTGGAGCTGTTTGACGCCGAGC
TGGACAACGCCAAGACCTTGTATGACGCGCAGCTTGCGGCCTCTGCAGACGGCAACGTCCCCCCGATCCA
CAAAAACATGCCGCCAGTGGCCGGGCAGCTCAAGTGGAGCCTGGAGCTGCAGGAGAGACTGGAGGCGCCC
AGGAGGGACCTGAAGTNCATAGAACACCCGGTCATGTCCAGCTCGGAAGCCAAGCTGATCTACCAGAAGT
ACGACGAGATGATAGAGCTGCTGAGGCGCTACCGGGAGAGGACCTACCAGCAGTGGGTGGCAGGCGTGGA
CCAGGATTGCCACTTCAACCTGGGGCAGCCCCTGATACAGCGGGACCCCGCCACCAACCTCATCCAAGTC
AACTTCAGCAAAGCGCTGGTGGCAGTTCTGAGAGAAGTCAAGTACCTGGGCTTCCAGCAGCAGAAGGAGA
TTCCAGCCAGTGCCGAGAATCTGTTCTCACAGCACGAAACCTTCCGGAAGTTTGTGGGCAACCTGGAACT
CATCGTTGGCTGGTACAATGAGATAAAGACCACGCTGACGGATGTAGAGCTTCCACTAATAAAGTCAGAA
CTGGAAGCAACCGATGTCAAATTATCGCGTGCTGAAACCACGCTCTTCTGGAACAGCGAAGGTGTGTTAG
AATATATCCAAGAGATGCGAGAAATCCTCCACAACTTGCAGAACAGGATACAAAAAGCAAAGCAAAATAT
AGATGGGATTGCTCAGGCCATGAAGGACTGGTCGGCCAACCCGATGTTTGAGAGGAAGGACAATAAGAAG
GAAGCCCTGCTGGACTTGGAGGGGAGGGTGGTCAATTCTAACAAGCGCTACACTGCGGTCAAGGACGCTG
GCCTGAAGATCCAAGCCATGGTCGCGGAAAATGCTGAACTCTTCAGAGCAGACACGACCAGCCAGTCCTG
GAAAGACTATGTCAACTATGTCGACAACATGGTCCTGGACGAGTATGACCATTTCATCCACAAATCTCTG
AATTACTTCATAGACAACATGGTCCTGGATCGCACCCGCAGGAACGATGGTGGGGAGGGCAGCAGGATGC
CCTTGTACAAGCTGCAGAGGACGGATGATTCATGTCTGAGCCCAGCTCACGTGACACCAGATGAGCACAG
ACCCGAAATTCTACGGATGAAAGTCATCATTACTACCGACTATAAGGTTCACCAAGCAGCCCACAATGAT
GCGAAGTGTCAGCAAGTTAAGTCATTAATAGTTAATCGGTCGCAACCAAAACAYGACGGATGTCCTGATG
ACAAAATGTCGTTCTCCCAAAAATCCCGGAGAGTCCCTATATCTGCAAGTGGCCCAGCAGCAGGAGCAGA
CCCCTGA
>g.011462t.1 CDS=2-2712	Dynein-1-beta heavy chain, flagellar inner arm I1 complex(DHC10)[SwissProt]
ATGGAGCTGGGCGAGGAAGGGCTGGTCTTCCATCCGTCCCTGGAGGTGGGCGCGGACCGTGGCTTCCTGA
GGCTGATCGAGGGCCTGATCAACGACATCTACAATGCAGCCAAGCTCATCCCCCGGCTGGCCAAGGGCCG
GGTGAGCTACAAGGCAGACCTGGAGGACATGACGGACCTCATAGAGATGCGGGAGGAGATGTCCAACCTG
GTCATCAGCGCCATGAAGGAGGCCGAGGAGTACCAGGACTCCTTCGAGCGGTACTCCTACCTCTGGACCG
ACGACCCCCAGGAGTTCATGAAGCACTTCCTGGTCTACGGGCGCGCGGTCGCCCCCGAGGACTTGGACCA
CCGCGCCCAAGAGGCCGTCCCCAAGACGCCGCCCAACCTGACCCAGTTCCAGCAGCAGATCGATTCCTAC
GAGAAGCTGTACGAGGAAGTGTCCAGGTGTGAGAACACCAAGGTGTTCAACGGTTGGCTCCAGTGCGACT
GCCGCCCCTTCAAGCAGGTGCTCCTCAACACCATCAAGCGCTGGAGCTTCATGTTCAAGCGACACCTGAG
CAACCACGTCATCAGCAGCCTGGCCGACCTAGAAGCCTTCATGAAAGTCACCAGGATGGGCTTAACCAAG
ACCCTCAAGGAGGGGGATTACGACGGTCTCGTGGAGGTGATGGGGCATCTGATGAAGGTCAAGGAGAGGC
AGGCGGCCACCGACAACATGTTCGAGCCCCTGAAGCAAACCATCGAGCTGCTTAAGACCTACGGGGAGGA
GATCCCGGAGGAGACACACCTGAAGCTGCAGGAGCTGCCGGAGCAGTGGACCAACACCAAGAAGCTGGCC
CTCCAGGTGAAGCAGAACGTGGCGCCGCTGCAGGCCAACGAGGTCAACATCCTGAGGCGGAAGTGCCAGC
AGTTCGAGCTCAAGCAGCACGAGTTCAGGGAGAAGTTCCGGCGAGAGGCCCCGTTCAGCTTCATGGACCC
CGACCCCTACAAGTCCCTCAATAAGCAACAAAAGAGCATCGCGTCCATGGAGAGCACCATGGAAGCCCTG
TGCAAGTCCGGGAGCCTGTTCGAAGTCACGGTCCCAGACTACAGGCAGCTCAAGGCTTGTCACAAAGAGG
TCCGCCTGCTGAAGGAGCTCTGGGACATGATCGTCATGGTGAACACCAGCATCGATAACTGGAAGACCAC
CCAGTGGAAAAATATTAACGTGGAGCAGATGGACATAGATTGTAAGAAGTTCGCCAAGGACGTGAGGTCT
CTGGACAAGGAGATGAAGAGCTGGGACGCCTTCATAGGGCTGGACAACACCGTAAAGAACATGATCACAT
CCCTGCGCGCCGTGAGCGAGCTGCAGAACCCCGCCATCCGGGACCGCCACTGGCAGCAGCTCATGCAGGC
CACCCAGGTGAAATTTGAAATGTCAGATGAGACCACGCTGGCAGATTTGCTGCAGCTGAACCTTCACAAA
TATGAGGACGAGGTCCGAAATATCGTTGACAAGGCTGTGAAAGAGTCTGGGATGGAAAAGGTGCTGAAAG
CCCTAGATGCCACGTGGTCCACCATGGAGTTTGAGCATGAGCCACACCCACGCACGGGCACCATGATGCT
CAAGTCAGACGAGGTGCTGGTGGAGACTCTGGAGGACAACCAGGTGCAGCTGCAGAACCTGATGATGTCC
AAGTACCTGTCCCACTTCCTGAAGGAGGTGACAAGCTGGCAGCAGAAGCTGTCCACGGCGGACTCGGTCA
TCTCCATCTGGTTTGAGGTCCAGAGGACCTGGAGCCACCTGGAGAGCATCTTCATCGGTTCTGAAGACAT
CCGTGCCCAGCTACCGGAGGACTCCAAGCGCTTTGACGACATTGACCTGGAGTTCAAGGCCCTGATGGAA
GAGGCGGTGAAAACGCCCAACGTGGTGGAAGCCACCAACAAACCCGGTCTCTACGACAAGCTGGAGAACC
TGAAGAAAAGCTTGGCTGTGTGCGAAAAGGCCTTGGCGGAGTATTTAGAGACCAAAAGACTGGCTTTCCC
GAGGTTCTACTTTGTCTCCTCGGCTGACCTCCTGGACATCCTCTCCAACGGAAATGACCCCGTGGAGGTG
AGCCGCCACCTGGCCAAGCTCTTCGACAGCCTGTGTAAACTCAAGTTTCGCCTGGACGAGGAGGAGAAGC
CTCTCAAGTTCGGCCTGGGGATGTTCAGCAAGGAGGACGAGTATGTGGACTTCGACCAGGAGTGTGACCT
CTCAGGGCAGGTGGAAGTCTGGCTGAACCGCGTGCTGGACCGCATGTGCGCCACGTTGCGCCACGAGATT
CCGGAAGCCGTCGTGACGTACGAGGAGAAGCCGAGGGAGCAGTGGATCTTCGATTACCCTGCGCAGGTCG
CGCTCACGTGCACCCAGATCTGGTGGACCACGGAGGTGGGCCTGGCATTCGCGAGGCTGGAGGAAGGCTA
TGAGAACGCCATCAAGGACTACAACAAGAAGCAGATCAGCCAGCTAAACGCGCTCATCACCCTGCTCATC
GGAAACCTCAGTGCGGGCGACAGGATGAAGATCATGACCATCTGCACCATCGACGTGCACGCCCGGGACG
TGGTCGCCAAAATGATCACGGCCAAGGCACGAGCCCCCGGGAAGGGCCGGGAACCGGGTCGGGATCTGGC
GTTGGGGGGGACCCTAACCCGTGTTGGGGCCTCTCCCCTGGGAGGCGACTGA
>g.011464t.1 CDS=2-846	Dynein beta chain, flagellar outer arm(ODA4)[SwissProt]
ATGGTGTACGTCTTCAACTGCTCAGAGCAGATGGACTACAAGTCCTGTGGAAACATCTACAAGGGCCTGG
CTCAGACTGGAGCCTGGGGCTGCTTCGATGAATTTAACCGAATCTCCGTGGAAGTCTTGTCGGTGATCGC
CGTGCAGGTGAAATGTGTCCAAGATGCAATTCGGGCCAAGAAAAAAACTTTCAGTTTCCTGGGAGAGATG
ATAAGTCTCATCCCCACCGTGGGGCTCTTCATCACCATGAACCCTGGGTACGCGGGACGCACCGAGTTGC
CCGAAAACCTAAAGGCCTTGTTCAGGCCCTGCGCCATGGTCGTCCCCGACTTTGAGCTCATATGCGAGAT
CATGCTGGTGGCCGAGGGCTTTCTGGAAGCCCGCCTGCTGGCCAGGAAGTTCATCACGCTCTATACCTTG
TGCAAGGAGCTCCTGTCGAAGCAGGACCATTACGACTGGGGCCTGCGGGCCATCAAGTCCGTGCTGGTGG
TGGCCGGCTCCCTGAAGAGAGGCGACCCCAGCCGCGCCGAGGACCAGGTGCTCATGAGGGCGCTCAGAGA
CTTCAACATCCCCAAGATCGTGACCGACGACCTGCCGGTGTTCATGGGGCTGATCGGGGACCTCTTCCCC
GCCCTGGACGTGCCTCGGAAGCGCGACCTGAACTTTGAAAAAATCATCAAGCAGAGCATCGTGGAGCTCA
AGCTGCAGGCGGAAGACAGCTTTGTCCTGAAGGTCGTGCAGCTTGAGGAGCTGCTCCAAGTGCGGCACTC
GGTGTTTGTCATCGGGAACGCAGGCAGTGGCAAGTCTCAGGCACGTCCCCTCTCGTCCACACCCCCATCC
CTCTGA
>g.011466t.1 CDS=2-7002	Dynein beta chain, ciliary[SwissProt]
ATGAAGAGGAAGCCGGTGGCCGTGGACCTGGACCCCAAGGCTGTCACCTGCGATGAGCTCTTTGGCATCA
TCAACCCGGCCACCAGGGAGTGGAAAGACGGCCTCTTCTCCACCATAATGCGGGACCTGGCCAACGTCAC
TCATGATGGGCCCAAGTGGATTGTCCTGGATGGGGACATAGACCCTATGTGGATTGAATCTCTCAACACC
GTCATGGATGACAACAAGGTCCTCACGCTGGCCAGCAATGAGCGCATCCCCCTAAACCGCACCATGAGGC
TGGTGTTCGAGATCAGCCACCTGAGGACAGCCACCCCGGCCACCGTCTCCAGGGCCGGCATTCTTTACAT
CAACCCTACGGATCTAGGGTGGAACCCGGTGGTGAGCAGCTGGATTGAGCGGCGCAAGGTGCAGTCTGAA
AAGGCCAACCTGATGATCCTCTTCGACAAGTACCTGCCCACGTGCCTGGACAAGTTGCGCTTTGGGTTTA
AGAAGATCACGCCCATACCGGAGATCACGATCACCCAGATGATCCTGTACCTGCTCGAGTGCCTCCTCAC
GGAGAGGAACGCGCCGCCCGACTCCCCCAAGGAGCTGTACGAGCTCTACTTCGTGTTCGCCTGCTTCTGG
GCCTTCGGGGGAGCCCTGTTCCAGGACCAGCTCGTGGACTACCGAGTCGAGTTCAGCAAGTGGTGGATCA
ATGAATTTAAAACGATCAAGTTCCCGTCGCAGGGAACCATCTTTGATTACTACATAGACCCCGACACGAA
GAAGTTCCTCCCGTGGACGGAAAAAGTGCCGGCCTTCGAGCTGGACCCTGACACCCCGCTGCAGGCCTCG
CTGGTGCACACGACAGAGACCATCCGAATCCGCTACTTCATGGACCTGCTCATGGAGAAGTCGTGGCCGG
TGATGCTGGTGGGGAACGCGGGCACCGGCAAGTCCGTGCTGATGGGAGACAAGCTGGAGAGCCTGAGCAC
CGACGACTACCTGGTGCAGGCCGTGCCCTTCAACTTCTACACCACCTCAGCCATGCTGCAGGGGGTTCTT
GAGAAGCCGCTGGAGAAGAAATCCGGGAGGAACTACGGTCCACCAGGCACCAGGAAGCTGATCTACTTCA
TCGACGACATGAACATGCCCGAGGTGGACAAGTACGGGACCGTGGCCCCCCACACGCTCATCCGGCAGCA
CATGGACCACGGACACTGGTACGACAGGCAGAAGCTGACGCTGAAGGACATCCATAACTGCCAGTACGTG
GCTTGCATGAACCCCACCTCCGGATCTTTCACCATCGATCCCAGACTCCAGCGCCACTTCTGCGTGTTTG
CTGTGAGCTTCCCGGGCCAGGAGGCCCTCGCCACCATCTACAACACGATCCTGGCCCAGCACCTGACCTT
TCGCTCAGTCCCCATGGTGGTTCAGAGGATGAGCAGCCAACTGGTGGCCTCCGCCCTGGCCCTGCATCAG
AAAGTCACTGCAACATTTCTTCCCACGGCCATTAAATTTCACTATGTCTTCAACCTCAGGGACCTCTCCA
ATATTTTCCAGGGACTCTTGTTCTCCACCACGGAGATCCTGAGAATACCACTTGACCTAGTCCGCCTCTG
GCTGCACGAAGCTGAAAGAGTGTATGGAGACAAAATGGTTGACCAGAAAGACCAGGAAACGTTGCGCAGA
GTCACCGTGGCTTCCACCAAGAAATTCTTTGATGATCTTGGTGATGAGCTCCTGTTTGCCAAACCAAATA
TGTTTTGCCACTTCTCTCACGGGATCGGCGAGCCCAAATACCTCTCGGTAACCGACGTGGCTCACCTGAA
CAAGCTGCTGGTGGACGTCCTGGACAGTTACAATGAAGTCAACGCAGTCATGAACCTGGTGCTGTTCGAA
GACGCGGTGGCTCACATCTGCAGGATCAACCGCATCCTGGAGTTCCCCCGAGGGAACGCCCTGCTGGTGG
GCGTGGGCGGCAGCGGCAAGCAGAGCCTCTCCCGCCTGGCCGCCTACATCAGCGCGCTGGACGTGTTCCA
GATCACTCTCAAGAAGGGCTACGGGATCCCGGACCTCAAGGTTGACCTGAGCGCGCAGTACATAAAGACG
GCGGTGAAGAACGTTCCCTCGGTGTTCCTGATGACAGACTCCCAGGTGGCCGAGGAGCAGTTCCTGGTGC
TCATCAATGACCTGCTGGCCTCAGGAGAGATCCCGGGGCTGTTTATGGACGACGAGGTGGAGAACATCAT
CTCCTCCATGCGGCCCCAAGTGAAGTCCCTCGGCATGACCGACACTCGGGAAACGTGCTGGAAGTTCTTC
ATTGAGAAAGTGCGCAGGCAGCTTAAGGTGATCCTGTGTTTCTCTCCCGTGGGCTCCGTCTTGCGTGTGC
GGGCGAGGAAATTCCCTGCTGTTGTCAACTGCACGGCCATCGACTGGTTCCACGAGTGGCCGGAAGACGC
CCTGGTGTCCCCAGAGGTCAAGACCTCCATCAGCATCTTCATGTCTTACGTGCACACCACGGTCAATGAG
ATGTCCCAGCTGTACTTGGCCACCGAGCGGCGCTACAACTACACCACACCCAAAACCTTCCTGGAGCAGA
TCAAACTGTACCAGAACCTGCTGGCCAAGAAGAGAATGGAGCTGGTGGCCAAGATCGAGAGGCTGGAGAA
TGGGCTGATGAAGCTGCAGAGCACAGCGTCCCAGGTGGATGATTTAAAGGCCAAGCTGGCAATTCAGGAG
GCTGAGCTCAAGCAGAAAAATGAGAATGCGGACAAGCTGATCCACGTGGTGGGCGTGGAAACTGAGAAAG
TCAGCAAAGAGAAAGCCATTGCCGACGAGGAAGAGGCCAAGGTGGAAGTCATCAACAAGAATGTCACAGA
GAAACAAAAGGCTTGCGAAACGGACCTGGCCAAGGCAGAGCCGGCCCTGCTGGCGGCGCAGGAAGCTCTC
GACACGCTGAACAAGAACAACCTGATGGAGCTGAAGTCCTTTGGGTCCCCCCCGGACGCCGTGGTCAATG
TCACGGCCGCCGTCATGATCCTGACCGCCCCCGGGGGCAAGATCCCCAAGGACAAGAGCTGGAAAGCCGC
AAAAATCATGATGGGCAAAGTGGACACCTTCCTGGACTCCCTGAAAAAGTTCGACAAGGAGCACATCCCC
GAGGCCTGCTTAAAAGCATTTAAGCCCTACCAAGGCAACCCCACCTTCGACCCCGAGTTCATCCGCTCCA
AGTCCACGGCCGCCGCGGGCCTCTGCTCCTGGTGCATCAACATCGTCCGCTTCTACGAGGTGTACTGCGA
CGTGGCCCCCAAGAGGCAGGCCCTGGAGGAGGCCAACGCGGAGCTAGCAGAGGCGCAAGAGAAGCTCTCG
CGGATCAAAAACAAGATTGCCGAACTCAATGCCAACCTGAGCAACCTCACGTCGGCCTTTGAAAAGGCAA
CTGCAGAGAAGATCAAGTGCCAGCAAGAGGCCGACGCCACCAACAGGGTGATCTCGCTGGCTAACAGGCT
GGTAGGGGGACTGGCATCGGAAAACGTGCGCTGGGCTGAATCGGTGAAGAACTTCAAGGGCCAGGGGGTC
ACCCTGTGCGGGGACGTCCTGCTGATTTCCGCCTTCGTCTCCTACGTGGGCTACTTCACCAAGAAATACC
GAAATGAGCTGATGGACAAATTCTGGATCCCTTATATAAAGAAGTTAAAGGTTCCCATCCCGATCACAGA
AGGTCTGGACCCCTTGAGCCTGCTGACGGATGACGCTGACGTGGCCACTTGGAACAACCAGGGCCTCCCC
AGCGACCGCATGTCCACCGAGAATGCCACCATCCTGTGCAACACGGAGCGCTGGCCCCTCATCGTGGACG
CCCAGCTGCAAGGAATCAAGTGGATTAAAAACAAATACGGCAGCGAGCTGAAAGCCATCCGCCTGGGGCA
GAAGAGCTACCTGGACATCATCGAGCAGGCCATTTCTGAAGGGGACACCTTGCTCATCGAGAACATCGGC
GAAACCGTGGACCCTGTGCTGGACCCGCTGCTGGGCAGGAACACCATTAAAAAGGGAAAGTTCATTAAGA
TCGGCGACAAGGAGATGGAGTACCACCCCAAGTTCCGCCTCATCCTGCACACCAAGTACTTCAACCCACA
CTACAAGCCCGAGATGCAAGCCCAGTGCACCTTGATCAACTTCCTGGTCACCAGGGACGGGCTTGAGGAC
CAACTCCTGGCGGCCGTGGTGGCCAAAGAGCGCCCGGATCTAGAGCAGCTGAAGGCAAACCTCACCAAGT
CCCAAAATGAATTCAAGATTGTTCTGAAAGAGCTAGAAGACTCCCTGCTGGCCCGTCTGTCGGCCGCGTC
GGGGAACTTCCTGGGGGACACGGCCTTAGTAGAGAATCTGGAGACCACCAAGCACACGGCCAGCGAGATC
GAGGAGAAGGTGAAAGAGGCAAAAATCACGGAGGTTAAAATCAACGAGGCCAGAGAGAACTACCGGCCAG
CCGCCGAGAGGGCCTCCCTGCTGTACTTCATACTGAACGACCTCAACAAAATCAACCCCATCTATCAGTT
CTCGCTCAAGAAACAAACTAGAACCCTGGCGGGCAGCCTGGGCGGCCTCACAGTCCAGCCCCCCAAGCCG
CCATACGCCGCTCCCCAGGCCTTCAACGTGGTGTTCGAGAAGGCCATCCAGAAGACCACCCCCGCCAAGG
AGGTCAAGCAGCGGGTGATGAACCTGACGGACGAGATCACCTACTCCGTCTACATGTACACGGCCCGCGG
GCTCTTTGAACGGGACAAGCTCATCTTCCTGGCCCAGGTGGCCTTCCAGGTCTTGTCCATGAAGAAAGAG
CTGAACCCGGTCGAGCTGGACTTCCTCCTGCGGTTCCCTTTCAAGGCGGGGGTCCTGTCGCCGGTGGACT
TCCTGCAGCACCAGGGATGGGGCGGCATCAAGGCTCTGTCAGAGATGGACGAGTTCAAGAACCTGGACAG
CGACATCGAAGGGTCTGCCAAGCGGTGGAAGAAGCTGGTGGAATCGGAAGCCCCGGAGAAGGAAATCTTC
CCCAAGGAGTGGAAGAACAAGACGGCCCTGCAGAAGCTGTGCATGGTGAGGTGCATGCGCCCAGACCGCA
TGACCTACGCCGTCAAGAACTTCGTGGAGGAGAAGATGGGCAGCAAGTTCGTGGAGGGTCGGAGCGTCGA
GTTCTCCAAGTCCTATGAGGAGAGCAGCCCCTCTACTCCAATCTTCTTCATCCTTTCCCCGGGCGTTGAC
CCCCTGAAGGACGTGGAAGCCCTGGGACAGCTCTTGGCAGAAGCCCGGAAACTGGTGAGCACAGGAGGGA
ACATCCACCTGGTGGCACGGTGGCTGGGCACCCTGGACAAGAAGGTGGAGCGCTACAGCCTGGGCAGCCA
CGAGGACTACCGCGTGTTCATCAGCGCCGAGCCCGCCCCCAGCCCCGAGTCCCACATCATCCCCCAGGGC
ATCCTGGAAAACGCCATCAAAATCACCAACGAGCCGCCCACGGGCATGCACGCCAACCTGCACAAGGCTC
TGGACCTCTTCACCCAGGACACCCTGGAGATGTGCAGCAAGGAGACTGAGTTCAAGTGCATCCTCTTCGC
CCTGTGCTACTTCCATGCCGTGGTGGCCGAGAGGCGCAAGTTTGGGGCTCAGGGCTGGAACAGGTCGTAC
CCGTTCAACAATGGGGACCTCACCATCTCCATCAACGTGCTCTACAACTACCTGGAGGCCAACACCAAGG
TGCCCTGGGACGACCTCCGCTACCTGTTTGGAGAAATCATGTACGGGGGCCACATCACGGATGACTGGGA
CCGCCGGCTCTGCAGGACGTACTTGGGAGAGTACGTCCGGGCAGAGATGCTGGAGGGCGAGATCCTGCTG
GCCCCGGGCTTTCAGATCCCCCCCAACCTGGATTACAAGGGCTACCACGAGTACATCGACGAGAACCTGC
CCCCCGAGAGTCCCTACCTGTACGGCCTGCACCCCAACGCAGAGATTGGCTTCCTGACAGTCACGTCAGA
GAAGCTGTTCCGTACTGTCCTGGAAATGCAGCCCAAAGAGACCGACTCGGGAGCGGGCACCGGCGTGAAA
GCCGTGCTGGAGGAGATCCTGGAGAAGGTCCCGGAGATGTTCAACATGGCTGAGATCATGGCCAAGGCGG
CCGAGAAGACCCCCTATGTGGTGGTGGCCTTCCAGGAGTGCGAGAGAATGAACATCCTGACCAACGAGAT
GCGCCGCTCGCTGAAGGAGCTAAGCCTGGGGCTGAAGGGAGAGCTGACCATCACGACCGACATGGAAGAC
CTGTCCATGGCGCTGTTCTACGACACCGTGCCCGACCCGTGGGTGGCCCGGGCCTACCCCTCCATGATGG
GCCTGGCGGCCTGGTACGCGGACCTGCTACTCCGCATCAGGGAGCTCGAGGCCTGGACGACGGACTTCGC
CCTGCCCACCACCGTGTGGCTGGCCGGCTTCTTCAACCCCCAGTCCTTCCTCACGGCCATCATGCAGTCC
ATGGCCAGGAAGAACGAGTGGCCACTGGACAAAATGTGTCTGTCTGTGGAAGTGACCAAAAAGAACCGGG
AGGACATGACGGCACCGCCCCGAGAGGGCTCCTATGTATACGGGCTCTTCATGGAAGCACCCCCACAAGC
CGCTCCTGCGCAGGTCCAGCCCCTGGCATTCCCCCCCCAGCTGGCCATGGCTCGCCGCTGGCACGGCCCC
ACGGCCACGCTGACCTCGCCGTGCCGTCCTGCAGGAGCTCGCTGGGACACCCAGACCGGAGTCATCGCCG
AAGCCAGGCTGAAGGAGCTGACGCCAGCCATGCCCGTCATCTTCATCAAAGCCATCCCTGTGGACCGCAT
GGAGACCAAGAACATCTATGAGTGTCCCGTGTACAAAACACGCATCCGTGGCCCCACCTACGTCTGGACC
TTTAACCTAAAGACCAAAGAGAAGGCAGCCAAGTGGATCCTGGCAGCCGTGGCCCTGCTCTTACAGGTCT
AG
>g.011471t.1 CDS=2-1572	Probable CDP-diacylglycerol--glycerol-3-phosphate 3-phosphatidyltransferase(pgs1)[SwissProt]
ATGTGTGGACTGACGGCGTGGCCCCGGGTCACCTCCCCTCCTTGCTGCCTGTGTCCAGAGGGCGTGCACA
GGTTCCAGTGGATCCGGAACCTGGTCCCAGAGTTCGGGGTCTCCAGTTCCCACGTCAGGGTGCTTGCTTC
CCCGGCAGAGTTTTTTGAGCTTATGAAGGGCCAGATCAAAGTGGCCAAGAGACGGGTGGTGATGGCATCT
CTCTACCTGGGGACAGGTCCTTTGGAACAGGAACTGGTAGATTGTCTGGAAAGCACTCTGGAAAAGTCAC
TCCAAGCCAAGTTCCCTTCAGACCTCAAGGTGTCCATCCTCTTGGACTTCACACGGGGCTCAAGAGGTAG
GAAGAACTCCCGCACAATGCTGCTCCCGCTGTTACAGAGGTTTCCAGAACAGGTCCGCGTCTCTCTCTTC
CACACTCCTAACCTCCGTGGTCTCCTCCGGCTCCTGATCCCTGAGCGCTTCAACGAGACCATTGGCCTGC
AGCACATTAAAGTGTACCTCTTTGACAACAATATCATCTTGAGTGGTGCGAACCTGAGCGACTCCTACTT
CACCAACCGCCAGGACCGCTACGTGTTCTTGCAGGACTGTCCCGAGATTGCAGACTTCTTCACGGAGCTG
GTGGACGCAGTGGGGGATGTATCCCTGCAGTTGCAGGGGGATGACACAGTGCAGGTGGTGGAGGGGATGG
TGCATCCTTACAAAGGTGACCGGGCCGCGTACTGCAGGGCAGCCAACAAGAGGGTTATGGATGTGATAAA
CTCAGCTCGGGCCCGCCAGCAAGTGTTGCACGCCCAGACCTTCCATGGCGACTCCCTTTTGACTCAGGAG
GACGCAGCAGCTGCTGGGGACCGGAGGCCAGCCCCCGATACCTGGATTTACCCGTTGATCCAGATGAAGC
CCTTTGAGATCCAGATTGACGAGATTGTCACTGAGACCCTGCTGACAGAGGCTGAGCGGGGCGCCAAGGT
CTACCTCACCACTGGCTACTTCAATCTGACCCAGGCCTACATGGACCTGGTCTTGGGCACGCGGGCTGAG
TACCAGATCCTGCTGGCCTCCCCGGAGGTGAACGGCTTCTTCGGGGCCAAGGGGGTGGCGGGGGCCATCC
CAGCTGCCTATGTGCACATTGAGCGGCAGTTCTACAGGGAGGTGTGCAGCCTGGGCCAGCAGGAGCGGGT
CCAGCTGCAGGAGTACTGGCGGAGGGGCTGGACATTCCATGCCAAAGAACTTCATGCCGATGACCTGGGT
GGCTGTTTCAGGAAGCACGTGGAACTTCTGCGGGTGGGAAGAGGCCTCTGGCTGTACCTGGCAGGGAGCA
GCCTGCCCTGTCTCACGTTGATTGGCTCTCCTAATTTTGGGTACAGGTCAGTTCACCGGGACCTGGAGGC
CCAGATCGCCATAGTGACGGAGAGCCGGGCCCTGCAGCAGCAACTTCACCAGGAGCAGGAGCAGCTCTAC
CTACGCTCAGGTGTGGTGTCTTCCTCCACCTTCGAGCAGCCAAGTCGGCAGGTGAAGTTGTGGGTGAAGA
TGGTGACTCCGCTGATTAAGAACTTCTTCTGA
>g.011472t.1 CDS=2-216	.
ATGTGGACTCGGGCCGCGCCCCCAGGCATCGGAGAGGAGGAGCTGAAAGCCAAATCGGAGCAGGAGTCGT
GCAGGGGAGACCCAACCCTGGACTGGCAATTTTATGCACCCAAAGAGGAAGGCACTCTGAGGAGCAAAGC
ATTTTATGAAGGCCCCCCCGGTGACAGCACGGACGTTGGGAAAACCATATCTGGACAGGTGACACTCAAA
ATCTAA
>g.011488t.1 CDS=2-651	Suppressor of cytokine signaling 3(SOCS3)[SwissProt]
ATGAGCCGCCCCCTGGACACCAGCCTGCGCCTCAAGACCTTCAGCTCCAAGAGCGAGTACCAGCTGGTGG
TGAACGCAGTGCGCAAGCTGCAGGAGAGCGGCTTCTACTGGAGCGCCGTGACGGGCGGCGAGGCGAACCT
GCTGCTCAGCGCCGAGCCCGCGGGCACCTTCCTCATCCGCGACAGCTCGGACCAGCGCCACTTCTTCACG
CTCAGCGTCAAGACCCAGTCGGGGACCAAGAACCTGCGCATCCAGTGCGAGGGGGGCAGCTTCTCGCTGC
AGAGCGACCCCCGGAGCACGCAGCCCGTGCCCCGCTTCGACTGCGTGCTCAAGCTGGTGCATCACTACAT
GCCGCCCCCCGGCGCGCCCTCCTTCCCCGCTCCACCGACTGAACCCTCCTCCGAGGTGTCGGTGTCGGAG
CAGCCGCCTTCCCAGCCGCTCCCGGGGAGTCCCCCCAGGAGAGCCTACTACATCTACTCCGGGGGCGAGA
AGATCCCTCTGGTGTTGAGCCGGCCCCTCTCCTCCAACGTGGCCACGCTCCAGCATCTCTGTCGGAAGAC
GGTCAACGGCCACCTGGACTCCTACGAGAAAGTCACCCAGCTGCCTGGGCCCATTCGGGAATTCCTGGAC
CAGTACGATGCCCCGCTTTAA
>g.011582t.1 CDS=2-861	Probable low-specificity L-threonine aldolase 1(THA1)[SwissProt]
ATGCTCACGGCAGCACMGTTGGTAAAGCAGACCCTGGATCCCGAAAATCACCTGGATCCTGAAACAGAGC
TGCAGGAAAAGGCCGCCAAGCTGCTGGGGGTGGAGCGGACCCTGTTTGTGCCTACCAACACCATGGCCAA
CCTCATCTCTGTGATGGGTCACTGCCAGCGCAGGGGCTCCCAGCTCCTCCTCGGGCAGGAGTGCCACCTC
CACGTCTACGAGCAGGGCGGGGTGGCTCAGATCGCTGGGGTGCACTCCCACCCCCTCCCAGACCTGCCCC
ATGGCACCCTGGACCTGGCTGAGCTGGAGAGGATGGTCACACGGGGCCTGGGGAGCCCCTACCACCCGGT
CTGTGAGCTCATTTGCCTGGAGAACACCCACAGCAGCTCGGGGGGTCGGGTCCTCCCCATCGACTACCTA
CGCCAGGTGCACCGCCTGGCCCAGAGCTACGGGGTCCGGGTCCACCTGGACGGGGCCCGGCTGATGAATG
CTGCGGTGGCTCTGCGTGTGTCCCCCGCCCGCATSGTGGAGCACTGTGACTCTGTGTCTCTCTGTTTCTC
CAAGGGCCCGGGCCCAGGGCTCCAGGAGCTGGCGTCCCCCATCTGCTCCGTGGACGTCGCCGCCGTGGAG
ACGAACATGGTGATGGTGACGGTGGACGGGCTGGCGCCCGAGGAGCTCTGCCGGCGTCTGCGGGCCGTGA
GCGCTGCCGAGGTGGCCCAGACCGGGCGCGCGGTGYGCGTGCTGCTGTTCCCCTGGAGCGAGCGGTCGGT
GCGCGCCGTGTGGCACCGCGACGTCTCCGCGCAGGACACCGAGCTGGCGCTGAGGAAGTGGGAGTTCGTG
CTGAGGCAGCTGGGGCCCTGA
>g.011583t.1 CDS=2-507	Transmembrane protein 235(TMEM235)[SwissProt]
ATGGCCCGGCTGGGCGCGCTGCTGCTGGCCGCCGCCCTGGGCGCGCTGCTCAGCTTTGCGCTGCTGGTGG
CCGCGGTGGCCAGCGACTACTGGTACGTCCTGGAGGTGGCGGACGCCGGCAACCGCACGCAGCGGCTGTC
CTCGCACTCCGGGCTCTGGCGCRTCTGCGAAGGGCAAAACAGCTGCATCCCACTGATCGACCCCTTTGCC
AGCGAGAACCTGGATGTCCCCACCTCAGTTCGGCACCTCATCTCCCTGCACCGAGCTGTCATGGTGGTCC
TGCCCCTGAGCCTCGTCCTCGTGGTGTGTGGCTGGATCTGCGGCCTCTTCAGTTCCCTGGCACAGAGCGT
CCTGCTGCTTCTCTTCACCGGCTGCTACTTCTTGCTGGGAGGTGCCCTGACCCTGGTGGGCATCAGYGTC
TACATCAGCTACTCACACCTGGCCTTCGCCGAGACCGCCCGCCAGTTCGGCCCCCCGCAGGGACTAACTG
GTTTGGCCTCCTCTTAG
>g.011586t.1 CDS=2-327	.
ATGCTTGACCCCAGCGACCGCCGTGGGGCAGATGAGCCTCCGGCTCCAGGCCSATACGYTTCCTGCYTCC
AGCACAGGGCTGAGGAAGCGGCCGAAGGTGCTGGAGAAATCACCGAGCTGTTCAGCATCAGCTACGGCAC
CGCTAAACTCACTGCCCTGGGCGAACTCCTCCAATGGAAACCGAACCTTGCCAGTTTACCCACACGTCGA
AATGACAAGATGACCTCTGATAGGACCGTAACAATCCTGAGCACCCTGCAGCTTCTCCTCGTAGAGGGAG
AAATAAAATCTATCACTGCAACAGCGCCAGGCTTCAGCCCTGTGTGA
>g.011587t.1 CDS=2-483	Baculoviral IAP repeat-containing protein 5(BIRC5)[SwissProt]
ATGGGCGCTTCGTCGCTGCCCCCCGCCTGGCAGCTCTACCTCAAGGACCACCGCGTCTCTACGTTCAAGA
ACTGGCCGTTCCTGGAGGGCTGCGCCTGCACCCCGGACCGGATGGCAGAGGCGGGCTTCATCCACTGTCC
CACTGAGAACGAGCCGGACTTGGCCCAGTGTTTCTTCTGCTTCAAGGAGCTGGAAGGCTGGGAGCCAGAT
GATGACCCTATAGAGGAGCACAAAAAGCATTCATCTGGTTGTGCTTTCCTTTCTGTCAAGAAGCAGTTGG
AAGAATTAAGCCTCAGTGAATTTTTGAAACTGGACAAGGAAAGAGCCAAGAACAAAATTGGTGTGATTGG
GAAGCTCTCGATTCCGTTTCATACGCCTGTTCTTTATTTCCAGGCAAAGGAAACCAACAACAAGCAGAAA
GAATTCGAAGAGACCGCAAAGAAAGTGCGCTGTGCCATTGAGCAGCTGGCCGCCGCGGAGTAG
>g.011595t.1 CDS=2-771	Kynurenine formamidase(AFMID)[SwissProt]
ATGGAGGGCCCGGCGCCCTGGGAGCGGCTGTCCGAGGAGATGTGGGGTGAAGTAGTGTCCTGGGCTCTTC
AGAATCCTCTGCTGTGCCCAGCTCTGTGCCAAATACACGACTATCTGGTCACCACCAAGAAGGCCCGGGC
CACCAGGAAGAGCCTGCTGCACGTCCCCTACGGAGATGGCGAAGGGGAAAAATTGGACATCTACTTTCCC
GAGGGAGTGTCTGAAGCCTCGCCTTTCTGTCTGTTCTTTCATGGAGGGTACTGGCAGAGTGGAAGTAAAG
ACACATCAGCCTTCATGGTCAATCCACTGACAGAGCAGGGGGTGACCGTGGTGGTAGTGGCTTATGACAT
CGCCCCCAAAGGTACCCTGGACCAGATGGTAGACCAAGTGACTCGGAGCATCGTGTTTGTCCAGAAGCAT
GGGATCTATGACCTGAAGCCCATTGTGTACACTTCTCAGAATGCTCCTCTCCTCATGACCCTGGAGGATG
CTCAGAGGAACAGCCCACAGCTGCTCCTGGAGGCGGCCCTGACTCGGCCCTTGGATCCAGCCTGCCATGT
GCTGGTGTCTGTGGGCCAGCACGACTCCCCTGAATTCCACCGACAGTCCAAGGAATTTTATCAGACACTG
CGCCAAGGAGGGTGGAATACCTCGTTTGAAGAAATCCATGATATGGATCACTTTGAAATCATTTGGAACC
TAACCCAGAAGGACTATGTGCTCACCCAGATGATTTTGAGAACAATCCTCCAGGAGCCCCGACGGCACTA
A
>g.011596t.1 CDS=2-675	Thymidine kinase, cytosolic(TK1)[SwissProt]
ATGTTCTCAGGAAAAAGTACCGAGCTGATGAGAAGGGTCCGTCGCTTCCAGATTGCCCAGTACAAGTGCT
TGGTGATCAAGTATGCCAAAGACACGCGGTACAGCAACAGCTTCTCCACACATGACCGGAACACCATGGA
GGCACTGCCAGCCTGCCTGCTCCGGGACGTGGCCCAGGAGGCCCTGGGCGTGGCTGTCATAGGCATCGAT
GAAGGGCAGTTTTTCCCAGACATCGTGGAGTTCAGTGAGACTATGGCCAACGCCGGGAAGACCGTGATCG
TGGCCGCATTGGATGGGACCTTCCAGAGGAAGGCATTCGGGACCATCCTGAACCTGGTGCCTCTGGCCGA
GAGCGTCGTGAAGCTGACAGCCGTGTGCATGGAGTGTTTCCGCGAGGCCGCCTACACCAAGCGACTCGGC
TCGGAGAAGGAGTGCAGGCCCTTTCTGTCCGGGGGCCAGGTCGAGGTGATCGGAGGAGCAGACAAATACC
ACTCCGTATGCCGCCTCTGCTACTTCAAGAAGGCGTCGGGCCCGCCCGCGGGGCTGGACAGCAGGGAGAA
CAAGGAGAACGTGCTGGTGCCGGTGCCCGGAAAGCCTGGGGAGGGCAAGGAGGCCGCGGGAGTTCGCAAG
CTCTTTGCTCCCCAGCACGTCCTGCAGTGCAGCCCCGCCAACTGA
>g.011600t.1 CDS=2-2022	Transmembrane channel-like protein 7(Tmc7)[SwissProt]
ATGCCATGGTGGACAAGCGCTGCATCCGGCCTCTTTGGCACCGGAATCCAGTCCTACTTCACCTTTCTCC
GCTTCCTGCTGCTGCTCAACCTGCTGACCCTGCTGCTGACCGCCAGCTTCGTCCTGCTGCCCCTGGTCTG
GCTCCGCCCCCGTGACCCAGGCCCGGCCCTCAACTTCACCCTCCAGTGCTCTGATGGCCTCCAGTCCCAG
ACTGGTGTTCCCAGGTTCCACAATCAACTCTGGAATGTCTTAACCGGCAGGGCCTTCAACAACACTTACC
TCTTCTACGGCGCCTACCGGGCGGGTCCGGAGAGCGGCTCGGCCTACAGCATCCGCCTGGCCTACCTCCT
GAGCCCCCTGGCCTGCCTCCTCCTCTGCTTCTGTGGGACTCTTCGGCGGATGGTGAAGGGGCTGCCACAG
AGGCTGTTTCTGGGCCAGGACTACAGGTCGCCCGTCAGCGTCAAAGTGTTCTCCTCCTGGGACTTCTGTA
TCCGGGGGCAGGAAGCAGCCACCATCAAGAAGCATGAGATCAGCAACGAGTTCAAGGTGGAGCTGGAGGA
AGGGCGTCGGTTCCTGCAGGTGCGGCAGCAGACCCGGACCCAGAGGATCTGCCACCTGCTTACCTACCTG
CGGGTCAACGTCCTCATCGGGCTCCTGGTGGTTGGGGCCATCAGCGTGATCTTCTGGGCCACCAAGTACT
CGCAGGACAACAAAGAGGACTCACTGTTCGTGCTGCTGCAGTACCTGCCCCCTGGGGTCATCGCCCTGGT
CAACTTTCTGGGGCCCCTGCTATTTGTTTTCCTCATCCAGCTGGAGAACTACCCCCCCAACACTGAGATC
AACCTCGCCCTCCTCTGGTGCGTTGTCCTGAAGCTGGCCAGCCTGGGGATATTCTCCTTCTCTCTGGGCC
AGACCGTGCTGTGTATCGGCAGAAACAAGACGAGCTGTGCGGCCTACGGCTACAACGCCTGTGATTACGA
GTGCTGGGAAAACGCGGTCGGGGAAGAGCTGTACAAGCTGAGCATCTTCAACTTCCTCCTCACCGTGGCC
TTTGCCTTCTGCGTCAGCCTGCCTAGGAGGCTGCTGGTGGAGCGGTTCACGGGCAGCTTCTGGACCTGGC
TGGACCGAGAAGAATTCCTGGTGCCCAAGAACGTCCTGGACATCGTGGCGGGGCAGACAGTCACCTGGAT
GGGCCTCTTCTACTGTCCCCTGCTGCCTCTGCTCAACAGCATCTTTATCTTCCTCACCTTCTACATCAAG
AAGTACACCCTCATGAGGAACTCCAAGGCATCTCCTCGGCGATTCCGCGCCTCCAGCTCCACCTTCTTCT
TCCAGCTGGTGCTCATCCTGGGCCTGCTCCTGGCTGTCATGCCCCTGGGCTACGTGGTCAGCAGCCTTGT
CCTGACCATTTGCATCTCCCAGTCCCAGGCCAATGCCAGGGCCATCCGGGGGCTCCGAAAGCAGCTGGTG
TGGGTCTTTGCTCTGATCGTGTTCTCCTGCATTTTCGGCGAGGGCTACACCAACACCCACCACTCCATTC
AGAAGTACTGCGTTTTCAACCACAACGAGGACGCGTGTGGCTATGGAAGCGCCATCGGGGTGCTGGCCTT
CCTGGGCTCTGCCGCCTTCCTAGTGGTTGACGCCTACTTCCCCCAGATCAGCAACGCCACGGACCGCAAA
TACCTGGTCGTCAGCGACCTGCTCTTCTCAGCTCTCTGGACCTTCCTGTGGTTTGTTGGTTTCTGCTTCC
TTACCAACCAGTGGGCGGCCACCGAGATGGAAGACGTGCTCGTGGGGGCCGACTCGGCCCGGGCCGCCAT
CACCTTCAGCTTCTTCTCCATCTTCTCCTGGCGCTACAAGGCGGGAGTGGACGACTTCATCCAGAACTAC
GTAGACCCCACGCCTGACCCCAGCACGGCCTATGCCTCCTACCCCGGTGCGTCTGTAGACAACTACCAAC
AGCCGCCCTTCACCCAGAATGCCGAGACCACTGAGGGCTACCAGCCGCCCCCTGTGTACTGA
>g.011606t.1 CDS=2-1419	Transmembrane channel-like protein 6(TMC6)[SwissProt]
ATGGCCCAGCCACTGACCTTTGTCCTCAGTGTTCCCGAGACCCCGGAGGACCATGGCACGGCCACACTCC
GCATCTTGGCCAGCATGCCCAGCCGCACTATCGGCCGCAGCCGAGGGGCCATCATCTCCCAGTACTACAA
CCGCACCGTGCGGCTCCGGCGCAGGGTCAGCCGGCCCGAGCTCAGGGGCGTGGGGCGCTCCGCCCGGCCC
AGCCTCCGCCTCTACGACCTGGAGCTGGACCCCGTGGCCCTGGAGGAGGAGGAGAAGCGGTTCCTCCTGG
TGAAGGAGCTCCAGGGCCTGCCGGTGGCCCAGCGGGACCACATGCTCCGCGGGATGCCCTTGGGCCTGGC
CGAGAAGCGCTGCCTGCGAGAGGAGAGCCGGACCCTGACGCGGAAGCGGCGTGGCCGCCGGGGCCGCCGT
GGGCTCCTCCCCTGCTGCGGCCGGCTGCGGGACGCCTGCGTCCTGGGCCGCTTCACCCACACCGTCATGT
ACTACGGCTACTACAGTAACACCACGCTGAACCAGCCGTGTGTGCCCCCGCTCGACGGTCAGTGCAGCCG
CGAGGCAGACGGCCTGCCCTACAACATGCCCTTGGCCTACCTCTTCACTGTGGGCGTGGCCTTCTTCATC
ACCTGCATCACCCTGGTGTACAGCATGTCGCACTCTTTTGGGGAGAGCTACCGGGTGGGCAGCACGGCGG
GGGTTCATGCCGTCACCGTTTTCTGCTCCTGGGACCACAAGGTGACTCAGAAACGGGCCTCCCGCGTCCA
GCACGACAACATCCGAACCCATCTGAAGAGCCCGGTGTCCACGGAGCAGGAGGGGGCGCTGCTGGCCCTG
CCCACCGTGGTATGCGTCCTCAATCTGGGCGCCCCCTACCTGTACCGCTGCCTGGCGGCCCTGGAGCGGC
ACGACTCCCCGGTGCTGGAGGTGTACGTGGCCATCTGCAGGCTCATCTCTGAGAAGAAGCTCAAGCGGGA
GAAGCCGGAGTTTGACATTGCGGGGAACGTTCTGGAGCTRATTTACGGGCAGACCCTGACCTGGGTGAGG
CCCTCCAGCACCTGCGGCCCCTTCCGGACCCTGGACACCATGTACGAGGCGGGCAAGGTGTGGGTGCGCC
GTCTGGAGCAGGCGGGCCCCAGCGTGTCCTGGGTGCCCTGGATCCACCGCTACCTGGTGGAAAACACCTT
CCCCGTCTACCTGGTGTCGGCCCTGCTGCTGGCCGTCATCTACCTCAACATCCAGGTGGTGAAGGGCCAG
CGGAGGGTCATGTGCCTCCTCAAGGAGCAGATCAGCAACGAGGGGGAGGACAAAATCTTCTTGATCAACA
AGCTTCACTCTGTCTACGAGAGGAAGGAGAGGAGGGCTGGTAGGACCCAGGAGGCCGAGCGGCTGGCGGG
CGATCCGGACGCCTGGTAG
>g.011768t.1 CDS=2-672	.
ATGCCGTTCCAGGTGTTGAACAGCAAGGATGGCAGTGGACACAGAGCACAGGGTCAGGAGTCAAAACGCC
TGGGTCTGAATCCAGCTAGACTTCTCCTTAGCTGCAGGATACTGGATAAGTGCTCCAGCTCCGACAAGAG
CTTCCTCGCGTATTCACTAGAGCCTCGAGAAGAACGGACGGGTATTTCCCCCGTGTCTGGGAGCAGGAAG
TGGATTCTGGGCGATCTTAAGTCTCAGATCGCCCAGAAGCCCTGCTCTGCAGAGTCCTCACCTGGATGTG
TCACCCTGATGGCTCCACGGGGCAAAATTTCAAAACGGGAAAGCAGGGAGCTCATCTGGACGGCCAAGGC
ATTCTCTGGATGCTGCTCGTCCTCGTTGSCCACATGTGGAACAGACCTCTCCYGCCGCCTGCCCTCAGGC
CCACACTACGGCTCAGGAAAAGACACCCCTGYTCCCCAACCCTGCCCCGTTCYGGGGGGTGCTGAGCCAT
ACACCCAGGGTAGTCCGATGTCATCTCTTGATGATGCCTTCCTTGACGCCCACAGGCAGAGCACTCCTCT
CCTGTTGGAGAGCAACCTGCCTGAAGAYGCACAAGATCACTGGGCCACTGGGTCACAGCACCCAGGACCC
AAAGACTCATCTGGAATCTGTCTTCCAGAGATCCAGCTGTAG
>g.011773t.1 CDS=2-1374	.
ATGTGCTCGTCCTTCTCCTGGGAGGCTGTTTCCGAAGCGGAAGATTATCCCGAGAAAATGGTCCTCTCAT
CTGGCCACCCTTCCATCCACCCCATCGTCCATCTGTCCTCCCAGCCCCTATCCACTGACCCACTGGTCGA
TGGCTCTGAAGCACTGGTGCTAACCGACCAGCCCCCTGACGCGTCCAGCCAACCACTTCCCACTTACTCT
GGCAGAGAAGAGAGAGAGACATGCACACTCGCGGATGAGGCCGTCCGCCCCGACGCCCAGAAGTACCGGG
GATGCATCCAGAAAAGAAGATTACGGGCTGACTTCTCTSGTGAACGTGACTCCAAGCGTCTTACACCAAA
CATTAGCAGGGGCTCCAACTGGCCCATCGATCTGCAGATGGGAGGGAGCTCCCTGCGGYTTGCTGAAGGG
CTCGCTTCTCAGCGCCCCCCAACCATCTCTGACCCCGAAGACCRCCTCTCACAGCCGGATTCTCCATTTC
TTCACTCAAAGCTCTGGCTACGAGGGAGGAACGAAGATGACAAGACAAGTGCTGGCTTCTTCCGCTGCCG
CCCAGACGACCCGGGACCCCGCCAACACCCCGCCGGCCCGGCAGCACGAAGACAAGCTGGCAATGCCGAC
CAGCGCTCGATGAGCCAGACTTTGTACAGCAAGAGGTACTGGTGGGTGGACCTGTGGTCACCTGGGGAGT
GCCACGTCCAACAGGCAGCCCCTGCTCAGCTCCAGATAACTGCCGTCATGGGGGAGCCTGGAGTCACCTG
CAATATCTGGTTTCTTTGGAGGAACCAGACCTATGAACTAGATTTTGATGTGAAAGCACACGATTTTAGA
TGTTGGCACCCAGATTTTAAAATGAGAAAGCATGCACGCCCAGACCCCGTTCAAGGCCAGAGAAGAGAAG
AAACGTGCCCTCGAGTTGCTTACAGCTCAGGGAATGCTCTCCGGGCGGAGGACATTGCAGCCCGGTGCCA
CTCAGAGGCAGATAGGGAAACAGAGGACCGGGAGGCGCCTCCGCCGTCCCCAGACCTCAAATTCGTTTGG
AAGCCAGGACTGGTCCTAGAGTTCAGGGTTCGGCAGAAGCCAAAGAAGACCTTTGTGCTCAAACGGTCAA
ATATAACTCTTCCATCCCCACCCCAGCTGTGCGAGCTGCAGTTCATTGTCGTCACTGCCACCCCAAGTCA
GCGTCAGGTCCCACAAAGCCCCCAGAGCCCCATCCCAAAGCAGCAGGAGTCACGGGGGACATCCTGCGTC
CCTTGGGCCCCGGTCAGCCCCGACTCAGCGTCCGAGTGTGGAGTCCACGAAACGCAGCTGAAGTCGCTGC
ACAAGTGCCATCGTATTTACCGTGTTTTCCACTCGATGCCGTGA
>g.011803t.1 CDS=2-270	.
ATGGGGGCCCCGGGCTGCCAGCCCGCTTGGCTCGGGGCCCCCACGCTGCCTCTGGCGCCGTGGCCAGCAC
GGGACTCTGGTTATCGGGGGCCAGCCGTGGCGCCCAGGTCCAAGCATCTTCCCCCCGGGCTGGTCCCTGG
CCTTCACATCTGGAGTGACCGCTGTGATCTCCTCCAGGTGTCCAGCCTTTTAGACCTCAGTTTGCAGTCA
GCCTGCACATCTTCACGACCAGAGATCCTGCTCTGGAAGAGCTGTGACTCGGTTCTTTAA
>g.011831t.1 CDS=2-2874	Septin-9(SEPTIN9)[SwissProt]
ATGCAAGACCCGCCGGTGCGGCCCGAGGCCGTGGTCCCCGCTCACGTCTGGCAGGCCGGCCTGGAACCCC
ACATTCTGGTTGGACGCCCGAGGACGGATGGTTTCCATGGCTCAGCCGGGAGCCGATGTCGGTCAGGGCA
GGTGGCACCTGGAAGGATGCTTGCGTGTCTGCCGGGAGTCACGCGGACCTCCAGCAACCGTCTCCGGAAG
CTTGGCGACCCCACTGGCCCAGCCTTGAAAAGATCTTTTGAGGTCGAGGAGGCTGAGACGCCCAACTCCA
CCCCGCCCCGGAGGATCCAGACCCCCCTGCTCCGGGCCACTGTGGCCAGCTCCACCCAGAAGTTCCAGGA
CCTGGGCGTGAAGAACTCTGAGCCCGCAGCCCGCCATGTAGACTCCCTCAGCCAGCGATCCCCCAAGGCT
GCCCTGCGGAGGGTCGAGCTCTCGGGCCCCAAGGCCGAGCCCGTGTCCCGGCGCACGGAGATCTCCATCG
ACATCTCGTCCAAGCAGGTGGAGAACGCCAGCGCCGCCGGGCCGTCCCGCTTCGGCCTCAAGCGGGCCGA
GGCGCTGGGCCACAAGACGCCGGAGCCCGCCCCCCGGAGGACGGAGATCACCATAGTCAAGCCCCAGGAG
TCGGCCCACCGGAGGATGGAGACGCCCGCCTCCAAGATCCCCGAGGTGCCCGCAGCCCCCACTGCGGACG
TAGCCCCCAAGAGGGTCGAGATCCAGGAGCCCAGACTTCCCAGTGAGAGCACCTGCTGCCCAGGGCTTCC
AGCGTTGGCTGTGAAAGTTAAGGAGGAAGATAACGTGTGCTGCGCCGGCGAGATCACAGTGTTGGAGCCC
CCGACTCACAGAGAAACACCCTCGGGAGGCCTCAGTGAGGAGCGGATGCGTCCATCCGAGCGGAGGCCCA
GAGCAGCCCTGCCRTCACGGTCGGTGGTGTCTGGCTGTGTTCGGTCCTCGTCCCCGCTGCCCACCGCCGC
TGTGTGCTGTCGGCTCTCATGCATCCGTTCCTTCACCTTCTGGGGCGTGGGGGGTAGAAGCTGGGGTTTC
CGAGGAGAASGTGCCTCCAGGCTGCCCAAGGGGCTCCCGGAGACCTTGGCGAGTGGGTTTGCAACCTCTG
TCTTTCCCCATCGGCACCCTGTGGCCAGCAGCTTGCGAGAAATTAGGCTCTTCCATGTGGCCATGAAACC
GTTACTTCCTGAGCTGAGTTGGGGACCCGCCCCTGAGGCAGCTCCCGGCTGCATTGGCGACATGGCCGAC
ACCCCCAGAGACGCTGGGCTGAAGCAGGCGCCCGCGCCCCGGAACGAGAAGGCCCCCGCGGACTTCGGCT
ACGTGGGGATCGACTCCATCCTGGAGCAGATGCGCAGGAAGGCCATGAAGCAGGGCTTCGAGTTCAACAT
CATGGTGGTCGGGCAGAGCGGCTTGGGGAAGTCCACCTTGATCAACACCCTCTTCAAATCCAAAATCAGC
CGGAAGTCGGTACAGCCCACCTCGGAGGAGCGCATCCCCAAGACCATCGAGATCAAGTCCATCACGCACG
ATATTGAGGAGAAAGGCGTCCGCATGAAGCTGACCGTCATCGACACCCCGGGGTTCGGGGACCATATCAA
CAACGAGAACTGCTGGCAGCCCATCATGAAGTTCATCAACGACCAGTACGAGAAGTACCTGCAGGAAGAG
GTCAACATCAATCGGAAGAAGCGCATCCCGGACACGCGCGTGCACTGCTGCCTGTACTTCATCCCCGCCA
CCGGCCACTCCCTCAGGCCCCTGGACATCGAGTTCATGAAGCGCCTAAGCAAAGTAGTGAACATCGTTCC
CGTCATCGCCAAGGCCGACACGCTGACCCTGGAGGAGAGGGTCTACTTCAAGCAGCGGATCACCGCGGAC
CTGCTGTCCAACGGCATCGATGTGTACCCCCAGAAGGAGTTTGACGAGGACTCGGAGGACCGGCTGGTGA
ACGAGAAGTTCCGAGAGATGATCCCGTTCGCCGTGGTGGGCAGTGACCATGAGTACCAAGTGAATGGGAA
GAGGATCCTCGGAAGGAAAACCAAATGGGGCACCATCGAAGTTGAGAACACCACCCACTGTGAGTTTGCC
TACCTTCGGGACCTCCTTATCAGGACACACATGCAAAACATTAAGGACATTACCAGCACCATCCACTTCG
AGGCCTACCGGGTGAAGCGCCTGCACGAGGGCAGCARCGCCGTGTCCAACGGCGTCGACGAGAAGGGGCC
CGAAGCCCAGGAGATGTGCCAGGGACGCCAGCATCAGCTGATCACCTGGCACGTGGAGAACCGCCACGGC
CCCTCCACCTCCCTGATTAATGACTTCYTCGGAGCCTGTCCCATGAAGAAATCTAAGTCCCCCGAAGGAA
ACAGCCGCATGGAGGGATGGCGCGGGGGAGGCTCCAAGGACCTGTCCAGGCAGGGCGCTCAGGAACYCCA
GGGGCAGCCTCTCCAGCCCAGCCAGGATAAAGCCAGTGGCTGGACCCAGGTGCTCTTACAGGAGAGCCCT
GGGAATGATGCTGGACACGGGTCCACRGGTCCCTCGTCCCCAGGCAGYGCCAGCTCGCGGACGTTGGCTG
GTGTGGACTGGAKACCCTGCCCCCTTCAGACGCCAGCACCTCAGGATGCGGAGACAGGGTCTTTGAAGGG
ATCATCAAGCATGGCTTGGGGTTCTGGAGTCCCTAAAGCAATGGAGACAGTTGACCAGTTCAAGGCTGGA
TCCAGTGGGTGTGTCCAGTGGCTCCCAGGACTGACCTGTGCTCTCTTCTGCGAGAGGGCCAGCGTCCGAC
GACCTCCATTGCCAGCCTTTGCAATGCAGCAGGCCCATMTCTTGAAATTCTGCTGCTTGTTCCGTCGACA
CTAG
>g.011844t.1 CDS=2-531	.
ATGCCAGCGTGCGCCGCCACCAACCTGCCCCGGGTGGACGATGTGCTGGCCTCCCTGCAAGTGTCGTCTC
ACAAGTGCAAAGTGATGTACTACACCGAAGTGATCGGCTCCGAGGATTTCCGGTACGGCTCCCCTCCCAC
TGGGGCCATCACAGCACCACTGCTGTGGGCTTGGAGGACGTCTTTATTTCTCTTCGTCCCTAAAGGAGAT
TTCTGGAAGGTGCGAGGCCTGCAGCGGACGGCTGATTCCCTCAGCGCCTTTGTGGGCCGCTGCCCAGCCT
GGCTTGATTTGGGCTGTCCCTTGGACGGCGGCGTCTGTGGGGGATGCTCGCTGTCGTCACCGCCTGTTAC
ACGGGCCGGCAAGACGCCCGTCCCTGCGCTGCTCTTCAGAGCCACGCACGGCACCTGGCACATAGCGGAT
GAGTGGGTCTCAGATGGAACAGAAATGAGCCGCTACGATGCGCCCATTTTACAGATGCGGAAACCGAGGC
CCCCAGCTCATCAGAGGAGTCGATGCAGCCTACTCTTTTGA
>g.011994t.1 CDS=2-363	.
ATGCAGAYGCCCTCCCATTTGCCACCAGCACCTCCCGTGGCCTGGAACCAGTCGGAAGCCCACCGATACA
TGGAAGCCCCAGAAAAAGCCAGTAGGRCCCAGACCCCCAGAGCTCAGCCCCCAGAAGGTTGGGTCCAGTT
TTCTGGAGCTTGTATGTTCCTCTTTATTTATTTCCTGATTTCTCTGAATTATATCATCCAGAAACTTTTG
AAGAAAGGAGGCGGCGAGGAGCTCCTTGAACCTCGAGCAGCTGGAGGGGGTCCTGAGCCTCACARCCCAG
CCGCCCCGGCCGCTCACACCTGCTTGTCTCCCTCCTCGCACCCGGACCTGGACCTGCCCGACCTCAACCC
CGCCGYGTCCTAG
>g.012001t.1 CDS=2-921	Alpha-1,6-mannosylglycoprotein 6-beta-N-acetylglucosaminyltransferase A(MGAT5)[SwissProt]
ATGCCCCTGCCTTTCGACCTCATCTACACCGACTACCACGGCCTACAGCAGATGAAGCAGCACATGGGAC
TGTCCTTCAAGAAGTACCGGTGCCGAATCCGAGTCATTGACACCTTCGGGACAGAGCCTGCGTACAACCA
CGAGGAGTACGCCACGCTGCACGGCTACCGGACCAACTGGGGTTATTGGAACCTCAACCCCAAGCAGTTC
ATGACCATGTTTCCTCACACCCCGGACAACTCCTTCATGGGTTTCGTGTCCGAGGAGCTCAACGAGACAG
AGAAGCAGCTCATCAGAGGCGGCAAGGCCAGCAACATGGCCGTGGTGTACGGCAAGGAGGCGAGCATCTG
GAAGGGGAAGGAGAAGTTCCTGGGCATCTTGAACAAGTATATGGAGATTCATGGCACCGTGTACTACGAG
AGCCAGCGGCCCCCCGAGGTCCCGGCCTTCGTGAAGAACCACGGCCTCTTGCCACAGCCTGAGTTCCAGC
AGCTGCTGCGCAAGGCCAAGCTCTTCATAGGCTTCGGCTTCCCGTACGAGGGCCCCGCGCCCCTGGAGGC
CATCGCCAACGGCTGCGTGTTCCTGCAGTCGCGCTTCAGCCCGCCCCACAGCTCCCTCAACCACGAGTTC
TTCCGCGGCAAGCCCACCTCCAGAGAGCATCCCTACGCGGAGAACTTCATCGGCAAGCCCCACGTGTGGA
CCGTCGACTACAACAACTCGGAGGAGTTCGAGGCAGCCATCAAGGCCATCATGAGAACGCAGGTAGACCC
CTACCTGCCCTACGAGTACACCTGTGAGGGGATGCTGGAGCGAATCCACGCCTACATCCAGCACCAAATG
CNGTTGGGAGATGCAGGGGCATCCTGCTCTCCTCCTGCTCCGAGTCCAGGCCTGGGGAGCCCCTGGGGTC
GCCAGCTCTAG
>g.012014t.1 CDS=2-1017	Alpha-1,6-mannosylglycoprotein 6-beta-N-acetylglucosaminyltransferase B(MGAT5B)[SwissProt]
ATGCGAAAGACAAAGGCGCCCGGAAGTCTCTTCCTCTTCGCTGCAGTGAGAGGAGACCAGTTCCTCCCTG
AACACCCTCCAGTGTCTGCACTCAGTGTCATCAAGGTCCTAGGACATAGCGTGCTCTCCACTTCCACTGC
TGGTGAAAASGACGTGCAAGCGTCAGCTCTGGCCCAAGGGGACGTCCTCACCGAGCGGCCCACGTCAGTT
CCTTTGGCCACCGAGGGAGGGCTCTTTGTCCTGGGCATCGGCTTCTTCTCACTCTGCTTCCTGATGACGT
CTTTGGGAGGCCAGTTCTCTGCCCGGCGCCCGGGGGACTCCCCCTTCACCATCCGCACAGAAGTGTTGGG
TGGGCCCGAGTCCCGCGGCGTCCTCCGCAAGATGAGCGACCTGCTGGAGCTGATGGTGAAGCGAATGGAC
ACGCTGGCCAGACTGGAGAACAGCAGTGAGCTGCACCGGGCTGCTGCCAACGGGCACTTTGCTGTGGACA
GGTTTGCCCCCGGGGCCGGCCTCATGGAGCGGATCCAGGCCATCGCCCAGAACGTCTCGGACATCGCCGT
GAAGGTGGACCAGATCCTGCGCCACAGCCTGCTCCTGCACAGCAAGGTGTCGGAAGGCCGGCGGGACCAG
TGCGAGGCACCCAGTGACCCCAAGTTCCCTGACTGCTCAGGGAAGGTGGAGGCAGTTTTCCGGAGCAACC
TGTCCCACCTCCTGGAGCTGATGGGCAGTGGAAAGGAGTCTCTAATCTTCATGAAGAAACGGACCAAGCG
GCTCACGGCCCAGTGGGCACTGGCTGCCCAGCGGCTGGCACGGAAGCTGGGAAGCGCCTGGAGGGACCAG
AAGCAGAGTCCCTCTCATTTCATGAATATATCTCTTGTCTGTGTTTACTGTTGTCTACCTCTTCCATCTG
GAACCGTTCCCCCCTCTTCTAAGAGCGCCAGTCACAGTGGATTAGGACACATCCTAATGGCCTTATTTCA
ATTTGATGACCTCTTTAACGGCCCCGTCTCCAGATAA
>g.012051t.1 CDS=2-1386	UNC93-like protein MFSD11(MFSD11)[SwissProt]
ATGTACACGTCGCCGACGCGCCCGTACTTCTCGAACACGCGCCTCAGGGTGTCGGGCGAGGATCGTCAGC
GGCTTCGCCCCGAGGAGCTGCTGACCTCCGGCCCAGCCCGAGCCACAATGTCCCCGGAATCCAAAAAGCT
TTTCAACATTATTATTTTAGGAGTTGCCTTTATGTTTATGTTCACCGCCTTTCAAACTTGTGGGAATGTG
GCGCAAACCGTCATCAGGAGCTTAAATAGCACAGATTTTCATGGCAGTGGATATACCAGCATGGCAATTA
TTTATGGAGTGTTCTCTGCTTCCAATTTGATTACACCATCAGTGGTGGCCATTGTAGGACCTCAGCTCTC
TATGTTTGCAAGTGGTTTATTTTACAGCATGTACATTGCCGTTTTTATCCAGCCTCTCCCATGGTCCTTC
TACACAGCTTCTGTTTTCATTGGAATTGCAGCTGCCGAGAGTGATCGAAGAACAGTGTTTATTGCCCTGA
CAGTGATTAGCCTTGTGGGGACAGTTCTTTTCTTTCTCATTCGACAGCCAGATTCTGAAAATGTCTTGGG
AGAAGATGAGTCTTCTGATGACCAGGACCTGGAAGTCAATGAGTCTGCCCAGAGCACTATGGGAAAAGCA
GTAGATGCCTTTAGTAAGTATTTTCTGTGCCTGAAATGCGAGACCTGTTCAGGAACACCTGCAGCGTTTG
CCTTTACCCCCTTCCCTGGAAAATCTCTTAAGCTGTGTGTCACCAAGGAGATGCTCCTCCTTAGCATTAC
AACTGCTTATACAGGTCTGGAATTGACTTTCTTTTCTGGTGTCTACGGAACGTGTATTGGTGCTGTAAAT
AAATTTGGAACAGAAGAGAAGAGCCTCATTGGACTTTCTGGCATTTTCATTGGCATTGGAGAAATCTTAG
GTGGAAGCCTCTTTGGCCTGCTGAGCAAGAATAATCGTTTTGGTAGAAATCCAGTTGTGTTGTTGGGCAT
CCTGGTGCATTTTGTAGCTTTTTATTTGATATTTCTCAATATGCCTGGGGATGCCCCTATTGCTCCTGTT
GAAGGAACYGATAGCAGTGCTTACATCAAATCCAGCAAAGAAGTTGCCATCTTCTGCAGCTTCTTGTTGG
GCCTTGGGGACAGCTGCTTCAATACCCAGCTGCTTAGTATCTTAGGGTTTCTCTACTCTGAAGACAGTGC
GCCAGCCTTTGCAGTCTTCAAATTTGTGCAGTCCATCTGTGCGGCCGTGGCATTCTTCTACAGTAACTAT
CTTCTCCTTCACTGGCAACTCCTGGTCATGGTGATATTTGGGTTCTTTGGGACCATTTCGTTTTTCTCCG
TGGAGTGGGCCGCCGCCGCCATCGTGGCCCGGGGCTCTGACTACCGAAGCATTTGA
>g.012052t.1 CDS=2-354	.
ATGAATAACCTGCCACAGGTGCGTGTCATTGGACTGACATGGGGCCATGTGTCTCAGGATCTTCTGGCTC
TACCACCACAAGATATTATTCTTGCATCTGATGTGTTCTTTGAACCAGAAGAGGACACCGCTCCTTCCTC
CTCGGGAGACTTGGGGGGGCTCTTGGAGCGCGACCTGGACTTGGACTCCCTCTTGGACACGGGCGGAGGA
CTCCGGGACCGGGACCGGGACCGGGAGCGCGAGCGAGACCTGGACACCGACGACGACTTGGACTTGGACC
TTCGCGCCGACCTGGACTTGGACGTGGACCGCGACCTCGAGCGAGTGCGGGAGCGAGACTTGGAGCGGCT
GTAG
>g.012056t.1 CDS=2-1374	Bifunctional arginine demethylase and lysyl-hydroxylase psr-1(psr-1)[SwissProt]
ATGAACCACAAGAGCAAGAAGCGCATCCGCGAGGCCAAGCGGAGTGCGCGGCCGGAGCTCAAGGACTCGC
TGGACTGGACCCGTCACAACTACTACGAGAGCTTCTCGCTGAACCCGGCGGCCGTGGCGGATAACGTGGA
AAGGGCAGACGCCTTACAGCTGTCGGTGGAAGAATTTGTGGAGCGCTATGAACGACCCTACAAGCCCGTG
GTTCTGCTGAACGCCCAAGAGGGCTGGTCTGCGCAGGAGAAGTGGACCCTGGAGCGCCTGAAAAGGAAGT
ACCGGAACCAGAAGTTCAAGTGTGGCGAGGATAATGACGGCTACTCCGTGAAGATGAAGATGAAATACTA
CATCGAGTACATGGAGAGCACTCGGGATGACAGCCCCCTCTACATCTTTGACAGCAGCTACGGTGAACAC
CCTAAAAGAAGGAAACTTCTGGAGGACTACAAAGTGCCCAAGTTTTTCACCGATGACCTCTTCCAGTATG
CTGGGGAGAAACGCAGGCCGCCTTACAGGTGGTTTGTGATGGGGCCACCACGCTCTGGAACCGGAATTCA
CATCGACCCTCTAGGAACCAGTGCCTGGAATGCCTTAGTTCAGGGCCACAAGCGCTGGTGCCTGTTTCCT
ACCAGCACGCCTAGGGAGCTCATCAAGGTGACCCGTGAAGAAGGAGGGAACCAGCAAGATGAAGCCATTA
CCTGGTTTAGTATCATTCATCCCCGGACACAGCTTCCTACTTGGCCACCTGAATTCAAACCCCTGGAAAT
CTTACAAAAACCAGGAGAGACTGTCTTTGTACCAGGAGGCTGGTGGCACGTCGTCCTTAATCTCGACACC
ACCATTGCCATCACCCAGAATTTTGCCAGCAGCACCAATTTCCCTGTTGTATGGCACAAGACGATACAGC
ACGGGCAGCGGCAGTGCAAGCCACCCCCAGCCACCCCGTGCCACTGTGTCCCAACCCTGACCTGGAGGGA
CCAGCTCTCGGGGATCTTGAAGCAAGAGCACCCTGAGTTGGCGGTCCTGGCCGACTCTGTTGACCTTCAG
GAATCCACAGGAATTGCCTCGGACAGCTCCAGTGACTCCTCCAGCTCCTCCAGCTCCAGCTCGTCGGACT
CGGACTCCGAGTGTGAGTCTGGGTCTGAAGGTGATGGCACAATGCACCGCAGGAAGAAGCGGAGGACGTG
CAGCATGATGGGAAATGGGGACACCACCTCCCAGGATGACTGTGTGAGCAAAGAACGCAGCTCCTCCAGA
GTGCAGAAGGAGCAGCTGGCGGCTATCTTCAAGCTCATGAAGGAGAACAAGGAGACGTTTGGGGAGATGT
CCGACGGCGACGTGCAGGAGCAGCTCCGGCTGTACGACATGTAG
>g.012076t.1 CDS=2-2418	.
ATGAACAACTCGTYCATGAGGATGAGCCCTATTTGGTTTCTCCTGCCTGCAGTGGTTTCTGAACTTGTCT
GCTGGGGTAAGTTCTGGGGAATGAACAGAGCTGATGTGGAACATTCCCCTTCTGCGCTTAAACTGGATGG
TGTCAAGGGCTCCCCGATACCTGATGMGGTGCCAGGGCCTCGGCGGGGGCGGCTGATTCTTASCYATCGT
GGTGCCGTCRAGACATCCTTCGTCGTCTCTGCCTCTTGGCTCYTTCATGTGCACCTGCTTAGTTTGGATG
ACCTCTCCCACGTGCAAGCCACCTTCAACCCTGCCGTGTTCTTTCTAGTAGATACAGTTGACCGTGAACA
ACATGAGTTGTACCGCGTCTATATGGATTTGTTTTACAGTACTGGCCGCACCACCCGGAGAAGCCCGAGT
CTGCGGGCTGCCAACTTCAAGTCTGAGCCCCGGTGGGATTTCGAGGAACAATACAGCTTTGACACGGAGG
CCCTGCAGCCGACCTGCCCCGACTCAGTGAAGGTCAAGGCCTCCAAGTCACCCTGGCTCCAGAATCTCTT
CCTGGCCAACCTCACCCTCTTCCTGGACTCCAGCCGCTTCAGCCAGAGGGAGTGGGACCGTCTAGAACAC
TTCGCACCGCCCTTCGGCTTCATGGAGCTCAATCAGTCCCTGGTGCAGAAGGTGGTGACCCGCTTCCCTC
CGGTGCCCCAGCAGCAGCTGCTCCGGGCCAGCCTCCCCGCCGGGAGCTCCCAGTGCGTCACCTGCGCCGT
GGTGGGGAACGGGGGCATCCTGAACGACTCGCGCGTGGGCCAGGAGATAGACGGCCACGATCACGTGTTC
CGGTTGAGCGGAGCTCTCACTAAGGGCTACGAGCAGGATGTGGGCACCCGGACGTCCTTCTACGGCTTCA
CCGCCTTCTCCATAACGCAGTCACTGCTCGCCTTGGGYGRTCGGGGCTTCCCGCACGTCCCTCTGGGGAA
GGATGTCCACTACCTGCATTTCCTGGAAGGCACCCGAGACTACGAGTGGCTGGAAGCGCTGCTTCTGAAT
CAGACCCTGGTGAAAAGTAGCCTTTCCTGGTTCAGGCGCAGGCCCCAGGAGGCTTTCCGGGATACCTTGC
AGTTGGACAGGTACCTGTTGCTACACCCAGACTTTMTGCGATACATGAAGAACAGGTTTTTGAGGTCAAA
GACCCTGAACAATATCCACTGGAGAATATACCGTCCCACCACTGGGGCCCTCCTGCTGCTCACGGCCCTT
CATCTCTGTGACCAGGTGAGCGCCTATGGCTTCATCACCGAGGGCCACGAGCGCTTCTCTGATCACTACT
ATGATAAGTCCTGGAAACGAACGATCTTTTATATCAACCATGACTTCCCGTTAGAGAGAACACTCTGGAA
GAGGCTGCACGATGAAGATTTGTGCAGCCGAGAAACTCWGAAACCTCTCTCCTCAGTTYCCTGTTGGAGG
GTTTCCGAGAACCCGCACTGCCGACGCCCACTTGACCTGGCCATCCAGAGGCACCCCCACTTCCGTGCCC
TGTTCGATCTCTCCACTCCAGTGCTGCTATCCGGGGGCCTCTTCACTCAGGAGCTCTGGGACAGCCTGAG
CCAGCACAAAGCCCCCTACGGCTGGCAGGGCCTGTCCTACCAAGCCATCAACTCCACCCTGAGCCTCCTG
AACAGCTCCGAGAGCTCCCAGCTGTTCGCCACCTCCAAGAAGCCGCTTTCAAGCTGCATTCGGTGCGCGG
TGGTGGGCAACGGGGGCATTCTGAACGGATCCCGCCAGGGTCTGAACATCGACGCCCATGACTACGTGTT
CAGACTCAACGGCGCGGTGATCAAAGGCTTCGAGAAGGATGTGGGCAACAAGACCTCCTTTTACGGTTTC
ACTGTGAACACGATGAAAAACTCTCTCATCTCCTACTGGAACTTTGGCTTCACCTCCGTGCCGCAAGGAC
CGGACCTGCGCTACATCTTCATCCCCTCGGACATCCGCGACTATGTGATGCTGAGATCGGCCATTCTGGG
CGTGCCTGTCCCCGAGGGCCCTGATAAAGGCGACAGGCCTCAGACCTATTTCGGACCAGAAGCCTCTGCC
AGGAAATTCAAGCTACTACATCCGGACTTCATCAGCTACCTGAGGGAGAGGTTTTTGAAATCAAAGTTGA
TTAACACAAATTTTGGAGACCTATATATGCCTAGTACTGGGGCTCTCATGCTGCTGACGGCTTTGCACAC
CTGTGACCAGGTTAGTGCCTATGGATTCATCACAAGCAACTACTGGAAATTTTCTGACCACTATTTCGAG
CGAGTTAAGAAGCCACTGATATTCTATGTCAACCACGACCTGTCCCTGGAAGCCTCCCTGTGGAGGGACC
TGCACAAGGCCGGCATCCTTCAACTGTACCAGCGCTGA
>g.012101t.1 CDS=2-2682	Inactive rhomboid protein 2(RHBDF2)[SwissProt]
ATGGAGAAAGTGCCGGGCGAGATGGAGATTGAGCGCAGGGAGCGGAGCGAGGAGCTGTCCGAGGCGGAGA
GGAAGGCGGTGCAGGCTACGTGGGCCCGGCTCTATGCCAACTGCGAGGACGTGGGGGTGGCCATCCTGGT
GAGGTTCTTTGTGAACTTTCCATCGGCCAAGCAGTACTTCAGCCAGTTCAAGCACATGACAGAGCCCCTG
GAAATGGAGCGGAGCCCCCAGCTGCGGAAACATGCCTGCCGGGTCATGGGGGCCCTCAACACTGTCGTGG
AGAACCTACACGACCCGGAGAAGGTGTCCTCTGTGCTCGCCCTTGTGGGCAAAGCCCACGCCCTCAAGCA
CAAGGTGGAGCCCGTGTACTTCAAGATCCTCTCTGGGGTGATTCTGGAGGTGATCGCCGAGGAATTTGCC
AATGACTTCCCACCTGAGACRCAGAGAGCCTGGGCCAAGCTGCGTGGCCTCATCTACAGCCATGTGACCG
CTGCCTACAAGGAAGTGGGCTGGGTACAGCAGGTCCCCAACACCACCACCCGGCCCACCATGGACTCCAC
TGACAAGAATGGCGAGAGCGTCTCCTCCGTGTCCAGCAGCCGCCTGCAAAGCCGGAAGCCGCCCAACCTG
TCCATCACCATCCCACCACCCGAGGCCTCGGCCCCTGGCGAGCAGGCCAGCATGCTGCCCCAGAGGCCCA
GGAACCCGGCCTACATGAAGAGCGTCAGCCTCCAGGAGCAGCGGGGACGATGGCAGGAGGGCAGCTCGGA
GAAGCGCCCTGGCTTCCGCCGCCAGGCCTCCTTGTCCCAGAGTATTCGCAAGGGCACCGCCCAGTGGTTC
GGGGTCAGCGGCGACTGGGAGGCCAAGCGGCAGCACTGGCAGCGCAGAAGCTTGCATCACTGCAGCGTGC
GCTACGGCCGACTCAAGGCGTCGTGCCAGCGGGACCTGGAGCTCCCCAGCCAGGAGGTGCCTTCCTTCCA
GGGCACCGAGTCTCCCAAACCCTGCAAGATGCCCAAGGGACGCTCTGTGCTGGATGCCACGGGACAGCGG
TGCCGGGTGGTCAAACGCAGCTTTGCCTACCCCAGCTTCCTGGAGGAGGACGTGGTCGATGGGGCAGACA
CATTTGACTCCTCGTTTTTTAGTAAGGCAAGCATGGGGTGTGGGCCTTGGGACCGGGAAGAAATGAGCTC
CATGCCCGATGACGTGTTTGAGTCTCCCCCACTCTCTGCCAGCTACTTCCGGGGGATTCCACGCTCGGCC
TCCCCAGTCTCCCCCGATGGGGTGCAGATCCCTCTGAAGGAGTATGGCCGAGCCCCCGTCGCTGGGACCA
GGCGTGGCAAGCGCATCGCCTCCAAGGTGAAGCACTTCGCCTTCGACCGGAAGAAGCGGCACTACGGCCT
GGGCGTGGTGGGCAACTGGCTGAACCGGAGCTACCGCCGCAGCATCAGCAGCACCGTGCAGCGCCAGCTG
GAGAGCTTTGACAGCCACCGGCCCTACTTCACCTACTGGCTGACCTTTGTCCACATCATCATCACGCTGC
TGGTGATTTGCACATATGGCATCGCACCTGTGGGCTTTGCCCAGCACGTCACCACCCAGCTGGTGCTCAG
AAACAAAGGTGTGTATGAGAGCGTGAAGTACATCCAGCAGGAGAACTTCTGGATTGGCCCTAGCTCGATT
GATTTAATCCACCTGGGAGCCAAGTTCTCCCCCTGCATCCGGAAGGACCAGCAGATTGAGCAGCTGGTGC
TTCGAGAGCGAGACCTAGAGCGAGACTCGGGCTGCTGTGTCCAGAATGACCACTCGGGCTGCATCCAGAC
CCAGCGGAAGGACTGCTCAGAGACTTTGGCCACTTTTGTCAAGTGGCAGGATGATACAGGGCCCCCCATG
GACAAGTCTGATCTGGGCCAGAAGCGGACATCAGGAGCGGTGTGTCACCAAGACCCCAGAACCTGTGAGG
AGCCAGCCTCGAGCGGTGCCCACATCTGGCCTGATGACATCACCAAGTGGCCAATCTGCACGGAGCAGGC
CAAGAGCAATCGCACCGGCTTCCTGCACATGGATTGCCAGATCAAGGGCCGGCCGTGCTGCATCAGCACC
AAGGGCAGTGTGGTGCACTGCCTCGTGTCTGTGGTCTTCCAAATGACCATCCTGCGGGACCTGGAGAAGC
TGGCCGGCTGGCACCGCATCGCCATCATCTTCATCCTCAGTGGCATCACCGGCAACCTCGCCAGTGCCAT
CTTCCTCCCATATCGGGCAGAGGTGGGCCCTGCAGGCTCGCAGTTCGGGCTCCTCGCCTGCCTGTTCGTG
GAGCTCTTCCAGAGCTGGCAGCTGCTGGAGCGGCCCTGGAAGGCCTTCTTGAACCTGTCGGCCATCGTGC
TCTTCCTCTTCATCTGCGGCCTCCTGCCCTGGATCGACAACATCGCCCACATCTTCGGCTTCCTCAGCGG
CCTGCTGCTGGCCTTCGCCTTCCTGCCCTACATCACCTTCGGCACCAGCGACAAGTACCGCAAGCGGGCC
CTCATCCTGGTGTCGCTGCTGGTCTTCGCCGGCCTCTTTGCCTCTCTCGTCATCTGGCTCTATGTCTACC
CCATCAACTGGCCCTGGATCGAGTACCTCACCTGCTTCCCCTTCACCAGCCGCTTCTGCGAGAAGTACGA
GCTGGATCAGGTGCTGCACTGA
>g.012102t.1 CDS=2-624	Serotonin N-acetyltransferase(AANAT)[SwissProt]
ATGTCCACACAGAGCGCACAACACCTGGAGCCCGAGGCCTCGCACCTGCAGCCGGAGATCCCGGAGGCCC
TGAGCCGCCGCCGGCGCCACACGCTTCCCGCCAGCGAGTTTCGCTGCCTCACTCCAGAGGATGCCGCCAG
CGTGTTTGAGATCGAGCGCGAAGCCTTCATCTCTGTCTTGGGCATCTGCCCACTGTATCTGGACGAGATC
AAGCACTTCCTGAGCCTGTGTCCAGAGCTGTCCCTGGGCTGGTTCCAGGAGGGCCGCCTTGTGGCCTTCA
TCATTGGCTCGCTTTGGGATGAGGAGAGACTCACTCAGGAGTCGCTGATGCTGCACCGGCCTGGGGGCGA
CACCGTCCACCTACACGTGCTGGCGGTGCACCACACTTTCCGGGGGCAAGGCAAGGGCTCCATGCTGATG
TGGCGCTACCTGTACCACCTGGGGAGCCAGCCAGCAGTGCGCCGGGCCGTGCTCATGTGCGAGGACGCGC
TGGTGCCCTTCTACCAGAGTCTGGGCTTCCACCTTGTGGGCCCGTGCGCCATCACCCTGGGCTCACTCAC
CTTCACTGAGCTCCAGTGCTCCATGAGAGGCCACATCTCCCTGCGCAGGAACAGCGGCTGCTGA
>g.012151t.1 CDS=2-3636	(E3-independent) E2 ubiquitin-conjugating enzyme(UBE2O)[SwissProt]
ATGTGGCCCCTCAGCAGTGACAGCTGTGAGCAGGTGGTAGCAACCAGGCCCCCTAGAGATGTTGCAGGGA
ACGAGCTCAAGCCCGAAGAGCCTGGACAGCCCAGGGCTGTCATTCCAGATGAGGCATCTCACGCCCAGCT
GAAACTAGAGGACCGCTCCGTGGTACCCCGGGACGTGGTCCGGCACATGCGATCCACCGACAGTCAGTGT
GGCACCGTGATAGACGTCAGCATCGACTGTGCTGTCAAGCTCATCGGCACCAACTGCATCATCTACCCTG
TCAACAGCAAGGACCTCCAGCACATCTGGCCCTTCATGTACGGGGACTACATTGCCTATGACTGCTGGCT
GGGGAAGGTGTACGACTTAAAGAACCAGATCATCCTGAAGCTATCCAACGGTGCCAGGTGCTCCATGAAC
ACAGAAGATGGCGCCAAGCTCTATGATGTCTGCCCCCATGTCAGTGACTCTGGTCTCTTCTTTGATGACT
CCTACGGCTTCTACCCAGGCCAGGTGCTCATTGGCCCTGCCAAGATCTTCTCTAGCGTCCAGTGGCTGTC
AGGGGTCAAGCCTGTGCTCAGTACCAAGAGCAAATTCCGAGTGGTGGTGGAAGAGGTACAAGTTGTAGAG
CTGAAAGTCACATGGATTACCAAGAGTTTCTGTCCAGGGGGCACGGACAGCGTCAGCCCCCCGCCCTCTG
TCATTACCCAGGAAAACCTAGGCAGGGTGAAGCGTCTCGGATGCTTTGACCATGCTCAGCGGCAGCTTGG
AGAGCGCTGTCTGTATGTCTTCCCAGCCAAGGTAGAGCCGGCCAAGATTGCCTGTGAATGTCCAGAAAAA
CACTGCGCCCAGGGGGAGGGCTCTATGGCCAAGAAGGTGAAGCGCCTGTTGAAGAAGCAGGTTGTGAGGA
TCATGTCCTGCTCCCCGGATACCCAGTGCACTAGAGACCATTCCATGGAGGACCCAGGAAAGAAAGGCGG
GGCCAAAGCCAAGAGCGAAACAGGGTCCGTCAGTCCCGAAGAGACGCCTGATGGGTCCACCAGCCCGGTG
GACATGCAAGATGAGGGCTCAGAGGAAGCCCAGGACACGAGTGAGCAGCTGCCCCCCTTCCTGCTGAAGG
AAGGTGGAGATGACAGGCTGCACTCAGCGGAGCAGGACGCGGATGACGAGGCTGCTGATGACACAGATGA
CACCAGCTCGGTGACCTCCTCTGCTAGCTCCACCACTTCCTCCCAGAGTGGCAGTGGTACAAGCAGAAAA
AAGAGCATCCCTTTGTCTATCAAGAACTTAAAGCGAAAACACAAGCGGAAGAAGAATAAAATCACTCGTG
ACTTTAAGCCGGGGGACAGGGTGGCAGTGGAGGTGGTAACCACCATGACCTCGGCAGACGTCATGTGGCA
GGATGGCTCCGTGGAGTGCAACATTCGCTCCAATGACCTCTTTCCCGTGCACCACCTGGACAATAACGAA
TTCTGCCCTGGAGACTTCGTGGTGGACAAGCGAGCCCAGAGCTGTCCGGACCCCGCTGTCTATGGTGTGG
TACAGTCCGGGGACCACGTGGGCCGTACCTGCATGGTGAAGTGGTTCAAGCTACGGCCAAGTGGCGATGA
CGTGGAGCTGATTGGAGAAGAGGAAGACGTGAGCGTCTACGACATTGCTGACCATCCTGACTTCCGGTTC
CGCACAACTGACATCGTCATCCGCATTGGCAATACTGAGGATGGAGCTCCTCACAAGGAGGATGAGCCGT
CAGTTGGCCAGGTGGCCCGCGTGGATGTCAGCAGCAAGGTGGAGGTGGTGTGGGCTGACAACTCAAAGAC
CATCATTCTGCCCCAGCACTTGTACAACATTGAGTCTGAGATTGAGGAATCAGACTATGACTCGGTGGAA
GGCAGCACCAGTGGGGCATCCTCGGATGAGTGGGAGGACGACAGTGACAGCTGGGAGACGGACAACGGGC
TGGTGGAGGATGAGCACCCCAAGATAGAGGAGCCCCCCATCCCACCTCCTGAGCAGCCAGCAGCCCCCGA
GGAGGACAAGGGGGTGGTGATCAGCGAAGAGGCTGCCACGGCCGCCATTCAGGGGGCTGTGGCCATGGCT
GCGCCCGTGGCTGGGCTGATGGAGAAGGCTGGCAAGGATGGGCCCCCAAAGAGCTTCCGGGAGTTGAAAG
AGGCCATCAAGATCCTGGAGAGCCTCAAGAACATGACTGTGGAGCAGCTTCTGACAGGCTCACCCACCTC
CCCCACAGTGGAGCCTGAGAAACCCACTCGGGAGAAGAAGTTTCTAGATGACATTAAGAAACTCCAGGAA
AATCTCAAGAAGACTCTGGACAATGTGGCCATTGCGGAGGAGGAGAAGATGGAGGCGATGCCGGATGCTG
AACGCAAGGAGGACAAACCCGAGGGGCAGTCCCCCGTGAAGGCCGAGTGGCCCAGCGAGACCCCGGTGCT
CTGTCAGCAGTGTGGCGGCAAGCCTGGAGTCACCTTCACCAGTGCCAAGGGCGAGGTCTTCTCGGTGCTG
GAGTTTGCGCCCTCAAATCACTCTTTTAAGAAAATTGAGTTCCAGCCTCCAGAAGCCAAGAAGTTCTTCA
GCACAGTACGGAAGGAGATGGCACTGCTGGCTACCTCGCTGCCCGATGGCATCATGGTCAAGACTTTTGA
AGATAGGATGGCAAGTAGCCTGGCGTGGGCTTGGCATGGGCAGGACCTTTTCTCAGCCCTGATCAAGGGC
CCCACTCGCACCCCCTACGAGGATGGCCTCTACTTGTTTGACATCCAGCTGCCCAACATCTACCCAGCCG
TGCCCCCCCACTTTTGCTACCTCTCCCAGTGCAGTGGCCGCCTGAACCCCAACCTGTATGACAACGGGAA
GGTGTGTGTCAGCCTCCTGGGCACCTGGATTGGAAAGGGGACGGAGAGGTGGACGAGCAAATCCAGCCTT
CTCCAGGTGCTCATCTCCATCCAAGGTCTGATCCTGGTGAATGAACCCTACTACAATGAAGCCGGCTTCG
ACAGCGACCGGGGCCTGCAGGAGGGGTACGAGAACAGTCGTTGCTACAACGAGATGGCGCTCATCCGCGT
GGTCCAGTCCATGACCCAGCTGGTGCGGCGGCCCCCTGAAGTCTTCGAACAGGAAATCCGGCAGCACTTC
CGTACTGGCGGCTGGCGGCTGGTGAGCCGCATCGAGTCCTGGCTGGAAACCCACGCCCTGCTGGAGAGGG
CCCACGCGCTGCCCAACGGGATCCCCAAGGACAGCAGCTCCCCGGAGCCGCCTGCTATGGCCGAGCTCTC
AGACTACGGCCGAGAAGAACCTGAGGACGGAGGGCTAGCCGCTGGCGAGGCCTCCCAAGGCTCAGACTCG
GAGGGCGGCGCCCAGGGCCCGGCCTCAGCTAGCAGGGACCGCACAGACCAGACTTCGGAGGCAGCGCCTG
ACACCCCGGTGCCACCCAGTGTCAAACCAAAGAAGCGGAGAAAGAGCTACCGGAGCTTCTTGCCTGAGAA
GAGTGGCTACCCTGACATCGGCTTCCCTCTCTTCCCACTTTCTAAGGGTTTCATCAAGAGCATCCGGGGT
GTCCTGACGCAGTTCCGGGCCGCTCTGCTAGAGGCGGGCATGCCTGAGAGCGCGGAGGACAAGTAG
>g.012155t.1 CDS=2-1185	Sphingosine kinase 2(SPHK2)[SwissProt]
ATGCAGAAGCCCTGCGGCAGCAGGGGACAAGCGGGCGGCGCGCGCAGCCTGCTCCCCCAGCCCTGCCGCG
TGCTGATCCTGGTGAACCCGCGCGGAGGCAAGGGCAAGGCGCTGCAGCTCTTCCGCAGCCACGTGCAGCC
CCTGCTGGCGCAGGCCGAGATCTCCTTCACGCTGATGCTCACTGAGCGGCGGAACCACGCTCGGGAGCTG
GTGCGCGGGGAGGAGCTGGGGCGCTGGGATGCGCTGGTGGTCATGTCCGGAGACGGGCTGATGCATGAGG
TGGTGAACGGGCTCATGGAGCGGCCCGACTGGGAGACTGCCATCCGGAAGCCCCTGTGCAGCCTCCCGGC
GGGCTCTGGTAACGCGCTGGCAGCTTCTCTGAACCATTATGCCGGCTACGARCAGGTGACTAATGAGGAC
CTCTTGACCAACTGCACGCTGCTGCTGTGCCGCCGGCTGCTGGCACCCATGAACCTGCTGTCACTGCAGA
CAGCCTCCGGGACGCGCCTCTTCTCCGTGCTTAGCCTGGCTTGGGGCTTCATTGCTGACGTGGATCTGGA
GAGCGAGAAGTTTCGGAGTCTAGGGGAGATGCGCTTCACTCTGGGCACCTTCCTGCGCCTGGCGGCCCTG
CGTGTCTACCAGGGCACACTGGCCTACCTCCCCGTGGAAAGGGTGGTCTCCCAGATGCCCACCTCCCCTG
CTGTGGACCGGCAGGACCAGCAGGGTCCTACAGATGTGCACCTCGTACCCCTGGAGGAGCCAGTGCCCTC
ACACTGGACGGTGGTACCAGAGCAGGACTTCGTGCTGGTGCTGGCCCTGCTGCACTCACACCTGGGCAGC
GAGATGTTTGCTGCCCCCATGGGCCGATGCCCGGCTGGCACTATGCACCTGTTCTACGTGCGGGCGGGTG
TGTCTCGGGCCATGCTGCTGCGCCTCTTCCTGGCCATGGAGAAGGGCAGGCACATGGAGTATGACTGTCC
CTACCTGGTATATGTGCCTGTGGTTGCCTTCCGCCTGGAGCCCAAGGATGGGAAGGGGGTGTTTGCTGTG
GACGGGGAGCTGATGGTCAGTGAGGCTGTGCAGGGCCAGGTGCACCCAGACTACCTCTGGATGGTCAGTG
GCTGCATGGATCCCCCAGCCAGCCAGAAGCCTCCCCAGGGACCATCTCCAGAAGAGCCCTTGTGA
>g.012191t.1 CDS=2-3900	.
ATGCCGCCCACGCCGGCGGCCAGCACCGTGTCCCTCCGGGAGCTGGCCGACCTGGCCATCGGCACCCCGG
AGGCGGGCGCCGTCAACTTCACGGCCCTGCACACGCTCATCGTGGCCATGCTCCGGAGCCTGAACCTGCA
GGAGGTGCGCATCGACTTCCAGTCGCCGGAGCCCGAGCCGGAGCCGCCGCCGCCGCCGCCCCCGCAGGCC
GTGGTCAGCGCCCCGCAGCTGGCGGCGCCGCGGGAGACCAGGCCCGCGGCCCTGGAGAGCCAGGTGAAGG
GGCTGGGCGGGCAGGTCCACGACCTCAGCAGGCGGCTCAAGACCATCACCAGCCAGGTGCAGGGCATCGT
GAGCCACGTGCAGCACCTGACGGCGCCCGAGGGGCTGGCCGCGGACCCCCGGGACTGGYTGGACGAGACG
GTCAAGCTGGCGCCGTCCCGGTCGCGGGTCGGGTCGCTGAGAACCGGGAAGGCCGAGAAGGCTGGCGTGG
CGCAGGTCACCACGGAAGACCTGAAAAGCCTCCAAGAAGCCAAGGGAAAGGCGCAGGAGCTCCCGRCKGC
GAAACTSGAGACTAGTCCAGGCCAGGAAGCCACCTCTGCCAGGAGTACGGACTATCTGAACAACCTCTAC
CTAGTCTCATCAGAAAAGAGTGATTTCCAGAGCGAAAGACACGATTCACTGGATAAACTGGCTCCTAGCT
TCCCCATGGCGGTGGAGACATTTCGTCTGATGGGAGAGATCATTGGCCTCTATGTGGAGCTCAAGGAGAA
CATGAAAGAGCTAAATGAGGAAAAGGCTGGCCAGACGGATTTGGAGAAGATACAGTACCTGCTGGCGCTC
ATGGTCAAAAAGAGCATACCCCCTGACCTGCAGGAACAGCTGAAGACTCTCAAGTCCTTAACCAAAGAAA
TTCGACAGGAAAAAGCAAAACTGGACAGGATGCAGAGGATCCTGGAAGGCGATGGGGAGCAAGAAATAGG
AAAAGAGATGAAGGATGGCCAGCTGAGCTTGCAGCTGGGAATCCTCAGAGTCACCGTGGCTGACATTGAG
AAGGAACTGGCTGAGCTGAGGGAGAGCCAAGAGCGGGGCAAGGTCAGCATGGAACATTCGGTGTCCGAAG
CCTCSCTCTACCTGCAGGACCAGGACGAAGAGCTGCTGGGCCACGTCCAGAGTGCCATCCTGCAGGTGCA
GGGCGACTGCGAGAAGCTCAACATCACCACCAGCAACCTCATCGAAGACCATCGGCAGAAGCAGAAGGAC
ATTGACTTGCTGTACCACGGTCTAGAGAAGCTCGAGAAAGAAAAGGCCAACAGGGAGCACCTGGAAATGG
AGATTGATGTGAAAGCTGATAAGAGCGCCCTGGCGGCCAAAGTGAGCCGCGTCCAGTTCGATGCCACCAC
GGAGCAGCTGAACCACATGATGCAGGAGCTGGTGGCCAAGATGAGCGGGCAGGAGCAGGACTGGCAGAAA
ATGCTGGACAAGCTGCTGGCGGAGATGGACAGCAAGCTGGACCGCCTGGAGCTGGACCCGGTGAAGCGGG
CGCTGGAGGACCGCTGGCAGGCCCTGCGGCGGCAGCTCAAAGAGCGCTCCCCGCTCTACCAGGCGGACGA
GGCTGCGGCCATGCGCAGAATTATCCCTGTGATGCCCGTGGGCCCGGGCCTGCCTGGGCACCGTTCCATC
CGCCCCTACACCATCTTCGAACTGGAGCAGGTCCGGCAGCAGAGCCGCAGCCTAAAGCTGGGCAGTGCTG
CCTTCCCTCGGGGTGACCTGGCGCACCTGGAGCGGAGCGTGGGGCGCCTGCGCACAATGCACTCCAAGAT
GCTGATGGACATAGAGAAGGTGCAGATCCACTTTGGAGGCTCGGTCAAGGCCAGCAGCCAGATGATCCGT
GAGCTGCTGCAGGCACAGTGTCTGAGCTCCCCCTGCTACAAACGGGTGCCAGAAACGGCTGACTACACKT
ACTCGAGCGTGCCTCGGCGCTGCGGGGGCAGCCACACGCTCACCTACCCCTACCGCCGCAACCGCCTGCA
GCACCTGTCCCAGGGCCTGTACCCCACCGAGGAGGTCCAGATCGCCATGAAGCATGACGAAGTGGATATC
TTGGGTCTGGATGGACATATTTACAAGGGACGGATGGATACAAGGTTGCCGGGCATCCTGAGCAAAGACA
GAAGCTATTTTGCCAGCCACTTCATTATGGGAGGAGAGAAGTTTGACTCCACACACCCCGAAGGTTACCT
ATTTGGAGAGAACAGTGATCTGAACTTTCTGGGGAACAGACCAGTAGCGTTTCCCTATGCTGCCCCGCCG
CCCCAAGAACCCGTGAAGACTCTGAGAAGCCTGATCAACATCCGGAAGGACACACTAAGACTTGTAAAGT
GTGCCGAGGAAGTGAAGACCCCTGGAGAAGAGGCCAGCAGAGCTAAAGTCCACTACAACGTGGAGTTCAC
CTTTGACACTGATGCTCGGGTGGCCATCACCATCTACTATCAGGCCACGGAAGAGTTCCAGAATGGGATT
GCCAGCTACATCCCCAGAGACAACAGCCTCCAGTCGGAGACGGTGCACTACAAGCGAGGGGTGTGTCAGC
AGTTCTGCTTGCCCTCCCACACTGTGGACCCCTCGGAGTGGGCAGAGGAGGAGCTTGGCTTTGATCTGGA
TCGAGAGGTTTACCCTTTAGTGGTCCACGCCGTGGTGGATGAAGGAGATGAGTATTTTGGCCATTGCCAT
GTACTGCTGGGCACTTTTGAAAAGCACACTGATGGAACCTTCTGTGTCAAGCCCCTCAAACAGAAACAAG
TGGTAGATGGCGTCAGCTACCTCCTTCAGGAGATCTATGGAATTGAAAACAAGTACAATACACAAGATTC
TAAGGCAAGTTCTATCCAAAATTCTGGATATGCTTATGCTTCTATCACTTTGGAAATGAAAAGCATTGGC
AGGTTTGGATTAGTTCCTCTGAGAGCYCTGGCCACTCGGTTACCCGATGTGCGGGACACCTTGATCCTGC
CCTGTCGCCACCTCTGCCTCTGTAACACGTGCGCTGACACGCTGCGCTACCAGGCAAACAACTGCCCCAT
CTGCCGACTGCCCTTTCGGGCACTGCTTCAGATCCGGGCCATGAGGAAAAAATTGGGCCCCTTGTCTCCC
ACCAGCTTTAACCCCATCATCTCATCCCAGACGTCTGACTCGGAAGAGCATTCGTCCTCAGAGAACATTC
CACCAGGTTATGAAGTGGTGTCTCTTCTGGAAGCTCTCAATGGGCCCCTCACCCCATCCCCAGCGGTCCC
TGCACTCCACGTGCTTGGAGATGGCCACCTCTCAGGAATGCTGCCCTCCTATGGCAGCGATGGCCACCTG
CCCCCGGTCAGGACGCTCTCCCCGCTCGACCGCCTGTCTGATTGCAGCAGCCAAGGAATCAAACTCAAAA
AGAGTCTCTCTAAGTCTGTTTCCCAGAATTCTTCTGTGTTGCATGAAGAGGACGATGAGCGTTCTTGCAG
TGAGTCAGACACCCAGCTCTCTCAGAGGCCATCAGCCCAGCATCTGGAAGAGGTGACACCAGCAGCATCT
CCAGACAGCAACTTTGTTGGCCTCGCCGCTGAAGAGCAGGATGCAGAGGGAAATGATGTTATAGAGGAAG
AGGATGGATCACCCACACAAGAAGATGGCCAGAGGACATGCGCATTTCTAGGTATGGAGTGTGACAATAA
CAATGACTTTGGCATCGCCAGCGTGAAAGCACTGGACAATAAGCTGTGCCCTGAGGTCTGCTTACCGGGG
AGCTGGCAGGCTGATGACAACGTTGTCAGTCGTCGGAACACACAGCACCGGCGCTTATCATCTGGCAGCC
TGGAGGACCTTGAGGACAGACCCTGTGTGTGGGGTCCTTTGGCCGTCTGA
>g.012196t.1 CDS=2-1269	Forkhead box protein J1-A(foxj1a)[SwissProt]
ATGGCGGAGAGCTGGCTGCGCCTCTCGGGTGCAGGCGCGGCGGAGGAGGCCGGGCCCGAGGGCGGCCTGG
AGGAGCCCGACGCCCTGGATGACAGCCTGACCAGCCTGCAGTGGCTGCAGGAGTTCTCCATTCTGAACGC
CAAGGCCCCCGCCCTGCCGCCGGGGGGCACCGACCCCCACAGCTACCACCAGGTGCCAGGCTCGGCCGCG
CCGGGGTCCCCCCTGGCGGCGGACCCCGCGTGCCTGGGGCAGCCGCACACTCCCGGTAAGCCCACGTCGT
CGTGCACGTCGCGGAGCGCGCCCCCGGGGCTGCAGGCCCCGCCCCCCGACGACGTGGACTACGCCACCAA
CCCGACTGTGAAGCCGCCCTACTCGTACGCCACGCTCATCTGCATGGCCATGCAGGCCAGCAAGGCCACC
AAGATCACCCTGTCGGCCATCTACAAGTGGATCACGGACAACTTCTGCTACTTCCGCCACGCGGATCCCA
CCTGGCAGAACTCGATCCGCCACAACCTGTCCCTGAACAAGTGCTTCATCAAGGTGCCGCGCGAGAAGGA
CGAGCCGGGCAAGGGCGGCTTCTGGCGCATCGACCCCCAGTACGCCGAGCGGCTGCTGAGCGGGGCCTTC
AAGAAGCGGCGGCTGCCCCCCGTGCACATCCACCCGGCCTTTGCCCGCCAGGCGTCCCCGCAGGAGCCCC
GCGCCGCCCCGTGGGCCGGGCCGCTGACCGTGAACCCCGACGCCCAGCAGCTGCTGCGCGAGTTCGAGGA
GGCCACCGGGGAGGCGGCCTGGGGCGCGGGCGAGGGCAGGCTCGGCCACAAGCGCAAGCAGCCGCTGCCC
AAGCGCGTGGCCAAGGTGGCGCGGGCCCCCAGCACGCTGCTGCTGACCCAGGAGGAGCAGGGCGAGCTGG
AGCCCCTCAAGGGCAACTTTGACTGGGAGGCCGTCTTCGAGGCGGGCGCGCTGGGCGGCGAGCTGGGCGC
GCTCGAGGGCCTGGAGCTGAGCCCGCCGCTGAGCCCCGCGGCGCCCGGGGACGCGGACCTGACCGTCCAC
GGCCGCCACATCGACTGCCCCGCCACCTGGGGGCCCGCGGGGGAGCAGGCGGCCGACAGCCTGGACTTCG
AGGAGACCTTCCTGGCCACGTCCTTCCTGCAGCATCCCTGGGACGAGGGCGGCAGTGGCTGCCTGCCGCC
GGAGCCCCTCTTCGAGGCCGGGGACGCCACCCTGGCCGCCGACCTGCAGGACTGGGCCAGTGTGGGCGCC
TTCTTGTAA
>g.012227t.1 CDS=2-1761	Exocyst complex component 7(EXOC7)[SwissProt]
ATGATCCCCCCGCAGGAGGCGTCCGCCCGGCGGCGGGAGATCGAGGACAAGCTGAAGCAGGAGGAGGAGA
CGCTGTCCTTCATCCGAGACAGCCTGGAGAAGAGCGACCAGCTCACCAAAAACATGGTGTCTATCCTGTC
ATCCTTTGAGAGTCGCCTTATGAAGCTAGAGAACTCCATCATCCCTGTGCACAAGCAGACTGAGAACCTG
CAGCGGCTGCAGGAGAATGTTGAGAAGACTCTGTCCTGCCTGGACCATGTCATCAGCTACTACCATGTGG
CCAGTGACACTGAGAAAATCATCAGGGAGGGCCCTACAGGCAGGCTGGAAGAGTACCTGGGGAGCATGGC
CAAGATTCAGAAGGCTGTGGAGTATTTCCAGGACAATAGCCCAGACAGTCCAGAGCTCAACAAAGTGAAG
CTGCTATTCGAGCGGGGGAAGGAGTCGCTGGAGTCCGAGTTCCGCAGCCTGATGACCAGGCACAGTAAGG
TCGTGTCCCCTGTGCTCATCCTGGATCTGATCAGTGGCGAAGATGAGCTGGAGGTCCAGGAGGAGGTACC
CCTGGAGCACCTGCCCGAGGGAGTGCTCCAGGACGTGATCCGCATTTCCCGCTGGCTGGTGGAATACGGC
CGCAACCAAGATTTCATGAATGTCTACTACCAGATTCGCTCCAGCCAGCTAGACCGCTCCATCAAGGGCC
TGAAGGAGCATTTCCGGAARAGTAGTTCCTCCTCTGGGGTTCCCTACTCCCCTGCTATCCCCAATAAGAG
GAAAGACACGCCCACCAAGAAGCCCCTCAAGAGGCCAGGTCACGAGCATGATTTCCGAGTTAAGCACCTG
TCCGAGGCCCTGAACGACAAGCACGGGCCGCTGGCTGGGAGAGACGACACRCTGGACGTGGAGACCGACG
CCTACATTCACTGTGTCAGTGCCTTCGTCAAGTTGGCCCAGAGCGAGTACCAGCTGCTGATGGACGTCAT
CCCTGAGCACCATCAGAAAAAGACSTTTGACTCTCTGATCCAGGATGCACTGGACGGGCTGATGCTCGAA
GGGGAGAACATCGTGTCTGCTGCCCGCAAGGCCATCATCCGACACGACTTCTCTGCCGTACTCACTGTCT
TCCCCATCCTGCGGCACCTCAAGCAGACGAAGCCCGAGTTTGACCAGGTGCTCCAGGCCATCCTCTTTCT
ACAGCAACTCCTGGACTTCCAAGAGACAGCCGGGGCGATGCTGGCCTCCCAAGGTAAAGTCCTGGGCAAC
CTGCAGCTGAACCTCCTGAGCAAGTCCAAAGTGTATGAGGACCCAGCTCTGAGCGCCATCTTTCTGCACA
ACAACTACAACTACATCCTCAAGGCCCTGGAGAAGTCTGAGCTGATCCAGCTGGTGGCTGTGACCCAGAA
GACTGCTGAACGCTCCTACCGGGAGCACATTGAGCAGCAGATCCAGACCTACCAGCGGAGCTGGTTAAAG
GTGACTGACTACATCTCTGAGAAGAATCTACCTGTATTCCAACCCGGAGTCAAGGGTTTCAATGATGGCC
TCGAAGAATTGTGCAAGATCCAGAAGGCCTGGGCTATTCCTGACATGGAGCAGAGAGACAAGATTCGCCA
AGCTCAGAAAAACATCGTCAGGGAGACGTACGGGGCCTTTCTGCACAGGTATGGCAGCGTGCCGTTCACC
AAGAACCCTGAGAAGTACATCAAGTACCGCGTGGAGCAGGTGGGCGACATGATCGATCGCCTCTTTGACA
CCTCTGCCTGA
>g.012229t.1 CDS=2-2202	Neuropeptide CCHamide-1 receptor(CCHa1-R)[SwissProt]
ATGAACGGCTCGGGCGGCCCCGGGGCCGAGGACGCGAGCGAGGCGGGCGGCAGGGACGGCGGGCAGCCCG
AGGCGGTTATCGTGCCCATGCTGTTCGCGCTCATCTTCTTGGTGGGCACCGTGGGCAACGCCCTGGTGCT
GGCGGTGCTGCTGCGCGGCGGCCAGGCGGTCAGCACCACCAACCTGTTCATCCTCAACCTGGGCGTGGCC
GACCTGTGCTTCATCCTGTGCTGCGTGCCCTTCCAGGCCACCATCTACACCCTGGACGGCTGGGTGTTCG
GCTCGCTGCTCTGCAAGGCCGTGCACTTCCTCATCTTCCTCACCATGTACGCCAGCAGCTTCACGCTGGC
CGCCGTCTCCCTGGACAGGTACCTGGCCATCCGCTACCCGCTGCACTCTCGCGAGCTGCGCACGCCTCGA
AACGCGCTGGCTGCCATCGGGCTCATCTGGGGGCTGTCGCTGCTCTTCTCCGGGCCCTACCTGAGTTACT
ACCGCCAGTCGCAGCTGGCCAACCTGACTGTGTGCCACCCGGCGTGGAGCGCGCCTCGCCGCCGCGCCAT
GGACCTCTGCACCTTCGTCTTCAGCTACCTGCTGCCCATGCTGGTGCTCGGCCTGACCTACGCGCGCACC
CTGCGCTACCTCTGGCGCGCCGTTGACCCGGTGGCCGCGGGCTCCAGCGCGCGGCGCGCCAAGCGCAAGG
TGACGCGCATGATCCTCATCGTGGCCGCGCTCTTCTGCCTCTGCTGGATGCCTCACCACGCGCTTATCCT
CTGCGTGTGGTTCGGCCGCTTCCCGCTTACGCCTGCCACGTACGCGCTGCGCATCTTCTCGCACCTGGTC
TCCTATGCCAACTCCTGTGTCAACCCCATCGTCTACGCGCTCGTCTCCAAGCACTTCCGCAAGGGCTTCC
GCAAGATCTGCGCGGGGCTGCTGCGCCGGGCCCCTCGGAGAGCCTCAGGCCGCGTGTGCATCGCGGCGCA
GGGCCCCCGCGGCAGCAGCGTGCTCGAGCGCGAGTCCACCGACCTGACGCACCCTCTGGGGCTTCACGGG
GGAGCTCTGGATGAATGCGCCCAAGGTGCTCTGCTGAGCCACAGAGAAAGAGAGGCCTGCAGCCAAGTTA
AGGTCCCCATAGAAATCCCTGACTGGGGAGCACRGGTCAAAGAAGGCTCTCTGCACACGGCCATCCAGAG
GCGCCTGGCATACATACAAGGCCRCACCAGCAGCCAGCTGTGCCTGCGACAAAGGCAGGCCGAGTGCTTA
AGCGAGGTCCCCTGGCCATCCTTTTTCAACTTCAACCAGTCCCAGGGGGTTCAGGAAACCATCCAGATTC
CAAACAATGGCAGCGCGCCCCTGCTCGTGGATGTGCAAGTGTTCGTGTCCAACGTGTTTAATGTGGACAT
CCTGCGGTACACAGTGTCCTCCATGCTGCTGCTTCGGCTGGACCAGAGCCCGCGGGCCAGAGTGGGCCCT
GATGGCCACGTCGACCTGTATTTGGCCCTCACCACGGAGACCAACTTGCTAGAGCTGGAGTTCCGGGCCC
ATGCAGTGAACGAGATTGTGAGTGTCAAGAGGGAATAYGTAGTTTGGGGTCTGGAGACCCAAATCCCTCC
CCGGCAGCTGGTGCCCTGCTTCCAGGTGACGTTGCGCCTGCAGAACACAGCGCTGAAGGCCATCATAGCC
CTGCTGGTACCTGGGGAAGCGCTGCTGTTAGCGGACATGTGCGGGGGGCTGCTGCCCCTCCGGGCCACCG
AGCGCATTGCCTACAAGGTGACCCTGCTGCTGGGCTATCTGGTCTTCCACTCCTCCCTGGTGCAGGCACT
GCCCAGCTCCTCCTCCTGCAACCCGCTGCTCATTTACTACTTCACCGTGCTACTGCTGCTACTCTTCATC
AGCACCATGGAGACCGTGCTGCTGGCTGCACTGCAGGCCCGGGGCCACCTCAGGGCCAGAAGCAGCCCCA
TCCCAAACCCAAGASGGGAGCAGCAAGATCATGGGGACCTGGGGCCGCATCCTGAAGAAGCTCCCGGAGT
GAAGGAGTCAAGGAGCTGGGCTGAGGCTGCCGACCACATCTTCTTCCTGGTGTACGTGGTGGGGGTAGTG
TGTAGCCAATTCTTCTTCATTGGATTCTGGATGTGGGCGACATGCAAGTCTGACCCAGCTCCTGGTGAGG
CCATACCCCATGGCGGGCAGCCCAGGCTGTAA
>g.012284t.1 CDS=2-5601	Envoplakin(EVPL)[SwissProt]
ATGTTCAAGGGTCTGAGCAAAGGCTCCCAGGGGAAGGGGTCCCCTAAGGGCTCCTCAGCCAAGGGCTCCC
CCAGCAAGCACAGCCGGGCTGCCACCCAGGAGTTGGCCCTGCTCATCTCCCGCATGCAGGCCAATGCTGA
CCAGGTAGAGAGGGACATTCTGGAGACCCAGAAGAGACTGCAGCAGGACCGGCTGCACAGCGAGCAGAGC
CAGGCCCTGCAGCACCGGCAGGAAGTGGGGCGCAGCCTGAAGGAGGCTGAGGTGCTGCTGAAAGACCTCT
TCCTGGATGTGGATAAGGCGCGGCGGCTCAAGCACCCACAGGCCGAGGAGATTGAGAAGGACATCAAGCA
GCTGCACGAGCGAGTGACCCAGGAGTGTGCCGAGTACCGCGCCCTGTATGAGAAGATAGTGCTGCCACCC
GATGTGGGGCCCAGGGTCGACTGGGCGCGTGTGCTGGAGCAGAAACAGAAGCAGGTCTGCGAGGGCCAGT
ACGGGCCGGGCATGGCAGAGCTGGAGCAGCAGATTGCGGAGCACAACATCCTGCAGAAGGAGATTGAGGC
CTACGGGCARCAGCTCCGGAACCTCATCGGGCCGAAGGCAGCCTCRTGGCGCGGCCAGAGCCTGGGCAGC
CTGTACACGCACCTGCAGGGCTGCACGCGCCAGCTGAGTGCCCTGGCCCAGCAGCAGCAGGGCATCCTGC
AGCAGGACTGGAGCGACCTCCTGGYGGACCCCCAGGGCGTGCGGCGGGAGTACGAGCACTTCAAGCAGCA
GGAGCTGCTGAGCCAGGAGCAGAGCGTGAACCAGCTGGAGGATGACGGGGAGCGCATGGTGGARCTGGGG
CACCCGGCTGTGGGGCCCATCCAGACCCACCAGGAGGCCCTGAAGATRGAATGGCAGAACTTTCTAAACC
TCTGCATCTGCCAGGAGAGCCAGCTGCAGCACGTGGAGGCCTACCACCGGGTGCAGCTGCTGCGGGGTGA
ACGGTATTTGCTGATGGACAACACTGACCAGCACACCTGGGTCGTTCAGGGCCCAGATGGGGAGACCAAA
CGTGCCCCAGCTGCCTGCTTCTGCATCCCAGCTCCGGACCCTGATGCTGTAGCCAGGGCCGCCAAGCTGG
CATCGGAGCTGCAGGCCCTGAAGCAGAAATTGGCCACAGTCCAGAGCGAGCTGACGGCTTGTGCTGAGCA
GCCCTTACAGACCRGCCAGCAGGCTCCCACTGGCTCAGCCCCAGAAGACCCACAGGCCCAGAAGCTCCTG
ACACAGATGACTCAGCTGGATGGAGACCTGAAGCAGATAGAGAGGCAAGTGCTGGCCTGGGCCCGGACCC
CGCTGAGCCGCACGACACCCCTGGAAGACCTGGAGGGCCGCATCCAGAGCCATAAGGGCACAGCCCAGCG
GCTGCAGGGCCTGGGAGCAGAGAAAGAAACAGCCCAACAGGAGTGTGAGGCGTTGCTGTCCGCCCGGCCT
GGGGGCGCCGCTGCCCTGCAGCTGCCCGTGGCCCTCAACAGTGTCAAGAACAAGTACAGCGACGTGCAGA
TTCTTTGCAACCTCTACGGGGAGAAAGCCAAAGCTGCCCTGGGTCTGGAGCGCCAGATCCAGGACGCGGA
CAGGGTCATCCGAGGCTTCGAGTCCACTGTGGCGCAGGAGGGCCCCATCCCCGCCAGCCCTGGGGCACTG
CAGGAGAGGGTCAACGAGCTACAGCGCCTGCGGAGGGAGCTGCTGGAAAAGCAGGCCTGTGTGCTGGGGC
TGCACCGCGAGCTGAAGGCCACCGAGCATGCATGCAGCGCCCTGCAGAACAACTTCCAGGAGTTCTGCCA
AGACCTGCCTCGCCAGCAGCGCCAGGCCCGGGCCCTTACCGACCGCTACCATGCTGTGGGGGACCAGCTG
GACCTGCGGGAGAAGATGTTGCAGGATGTTGGCCTCACCTACCAGCAGTTCAAGAATTGCTTGGACAATC
TGAGCTTCTGGCTGGAAAACCTGCCCCGCAATGAAGTGCGGCCCAGCGACGGGCCCAGCCAGCTCGCCTA
CAAGCTGCAGGCACAGAAGGACTATGAGTTGCAGGCAGACACCTACCGCTGTTCCCTAGAGACCACCACC
CAGGCAGGGTCAGCCCCCAAGAGACCCCGAGTGGCTCCCCTGCAGGAGAGCATCCAGGAGCAGAAGGAGC
TCAGTGAGGATGTCCAGGTGACCCATGATGCACAGCAGGGGTCTGAGAGCCCAGCCCAAGCAAGGAGGGA
GTCAGAGGCCCTAAAGTCCCAGCTGGAGGAGGAGAGGAAGCGGGTGGCCCAGGTGCAGCAACAGCTGGAG
GAACAGCGGAACCAGCTGCTGCAGCTGAGAACCCAGCGCCCCTTGGAGAGGCTAGAAGAGAAGGAAGTGG
TGGAGTTTTACCGGGACCCCCAGCTGGAGAGCAGCCTGTCCAGGGTGAAGTCCCAGGTAGAGGAGGAAGG
CAAGAAGCGGGCCGGCCTGCAGGCGGACCTGGAGGCAGCAGCCCAGAAGGTCGTCCAGCTGGAGAGCAAG
AAGAGGGCCATGCAGCCTCACCTGCTGACCAAGGAGGTAACCCAGATCGAGAGGGACCCCGGCCTGGAGA
GCCAGGCAGCCCAGCTCAGCAGCGAGATCCTGCAGCTGCGGGGGGAGAATGCCACCGTCTCGGCCCGGCT
CGAGGCRCTAAAGAAGGAGCTGCTGGCCCTGGAGCAGAAGGAGCCGAACGTGAAGGAGAGGGTCGTGGTG
AAAGAAGTGGTCAAGGTGGAGAAGGACCTGGAAATGCTTAAGGCAGCCCAGGCCCTCCGGCTGCAGCTGG
AGGAGGACTCTGYGCGGAGGAAGGGGGCCGAAGAGGCCGTGGCCAAGCTGCGGGCACGCATTGAAGAGCT
AGAGCGGGCGATCGGTGCCGTGGAGCCCAAGGTGATCGTGAAGGAGGTGAAGAAGGTGGAGCAGGACCTG
GGCCTCCTGGAAGAGGCGTCCAGGCTGAGGAACCTCCTGGAGGAGGCCAGGAGCAGAAACGCCACGCTGG
CGCGCGAGCTGGAGGACCTGCGGGGCAAGTACAGCGTGGTGGAGAAGCAGAAGCCCAAAGTGGAGCTCCA
GGAGCGCGTCCACGAGACCTTCCAGGTGGCTCCGGAGACGCAGCAGGAGATGGCGCGGCTCCGGGCCCAG
CTGCAGGACACCGCCAGCAAGAGGAGCGGCGTGGAGAAGGAGCTGGAGGGGCTGCTGCCCGAGCTGGCCG
CCCTCCGTGCCCAGAAGCCCGCGGTGGAGTACAAGCAGGTGACGCAGGAGGTGGTGAAGCACGAGAGGAG
TCCCGAGGTGCTGCGGGAGATCGACCGCCTGAAGGCCCAGCTGAATGAGCTGGTCAACGGCAGCGGGCGG
GCCCAGGAGCAGCTCATCCGGCTGCAGGGGGAGCGCGACGAGTGGAGGCGGGAGCGGTCCAAGGTGGAGA
CCAAGACGGTGAACAAGGAGGTGGTGCGCCACGAGAAGGACCCTGTCCTGGAGAAGGAGGCCGAGCGGCT
GCGCCAGGAGGTTCGAGAAGCCACCCAGAGGAGGCGGGCCACCGAGGACGTGGTCTCCGAGCTGCAGAAC
CGGTACCTGCTGCTGGAGAGGAGGCGGCCCGAGGAGAGGGTGGTGGTGCAGGAGGTGGTGGTCACCCAGA
AGGACCCGAAGCTCCGAGAGGACCACGGCCGGCTGAGCCAGAGCCTGGACGAGGAGGCGGGCCGGCGGCG
GCAGCTGGAGCGGGAGGTGCAGCAGCTCCGGGCTGGCGTGCAGGAGAAGGAGAGCCTGCTCAGCTTCCAG
GAGGACCGSACCAAGAAGCTGGCCGTGGAGAGGGAGCTGCGGCAGCTGACCCTGCGGATCCAGGAGCTCG
AGCAGCGGCCTCCCGCGGTGCAAGAGAAGATCATCATGGAGGAGGTGGTCAAGCTGGAGAAAGACCCGGA
TCTGGAGAAGTCCACAGAAGCCCTGCGGCAGGACCTGGAGCAGGAGAAGWCCCGGGTGACAGAGCTGCAT
CGGGAGTGCAAGAGCCTGCAGGTGCAGATCGACGTCCTCCAGACCACGAARTCGCAGGAGAAGACCATCT
ACAAGGAAGTGATCCGGGTAGAGAAGGACCCGGTGCTGGAGGGCGAGCGGTCCCGRGCGTGGGAGGCGCT
CAACCGGGAGCGCGGGGCCCGGCAGRGCCGGGAGGAGGAGGTGCGGCACCTCCGGCAGCGGCTGGACGGG
GCCGAGGCGCTGAGGAGGACCCGGGCCCGCGAGGAGGCTGAGCTCCAGAGGTCCCGGGCCCAGGCGGACC
AGGAGCACCGGCAGCTGCGGCAGGAGCTGCGGGAGCTGGAGAGGCGGAAGCAGCAGAGGGCGCTGCACCT
GCAGGAGGAGGCGAAGCTGCTCAGCCAGAGGACGGACGGCGAGCGGCAGAAGGCGGCCCAGCGGGGCCAG
GAGCTCTCGCAGCTCGAGGCGGCCATCCTCCGCGAGAAGGACCAGATCCACGAGAAGGAGCGGACGCTGC
GCGACCTCCGCGCCAGGGTGAGCAGGGAGGAGCTCAACCAGGAGACCCAGACGCGAGAGACCAACCTCTC
CACCAAGATCTCCATCTTGGAGCCCGAGACGGGGAAGGACATGTCCCCGTATGAGGCCTACAAGCAGGGC
ATCATCGATCGGGGCCAGTACCTCCAGCTCCAGGAGCTCGAGTGTGACTGGGAGGAGGTCACCACCTCGG
GCCCCTGCGGCGAGGAGTCCGTGCTCCTGGACCGCAAGAGCGGGAAGCAGTACTCCATCGAGGCGGCGCT
GCACTGCCGGCGCATCTCCAAGGAGGAGTACCACCTCTACAAGGACGGCCGCCTGCCCATCTCCGAGTTC
GCGCTGCTCGTGGCCGGGGAGACCAAGCCCTGCTCCTCRCTCTCCATTGGCTCCATCATCTCCAAGTCCC
CGCTCGCCTCCCCAGCCGCCCAGGGCTCCGGTTTCTTCTCCAGCGGCTCCCTTGGGCTCAGCGATGACAG
CTTCCCCATCGCTGGCATCTACGACACGACCACGGACAACAAATGCACCATCAAGACGGCCATGGCCAAG
AACATGCTGGACCCCATCACGGGGCAGAAGCTGCTGGAGGCCCAGGCGGCCACAGGGGGCATCGTGGACC
TCCTCAGCCGGGAGCGCTACTCCGTGCACAAGGCCATGGAAAGGGGGCTGATCGAGAACACCTCGACGCA
GAGGCTGCTCAACGCGCAGAAGGCCTTCACCGGCATCGAGGATCCCGTCACCAGGAAGAGGCTGTCGGTG
GGCGAGGCCGTGCAGAAGGGCTGGATGCCGCGGGAGAGCGTGCTCCCACACCTGCAGGTCCAGCACCTGA
CCGGGGGACTCATCGACCCCAAGAGGACCGGCCGCATCCCTGTCCCTCAGGCCGTGCTCTCCGGAATGAT
CAGTGAAGAGCTGGCCCAGCTCCTGCAGGATGAGTCCGGCTATGAGAAGGATTTGACAGACCCCATCTCC
AGGGAGCGGATGAGCTACAAAGAGGCCATGGGGCGCTGTCGGAGAGACCCCCTGAGCGGCCTGCTGCTGC
TCCCAGCCACGCTGGAGGGGTACCACTGCTACCGCTCCGCCTCCCCCGGGGCGCTGCGCTCRCTGCGCTG
A
>g.012286t.1 CDS=2-918	Cyclin-dependent kinase 2(Cdk2)[SwissProt]
ATGGATGTGTTCCAGAAGGTAGAGAAGATCGGAGAGGGCACCTATGGGGTGGTGTATAAGGCCAAGAACA
AGGAGACGGGGCAGCTTGTGGCCCTCAAGAAGATCAGGCTGGATCTGCTGCTGGACGTGGTGCACAGCGA
GAAGAAGCTTTACCTGGTGTTTGAGTTCCTCAGCCAGGACCTGAAGAAGTACATGGACTCGGCGCCGGCC
TCCGAGCTGCCCCTGCACCTGGTCAAGGTAGCGAGGGCGGGTGCGGAGGGCCCGGGCGCGCCCACCGGCC
GCCGTCGCTCAGGCAGCGTCGCCGCGGCTCGGCAGAGCTACCTCTTCCAGCTGCTGCAGGGGGTGAGCTT
CTGCCACTCTCATCGGGTCATCCACCGAGACCTGAAGCCCCAGAACCTGCTCATCAACGAGCTGGGGGCC
ATCAAGCTGGCCGACTTCGGACTGGCTCGAGCCTTCGGGGTGCCCCTGCGCACCTACACCCACGAGGTGG
TGACGCTCTGGTATCGCGCCCCTGAGATCCTCTTGGGCACCAAGTTCTATTCCACAGCTGTGGACGTCTG
GAGCATTGGTTGCATCTTTGCCGAGATGGTGACCCGCAGAGCCCTGTTTCCTGGTGACTCTGAGATTGAC
CAGCTCTTTCGAATCTTTCGGACCCTGGGGACACCCAGTGAAGCCACGTGGCCAGGGGTCACCCAGCTGC
CTGACTATAAGGGCAGTTTCCCCAAGTGGACCAGGAAGGGGCTGGAGGAGATCGTGCCCAGTCTGGAACC
AGAGGGCAAGGACCTGCTCATGCAACTCCTGCAGTACGACCCCAGCCAGCGGATCTCAGCCAAGGCTGCC
CTTGTGCACCCCTACTTCTCGTCTGCCGAGACCTCCCCAGCTCCCCACCAGTGTGTGCTGGAGCGTTTCT
GCCGATGA
>g.012288t.1 CDS=2-423	CST complex subunit TEN1(TEN1)[SwissProt]
ATGCGGGCCGCCTCCCCGGTCGAGGGAATCTTCAAAAATCCCTCTCCACTATTTGGGATGCTGCCCAAAC
CTGGGATCTATTACTTCCCCTGGGAAGTCAGTGCTGGCCAAGTTCCCGATGGGGGCGCGCTGAGAACATT
CGGCAGGTTGTGCCTCTATGACATGACCCAATCCCGAATGACCCTGCGAGCTCAGCATGGATCTGACGAG
CACCAGATCCTGGTCTGCACCAAGCTAGTGGAGCCGTTCCAAGCCCAAGTGGACTCCCTGTACCTTGTCC
TTGGGGAGCTCGAACACCAAGACGGAGGCTCCGTGGTGAAGGCCCGGGTGCTGACTTGTGTGGAAGGAAT
GAACCTGCCCTTGTTAGAACAAGCCGTGCGGGAGCAGAGGAGGTACCAGGAAGAGAGGGACAGCAGCCAG
TAG
>g.012289t.1 CDS=2-4395	Fas-binding factor 1(FBF1)[SwissProt]
ATGAACCAAGACCTTCGCAGGGAGCGGGAAGCCGCCAGCTTCAACCCGGAGCTGCTCACGCACGTCCTGG
ACGGCAGCCCCGAGAACACCCGGCGCCGCCGAGAGATCGAGAACCTGATTCTGAATGACCCAGACTTCCA
GCACGAGGACTTGAATTTCCTCACTCGCAGCCAGCGCTACGAGGTGGCCGTCAGGAAGAGTGCCAACATG
GTGAAGAAAATGAGGGACTTTGGCATCGCAGACCCTGAGGAAATCATGTGGTTTAAAAAAGTTCATTTGG
TCAATTTTGTGGAACCTGTGGGCCTCAATTACTCCATGTTTATTCCTACCTTGCTGAATCAGGGCACCAC
TGCTCAGCAAGAGAAATGGCTGCTTTCATCCAAAGGACTCCAGATAATTGGCACCTACGCCCAGACGGAA
ATGGGCCACGTTGGAAAGACTTCAAATCATGCAATAGTTCTTGCCCAGCTCATCACTAAGGGGAAATGCT
ATGGATTACATGCCTTCATCGTACCTATTCGTGAAATTGGGACCCATAAACCTTTGCCAGGTATTACCGT
TGGAGATATTGGCCCCAAATTTGGCTACGATGAGATGGATAACGGCTACCTGAAGATGGACAATTATCGT
ATTCCCAGAGAAAACATGCTGATGAAGTATGCCCAGGTAAAGCCTGATGGGACGTACGTGAAACCCGTGA
GTAACAAGCTGACCTACGGGACCATGGTGTTTGTCAGGTCCTTCCTCGTAGGAGAAGCTGCTCGATCTCT
GTCCAAGGCTTGCACCATCGCCATCCGATACAGTGCTGTGAGGCACCAGTCTGAAATCAAGCCAGGTGAA
CCAGAGCCACAGATTTTGGATTTCCAGACCCAGCAGTATAAACTCTTCCCACTCTTGGCCACGGCCTATG
CCTTCCAGTTTGTAGGTGCGTACATGAAGGAGACCTACCACCGGATTAATGAGGACATTGGCCACGGGGA
TCTGAGTGAACTGCCTGAGCTCCATGCCCTCACTGCCGGGCTGAAGGCTTTCACCTCTTGGACGACAAAT
GCTGCTATCGAAGCTTGCCGGATGGCTTGTGGCGGGCATGGCTACTCTCACTGCAGTGGCCTCCCAAATA
TCTATGTCACTTTTACCCCCACCTGCACCTTTGAAGGAGAGAACACTGTCATGATGCTGCAGACGGCTAG
GTTCCTGATGAAAAGTTATGACCAGGTACACTCAGGAAAGTTGGTGTGTGGCATGGTGTCCTACTTGAAT
GACTTGCCCACTCAACGCATCCAGCCGCAGCAGGTGGCAGTGTGGCCGACTGTGGTGGACATCGACAGCC
CTGACAGTCTCACAGAAGCATATAAACTTCGAGCAGCCAGATTAGTAGAAATTGCTGCAAAAAACCTTCA
AAATGAAGTGATTCGCAGAGAAAGCAAGGAGGTAGCCTGGAACCTCACTTCTGTTGACCTTGTTCGAGCA
AGCGAGGGAAGCATCATGACGGAATCCCAAATTACCCAAGTAAATCAGCGCATAAAGGAGTTGCTGACTG
CAGTTCGTCCAGATGCTGTTGCTTTGGTTGATGCATTTGATTTTAAGGATGTGACACTCGGCTCTGTGCT
TGGCCGGTATGATGGGAATGTGTACGAACATTTGTTTGAGTGGGCCAAGAAGTCTCCACTGAACAAAGCA
GAGGCGCCAAAGACCAAGAAGGGATTGAAAGGCTCCATTGATGATGTCCTCAGTGACCTCTTAGGGGATG
AGCTGACACTACCAGAGGAGCCTGTTAAACTGGCTTCACGTTCCCGAGATGCCCAAGGCATAGCCCAGGC
TCTCCCTTCTTCCAGGGCTAGAACGAAGTCCCTCCTGGAAGACTATGCCTTCAGCACCACCCCAGGCCTG
ACGGGACTTGATGCTGAGGTGTCTGACGTCTCAGATGCAGACCCACAGAACTTGCTCCAGACTCTGAAGG
ATCTGGATGACATGGATGCCGATCTCTTAGGTGATGCCACTCCTGCCAAGAAGCCCCCTCCCTCTCCCAA
CAACTTTGGGCATCAGAACAGAAAGTTTTCCTTCAAAGGTCCATCTATGCCTCTAACTCCCGGGGACACC
CCGGTCCGAAAGAGAGAAGAAGTGCTATTTGATGAGGAGGATGATGTCATGGCCACCCTGGGGTTTGCAG
ACAGCCCCACGGCAGACAGGAGGCAGATGGGCGACCAGGAAGGGCCCCGTTCTGCTCGCTCCAGGCTGGA
TGAGCTGCTGGGTCTGGGCACTGCCACCAAACTCCTGGCCCGCCCAGGTACTGGGGAGCGTAGAGAATTC
AGGCTGGACAAGAAGTACCAGAGGCCACAGGACAAAGAAGATCCCTGGAGTGATGAAGACTTCACCTTCG
GGGACTACCAGCCCACCGTGGGCTCCTGTGAGGGCCGGCAGTGTCGCCGGCAGTCGGTCAGTAGGTTCCT
AGCAGAAGGTGGCGCAGACCCCAAGGGAGAACCAGGCTCAAAGCAGAGCACCCTAGTGGCCTCCAGCCCC
ATCCACCCTAAGAAGGGAGGAGCTGACTGGTTGGGCCTCAAGGATGAGGACCTGCTCCCTCCCTCTCCCA
CCGGAGAGGCAGAGGTGCAGAAGGGAGGCTCAGCACTCTCCACATCCTCTGTGCTCCCTCCCAAGAGCCA
GCACTCTGCCCCAGGCCGGCACTCTACCTCCCCTGGACTGCCCTCCTCTTCTTCGGGGGCCAAGCTACCA
ACTGGGGGTGCAGATATCCTTGCCAAAGCCAGTCAGGCCTCCAATCTGGGAGCTTCTGAGGAGAAAGAGG
AAGAGGATTGGCTGAGTCATGCCTTGTCTCGGAAGAAGTCCCAGGATCTGGCCAGAGAGGAACACAGTGA
GGCCTCTAAAGGCCAGAATCTGGTGGGGGCAGGAGGCAGCCCCCCTGCCAGCAGGTCCCCTGTGACTTGG
AACCGGGCTGCCTCGACCCTCCCTGTAGGTGACCCAAAGAAGGGAACAGCCCTTGGAGACCTCTCCAGTG
CTGAGCCCGCAGCTGGTCTCCCGAGGTCCCAGGAGCCCAAAGGGCCTTCTCTGCCCACCCAGGTGCGGAA
GCTTGAGCTAGAGCGGGCGCAGCACCAGCTGCTGCTGGAGAGCTTGCAGCAGCGGCACCAGGCTGACCTA
GAGCTCATCGAGAGTGCTCACAGAAGCCGAATAAAGGTGCTAGAAACATCATACCAGCAACGGGAAGAGC
GGCTACGGAGGGAGCATGAGGAGCTGTCAGCCCGGTATCTGTCTCACTGCCAAGAAGCTGAGCAAGCCCA
CGCCGAGCTCACAGCCCAGCACCAGCGTCGCTTGGCGGCTGCCATGCAAGAGAAGGACCAGGAGATGGAG
CGGCTTCGGGAGCTGCAGCGGGCCTCCATCCTGGAGATGCGCAAGGACCACGAGGAGCAGCTGCAGCGGA
TGAAGCTGCTGAAGGACCGCGAGATCGACGCGGTCACCAGCGCCACCTCCCACACGCGATCCCTGAACGG
CATCATCGAGCAGATGGAGAAGTTCTCCAGCAGCCTGCACGAGCTGTCCTCCCGCGTGGAAGCCTCGCAC
CTCACCACCACCCAGGAACGGGAGCTCGGGCTCCGGCAACATGACCAGCAGCTCCGAGCGCTGCAGGAGA
GGCTGGGCCAGCAGCAGCGGGACATGGAGGAGGAGCGGAGCCGGCTCCAGGAGGTCATCGGGAAGATGGA
GGCGCGCCTGAACGAGCAGAGCCGGCTACTGGAGCAGGAGCGATGGCGGGTGAATGCCGAGCAGTCCAGA
GTTGAGTCCACGCAGCGCGCTCTGGAAGAGCAGAGGAAGGTCATGGTCCAGCAGATCGCCATGGAGCGGG
AGGAGCTGGAGAAGGCCAAGAGTGCCTTGCTGGAGGAGCAGAAGTCTGTCATGCACAAGTGTGGGGAAGA
GCGGCGGCGCCTTGCAGCCGAGTGGGCCGAATTCTATGCACAGCAAAAGCTGAGTAAGGAACGGGCCGAG
CGTGAGGCAGAGAGGGCACTGCAGGTGGACACCCAGCGGGAGGGCACCCTCATCAGCCTGGCCAAGGAGC
AAGCTGAGCTAAAGATCAGGGCCAGTGAGCTCCGAGCCAAGGAGGAGCAGCTGGCAGCCGAGAGGGAAGC
CCTGGAGCGGGAGCGACAGGAGCTGCGGCTGGAGAAGGAGAGGCCCCTGACTTTCTCCTTGACCTTTGCA
GCCATCGTGGCCCCCACTCCCACCGTCCCCCAGGGCATCCAGCCACCCACCGGCCTGGGCCCCTCACATC
TCCACGCCAAGCTGGTGCTGCTAAAGCACACAGCAGAGCAGGACCGTGACTTCTTGGAGAATGAACAGTT
CTTCCTGGAGACCCTGAAAAAAGCCTCCTACAACATGACATCCCATTCAGCCTGA
>g.012293t.1 CDS=2-882	39S ribosomal protein L38, mitochondrial(MRPL38)[SwissProt]
ATGCCCAACGAGGACATCGATGTGAGCAATTTGGAGCGGCTGGAGAAATACCGCAGCTTCGACCGCTACC
GGCGCCGGGCGGAGCAGGAGGCGGGGGCCCCGCACTGGTGGCGGACCTACCGGGAGCATTTCCGGGAGGA
GTCAGATCCCAAAGACAAGGTTGACATTGGGCTGCCCCCACCCAAGGTCTGCCGGACCCAACAGCTGCTG
GAGCGGAAACGGGTCCTTCGGGAGCTGCGGGCCAACTCAGAGGAGGAACGCGCTGCCCGCCTTGGCACAG
CACGCATCCCGATGGAGGCTGTGCGGGCCGAGTGGGAAAAGACCTGTGGCCCCTACCACAAGCAGCGTCT
GGCTGAATACTACGGCCTCTATAGAGATCTGTTCCATGGTGCCACCTTCGTGCCCCGAGTCCCCCTGCAT
GTGGCCTATGCTGTGGGTGAGGATGACTTGATGCCCGTGTACCACGGCAATGAGGTCACTCCAGCAGAGG
CTGCCCAGGCCCCGGAGGTGACCTATGAGGCAGACAAGGGCTCCATGTGGACACTGCTGCTCACCAACTT
GGATGGACACTTGCTGGAGCCAGATGCTGAATACGTCCACTGGCTGGTCTACCAGCTGGCCCAGCGGACC
TTCCGCACTTTTGATTTCTACAAGAAGCACCAGGAAGCCATGACACCAGCTGGGCTGGCCTTTTTCCAGT
GTCGCTGGGATGATTCAGTGACCCACATCTTCCACCAGCTTCTGGACATGCAGGAGCCCGTGTTTGAGTT
TGTGCGGCCACCCTCTTACCACCCCAAACAGAAGCGCTTCCCCCACCGGCAGCCCCTACGCTACCTGGAC
CGGTATAGGGACAGTCACGAACCCACCTACGGCATCTACTGA
>g.012297t.1 CDS=2-720	Tripartite motif-containing protein 65(TRIM65)[SwissProt]
ATGGCCGCGCACGGGCTAGAGGACAAGCTCACCTGCTCCATCTGCCTGGGGCTCTTCCAGGAGCCGGTGA
CGCTGCCCTGCGGCCACAACTTCTGCAGGGCTTGCATCCGGGACTGGGGGGGCCGCTGCGACAAGGCGTG
CCCCGAGTGCCGGGAGCCCTTCCCCGACGTCGCCGAGCTGCGCCGAAATGTGGCGCTCAGCGCCGTGCTC
GAGGCCCAGCTGAGAGCCATGTTGGAAGTCACCCAGCAGCAGGCCACCCAGGCCGAGAGCCAGCTAGAGG
AACTGCAGCGGCAAAGCAGCCAGATCCAGAGCTCAGCCCATACCCTGGCCTCCGCCATCTCTGGCAAGTT
CAGCTGCCTGCTCCAGGCCCTGGAGATGCGACGGGCCCTGGCCCTGGAGGACATCAAGGCGGCCAAGACA
CAGGCCCTAGCGCAGGCCCAGGATACAGAACAACAACTGCGGGGCCACCTGGAAGCCCTGTCTCGTTATG
ACCACAGGGTCCGACACGTCCTGGAACACTTGGATGACCGGACCTTCCTCCAGGACCAGCAGGTAAAGCA
CCGCCACAAGCCCCGGGACCTGGCCGGGCCAAGCAGCTTCGAGCTCTGGCAGGTGCAGTGTGCCCAGAGT
TTCCAGAGCGGGCGACACTACTGGGAGGCCAAGCTCCCTCCAGAGCTCCAGGAAGAGGCCTCGAGCCCAG
CGGAGGAAAGCACAGGATGA
>g.012307t.1 CDS=2-4635	.
ATGGACGGCAGCGGGCCCTTCGGCTGCCCCATCTGCCTGGAGCCGCTCCGGGAGCCGGTGACGCTGCCCT
GCGGCCACAACTTCTGCCTGGCCTGCCTGGGCGCGCTCTGGCCGCACCGCGGCGCGGGTGGCACCGGCGG
GCCCGGAGGCGCGGCCCGCTGCCCGCTGTGCCAGGAGCCCTTCCCCGACGGCCTGCNNNNNNNNNNNNNN
NNNNNNNNNNNNNNNNNNNNNNNNNNNNNNNNNNNNNNNNNNNNNNNNNNNNNNNNNNNNNNNNNNNNNN
NNNNNNNNNNNNNNNNNAGCGCCCCGGAGCCCTCGGCTCCCTGCGCGCCCGAGCCCTGGCCCGGCGGCGA
AGAGCCCGTGCGCTGCGACGCGTGCCCCGAGGGCGCCGCCCTGCCCGCCGCGCTGTCCTGCCTGTCCTGC
CTCGCCTCCTTCTGCCCCGCGCACCTGGGCCCGCACGACCGCAGCCCCGCGCTGCGCGGACACCGCCTGG
TGCCGCCGCTGCGCCGGCTGGAGGAGAGCCTGTGCCCGCGCCACCTGCGGCCGCTCGAGCGCTACTGCCG
CGCCGAGCGCGTGTGCCTGTGCGAGGCCTGCGCCGCCCAGGAGCACCGGGGCCACGAACTCGTGCCGCTG
GAGCAGGAGCGCGCGCTCCAGGAGGCGGACCAATCCAAAGTCCTGAGTGCCGTGGAGGATCGCATGGATG
AGCTGGGCGCTGGCATTGCACTGTCCCGGCGCACGGTGGCCCTCATCAAGAGCGCAGCCTTGGCAGAGCG
GGAGAAGGTGAGCCGACTCTTCACCGAGGCTGCGGCCATCCTGCAGGGCTTCCAGACAGAGGTGCTGGGC
TTCATCGAGGAGGGGGAGGCCACCATGCTGGGCCGCTCCCAGGGTGACCTGCGGCGCCAGGAGGAACAGC
GCAGTAGGCTGAGCCGGGCCCGCCACAACCTCAGTCAGGTCCCCGAGGCCGACTCGGTCAGCTTCCTGCA
GGAGCTCCTGGCATTGAGGCTGGCCCTGGAGGAGGGGTGCGGCCCTGGGCCCGGCCCCCCAAGGGAGCTC
AGCTTCACAAAATCCTCCCAAGCCGTGCGAGCGGTGAGAGATGTGCTGACGGCGGCCTGTGCCAGCCAGT
GGGAGCAGCTGCGGGGGTTGGGCGGTGATGAAGACGAGCTGCAGAAGTTGGGCACGGAAGCAGATGCCGA
GTCCCAAGACCCCGATAGCACCAACAAYGTGGAGAGTGAGGCTCCCAGGGATTACTTCCTCAAGTTCGCC
TACATCGTGGACCTGGACAGTGACACGGCAGACAAGTAYTTGCAGCTGTTTGGGACCAAAGGTGTAAAGA
GGGTGCTGTGTCCCATCAACTACCCTGAGTCACCCACCCGCTTCACCCACTGCGAGCAGGTGCTGGGTGA
GGGCGCCCTGGACCGGGGCACCTACTACTGGGAGGTAGAGATCATCGACGGCTGGGTCAGCGTGGGGGTC
ATGGCCGAAGACTTCTCCCCGCAAGAGCCCTACGATCGGGGCCGGCTGGGCCGCAACGCCCATTCCTGCT
GCCTGCAGTGGAATGGACGGAGCTTCTCCGTCTGGTTCCACGGGCTCGAGGCGCCCCTGCCCCAGCCCTT
CTCACCCACCGTCGGGATCTGCCTAGAATATGCTGACCGAGCCCTGGCCTTCTACGCCGTGCGGGACGGC
AAGATGAACCTGCTTCGGAGGTTGAAGGCCTCCAGGGCCCGCCGGAGCAGCACCCTGGCCTCCTCCATCG
ACCCCTTCCAGAGCCGCCTGGATGGCCATTTTKCAGGACTCTTCACTCGCAGGCTCAAGCCTGCTTTCTT
CCTGGAGAGTGTGGACGCCCACCTGCAGATTGGGCCTCTCAAGAAGTCCTGCATATCTGTGCTGAAGAGG
AGCATCCTGATGTCCTATGACCATGTGGAACTTACATTCAATGACATGAAGAACGTGCCTGAGGCCTTCA
AAGGGACCAAGAAAGGCACCGTCTACCTTACTCCTTACCGGGTTATCTTTCTGTCCAAAGGAAAGGATGC
CATGCAGTCCTTCATGATGCCATTTTATCTGATGAAGGACTGTGAGATCAAGCAGCCTGTGTTTGGTGCA
AACTACATCAAGGGAACAGTGAAAGCTGAAGCAGGAGGTGGCTGGGAAGGCGCTGCRTCATACAAGTTGA
CCTTTACGGCAGGGGGCGCCATCGAGTTTGGACAGCGRATGCTACAGGTGGCATCTCAAGCCTCCCGAGG
TGAAGCCCCCAATGGAGCCTATGGGTATTCTTACACGCCCAGCGGGGCCTATGTCTTTCCCCCGCCAGTC
GCCAATGGAATGTACCCCTGCCCTCCTGGCTACCCCTATCCACCGCCCCCACCTGAGTTCTATCCAGGAC
CTCCCATGATGGATGGGGCCATGGGATATGTGCAGCCTCCACCGCCGCCCTACCCTGGGCCCATGGAGCC
TCCGGTCAGCGGCCCTGATGTCCCCTCCACTCCAGCAGCTGAAGCCAAGGCTGCAGAAGCGGCTGCCAGC
GCCTATTACAACCCGGGCAACCCACACAATGTCTACATGCCCACGATCGAGCCGCCATCCCATCACCTCT
CCCCGGAGGAGCGGGCCCTGCTCTATGAGGAAACTCTCTACACCATCCTGCACCGCCTGGGGCAGCCTGA
GCCCAACCATGTGCGGGAGGCCTCCGAGCTGCTGCAGTACCTGCAGGAGGCCTTCCATATGGGACCCGAG
GAGCACCAGCAGATGCTGCAGCAGGTCCAGAAACTTGAGGATCTGCGCTGCCGGGAGGATCAGTGGTACC
CTCTGGAGCCGCGCACGGAGACCTACCCAGACCGGGGCCAGTGCCACCTCCAGTTCCAGCTCATCCACAA
GCGGGCAGGGAGTACCTCCTGGGATGGGTCGCTGAGTCCCCAGGCTGCCACCATCCTCTTTCTCCACGCA
ACGCAGAAGGACCTGTCCGACTTCCACCAGTCCATGGCGCAGTGGCTGGCCTACAGTCGTCTGTACCAGA
GCCTGGAGTTCCCGAGCAGCTGCCTCCTGCACCCCATCACCAGCATCGAGTACCAGTGGATCCAGGGCCG
GCTCAAGGCGGAACAGCTGGAGGAGCTGGCCACCTCGTTCAGCAACCTGCTGGCCTACGGCCTCTCCCTC
ATCCGGAGGTTCCGGTCTGTTTTCCCCCTGTCTGTGTCCGACTCCCCAGCCCGGCTGCAGTCTCTTCTCA
GGGTCCTCGTACAGATGTGCAAGATGAAGGCCTTTGGAGAACTGTGCCAGGACAGCGCCCCACTGCCCCA
CCTGGTGACCGAAGCGCTGAAGGTGGCCAAGAGGGTGCAGGACCACACRGCGGTGGTGGCGGGCAACCCT
GTGTCCCCAGAGATGGGCGAGAGTCTATTCCAGCTCTATGTCAGCCTCAAGGAGCTCTGCCAGCTGGGTC
CGGCCCCCGCAGAGAGAGATGGCGTCCAGGCCCTGGATGGCTTTCACCGCTGGTTCCAGCCCGCCATCCC
CTCCTGGTTGCAGAAGACTTACAATGTGGCCTTGGCGAGGGTGCAGCGCGCCGTGCAGATGGACGAGCTG
GTGCCCCTGGGTGAGCTGACCAAGCACAGCACGTCAGCCGTGGACCTGTCCACCTGCTTCGCCCAGATCA
GCCACACTGCCCGGCAGCTGGACTGGCCCGACCCGGAGGAGGCCTTCATGATCACYGTCAAGTTTGTGGA
GCTGTGCGTGGTGGTGAATGACATGGAGCAGCTGCGGCTGGTGATCGGCAGGCTGCCCACCCAGCTGGCG
TGGGAGGCCGTGGAGCAGCGAGTAGGGGCTGTGCTGGAGCAGGGGCAGCTGCAGAACACGCTGCACGCCC
AGCTGCAGGGCGCGCTGGCTGGGCTGGGCCACGAGATCCGCACTGGCGTCCGCACTCTGGCTAAGCAGCT
GGAGGCGGGCATTGCCAAGCACATCCAGAAACTCGTGGACGTCAAGGAGTCTGTCCTGCCTGAGGATGCT
CTGCAGAGGGACCTGGAGCTGCAGGCAGCTTCCAGCCGGGAGCTCATCCAGAAGTACTACTGCAGCCGCA
TCCAGCAGCAGGCAGAAACCGCCTCCGAGGAGCTGGGGGCTGTCACGGTCAAGGCCTCCTACCGCGCCTC
GGAGCAGAAGCTGCGGGTGGAACTGCTCAGCGCCTCCAGCCTGCTGCCCCTGGACTCCAATGGCTCCAGC
GACCCCTTCGTCCAGCTGACCTTGGAGCCCAGGCACGAGTTCCCCGAGCTGGCCCCCCGGGAGACCCAGA
GGCACAAGAAGGAGCTTCACCCTCTGTTTGAYGAGACGTTTGAATTCCTGGTGCCTGCTGAGCCGTGCCA
GAAGGACGGAGCGTGCCTCCTGCTCACGGTGCTGGACCATGACACGCTSGGGACTGACGACTTGGAAGGG
GAGGCCTTTCTGCCCCTATGCTCGGTGCCAGGCCTGACTGGGACCGAGGAGCCTGGCGAGGTGCCTCAGA
TCCGCCTGCCCCTCACCTACCCCGCACTCAACGGGGATCCCATCCTGCAGCTGTTGGAGAGCCGAAAGGG
TGATCGGGAGGCCCAGGTGTTTGTGAGGCTGCGGCGGCAGCGAGCCAAGCAGGCCTCCCAGCATGCCCCA
AGGCCAGGGCGGTAG
>g.012311t.1 CDS=2-2043	RING finger protein unkempt homolog(UNK)[SwissProt]
ATGAGTGCCTCGGGGGCCTGCCCTCGAGCCGCCGCGAAGTCCTGTCAGGCCCCCCCGCGCTCCGAGCCCG
GGAGCCCTTTTGTGTCCCCGAAGCCCCCTTCAGGTGCTSYTCCAAGCCGGGACAGTTACTTCAGGTACCT
GAAGGAATTCCGCACGGAGCAGTGCCCCCTCTTTGTACAACACAAATGCACTCAGCACCGGCCCTACACC
TGCTTCCACTGGCATTTCGTGAACCAGCGACGTCGCCGGTCCATCCGCCGTCGGGACGGCACCTTCAACT
ACAGCCCCGACGTCTACTGCACCAAGTACGACGAGGCCACAGGCCTCTGCCCGGAGGGCGACGAGACCAC
AGGGGACACTGAGCGCAGGTACCACCTGCGCTACTACAAAACTGGAATCTGTATCCATGAGACAGACTCA
AAAGGCAACTGCACCAAAAACGGCCTGCACTGCGCTTTTGCCCACGGGCCCCATGACCTCCGTTCCCCTG
TCTACGACATCAGAGAGCTCCAGGCGATGGAGGCCTTGCAGAACGGCCAGACCACAGTAGAGGGCAGCAT
AGAGGGCCAGACGGCTGGGGCTGCAAGCCACGCCATGATAGAAAAAATCCTCAGTGAGGAGCCACGGTGG
CAAGAGACCGCTTACGTGCTGGGGAACTATAAGACGGAGCCATGCAAGAAGCCCCCGAGGTTGTGCCGCC
AGGGCTATGCCTGTCCCTACTACCACAACAGCAAGGACCGGCGGCGGAGCCCCCGGAAACACAAATACAG
GTCATCTCCGTGTCCCAACGTAAAACATGGGGATGAGTGGGGAGACCCTGGCAAGTGTGAGAACGGAGAT
GCCTGCCAGTACTGTCACACCCGCACGGAGCAGCAGTTCCACCCAGAGATCTATAAATCCACCAAGTGCA
ACGACATGCAGCAGTCAGGCAGCTGTCCCCGAGGACCTTTCTGCGCCTTCGCCCACGTAGAACAGCCACC
CCTCAGTGACGATCTACAGCCTTCCTCAACCGTGTCGAGCCCCACTCAGCCGGGTCCTGTCTTGTACATG
CCATCTGCTGCCGGAGACTCGGTGCCCGTGAGCCCTTCCAGCCCGCATGCCCCTGACCTCAGCACTCTCC
TCTGTAGAAACAGCAATCTRGGAAGCCCATCTAATCTCTGCGGCTCCCCCCCGGGCTCCATCAGGAAGCC
CCCAAACCTGGAAGGCATTGTCTTCCCTGGGGAGTCTGGCCTCGCCCCTGGCAGCTATAAGAAGGCTCCT
GGCTTTGAGAGGGAAGACCAGGACATGCTGGGCATCCTTCCCGTGGGCAGCCCCCTGACCTCAAGCATCT
CTTCTAGTATCACCTCCAGCCTGGCAGCTACTCCTCCTAGCCCTGCCGGCACCAGCAGCGTCCCTGGCAT
GAATGCAAATGCTCTGCCCTTCTATCCCACCAGCGATACGGTAGAGTCAGTCATAGAGTCTGCCTTGGAT
GACTTGGACCTGAACGAGTTTGGGGTGGCTGCCCTAGAGAAGACTTTCGATAACAGCACGGTGCCCCACC
CAGGCAGCATCACAATTGGTCTGAACGGGATGAATAGCAGCATCTGGGAGCATTTTGCCTCTGGTAGCTT
CTCCCCAGGCACTTCCCCTGCCTTCCTGTCAGGGCCAGGGGCTGCTGAGCTGGCCCGGCTGCGGCAAGAG
CTCGAAGAAGCTAATGGCACCATCAAGCAGTGGGAGGAGTCCTGGAAGCAAGCTAAGCAGGCTTGTGATG
CCTGGAAGAAGGAGGCAGAGGAGGCCGGTGAGCGGGCCAGTGCAGCAGGTGCCGAGTGCGAGCTGGCCCG
GGAGCAGCGGGATGCACTGGAGGGTCAGGTTAAGAAGCTACAGGAAGAGCTGGAGCGGCTTCACTCGGGT
CCGGACCCGCAGGCCCTACCCACCTTCTCTGACCTGGAGGCCCTCTCGCTCTCTACCCTTTACTCCCTCC
AGAAGCAGCTGCGGGCCCACCTGGAGCAAGTGGACAAGGGGGGCCAGAAGCAGACCTTGAGAGTCTTGAG
GGCAACAGCCTGA
>g.012317t.1 CDS=2-411	Histone H3.3A(His3.3A)[SwissProt]
ATGGCCCGAACCAAGCAGACTGCCCGTAAATCCACGGGTGGGAAAGCGCCCCGCAAACAGCTGGCCACTA
AAGCCGCCCGGAAAAGCGCCCCTTCTACCGGCGGGGTGAAAAAACCTCATCGCTACAGGCCTGGGACCGT
AGCCCTTCGGGAGATCCGCCGTTACCAGAAGTCCACCGAGCTTCTGATCCGGAAGCTGCCTTTCCAGAGG
TTGGTGAGGGAGATCGCCCAGGATTTCAAAACCGATCTGAGGTTTCAGAGCGCCGCCATTGGCGCGCTTC
AGGAGGCCAGTGAAGCGTACCTGGTGGGTTTATTTGAAGATACTAATCTGTGTGCCATCCACGCTAAGAG
AGTCACCATCATGCCCAAAGACATCCAGTTGGCTCGCCGGATACGGGGAGAGAGAGCTTAA
>g.012327t.1 CDS=2-1179	Galactokinase(galK)[SwissProt]
ATGGCCGCTTCGAGCCCGCCCCGGGCCGGGGAGCTGCTGGCCGAGGCCCGCAGAGCTTTCCGGGAGGAGT
TCGGGGCCGAGCCCGAGCTGGCGGTGTCGGCGCCGGGCCGGGTCAACCTGATCGGGGAGCACACGGACTA
CAACCAGGGCCTGGTGCTGCCCATGGCGCTGGAGCTGGTGACTGTGCTGGTGGGCAGCCCCCGGGCAGAT
GGCCTTGTCTCCCTCCTCACCACCTCTGAGGATGCTGATGAACCCAGGCGGCTGCAGTTTCCACTGCCTA
CAGCCCAGAGATCACTGGAGCCTGGGACCCCCCGCTGGGCCAACTATGTCAAGGGAGTGATTCAGCACTA
CCCAGCTGCCCCCCTCCCTGGCTTCAGTGCAGTGGTGGTCAGCTCAGTGCCCCTGGGGGGTGGGCTGTCC
AGCTCCGCATCCCTGGAAGTGGCCACGTACACCTTCCTGCAGCAGCTCTGCCCAGACTCAGGGTCAGTAG
CTGCCCGGGCTCAGGTGTGCCAGCAGGCCGAGCACAGCTTCGCAGGGGTGCCCTGTGGCATCATGGACCA
GCTCATCGCACTGCTCGGGCAGGAAGGCCACGCGCTGCTCATTGACTGCAGGTCCCTGGAGACAAGCCTG
GTGCCACTGACAGAGCCTAAGTTGGCTGTGCTCATCACCAACTCCAATGTGCGCCACTCCCTGGGCTCCA
GTGAGTACCCTCTGCGGCGGCGCCAGTGTGAAGAAGTAGCCCGGGCATTGGGCAAGGAAAGCCTTCGGGA
GGTGCAGCTGGAGGAGCTGGAGGCGGGCAGAGAGCTGGTGAGCAAGGAAGGCTTCCGGCGGGCACGGCAC
GTGGTAGGTGAGATCCGGCGCACGGCCCAGGCGGCAGCTGCCCTGTGCCGCGGAGACTACAGAGCCTTCG
GTCGCCTCATGGTAGAGAGTCACCACTCGCTCAGGGATGACTACGAGGTGAGCTGTCCCGAGCTGGACCA
GCTCGTGGAGGCTGCGCTTTCAGCACCTGGGGTTTACGGCAGCCGCATGACTGGTGGTGGCTTTGGCGGC
TGCACTGTGACCCTGCTGGAAGCCTCCTTCACTTCCCAGGTCATGCAGCACATACAGGAGCAGTACAGTG
GTACCGCCACCTTCTACCTCTCTCAGGCAGCTGATGGTGCCAAGGTGCTGCACTGGTGA
>g.012329t.1 CDS=2-4905	Integrin beta-4(ITGB4)[SwissProt]
ATGACTGTCAGCTTCCCCGGGGAAATGGCGAACCGCTGCAAGAGGGCCCAGGTGAAGAGCTGCACGGAGT
GCATCCGCGTGGACCAAGACTGTGCCTACTGTGTGGATGAGGAGATCGAGATCAACAAGACCCTGCGGCG
CAGCCAGGTGTCCCCCCAGGGGCTGCGGGCCCGGCTGCGGCCAGGCGAGGAGCAGCACTTTGAGCTGTTG
GTGTTTGAGCCCAGGGAGAGCCCTATGGACCTGTACATCCTCATGGACTTCTCCAACTCCATGTCCGATG
ATCTGGACAACCTCAAGCAGATGGGGGAAAGGCTGGCCCAGGTCCTGAGCCAGCTCACCAATGACTACAC
CATTGGATTTGGCAAGTTTGTGGACAAAGTCAGCGTCCCTCAGACAGACATGAGGCCTGAGAAGCTGAAG
GAGCCCTGGCCCAACAGCGACCCCCCCTTCTCCTTCAAAAATGTTATCAGCCTGACGGAAAACTTGGAGG
AGTTTCGGAATAAACTGCTGGGAGAACGGATCTCAGGCAACCTGGACGCTCCCGAAGGAGGTTTTGATGC
CATCCTGCAGGTGGCCGTGTGCACGAGGGACATTGGCTGGCGCCCCGACAGCACCCACCTGCTGGTATTC
TCCACCGAGTCAGCTTTCCACTATGAGGCCGATGGTGCCAACGTGCTGGCTGGCATCATGAGCCGCAATG
ACGAGGCATGCCACCTGGACACCTCGGGCACCTATACCCAGTACAAGACACAGGACTATCCATCAGTACC
CACCCTGGTGCGCCTGCTTGGCAAACACAACATTATCCCCATCTTCGCCGTCACCAACTACTCCTACAGC
TATTACGAGAAGCTGCACACCTACTTCCCCGTCTCCTCGCTTGGGGTGCTGCAAGAGGACTCCTCCAACA
TTGTGGAGCTGCTGGAGGAAGCCATCAATCGCATTCGTTCTAACCTGGACATCCGGGCCCTGGAAAGTCC
CCGAGGCCTGCGGACAGAGGTCACCTCCAGGATGTTCCAAAAGACAAATACCGGCTCCTTTCATATCCAG
CGTGGGGAAGTGGGCACATACCAGGTGCAGCTGAGGGCCTTGGAATTTGTGGATGGGACTCACGTGTGCC
ARTTGGGAGAGGAGGACCAGAAGGGCAACATCCACCTGAAGCCCTCCTTCTCAGATGGCCTCAGGATGGA
TGTGGGCATCATCTGTGACGTATGCCCCTGTGAGCTGGTACGATGCGGCCCCTCCAGGAGTGGCAAGACC
TGCAGCTGCTCCACTGGTTCACTGAGTGACATAAAGCCCTGCCTGAGGGAGGGTGAAGACAAGCCGTGCT
CTGGGCGTGGCGAGTGCCAATGCAGCCACTGTGTGTGCTATGGAGAAGGCCGCTATGAGGGTCCATTCTG
CGAGTATGACAACTTCCAGTGTCCCCGTGCCTCGGGGGTCCTCTGTAATGACCGGGGACGGTGTTCCATG
GGCCAATGTGTGTGTGAGGCTGGCTGGACAGGCTTGAGCTGTGACTGTCCTCTCAGCAATGCCACCTGCA
TCGACAGCAGTGGGGGCATCTGTAATGGGCGTGGCTACTGTGAGTGCGGCCGCTGTCACTGCAACCAGCA
CTCACTCTACACGGACACCACCTGTGAGATCAACTACTCTGCGATCCGCCTGGGCCTCTGCGAGGACCTG
CGCTCCTGTGTGCAGTGCCAAGCCTGGGGCACCGGTGAGAAGAAGGGCCGCACGTGCGAGGAGTGCAGCT
TCAAGGTCAAGATGGTGGACGAGCTTAAGAAAGGAGAGGAGGTGTTGGAGCACTGCTCCTTCCGGGATGA
GGAGGATGACTGCACATACAGCTACACCGTGGAGGGCGACGGCACCCCGGGGCCCAAYAGCACTGTCCTG
GTGCACAAGAAGAAAGGTCACATGGTGGGCTTCAAAGAGGACCACTACATGCTGCGGGAGAACCTGATGT
CCTCTGACCACCTGGACACGCCCATGCTACGCAGCGGGAACCTCAAGGGACGTGATATGGTCAGATGGAA
AATCACCAACAACGTGCAGCGGCCTGGCTTTGCCACCCACACCTCCAGCATCAACCCCACAGAGCTGGTG
CCCTATGGGCTGTCCCTGCGCCTCGCCCGCCTATGCACCGAGAACCTGCTAAAGCCGGGCACGCGAGAAT
GTGACCAACTGCGCCAGGAGGTGGAGGAGAACCTGAATGAGGTGTACAGACAGATCACAGACACACACAA
GATCCAGCAGACCAAATTCCGGCAGCAGCCCAACTCTGGGAAAAAGCAGGACCACACCATTGTGGACACG
GTGCTGACGGCGCCGCGCTCGGCCAAGCAGGCCCTGCTCAAGCTGACAGAGAAGCACGTGGAGCAGGGGG
CTTTCCACGAGCTCAAGGTGGCCCCCGGCTACTACACCCTCACTGCAGACCAGGATGCTCGGGGCATGGT
GGAGTTCCAGGAGGGCGTGGAGCTGGTAGACGTGCGGGTACCCCTCTTTATCCGGCCGGAGGATGACGAT
GAGAAGCAGCTGYTGGTTGAGGCCATCGACGTACCCATGGGCACGGCCACCCTCGGGCGCCGCTTGGTAA
ACATCACCATCATCAAGGAGCAAGCCAGCGGGATAGTGTCCTTCGAGAAGCCCGAGTTCTTGGTCAGCGG
CGGGGAGCAAGTGGCCCGCATTCCTGTCGTCCGGCGCATTCTGGACAGTGGCAAGTCCCAGGTCTCCTAC
CGCACACAGGATAACACTGCACAGGGCAACCGGGACTACATCCCCGCAGAGGGTGACCTACTGTTCCAAC
CTGGGGAGACCTGGAAGGAGCTGCAGGTGAAGCTCCTGGAGCTGCAGGAGATGGATGCCCTCCTGCGGGG
CGGCCAGACCCGCCGCTTCCACATTCAACTCAGCAACCCCAAGTTTGGAGCCCGCCTGGGCCAGCCCCAC
TTAGCCACCGTCATCATTGGGGAACGAGATGAACTGGACAGGAACTTCACAAGCCAGATGCTGTCATCCT
TCCCATCCCACCATGGTGAACTGGGTGCCCCCCAGAACCCTAATGCCAAGGCTGCCGGGTCCCGGAAAAT
CCACTTCAACTGGYTGCCCCCTCCTGGCAAGCCAGCAGGGTACAGGGTGAAGTACTGGATCCAGGGTGAC
TCTGAGTCCGAAGCCCACCTGCTTGACAGCAAAGTGCCCTCAGTGGAGCTCACCAACCTGTACCCATATT
GCGACTATGAGATGAAGGTGTGCGCCTATGGGGCCCAGGGCGAGGGCCCGTACAGCTCCTTGGTGTCCTG
CCGCACGCAGCAGGAAGTGCCCAGCGAGCCAGGGCGGCTGGCCTTCAATGTCGTCTCCTCTACGGTGACC
CAGCTGAGCTGGGGTGAGCCGGCTGAGACCAACGGCGAGATCACGGCCTATGAGGTCTGCTACGGCTTGG
TCAACGAGGACAACCGACCCATCGGGCCCATGAAGAAGGTGTTGGTGGACAGTCCCAAGAAGCGGATGCT
GCTCATTGAGAACCTGCGGGAGTCCCAGCCATACCGCTACACGGTCAAGGCGCGCAATGGGGCAGGCTGG
GGGCCCGAGCGGGAGGCCATCATCAACCTGGCCACCCAGCCCAAGAGGCCCATGTCCATCCCCATTATCC
CGGACATCCCCATTGTGGACGCCCAGTGTGGGGAAGACTATGAGAGCTTCCTCATGTACAGTGATGATGT
TCTACGCTCCCCTACTGGCAGCCAGAGGCCTAGCGTCTCCGATGACACTGAGCATCTGGTGAATGGACGG
ATGGACTTTGCCTTCCCGGGCAGCGCCAACTCCCTGCACAGGATGACGGTGGCCAACACTGCCTATGGGA
CCCACCTGAGCCCACACGTGTCCCACCGGGTGCTGAGTACATCCTCCACCCTCACGCGGGACTACCACTC
GCTGACCCGCACAGAACACTCCCACTCTGCCACGCTGCCCAGAGACTACTCCACCCTCACCTCCCTCTCC
TCCCACAACTCCCGCTTGGCCCCGAGTTTGCCCAACACACCCACCCGCCTGGTGTTCTCAGCACTGGGAC
CCACATCTCTGAAAGTGAGCTGGCAGGAGCCACAGTGTGAGCAGGTGCTGCAGGGCTACAGCGTGGAGTA
CCAGCTGCTGAACGGCGGGGAGCTGTATCGGCTCAACATCCCTAACCCCAGCCAGACTTCAGTGGTGGTG
GAAGACCTTCTGCCCAACCATTCCTACCTGTTCCGCGTACGGGCCCAGAGCCAGGAAGGCTGGGGCCCAG
AACGCGAGGGCGTCATCACCATTGAGTCCCAGGTGCACCCCCAGAGTCCGCTCTGCCCCCTGCCAGGCTC
CCCCTTCACTTTGAGCACACCCAGTGCCCCAGGCCCACTGGTGTTTACTGCCCTGAGCCCAGACTCCCTG
CAGTTGAGCTGGGAGCGGCCACGCAGGCCTGAAGGGAACATCCTTGGCTACGTGGTGACCTGTGAGATGG
CCCATGGAGGAGAACCAGCCACGTTCCTGGTGGATGGGGACAGCCCCGAGAGCCGGCTGACCGTGCCAGG
CCTCTGTGAGAACGTGCCCTACAAATTCAAGGTACAGGCCAGGACCACCGAGGGCTGTGGGCCAGAGCGT
GAGGGCATCATCACCATTGAGTCCCAGGATGGAGGCCCTTTCCCACAACTGGGCAGCCACCTTGGACTCG
TCCAGCACCCACTGCCAGGCGAGTACAGCAGCATCACCACCACCCACACCAGTACAACTGAACCCTTCCT
ACTGGATGGACTGACCCTGGGGTCCCAGCGCCTGGAAGCAAGTGGCTCCCTCACCCGCCACGTGACTCAG
GAGTTTGTGAGCCGGACACTAACCACCAGTGGCACCCTCAGTACCCAGGTGGACCAGCAGTTCTTCCAGA
CCTGA
>g.012345t.1 CDS=2-816	SAP30-binding protein(Sap30bp)[SwissProt]
ATGGCGGGGAAGAGGAATGTTCTGTCGTCTCTGGCAGTTTACGCGGAAGATTCAGAGCCCGAGTCCGATG
GCGAGGCTGGAGTCGAAACGGCGGGCGGCGCGGCTGAGGAGAAAGGTGGATTAGTATCTGAAGCCTATGG
AGAGGATGACTTTTCTCGCCTYGGAGGTGATGAAGATGGTTATGAAGAAGAGGAGGATGAGAACAGCAAG
CAGTCGGAAGATGACGATTCAGAGACTGAAAAACCTGAGGCTGATGACCCAAAGGATAATCCCGAAGTAG
AAAAGCGAGATCCTCAGGAATTAGTCGCCTCCTTTTCTGAAAGAGTCCGGAACATGTCACCTGATGAAAT
CAAGATCCCGCCCGAACCCCCTGGCAGGTGTTCGAACCACTTACAAGACAAGATCCAGAAGCTTTATGAA
CGAAAGATAAAGGAAGGAATGGATATGAACTATATTATTCAAAGAAAGAAAGAATTTCGGAACCCCAGCA
TCTACGAGAAGCTGATCCAGTTCTGTGCAATTGATGAGCTGGGCACCAACTACCCAAAGATCGARTTTGT
GACAGGCACCAAGAAAGGTACCACAACCAACGCCACAGCCACCACCACCACCACAGCCAGCACAGCAGTT
GCAGATGCCCAGAAGAGAAAGAGCAAGTGGGACTCCGCCATTCCGGTGACGACGATAGCGCAGCCAACCA
TCCTCACCACCACAGCCACCCTGCCAGCTGTCGTCACGGTGACCACCAGTGCCAGTGGCTCCAAGACCAC
TGTGATCTCTGCCGTGGGCACCATCGTGAAAAAGGCCAAGCAGTGA
>g.012346t.1 CDS=2-2814	ATP-dependent DNA helicase Q-like 3(RECQL3)[SwissProt]
ATGAGCGCTCACCCTTTTGACCGTGAACGTCGAGTCCGGAGCACGCTGAAGAAGGTCTTTGGGTTTGACT
CTTTTAAGACACCTTTACAGGAGAGTGCGACCATGGCTGTAGTGAGAGGTGACAAGGATGTCTTTGTGTG
CATGCCCACGGGGGCAGGAAAATCCCTCTGCTATCAGCTCCCTGCTCTGTTGGCCAAAGGCATCACCATC
GTAGTCTCTCCACTCATTGCTTTGATTCAGGACCAGGTGGACCACTTGCTGGCCCTGAAGGTACGAGTGA
GTTCCCTGAACTCCAAGCTCTCAGCACAGGAGAAAAAGGAGCTGCTTTCTGATCTAGAGCGAGAAAAGCC
ACAGACCAAACTTCTGTACATCACACCAGAGATGGCAGCCTCACCTTCCTTCCAGCCCACCCTGAACTCA
CTGGTGTCCCGCCACCTGCTCTCCTACCTGGTGGTGGATGAAGCTCATTGTGTTTCTCAGTGGGGGCACG
ACTTCCGTCCTGACTACTTGCGTCTAGGTACCCTCCGTTCCCGCCTAGCACATGCCCCATGTGTAGCTCT
GACYRCCACAGCCACTCTCCAAGTCCAAGAGGATGTGTTTGCTGCCCTCCACCTGAAGCAACCAGTTGCC
ACCTTCAAGACTCCCTGCTTCYGGGCCAACCTCTTCTATGATGTGCAGTTCAAAGAACTGCTTTCTGATC
CCTATGGGAACCTGAGGGACTTCTGCCTTAAGGCTCTTGGACAGAAGGCTGATAAAGGGTTGCTGTCTGG
CTGTGGCATTGTTTACTGCAGGACCAGAGAGGCTTGTGAACAGCTGGCAACAGAGCTCAGTTACAGAGGT
GTGAATGCCAAGGCTTACCACGCAGGGCTGAAGGCTTCTGAAAGAACACTGGTGCAGAATGAGTGGATGG
AGGAGAAGGTGCCTGTCATTGTTGCAACCATTAGTTTTGGGATGGGAGTGGACAAAGCCAATGTCAGGTT
TGTCGCCCACTGGAATATTGCCAAGTCTATGGCTGGGTACTATCAAGAGTCTGGCCRGGCAGGCAGAGAC
GGGAAGCCTTCCTGGTGCCRTCTCTATTACTCCAGGAATGACCGGGACCAAGTCAGTTTCCTGATCAGGA
AGGAAGTAGCAAAACTCCAGGAAAAGAGAGGGAACAAAGCATCTGATAAAGCTGCTATCTTGGCCTTTGA
TGCCCTGGTCACCTTCTGTGAAGAATTGGGGTGCCGCCATGCTGCCATTGCCAAGTACTTTGGGGATGCG
CCCCCTGCCTGCACCAAGGGCTGTGACCACTGCCGGGACCCTGCAGCCCTGCGGAAGCGACTGGATGCCT
TGGAGCACAGCAGCAGCTGGAATAAGACTTGCATCGGGCCTYCCCAGGGGAATGGCTTTGACCCTGAGCT
GTATGAGGGAGGCCGTCGGGGCTATGGGGGCTTCAGCAGGTATGATGAAGGTTCTGGAGGCAGTGGGGAC
RAGGGCAGAGACGAGGCCCACAAGCGGGAATGGAATCTCTTCTACCAGAAACAGATGAGCCTACGCAAGG
GCAARGACCCCAAGATAGAAGAATTTGTACCCCCAGATGAGGACTGTCCCCTGAAAGAGGCTTCTAGCAG
GAAGATCCCTAGACTCACTGTGAAGGCCCGTGAGCACTGCCTGGGGCTTCTGGAGGAGGCTCTGAGCAGT
AACTGCCAGGCCACAAGTACCACCCATGGCCCTGATCTCCAGGCCAAGGCTGTGGAGCTGGAACATGAGA
TGTTCCGAAATGCCAAGATGGCCAACCTGTACAAGGCCAGCGTGCTGAAGAAGGTGGCTGAGATCCACAG
AGCCTCCAAGGATGGGCAGCTCTACAATGTGGAAAGCAATACCAGGAGTTGCAGTATGCATGCCCAGCCC
CCAGAGCCCACTGAGTATGACATCCGGCCAGCCTCCCAGGTGTACTCGGATGAGGACTGCAGCAAGGCCC
TCCCTGGGCCCAGAGCAGAGGCTCCTGGAAGCAGTGTTCATTGTGGAGGATCCTCCCCTGAGAGGATGGG
GAAAAGCCCCTCCAAGGGTGGTCCCCTTGCCAAGGCCCGGGCCAGTAAGAAGCAGCARCTCCTAGCYGCA
GCGGCCCTCAAGGATTCTCAGAACATCACCCGCTTCTGCCTAAGGGCCARKAGCCCGTCCCCCCTCACCT
CAGCCCCAGGGGCGGAAGATGCCRGCCCTGGCCCTTCRTGTGAGGGAATGCGGGGACCCCCAGCAGCCCC
AGAGAAGTGCGCAGGGGAGGAGGATGGAGCCCTGGGGTGTTTGGCTACGSACCCCMAGACCAAGGAGTGT
ACCAGGGAGAGGCCAAGAGCCTGCACACTTGGAGACCAGGGGTCCCCTGAAGGCCAGCCCATCCCCACAG
AGGAGACCCCCAGGGGCAAGCGGCCCAGACCCCAGCAGGAGAACCTAGAGAACCAGACTCAGAAGAGGCC
TCGCCCCTCAGCCAATGCCTCCGTCTTAGCTRAGGCCAAGGACAGCGTCCYGGCCTGGAATCAGGACACC
TTGAACCCCATGGCCCAAGGCTCCTGCCTTCTCCCAGCCCCTGGCATCTCTCTTAAGGAGGCTGCAAAYG
TTGTGGTCAAATGCCTGACCCCTTTCTACAAGGAGGGCAAGTTTGCATCCAAGGAATTGTTTAAAGCCTT
CGCCCGCCACCTCTCACACTCGCTGACTCAGAAGGCYTCTCCTGGAAGGAGTGTGAAGGAAGAGGCCCAG
ACTTTCATCAAGCAGTTTTTTCACRGTCGGGCCCGGTGCGAGAGTGAAGCTGACTGGCATGGCCTGTGTG
ACCCACAGAGATGA
>g.012348t.1 CDS=2-372	.
ATGGCYGGAACACCTATCCTGGCCCCTCCCTTCCCAGAGGCTGTGAGCCAGCTGCCCCTCTTTGGCTACA
CTGTCTATGTGGTGCTGCGGGTGAGTCAAATGGCCCTGCCTGGACCCAGCCTCCTGGGACTGAACCACCA
GCATCTCATCGTCATGGACCCCTGCAGCCAGAAACAGTGCTGCTCCATCACCCTGAAGGACCTGCACCGG
CTCCACCTGCTGAGCCCCCTGGAGAGTGAGGGACCCCCTGGCCTGGAACTCAACTATGGCTCTGCCGACA
ACCCCCAGACCATCTGGTTTGAGCTGCTGAAGGCCCACGAACTGATGCACACCATCGTCTTCCTGACGGA
CAGAGGCCTTCCTTCCAAGTAG
>g.012350t.1 CDS=2-7170	.
ATGAGCTTGGGCCTGTGCTGCCCTCCCCCACAGCTGGAATGGGGCTCCACACTCAGCACCATGCGGCGGT
TCCTGAGGCCAGGGCACGACCCTGCGCGGGAGAGGCTCAAGCGGGACCTCTTCCAGTTTAACAAGACGGT
GGAGCATGGCTTCCCACACCAGCCCAGCGCCCTTGGCTACAGCCTATCTCTGCGCATCCTGGCCATTGGC
ACCCGCTCTGGAGCCGTCAAGCTAGGTCCTGGCCCTTTAGCGGGAGGGGGTRGTGTCCTGCCTTCTGCAG
CTTTTCCTGAGCCTGCTGCCCGWAGCTATGGTGCGCCAGGGGTGGAGTTCATGGGGCTCCACCGAGAGAA
CAATGCTGTGGTACAGATCCATTTCCTACCTGGCCAGTGCCAGCTGGTCACCCTGTTAGATGACAACAGC
CTGCACCTGTGGAGACTGACAGTCAAAGGCGGTGTGTCGGAGCTGCAGGAAGATGAGAGTTTCACACTGC
GTGGCCCCCCAGGGGCTGCCCCCAGCGCCACACAGATCACCGTGGTCCTGCCACATTCCTCCCACGAGCT
CCTCTACCTGGGCACTGAGAGCGGCAACGTTTTCGTGGTGCAGCTGCCGGGCTTCCACATGCTGGAGGAG
CAGACCATCACCTCGGACGCCGTGCTGCAGTGGTTGCCCGAGGAGGCCCGCCACCGGCGGGTGTTTGAGA
TGGTGGAAGCTCTGCAGGAGCACCCCCGTGACCCCAACCAGATCCTCATCGGCTACAGCCGGGGCCTCAT
CGTCATCTGGGACCTGCGGGGYAGCCGCGCACTCTGCCATTTCCTCAGCAACCAGCAACTGGAGAATGTC
TGCTGGCAGCGGGACGGCCGCCTGATTGTCAGCTGCCATTCCGACGGCAGTTACTGCCAGTGGCCTGTGT
CCAGCRACGCCCAGCAACCGGAGCCCCTGCGCAACTGTGTGCCTTACGGTCCTTTTCCTTGCAAAGCTAT
TACCAAAATCTTCTGGCTGACCACCAGGCAGGGGTTGCCCTTCACCATCTTCCAGGGGGGCATGCCACGG
GCCAGCTATGGGGACCGCCACTGCATCTCGGTGGTCCACGACGGCCAGCAAACGGCCTTTGACTTCACCT
CCCGCATCATCGACTTCACGGTCCTCACTGAGGCGGACCCTGYGGCAGCCTTTGACAACCCCTATGCCCT
GGTGGTGCTGGCCGAGGAGGAGCTGGTGGTGATCGACCTGCAGACGACTGGTTGGCCGCCAGTCCAGCCT
CCCTACCTGGCCTCCCTGCACTGCTCCGCCATCACCTGCTCCCACCACGTCTCCAACATCCCCCTGAAGC
TGTGGGAGCGGATCGTTGCTGCGGGCAACCAGCAGCAGACACACTTCTCCACCATGGAGTGGCCCATTGA
TGGTGGCACCAGTCTGGCCCCAGACCCTCCCCAGAGGGACCTGCTGCTCACAGGGCACGAGGATGGCACA
GTGCGGTTCTGGGACGCCTCCGGTGTCTGCTTACGACTGCTGTACAAACTGAGCACGGTCCGGGTGTTCC
TCACCGACACAGACCCCAATGATAACCTCAATGCCCAGGGTGAGGATGAGTGGCCCCCACTCCGCAAGGT
GGGCTCCTTCGACCCCTACAGTGATGATCCCAGGCTGGGCATCCAGAAGATTTTCCTCTGCAAATACAGT
GGCTACCTGGCTGTGGCAGGCACGGCGGGGCAGTGCCAGCCCCCGGCTGTGGTCACCTCCTTGGCCTTGC
ACTCTGAGTGGCGGCTTGTGGCCTTCGGCACAAGCCATGGTTTTGGCCTCTTTGACCACCAGCAGCGGCG
GCAAGTCTTTGTCAAATGCACGCTGCACCCTAGTGACCAGCTAGCTTTGGAGGGCCCGCTGTCCCGAGTG
AAGTCCCTAAAGAAATCCCTGCGCCAGTCCTTCCGCCGGATTCGTCGGAGCCGAGTGTCCAGCCGGAAGC
GGCGACCAGCTGGTCCCCCTGGAGAGGTGCAGGAGGGGAGCGCCAGGGCCGAGCGGGTGGGTGTGCAGAA
TATGGAGCTGGCGCCCGTGCAGCGGAAAATTGAAGCTCGCTCAGCAGAGGACTCCTTCACGGGCTTTGTC
CGGACCCTCTACTTCGCCGACACTTATCTGAGGGACAGCTCCCGCCACTGCCCCTCTCTGTGGGCTGGCA
CCAATGGAGGTGCTGTCTACGCCTTTGCCCTGCGCGTGCCCCCCGCCGAGCGGAGAATGGATGAGCCCGT
GCGGGCAGAGCAGGCCAAGGAGATCCAGCTGATGCACCGAGCACCCGTGGTGGGCATCCTGGTGCTGGAC
GGACATAGCGTGCCCCTTCCTGAGCCCCTGGAGGTGGCGCATGACCTGTCAAAGAGCCCCGACATGCAGG
GAAGCCACCAGCTGCTTGTGGTGTCAGAGGAGCAATTCAAGGTGTTCACGCTGCCCAAGGTGAGTGCCAA
GCTGAAGCTGAAGCTGACCGCTCTGGAGGGCTCGCGGGTGCGGCGGGTCAGCGTGGCCCACTTCAGCAGC
TGTCGAGCCGAGGACTACGGGGAGCACCACCTGGCYGTCCTCACCAACCTGGGCGACGTGCAGGTGGTCT
CGCTGCCCCTGCTCAAGCCCCAGCTTGCGAAGAGCCCGGCTCCCGGGGACGCCTCGGAGGACGAGGACCG
GACTCCGGATCCCAAGTTCGCCGTCGTGTTCCCCAGGATCCACAGGACTGGGAGGGCGTCGAGCAGCCGG
AGCTCAGAGGACGCGTCCGCGGACGCCCCACCCGCGGAGGGGCACGTCCGGCCTTGTGCAGGAGCCTCGG
GAGACAGTGAGGGGCGCGGGGCGAGTGGACAAAGTGGGGCCGGGTCCCCCCGAGGGTCTCTCCTCGGCCC
TCCTGCCCACGACGAGCCCCCACTCGACGAGAGCGGCTCCAGCAGCGGGGCGGAGCCCGAGACCTTGGGG
GCCGAGGCCCGGGTCCACTGGGCCCAGAGCTCAGAACCCCGCCAGGACCCTGGGCTTGGCGCCGACGCGC
TGCTGCCCAGACTCACCTTGGAGACCCGCGTGCGGTGGGAGAGGAGCCCCGGGCCCTGCGGGTCCCCGAG
GGAGCGGTGGGAGCCCGAGGACGAGACCGAGGAAGCGCTGGAGAGGGACCTGGAGCTGAGCCTGGGGCCC
GGCCTGGAGCTGCCGCCCGCCCTGGACGCTGAGGGCAGGAGCCCTGGGGAAGGTCTGGAAGACACGGAGG
ACCTGGCTCTGCTGCGACACATTTTGGCCATCGTGGTATCAGCCTATAGCCTGTCGCAGAGCACCGGGCA
GGGCACATGCATTCTCCTCAGTGGGCACAGTGGCTCCGGGAAGACAGAGGCTGCCAGCAAGATCGTGCAG
TTCCTCAGCAGCCTGGCACAGGAGCAGACAAGGGACAGAAGATGTCAGCTGGATGGCGTGCTGCTCCTGC
TCAGCAGCTTTGGCCACGCCAAGACAGTCCTCAATGCCAACGCCAGCCGCTTTGGCCAGGTCTTCTGCTT
CTGCCTGCAGCGGCCCAGGACCGGACCACTACTCCCCCTAAGCCAGTCCTTCTCCCCAAAGGCCCAGGCT
GAGCGGAGCTTCCATGTGTTCTATGAGATGCTGGCRGGGCTAGACCCTGTGGAACGGGAGCAGCTCTCCC
TCCAGGGGCCAGAGACCTACTACTACCTCAACCAGGGCCAGGCCTGCAGTCTCCAGGGTAAGGACGACGC
CCAGGACTTTGAAGGACTGCACAAAGCCCTGCAGGTCATATGCCCCGAGGAGGTGACTGCCACCTGGGCC
GTGCTGGCCGCCATCCTGCACCTGGGCAACATTTGCTTCTCTTCCTCAGAGCGGGGGTCCCAGGAGGTGG
CTGCTGTGTCCAGCTGGGCCGAGATCCACACAGCAGCCCGGCTACTGCTGGTGCCRCCTGAGCGCCTGGA
GGGGGCTGTCACCAGGAGGGTCGTGGCCCTGAGGGTGAATGGCCTGGAGCAGCTGTGTAATAACCTTGCC
AGCGAGCGCCTGCAGCTCTTCTCCAGCCAGATGCTTCTGGCCCAGGAGGAGGAGGTGTGTCGGCGAGAGC
TGCTGTCCTGGGTGCCCATTCCCCAGCCCGTGCGGGAGACCTGCCTGGACCTCCTCATAGACCAGCCTCA
CAGCCTCCTGAGTATCCTGGATGCCCAGACATGGCTGTCACAGGCCACAGACCACACCTTCCTCCAGAAG
TGCCACTATCACCATGGCAATCACACCTGCTATGCCAAACCCCAGCTGCCCCTTCCTATCTTCACCGTGA
GGCATTACGCGGGGACCGTCACCTACCAGCTTCCAGGCCTTTTTGACGTGGGACACGTGGCAGAGCAGCT
GCACCAGGCGGGTGTCCTGGAGGCYGTGTAYGCCCGAAGTGCCAACTTTCCTGTCCGTGTGGCCTTTCAG
GCCTTCCTGGCCAGGATCAAATCCATGGTCTTTGGAGAAGTTTATGGTCCTGGGGGCCGGCAGCAAGCCT
TGGCTGAGAGCATCACCGAGTCCATGCCCCCCGAAGTTCCTGCCCGGCCCCACCTGACCCTCCCGCCTGA
CATCAACCAGTTCCTGTTCTCCAGCTTCATCTCCACGAACTTTCTGGACCCAGTGCTGCCCAGCCCTGGA
CAGCCGCTGGCCAAGCCCCTGACCCGGCTGGATGGTGAGAACCCTCAGCATGCCCTGGACATCAACAAGG
TGATGCTGCGGCTCCTGGGGGATGGGTCCCTGGCCCCATGGCAGGAGCAGACCATGGGTGAATACCTGGT
GCGACAGGGGCAGCGCTGGCCAGGGCTGCGGGACGAGATCTTCAGCCAGCTTGTGGCCCAGATCTGGCAC
AACCCGGACGAGCAGCAGAGCCAGCGCAGCTGGGCCCTCATGGCCATCCTGCTGAGCGCCTTTCCCCCCA
TGCCCACCCTACAGAAGCCACTACTGAAATTTGTGTCTGACCAGGCCCCCAGAGGCATGGCAGCACTGTG
CCAGCACAAGCTGCTGGGGGCCATGGAACAGACGCATCTGGCCCCCAGGATGGCACGAGCCTACCCACCC
ACCCAACTCGAGTGGACGGCTGGCTGGCGGCGGGGCCGCATGGCGCTGGACATCTTTACCTTCAATGGTG
AATCTCGGGGCTCAGGGAACCTGGATGGCTTCCTGGACCACCTCTTCCAGCCAGTTCTCTCCCCAAGCCA
CAGCGATCTGGAGCAAGGCTGGGCTCTGAGCAGCCGCATGAAGGGAGGGGGGGCCATTGGGCCCATGCAG
CAAGGCAGCTACCCCATGGGGATGGTGCAGATGCCTGGATACCAGCCAGCCATGATGCCTGCACCCATGC
CTATGATGCCAGCGATGGGCGCGGTCCCTGCCATGCCAGCTATGGTGGTGCCACCACAGCCACAGCCGCA
GCCGCAGCCGCAGCCGCAGCCCCTGCTTCCCAGTGTGGACCAGAGGCAGCTCGCCATCCAGCAGCAGAAC
TTCATCAACCAGCAGGCGCTCATCCTGGCCCAGCAGATGACCACCCAGGCCATGACCCTGTCGCTGGAGC
AGCAGACACAGCAGCGCCGGCACCAGGCTCAGACCCGGGCCCAGGCCAAGGCCCAGGCCCCTGGAACTGC
TTCCCCGAACTCACCCCCAGCCGTCGCCCCCAAGCCCAAGAAGCCCATGGCCCCGCAGGAGGAGCCAGAG
CATGAACCAGAATCGGGTCTCATGTGTTTCTTCTTCTCCTGGTCAGAGCCATCCCCGCCRCCTCCCCCCA
TAGTAAAGAAGCCAGTGAYGCAAAGTAAGGCCAAAGCTGCACAAGAGGCTGAGGCTAAGCCGGCGGCCTG
GGAGGCGGAGCCTGCTGTCGCTCCTAAGCCAGAGTCCCGACAGCGGGCAGAGCCGAGCARGGAGATCCGR
AACATCATCCGCATGTACCAGAGCCGCCCAGGCCCTGTCCCTGTGCCAGTGCAGCCATCCAGGAAGCCCT
CAAAAATGTTCCTGAAGAAAAACAACCCTAAAGATGAGGCTCTGGCTAAGCTGGGGATCAGCAACACCCA
TGTCCCCACGTCGATCCTGAAGGACACCTTTGCCAAGTCCTGCATCCGGATCACCGAGGATGAGCGGAGC
AAAATGAAAGACCTGCTGGAAGACCTGGAGGTGGGCCTGGACTCGCTGGATACCACCGAGGACAATGTCA
AGAAGCGCATCGTGGTGGCTGCTAGGGACAACTGGGCCAATTACTTCTCCCGAATTTTCCCTGTCTCGGG
TGAGAGCAGCAGTGATGTGCAGCTGCTGGGCGTGTCCCACCGGGGGCTGAGACTGCTCAAGGACTCCGGC
TATGTCGTCGCCCTACGCAGCTACATCACCGACRACCACAGCCTCCTGAGCTTCCACCGTGGGGACCTCA
TCAAGCTGCTGCCGGTGGCCACCCTGGAGCCCGGCTGGCAGTTTGGCTCCACTGGCAGCCGCTCTGGACT
CTTCCCTGCCGACCTAGTTCAGCCAGCGGCGGCTCCAGACTTTTCCTTCTCGCCTGAGAGGAGCGGCCGG
CACCAGAGTCAGCTGCAGCCCAGGGAGCCGGGGCTGGCTCCCTGGGACGGGGCCGTGGAGGCTCCCATTC
AAGAATCACTCATCAGCCTCAGTGATGAGGACACAAACAAGCAGGCTGTGGAAAGCTTCCGGGTTCTGAT
GCAATTTATGGGGGACCAGCCTAAGCCCCGGGGCAAGAATGACTTGGAGCTCCTTTATGAGCTGCTGAAG
CTATGCCGGGAGGAGAAYCTCAGGGATGAGATTTACTGCCAAGTCATCAAGCAAGTCACCTGTCACCCTC
AGCCCCCCCACCTATATGCCCAGGTGGCGGCAGAAGTGCTGGAGGAGCTGTGTCGGCAAATGGGCATCAC
GGACCCCCAGGAAATGCAAGAATTTGCCCTCTTCCTCATCAAAAAGGAAGGCGAGCTGGTGCGGCCCCTG
CTGCCCCACGAGTACCTCAACAGCGTGGTGGAGCAGGACACAAGCCTGCACAGCCGGCGGCTCATCTGGG
AGACCCCACTGCATTTCGACAATCCCATCTACATCACCACGCACTACAAGCAGGTGCTGCGGGATTACCT
ACAGGGGAAGCTGTTGGTCAACCCCCAGGCAGACACCCAACTCGCCAGGCTGGCTGCCCTGCAGCACCGC
AGCCAGGACCAAGAGGACTACTCAGAGTGA
>g.012357t.1 CDS=2-837	tRNA-splicing endonuclease subunit Sen54(TSEN54)[SwissProt]
ATGGAGCCCNNNNNNNNNNNNNNNNNNCAGAAGCTGCCTCAGCGCTCGCATGGGCCCAAGGACTTCCTCC
CCGACGGTTCGGCCTCCCAGGCCGAGCGGCTGCGCGTGTGCCGCGAGGAGCTCTGGCAGCTGCTGGCGGA
GGAGCGCGTGGAGCGCCTGGGCAGTTTGGTGGCTGCCGAGTGGAGGCCGGAAGASGGCTTCGTGGAATTG
AAGTCTCCAGCGGGTAAATTCTGGCAGACCATGGGCTTCTCGGAACAGGGCCGCCAGCGGCTTCACCCCG
AAGAGGCCTTGTACCTGCTGGAGTGTGAGGCCTACCAGCTACTGCTGACTGAGGACGCTGTGACTTTTCT
GCAGTACCAGGTATCTGCCACCCTCTCCCAGGAGAGGAGCCAYCCATCCATTGAATCAGGTGCTAGACAC
CACCACCTGAAGAGACTGGGCTATGTGGTTCGACGATTCCAACCAAGCTCCATCCTGTCCCCTTATGAGA
GACAGCTGAACTTGGATGGCAGTGCCCAGTGCCTAGAGGATCAGAATGGCAAAAGGAAGAGAAGGAGCTC
CAGCTTTCGGCTGCTGGAGAAGTCTGGGGGCTTGGAGATCAGCTTTGACATTTATCAGGCCGATGCCGTG
GCCACATTCCGAAAGAATAACCCCGGCAAACCCTACGCCCGGATGTGCATTAGTGGATTTGATGAGCCAG
TTCCAGACCTCTGTACCCTCAAGCGGCTGTCCTACCAGAGTGGGGATGTTCCTCTGATCTTTGCCCTGGT
GGATCATGGAGACATCTCCTTCTACAGCTTCAGGGACTTCAAGCTGCCCAGAGATCTGGAACACTAA
>g.012361t.1 CDS=2-1875	Caskin-2(CASKIN2)[SwissProt]
ATGGGTCGTGAACAGGACCTGATCCTCGCCGTCAAGAACGGAGATGTGACTGGTGTGCAGAAACTTGTGG
CTAAGGTCAAGGCCGCAAAGACAAAGCTCCTCGGCTCCACGAAGAGACTCAACGTCAACTATCAGGATGC
TGATGGATTCTCTGCTCTCCATCATGCCGCCTTGGGGGGCAGCCTGGAGCTCATAGCCTTGCTGCTGGAG
GCTCAGGCCACTGTTGACATCAAGGACAGCAATGGCATGCGCCCACTGCACTACGCAGCCTGGCAGGGCC
GGCTGGAGCCAGTGAGGCTGCTGCTGCGTGCCTCTGCAGCCGTCAACGCCGCCTCGCTGGATGGGCAGAT
CCCACTGCATCTGGCTGCCCAGTATGGACACTATGAAGTGTCAGAAATGCTCCTCCAGCATCAGTCCAAC
CCATGCCTGGTCAACAAGGCAAAGAAGACACCCCTGGATCTGGCCTGTGAGTTTGGGCGGCTCAAGGTGG
CCCAGCTGCTACTGAACAGTCACTTGTGTGTGGCGCTGCTGGAGGGTGAGGCCAAGGACCCGTGTGACCC
CAACTACACCACACCCCTGCACTTGGCTGCCAAGAATGGCCACAGAGAGGTCATCAGACAGCTCCTTAGA
GCGGGGATTGAGATCAACCGGCAGACCAAGACCGGCACGGCGCTCCACGAAGCCGCACTGTACGGCAAGA
CGGAGGTGGTACGGCTGCTCCTGGAGGGCGGGGTGGACGTGAACATTCGGAACACGTATAACCAGACAGC
ACTGGACATCGTGAATCAGTTCACCACCTCCCAGGCCAGCCGAGAAATCAAGCAGTTACTGCGGGAGGCC
TCAGGGATCCTGAAGGTGCGAGCGCTCAAGGATTTCTGGAACCTCCACGATCCCACTGCTCTCAATGTCC
GGGCAGGGGATGTCATCACGGTGCTTGAGCAGCATCCCGATGGCCGCTGGAAGGGCCACATCCATGAGAG
CCAGAGGGGCACGGACCGTGTGGGCTACTTCCCCCCAGGCATTGTGGAGGTGGTCAGCAAGCGGGTGGGC
GTCCTCGCACCTCGCCTCCCATCTGCTCCCACCCCCCTGCGCCCAGGCTTCTCTCGGACACCACAGCCCY
CTGCTGATGACCCCTTACACCCTTTAACCTATGGCCAGCTTCCTCGGGTGGGCCTCAGCCCAGACAGCCC
AGGTGACAGGAATAGTGTAGGCAGTGAGGGCAGCGTGGGCAGCATCCGCAGTGCCGGCAGCGGGCAGAGT
TCCGAGGGCACCAACGGCCATGGCACTGGCCTTCTTATTGAGAACGCCCAGGACGCTCAGGCCATTCATA
ACTGGCTGAGTGAGTTCCAGCTGGAAGGCTACACCGCCCACTTTTTGCAGGCTGGCTATGATGTGCCAAC
CATCAGCCGTATGACTCCTGAGGACCTGACGGCCATCGGGGTGACCAAGCCTGGGCACAGGAAGAAAATC
GCCTCAGAGATTGCTCAGCTCAGCATCGCCGAGTGGCTGCCCAACTACATCCCGGCGGACCTGCGGGAGT
GGCTGTGTGCACTAGGGCTGCCGCAGTACCACAAGCAGTTAGTGAGCAGYGGCTACGACTCCATGGGGCT
GGTGGCCGACCTCACCTGGGAGGAGCTGCAGGAGATCGGAGTCAACAAGCTCGGTCATCAGAAGAAGCTG
ATGCTGGGAGTGAAGCGGCTGGCCGAGCTGCGGCGGGGCCTCCTGCAGGGGGAGGTCCCGGTTGAAGGCG
GCGGCCGCCGGCTAGCCAGAGGCCCGGAGCTCATGGCCATCGAGGGGCTGGAGAATGGGGACGTGCCCAT
CRTGACCTGCAGTGTCTGTCGCCTTTGCCCCAGCACAGAAGCTCTTGCTGCCTGA
>g.012375t.1 CDS=2-654	Protein E(sev)2B(drk)[SwissProt]
ATGGAAGCCATCGCCAAATATGACTTCAAAGCCACTGCTGACGATGAGCTGAGCTTCAAGAGGGGGGACA
TCCTCAAGGTTTTGAATGAAGAATGTGATCAGAACTGGTACAAGGCAGAGCTCAACGGGAAAGATGGCTT
CATTCCCAAGAATTACATAGAAATGAAACCACATCCGTGGTTTTTTGGCAAAATCCCCAGAGCCAAGGCA
GAAGAAATGCTTAGCAAACAGCGGCATGACGGGGCCTTTCTCATCCGAGAGAGTGAGAGTGCCCCYGGGG
ACTTCTCCCTCTCTGTCAAGTTTGGAAATGATGTGCAGCACTTCAAGGTGCTCCGAGATGGAGCTGGGAA
GTATTTCCTCTGGGTGGTGAAATTCAATTCTCTGAACGAGCTGGTCGATTATCACAGATCTACATCCGTC
TCCAGAAACCAGCAGATATTCCTCCGGGACATAGAACAGGTGCCACAGCAACCGACGTACGTCCAGGCCC
TCTTTGACTTTGATCCCCAGGAGGATGGAGAGCTGGGATTCCGTCGGGGAGACTTTATCCACGTCATGGA
TAACTCAGACCCCAACTGGTGGAAAGGGGCCTGCCATGGGCAAACYGGCATGTTTCCCCGCAATTACGTC
ACCCCTGTGAACCGGAACGTCTAA
>g.012413t.1 CDS=2-1677	Mitochondrial thiamine pyrophosphate carrier 1(TPC1)[SwissProt]
ATGGTCGGCTATGACCCCAAAGCTGATGGCAGGAATATTTCCAGTTTTGAGGTGGCTGTTGCTGGCTCTG
TGTCTGGACTTGTCACTCGGGTGATGATCAGCCCCTTGGATGTCATCAAGATCCGTTTCCAGCTTCAGAT
TGAACGCCTGTCTCGCAGTGACCCTGGTGCAAAATACCATGGGATCCTACAGGCCGGGAGACAGATCTTG
CAGGAGGAAGGCCCCACAGCATTCTGGAAAGGACATGTCCCAGCCCAGCTTCTCTCTATAGGCTAYGGAG
CTGTCCAGTTTCTGTCATTTGAACTCCTGACCGAGCTGGTGCACAGAGCCACCAAGTACGATGCCYGTGA
CTTCTCAGTGCACTTCGTGTGTGGCGGCCTGTCTGCCAGCGCAGCCACCCTCGCTGTGCATCCTGTGGAT
GTGCTGCGTACTCGCTTTGCAGCTCAGGGTGAGCCCAAGGTGTATAAAACCCTTCGAGAAGCCGTGGTGA
CCATGTATAGGACCGAAGGCCCCTTGGTTTTCTACAAAGGCTTGAACCCCACCTTGATTGCCATCTTCCC
TTACGCCGGATTCCAGTTCTCCTTCTACAGCGCCTTGAAGCACGTGCATGAATGGGTCATTCCCACCGAG
GGAGCAAACAGTGAGAACCTCAAAAACCTGCTCTGTGGCAGTGGAGCTGGAGTCATCAGCAAGACCCTCA
CGTACCCCCTGGACCTCTTCAAGAAACGGCTGCAGGTTGGAGGGTTTGAGCGGGCCCGAGCCACCTTCGG
GCAGGTCCGCAGCTATAAGGGCCTCCTGGACTGCGCCCGGCAGGTGCTGAGGGAGGAAGGCCCCAGGGGC
TTCTTCAAGGGCCTGTCTCCCAGCCTGCTGAAGGCCGCTCTCTCTACCGGCTTCGTGTTCTTCTGGTCTG
AGACCCTGAATCCTGAAGCTTCCCTGCTCCTGGCTGCTGATTATGAAGGTGCTGTCATTAGTCCCACCTC
TGTAAAGAGCTGTGGGGGCTGGATGGTCATGGGGGAGCCTGGTAGAGAGGAGTATAAAATCCAGTCTTTT
GATGCAGAGACTCAGCAGCTGCTGAAGACAGCACTCAAAGAGCCAGGTGCTGTGGACTTGGAAAAGGTGG
CCAACGTGATCGTGGACCATTCTCTGCAGGACTGTGTGTTCAGCAAAGAAGCAGGACGCATGTGCTATGC
CATTATTCAGGCTGAGAGCAAGCAAGCAGGCCAGAGCGTCTTCCGACGGGGACTCCTCAACCGGCTGCAG
CAGGAGTACCAGGCTCGGGAGCAGCTGCGAGCCCGGTCCCTGCAGGGCTGGGTCTGCTATGTCACCTTTA
TCTGCAACATCTTTGACTACCTGAGGGTGAACAACATGCCCATGATGGCCCTGGTGAACCCTGTGTATGA
CTGCCTCTTCCGGCTGGCCCAGCCCGACAGTCTGAGCAAGGAGGAGGAGGTGGACTGCCTGGTGCTGCAG
CTGCACCGGGTAGGGGAGCAGCTGGAGAAGATGAACCGACAGCGCATGGATGAGCTCTTTGTCCTGATCC
GGGACGGCTTCCTGCTCCCCAGCGGCCTCAGCTCCCTGGCCCAGCTGCTGCTGCTTGAAATCATCGAATT
TCGGGCAGCTGGCTGGAAGACGACCCCGGCTGCCCACAAGTATTACTACAGTGAGGTCTCCGACTAG
>g.012415t.1 CDS=2-687	28S ribosomal protein S7, mitochondrial(MRPS7)[SwissProt]
ATGGCGGCCCCCGCGGTGACGGCTGCGGGAGGGTGGCCGGTCCTGGCGCTGAGCCTGCGGAGTGCTGTCC
GGCGGCTTCCAGGGCTAACCCAGGTGAGGTGGAGCCGCTATGGTCCCGAATACAARGATCCACGGATTGA
CAAGGAGTATTACCGTAAGCCGTTGGCAGAGTTGACGGAGGAAGAGAAGTATGAACAGGAACTCAGGAAG
ACCCAGCTTATCAAAGCTGCTCCAGCAGCGAAAACAAGCTCTGTGTTTGAAGACCCCGTGATCAGCCCAG
GTTTTGATCTCAGAGTCACTCTTGAAGCTGTGAAAAGGAAGCAGTTTGAGAAGTACCATGCTGCTTCTGC
AGAGGAACAGGCCACCATCGAACGCAACCCCTATGTCATCTTCCACCAAGCACTGCAAAACTGTGAGCCC
GTGATAGGGCTGGTACCCATCCTCAGAGGGGGCCATTTTTATCAGGTCCCTGTGCCACTTGCTGATCGGC
GTCGTCGCTTCTTGGCCATGAAGTGGATGATTAAGGAGTGCAGGGAGAAGAAGCACCGGCGGATGCTGAT
GCCGGAGAAGTTGTCACAYGAGCTGCTGGAGGCTTTTCACAACCAGGGCCCTGTGATTAAGAAGAAGCAT
GACATGCACAAGATGGCTGAGGCCAACCGTGCCCTGGCTCACTACCGCTGGTGGTAG
>g.012425t.1 CDS=2-1464	ADP-ribosylation factor-binding protein GGA2(GGA2)[SwissProt]
ATGGTCTTCCACTTTGCTCTGTCCCAAGATAAGGCCACCAATCCTTCCAACCGCCAGGAGGACTGGGAAT
ACATAATTGGCTTCTGTGATCAGATCAACAAAGAGCTTGAAGGGCCACAGATCGCTGTCCGACTGCTAGC
CCATAAGATCCAGTCTCCGCAGGAATGGGAGGCGGTCCAGGCCCTGACGTACCTGGGAGACAGGGTGTCT
GAGAAAGTGAAGACCAAGGTTATCGAGCTGCTTTATAGCTGGACGTTGGCCCTGCCAGAAGAAACCAAGA
TCAAGGATGCTTACCACATGTTGAAGAGGCAGGGCATAGTGCAGTCTGACCCGCTGATCCCTATGGACAG
GACACTGATTCCCTCTCCACCACCTCGTCCCAAAAATCCTGTTTTTGACGATGAGGAGAAATCCAAGCTT
TTAGCCAAGTTGCTGAAAAGCAAAAACCCGGATGACCTACAAGAGGCCAACAAGCTCATCAARTCCATGG
TGAAGGAAGATGAGGCGCGGATCCAGAAGGTGACCAAGCGTCTGCACACTTTAGAGGAGGTTAACAACAA
CGTAAAGCTGCTGAATGAGATGCTGCTTCATTACAGTAAAGAGGATTCTTCAGAGGCAGATAAAGAGCTC
ATGAAGGAGCTGTTTGATCGGTGTGAGAATAAGAGGCGAACATTATTCAAACTAGCCAGTGAGACAGAAG
ACAATGACAATAGTTTGGGGGACATCCTTCAGGCCAGTGACAACCTCTCCCGGGTCATCAACTCTTACAA
AACAGTCGTTGAAGGGCAGGTTATCAATGGTGAGGTAGCCACCTCAGCCATGCCAGATTCGGAAGGAAAC
CACTCCAGGAACCAAGGCACTCTCATCGACCTTGCTGAGTTGGACACACCAGGCAGCTCATCCTCAGTGT
TGGCGCCAGCCCCACCATCCTCCGGCATCCCTATCCTCCCTCCACCCCCTCAGACCTCAGGACCTGGGCG
CAGCCACTCTTCCAGCCAGGCTGAGGCCACCCCAACACCCAACAGCACAAGCAACGCCCTCTGCCTGCTG
GACGAGGAGCTGCTCTGCTTGGGCAGCGCTCTTCCTGTGACAGCCTATGATAAAAATGGCTTCCGCATCC
TCTTCCACTTTGCCAAGGAGTGTCCGCCTGGACGGCCGGACGTGCTGGTCGTGGTGGTGTCCATGCTGAA
TACAGCTCCCCTGCCTATCAAAAGCATTGTGTTGCAGGCCGCAGTGCCAAAGTCAATGAAGGTGAAGTTA
CAGCCACCCTCTGGGACAGAGTTATCTCCATTTAGCCCCATCCAGCCACCTGCAGCCATCACCCAGGTCA
TGCTGTTGGCCAACCCACTGAAGGAGAAGGCGAGGCTTCGGTATAGGCTGACCTTTGCCCTGGGAGAGCA
ACTGAGCACAGAGGTGGGCGAGGTGGATGAGTTCCCTCCTGTGGAACAGTGGGGTAACCTATGA
>g.012426t.1 CDS=2-1542	Nuclear pore complex protein Nup75(Nup75)[SwissProt]
ATGGAGGAGCTCGACGGCGAGCCTACCGTCACGTTGATTCCAGGAGTGAATTCCAAGAAGAAGCAAATGT
GTTTTGACTGGGGTCCAGGGGAGATGCTGGTGTGTGAAACCTCCTTCAACAAAAACGAAAAATCAGAGAC
CGAACCAGGCTGCCCCTTTATCTATATCATTCGAAAGGATATAGATGTTTACTCTCAGATCTTGAGAAAA
CTTTTCAATGAATCCCATGGAATCTTTGTGGGCCTCCAGAGAATTGAAGAAGAATTGACTGGAAAATCCA
GAAAAGCACAATTGGTTCGAGTGAGTAAGAACTACCGCTCAGTCATAAGAGCATGTATGGAGGAAATGCA
CCAGGTTGCAATTGCTGCTAAAGATCCAGCCAGTGGTCGCCAGTTCAGCAGCCAGGTGACCATCTTGGTG
CTACAGGGCCGGCTGGATGAGGCTCGGCAGATGCTCTCCAAGGAAGCTGATGCCAACCCCTCCTCTGCAG
GCATGTGCCGAATCCTGGGGGACCTGATGAGGACAATGCCCGTTCTCAGTCCTGGTAAYACCCAGACACT
GACAGAGCTGGAGCTGAAGTGGCAGCATTGGCATGAGGAATGTGAGCGTCACCTCCAGGACAGCACATTT
GCTGCCAGCCCTCACCTGGAGTCTCTCTGCAAGTCCAGCCTTGACCTGTTTCTGGGAGGTGAGAGCAGCC
CAGAACCCCTGGACAACATCTTGTTGGCCGCCTTTGAGTTTGACATCCACCAAGTGATCAAGGAGTGCAG
CATTGCTCTGAGCAACTGGTGGTTTGTGGCCCATCTGACAGACCTGCTGGATCACTGCAAGCTCCTCCAG
TCGCACAACCTGTACTTTGGATCTAACATGAGAGAGTTCCTCCTGCTGGAATACGCCTCAGGACTGTTTG
CTCATCATAGCCTGTGGCAGCTGGGAGTGGACTACTTTGACTACTGCCCTGAGTTTGGCCGAGTTTCCTT
GGAGCTGCACATTGAGCGGATCCCCCTGAGCACTGAGCAGAAAGCTCTCAAAGTGCTGCGGATTTGTGAG
CAGCGGCAGATGACTGAGCAAGTCCGCAGCATTTGTAAGATCTTAGCCATGAAAGCTGTCCGCAACAATC
GCCTGGGCTCTGCCCTATCTTGGAGCATCCGAGCCAAAGATGCTGCCTTTGCCACGCTGGTGTCAGACAG
GTTCCTCAAGGATTACTGTGAGCGAGGCTGCTTTTCTGATCTGGATCTCATTGACAACCTGGGGCCAGCC
ATGATGCTCAGTGACCGACTGACCTTCTTGGGAAAGTACCGCGAGTTCCACCGATTTTATGGGGAGAAGC
GTCTTGCTGATGCAGCTTCTCTTCTCCTGTCATTGATGACTTCCCAGATAGCCCCACGGTCTTTCTGGGT
AATACTATTAATAGATGCCTTGCCCCTTTTGGAAGAGAAAGAGGAGGACGTGGAGAACACGAAGTTGGAA
ATGCTGAGACTTGCTCTTGCACGAAATCTTGGCCGGGCCATTATAAAAGAAGGCTCACTGGAAGGATCCT
GA
>g.012439t.1 CDS=2-285	.
ATGGCCGACGAAAAGCCCAAGTTCTTTCTGTCTGTCGTGTTCTTCAAGGAAGTATGTTTTAATTCAGGTG
CCAAGTCTAGTGGTGGCATAGAGGATTCTGAGTCATCTGGACCCCAGAGAAGGAACTCTTCTGAAGGGAA
CTCTGGGGACTTCTTAGATCTGAAGTACCGCTGGGTGGAGAATCACCTGGGCCCCCAGTTTGTGGAGCGC
ATTATCCTGACAAGGGACAAGACGATGGTCTTGGGGGACCTGCTCATTGATGACAAGGACACCATTCGAG
GTTAG
>g.012464t.1 CDS=2-1053	Monocarboxylate transporter 4(SLC16A3)[SwissProt]
ATGTGCTTCAGCTTCCAGTCGAGCATCACCGTGCTAGGCTTCTACTTCTCCCGCCATCGGGCACTGGCCA
ATGCACTGGCTTCGGTGGGCGTCTCCCTGGGCATCACGCTCTGGCCACTGCTCTCCCGCTACCTCCTGGA
GGACCTGGGCTGGAGGGGCACCTTCCTTGTCTTCGGTGGAGTTTTTCTCCACTGCTGCGTCTGTGGGGCC
ATCCTGAGACCTGTGGCCACCAGTATGGCCCCTGAGACCATAGAAGGCCCCCCTCCTCCTTCCAAGACAC
CTGCACCAGGCTGCCTGGCAGCGTGTGGTCRGGCCATCCRGCGCCATCTGGCCTTTGACATCTTGCGGCA
CAAYGCAGGCTACCGAGTGTTCACGCTGGGTGTTATGTGGATGATCCTCGGCTTCCCACTGCCACATGTC
TTCCTGGTGCCATAYGCCATGCGGAATGGGGTGGATGAACACAAGGCAGCCCTGCTCATCTCCATCATAG
GCTTCAGCAATATCTTCCTGCGGCCGATGGCTGGGCTGGTGGCAGGCCGGCGGGACTTTGCTGGCCACCG
GAAGTACCTGTTCAGCCTGGCAGCCCTGCTCAATGGCCTCACCAACCTGGTGTGCGCAGKGTCGGCCGAC
TTCAGGGTGTTGGTGGGCTACTGCCTGGTGTACAGCGTGTCTATGAGTGGCATCGGTGCCCTCCTCTTCC
AGGTYCTCATGGACATTGTTCCCATGGATCGGTTCTCTAGCGCCCTGGGCCTCTTCACCATCCTGGAGAG
CATCTCCATCCTCATCTCCCCGCCACTGGCTGGGCTCCTGCTGGACACCACCAACAACAACTTTAGCTAT
GTTTTCTACATGTCAAGCTTCTTCCTCATATCAGCTGCCCTCTTCATGGGTGGCAGCTTCTGTGCCCTGC
AGAAGAAAGAGAGGCAAAGCAAGCAGGCTGAGGCGGAAGGAGCCATCACGGAGGCTGCCTCAGAGCAGGG
CCTCACAGTAGAGGACTCACGTGGGTCCAGGAAGCAGCTGTATACCGAGATCATGTATGTGACCAGTGTC
TGA
>g.012495t.1 CDS=2-2010	.
ATGCCGATGTCGGCCGCGCTGGGGACGGACCGAACGACACAAGCTGTGCGGAACGAGRCCCGGGTTGGAG
GAGGTGTGCTGGAAGAAGCGGAGTTTTACAACATTGCATCTCTTGTGCGGCTGGTTAAGGAACGGATACG
GGACAATGAGAATAGAACTTCTCAGGGCCCTGTGAAGCATGTGTACAGAGTCCTGCAGTGCCAAGAGGAG
GAGCTGACACAGATGGTCTCCACTATGTCTGATGGTTGGAAATTCGAACAGCTAATCAGCATTGGCTCTT
CCTATAACTAYGGAAATGAGGATCAGGCCGAATTCCTTTGTGTCGTCTCTAGAGAACTAAATAACTCTAC
CAATGGCATCGTCATAGAGCCCAGTGAGAAGGCAAAGCCCCCTCCCCAAGCCCAGCTCCTGATGAGTAAC
AGCAGTGTCCGCACATTCGAGGACCAGGTCCTCTGTCCCATTTGCCTGGAGGTGTTCCGTAACCCAGTCA
CCACCGCCTGCGGGCACAACTTCTGCATGACCTGCCTCCAAGGTTTCTGGGACTACCAGGCTACTGCGGG
CGAGACCCTCTACTGCCCCCAGTGCCGAGAGAGCTTCCCATCCAGACCGCGCCTCTGCAAGAATGTCATC
CTGGAGGAGATGGTGACCTGCTTCACCCAGGCCAAGGACCAGACCTTGGGGTCCTCACAGATCCTGGCCG
GGCCTCGGGACGTGCCCTGCGACTTCTGTTCACCCCAGAAGCTCAAGTCAGTAAAGTCGTGTCTGCAGTG
CATGGCCTCTCTGTGCGAGAAGCACCTGCGCAGCCACTTCGAGGACCAGGTGTTCCAGGACCACCAGCTG
CTGGAGCCCGTGTGGGACCTCAAGAGCCGCCTGTGCCGGAAGCACCGCAAGCTGCGGCGGCTGTACTGTC
GCACGGAAGGCTGCTGCGTGTGCGGGGCCTGTCTGCTGGAGGAGCACAAGAACCACGACACCATCCCCCT
GGAGGAGGAGCGTGCCCGCAAGGAGGTGGAGGTTCGGAAGGTCCAGGCCAATGTGGAAAACCAGATGCTG
ATCATCAACTCTGACAGCCAGAAGCACCGAGGGCAGGTGGCCTTTCTCTCGGTGGCACTGCTGGCCACTC
CCCGAATTCAGGAGTTCCCCAGGCTGAAGCACTTCCCTGCCTGCATGGAACCCCTGATGGGAACCAACTG
TGAGGAGAAACAGACCTTCCTCCAGTTGCCAGAGACTCTGGCGGAGCTCCGGACCCGGCTGATGGACGTG
GGTMTCAGCTTCATCAATCAGCTTCTCCTGAAGGGTGTCGCAGCCTCCTGGAAGCCCACACCTCTCTCTG
CAAGGATGCTGGGCTRTAAGAGTATCCTCAGCAAAGCCCCTCCATCTTCCCCAGGCATTAAGATGAACTC
CTATGAGGTGCTGCCCCCAGCTGTGGACAGGAAAATRCTTCTCAAATGTTACTGCAACCTCAACTTTGAC
CCCACCACGGCCAGCGAGGAGCTGTTCCTGTTCAAGGAGACCCACTCGGTGCTGAACCTGGGCATCCTCC
TGGAGCCCCTGGGCGCGGGCGGCCCCGTCCCGGGCTTCAGGCAGTGGCCGCAGGTGCTGTGCTCGCGCGG
CCTGTCCGAGGGCTGCCACTACTGGGAGGCGGACGTGTCCAACTCGTGGGTGTGCCTGGGCCTCACCTAC
CGCCGCAGCCCCGCGCTCGGCGGCCGCCCGCGCCGCAGCACCGTCTACCTGCTGGGCCGCAACCCCTACT
CGTGGTGCCTGGAGTGGGACTCGCTCAGGTTCTCCGTGTGGCACGACAACGCGCAGACGGTGCTGCACGG
CGGCTACCACCGCACGCTCGGGGTGGCGCTCGACTGCGGCGCGGGCTGCCTGTCCTTCTACGGCGTGGCG
GGCGGCCTGAGCCTGCTCTACCGCTTCCTCGGCTCCTTCCTGGAGCCGCTCTACCCCGCGGTCATGGTCA
GCAGCGGCGCCTCGGTCACGCTCAAGCAGCGCCCCGAGGCGGAGGCCTAG
>trna_012515	tRNA-Arg
GCCCCAGTGGCCTAATGGATAAGGCACTGGCCTCCTAAGCCAGGGATTGTGGGTTCGAGTCCCACCTGGG
GTG
>trna_012516	tRNA-Arg
GCCCCAGTGGCCTAATGGATAAGGCACTGGCCTCCTAAGCCAGGGATTGTGGGTTCGAGTCCCACCTGGG
GTA
>g.012520t.1 CDS=2-621	Peptidyl-tRNA hydrolase ICT1, mitochondrial(MRPL58)[SwissProt]
ATGGCGGCCGCCGCGTCCCTGCGCTGGGGCCTGAGACGAGCCGGGGCCTGGCTGCTCCCGTGGCCCGTGC
GCTGCCCCCGGCGGGCTCTGCACAAGCAGACGGACGGCCCCGAGTTCCAGAGCATCTACAGCCTGGACAA
GCTCTACCCGGAATCCCGGGGCTCGGACACCGCCTGGAGGCTCCCGGATGATGCAAAGCAAGCCAATAAT
GACATTCCACTAGATCGTTTGACGATATCTTATTGTCGGAGTAGCGGTCCTGGGGGCCAGAATGTTAACA
AAGTGAATTCCAAGGCTGAAGTCAGGTTCCATTTGGCAACCGCCGAGTGGATCGCAGAGCCCGTGCGGCA
GAAGATAGCCATCACGCATAGAAATAAGATCAACAAGTCAGGAGAGTTGATACTCACCTCTGAATGCAGC
CGCTACCAGTTCCGAAATCTGGCAGATTGTCTTCAGAAAATTCGAGACATGATTGCTAAGGCCAGCCAGA
CAGCTAAGGAGCCATCCAAAGAAGATGCTTTATTACATAGGCTCAGGATAGAAAACATGAATCGGGAGAG
GCTGAGAAAAAAGCGAATAAATTCTGCCATAAAAACAGGCAGGAGGGTGGACATGGACTGA
>g.012525t.1 CDS=2-1362	Cerebellar degeneration-related protein 2-like(cdr2l)[SwissProt]
ATGCGCAGCGTGCGGGGCGACTTGCACTTGGCCGCGGAGCTGGGAAAGACACTGCTGGAGAGAAACAAGG
AGCTGGAGGAGTCTCTGCAGCAGATGTACTCCACCAATGAGGAGCAAGTGCAGGAGATTGAGGGTACTCA
ATCTTCWCCCCTCCAGTACCTAACCAAGCAGCTGGACACRCTACGGCACATGAATGAGCAGCATGCCAAA
GTGTACGAGCAGCTGGACCTGACAGCCCGAGACCTGGAGCTGACCAACCAGAAGCTGGTGCTGGAGARTA
AGGCTGCCCAGCAGAAGATCCATGGGCTGACAGAGACCATCGAGCGCCTGCAAGCCCAAGTGGAGGAGCT
ACAGGCCCAGGTGGAACAGCTGCGGGGTTTGGAGCAGCTGCGAGTGCGACGGGAGAAGCGGGAACGCAGA
CGCACCATCCATACATTCCCCTGCCTCAAGGAGCTGTGTACCAGCCCGCGGTGTGAGGATGCCTTCCGCC
TGCACAGTTCCTCCTTGGAGCTGGGTCCACGACCCCTGGAGCAGGAGAACGAGCGGCTGCAGACCTTGGT
GGGTGTGCTGCGTTCCCAGGTGAGCCAGGAGCGGCAGCGCAAGGAGCGGGCRGAGCGCGAGTACGCGGCG
GTGCTGCAGGAGTAYTCGGAGCTGGAGCGGCAGCTGTGCGAGATGGAGGGCTGCCGCCTCCGCGTGCAGG
AGCTGGAGGCCGAGCTGCTGGAGCTGCAGCAGATGAAGCAGGCCAAGACCTACCTGCTGGGCCGGGAGGA
CCACCTGGCCGAGGCCCTGCTCGCGCCCCTCACCCAGGCCCCCGAGGCTGATGACCCCCAGCCCGGCAGC
GGGGACGACTCTGCTGCCCAGGACGGCGTCTCCTCTCCGGCCGCCTCCCCGGGCCACTCGGTTCGCAAGA
GCTGCAGCGACACCGCGCTCAATGCCATCGTGGCCAAAGACCCAGCCAGCCGGCACGCGGGCAACCTCAC
GCTGCATGCCAACAGCGTGCGCAAGCGGGGCATGTCCATCCTGCGGGAGGTGGACGAGCAGTACCACGCC
CTGCTCGAGAAGTATGAGGAGCTGCTGAGCAAGTGCCGGCAGCACGGCGCTGGGGTGCGGCATGCTGGCG
TGCAGACCTCACGGCCCATCTCCCGAGACAGCTCGTGGAGAGACCTTCGTGGGGGTGAGGAGGGCCAGGG
GGAGGCCAGGGCAGGTGAGAAGAGCCTGAGCCAGCACGTGGAGGCCGTGGACAAGCGGCTGGAGCAGAGC
CAGCCAGAGTACAAGGCGCTTTTCAAAGAGATCTTTTCCAGGATCCAGAAGACCAAGGCCGACATCAATG
CCACCAAAGTCAAGACGCACAGCAGCAAGTGA
>g.012543t.1 CDS=2-1476	Protein HID1(Hid1)[SwissProt]
ATGGCCCCCACATGGGAGGGCTTCTGGCCTGTGGAAGCCACCGATGATGCCTTTTGGGACCAGTTCTGGG
CAGACACGGCCACCTCAGTACAGGATGTCTTTGCACTGGTGCCAGCGGCAGAGATCCGGGCTGTGCGGGA
GGAGTCACCCTCCAATCTGGCCACTCTGTGCTACAAGCCCAACTACATCCACGATGTGAACCGGATGGAG
CTGTTGAAACTGCTGCTCACATGCTTCTCTGAGGCCATGTACCTGCCCCCAGCCCCGGACAGCGGCGGCA
CCAACCCGTGGGTGCAGTTCTTTTGTTCCACGGAGAACAGACACGCCCTGCCCCTTTTTACCTCCCTCCT
CAACACTGTGTGTGCCTATGACCCTGTGGGCTACGGGATCCCCTACAACCACCTGCTCTTCTCTGACTAC
CGGGAACCCCTGGTGGAGGAGGCTGCCCAGGTGCTCATTGTCACCTTGGACCATGACAGTGCCACCAGCG
CCAGCCCCACGGTGGACGGCACCACCACAGGCACTGCTATGGATGATACGGACAGCAGTGACGTGCTGGA
CATCCTGGTCCCCATCCTCTACTTCCTCAAYGATGCCCGAGCGGATCAGTCTCGGGTGGGCCTGATGCAC
ATTGGAGTCTTCATCCTGTTGCTTCTGAGCGGGGAGCGGAACTTTGGGGTGCGGCTGAACAAGCCCTACT
CAGTGCGTGTGCCCATGGACATCCCGGTCTTCACGGGCACCCACGCAGACCTGCTCATTGTGGTATTCCA
CAAGATCATCACCAGCGGTCACCAGCGCCTGCAGCCCCTCTTCGATTGCCTGCTCACCATCGTGGTCAAY
GGCAACTCCAACCTGGTCTACGCCATCATCCGAAAGCGCAGCGTCTTCCACCAGCTGGCCAACCTGCCCA
CCGACCCGCCTGCCATCCACAAGGCCTTGCAACGGCGCCGACGGGCACCTGAGCCCTTGTCTCGAACCGG
CTCTCAGGAGGGTGCCTCCATGGAGGGCTCCCGCCCCGCTGCCCCTGCCGAGCCTGGCACTCTCAAGACC
AGCCTGGTGGCCACCCCAGGCATTGACAAGCTGACGGAGAAGTCCCAGGTGTCAGAGGATGGCACCCTGC
GATCTCTGGAGTCCACGTCCCAGCAGAGCTCGGCAGATGGCAGTCCGGTCATGGAGGTGGGTGATGGGGA
CTCCTGCGGTCAGGGTGGGTTTTCCCATGTGAGCACCTTGAAACCACCCCCTCTTCCTGGCAGGGGCCTG
ACAGATGAGTCAGAGATCCTGAGGTTCCTGCAGCATGGCACTCTGGTGGGGCTCCTGCCTGTGCCCCATC
CCATCCTCATCCGCAAGTACCAGGCCAACTCGGGCACGGCCATGTGGTTCCGCACCTACATGTGGGGGGT
CATCTATCTGAGGAACGTGGACCCACCTGTCTGGTATGACACAGATGTGAAGCTGTTTGAGATCCAGCGG
GTGTGA
>g.012546t.1 CDS=2-1500	Proton channel OTOP2(OTOP2)[SwissProt]
ATGATCTTCAACAACGTGGCCATCACCCTGGGCGATGTGTGGATCCTGYTGGCTGCACTCAAGGTCCTGT
CCCTCCTCTGGCTCCTCTACTACGCCGCCTGCACCACCCGCCACCCACATGCTGTGCTCTACCATGACCC
TCATGCGGGACCCATTTGGGTGCGGGGCTCCCTGGTGCTCTTCGGCAGCTGCACCATCTGCCTCAATATC
TTCCGAGTGGGCTAYGAYGTGAGCCACATCCATTGCAAGTCGCAGCTGGAACTCATCTTCCCTGTCATCG
AGATGATCTTCATCGGTGTCCAGGTGACAGACCACTCCCATMCCCATGGCAAGGGCACACACACCCTACC
TATGCCGAGAAACAGCCACACAGGCAACTACATACGGGGCCCAGGGTGTGGCCTAATGCTGACCCTGGCC
ACAGACCTGCTGCTGTGGGTTCTGGATGTCACCAACGACTCCATGCACCACAAGATCAAGGCTGAGCTCA
ACGCCCTCATGGAAAACTTCTCAGGCAATGACACCAACACCTGCCTGTGTCTCAATGCCACGGTGTGCGA
GGTCTTCCAGAAGGGCTACCTGATGCTCTACCCCTTCAGCACCGAGTACTACCTCATCTGCTGTGCTGTG
CTCTTTGTCATGTGGAAGAACGTGGGCCGCCGCCTGGCACCCCACCCAGGTGCCCACCACGGCACCCCTC
CCTTCCACCTGCACGGGGTCATCTTTGGGCCACTGCTGGGCCTGATGGCACTGGTGGCAGGCGTGTGCGT
CTTCGTGCTCTTCCAGATCCAAGCAAGTGGCCCTGCCATTGCACGCCAATACTTCACCCTCTACTATGCC
TTCTACATAGTTGTGCTGCCCACCATGAGCCTGGCATGCCTGGCGGGCACAGTCATCCACGGGCTGGAGG
AGCGAGAGCTGGAYACGCTCAAGAACCCCACCCGCAGCCTGGACGTGGTGCTGCTCATGGGCGCAGCGCT
GGGCCAGATGGGCATCGCCTACTTCTCCATCGTGGCCATCGTGGCCACCCATCCCCATGAGCTGCTCAAC
CGCCTCATCCTGGCCTACTCGCTGCTGCTTATCCTGCAGCACATCGTCCAGAACCTCTTCATCATCGAGG
GCCTGCACCGGCGCCCGCTCTGGGAGTCAGCTCCCGAGGYCCTGGCMGAGAAGCRGGAGGCTGAGCCACC
CCGCCGGGACTCCCTGCTGGAGCTGGGCCAGGACCTGCGCCGGGCCTCGCTGGCCTACATCYACTCCTAC
AGCCACCTCAACTGGAAGCGGCGGGCACTCAAGGAGATCTCGCTCTTCCTCATCCTCTGCAACATCACAC
TGTGGATGATGCCTGCATTTGGCATACACCCGGAGTTTGAGAACGGGCTGGAAAAGGACTTCTATGGCTA
CCGGACGTGGTTCACCATTGTCAACTTTGGCCTGCCTCTGGGGGTCTTCTACCGCATGCATTCCGTGGGG
GGGCTGGTGGAGCTCTATTTGGAGGCCTGA
>g.012554t.1 CDS=2-1524	Proton channel OTOP3(OTOP3)[SwissProt]
ATGTCGGAGGACTCGGCCCCGGGCCCCGAGGAGAGCCCGCCAGCGCCCYGGGCAGGCTCCCGCGAGGTGT
GGAAGAAGGGCGGCCGCCTGCTGTCCGTGCTGCTGGCCGTGAACGTGCTGCTGCTCGCCTGCACGCTCAT
CAGTGGCGGCGCCTTCAACAAGGTAGCGGTGTACGACACCGACGTGTTCGCGCTGCTCACCACCATGATG
CTGCTCGCCTCCCTCTGGATCCTCTTCTACCTCTTCCGGACCGTGCGCTGCCCCGACGCCGTCCCCTACC
GGGACGCGCACGCCGGCCCCATCTGGCTCCGAGGTGGGCTGGTGCTGTTTGGGATCTGCACTCTTGTCAT
GGATGTCTTCAAGACTGGCTACTACTCCAGTTTCTTTGAGTGCCAATCGGCCATCAAGATTCTGCATCCT
CTCACCCAGGCTGTGTTTGTCATCGTCCAGACTTACTTTCTCTGGGTCTCCGCTAAAGACTGTATTCACG
TCCATCTGGATCTGACCCGGTGYGGTCTCATGTTCACCCTYACCACCAACCTGGCCATCTGGATGGCAGC
CGTGGTGGACGAGTCCGTGCACCAGACCCACTCCTATGATAGTTCCCACAGCAACACCAGCCACCTTCGC
CTCGCTCCTGACCCGGAGCGAGCGGGCAGCTCGGTTGGAGGAGACTGTTCCTGCAACACGGCCATCTGCC
AGATTTTCCAGCAGGGCTACTTCTACCTGTATCCCTTCAACATCGAGTACAGCCTTTTTGCCTCCACCAT
GCTCTATGTCATGTGGAAGAATGTGGGCAGACTGCTGGCCTCCTCCACCCACGGCCACGGCCACACCCCA
TCCCAGATCAGCCTCTTCCGGGAGACCTTTTTTGCTGGCCCGATCCTGGGCCTGATGCTCTTCGTGGTGG
GGCTGGCTGTCTTCATCATCTACGAGGTCCAAGTGAGTGGGGAGGGGGGCCGCCCCGAGCAGGCCCTGGT
CCTCTACTACAGCTTCAACATCATCTGTCTGGGGCTCATGACCTTGGTCAGCCTGAGCGGCTCAGTCATC
TACCGTTTTGATCGCCGGGCCATGGATCACCATAAGAACCCCACTCGAACCCTGGATGTGGCGCTGCTGA
TGGGTGCCGCCCTGGGCCAGTACGCTATCTCCTACTACTCTATTGTAGCTGTGGTGGTGGGCACACCCAG
GGACCTCCTGGGGGGGCTCAACCTAGCCCATGCTCTGCTCATGATTGCCCAGCACACCTTCCAGAATGTG
TTCATCATCGAGAGCCTCCATCGGGGACCACCYGGGGCTGAATCTCATGATACCACCCCCAAGGAKTCCT
GCCATGGCCTTACCTTTGCCAACCTGTGGATCATGCCTGCCTTCGGAGCCCGCCCTCACTTCAGCAACAC
TGTGGAGGTGGACTTCTATGGCTACTCACTCTGGGCAGCCATCGTCAACATCTGCCTGCCCTTCGGCATC
TTCTACCGTATGCACGCTGTCTCCAGCCTGCTGGAGGTCTATGTCTTGTCCTGA
>g.012563t.1 CDS=2-2499	Glutamate receptor ionotropic, NMDA 2C(Grin2c)[SwissProt]
ATGGACCTGCCTCTGGAGATCCAGCCGCTCACCGTGGGAGTCAACAACACCAACCCCAGCAGCCTCCTCA
CCCAGATCTGCGGACTCCTGGGTGCGGCCCGTGTCCACGGCATTGTCTTTGAGGACAACGTGGGTACCGA
GGCGGTGGCCCAGATCCTGGACTTCATTTCCTCCCAGACCCACGTGCCCATCCTCAGCATCAGTGGGGGC
TCTGCTGTGGTCCTCACCCCCAAGGAGCCGGGCTCCGCCTTCCTGCAGCTGGGCGTGTCCCTGGAGCAGC
AGCTGCAGGTGCTGTTCAAGGTGCTGGAGGAGTACGACTGGAGCGCGTTCGCCGTCATCACCAGCCTGCA
CCCCGGGCACGCGCTCTTCCTGGAGGGGGTGCGCGCCGCGGCCGACGCCAGCTACCTGAGCTGGCGGCTG
CTGGACGTGCTCACCCTGGAGCTGGGCCCCGGCGGGCAGCGGGCACACACGCAGCGCCTGCTGCGCCAGC
TGGACGCCCCGGTGCTGGTGGCCTACTGCTCGCGCGAGGAGGCCGAGGTGCTCTTCGCMGAGGCGGCGCA
GGCCGGGCTGGTGGGGCCCGGACACGTGTGGCTGGTGCCCAGCCTGGCGCTGGGCAGCACCGACGCGCCC
CCCGCCGCCTTCCCCGTGGGCCTCATCAGCGTCGTCACCGAGAGCTGGCGCCTCAGCCTCCGCCAGAAGG
TCCGCGACGGCGTGGCCATCCTGGCCCTGGGCGCCCACGGCTACCAGCGGCAGCACGGCGCCCTGCCCTC
CCCGGCCGGGGACTGCCGTGGCCACCCCGGGCCCGTCAGCCCTGCCCGGGAGGCCTTCTACAGGCACCTA
CTGAATGTCACCTGGGAGGGCCGAGACTTCTCCTTYAGCCCTGGTGGGTACCTGGTCCAGCCCACCATGG
TTGTGATCGCCCTCAACCGCCACCGCCTCTGGGAGATGGTGGGGCGCTGGGATCACGGCGTCCTGCACAT
GAAGTACCCGGTGTGGCCTCGCTATAGTGCATCTCTGCAGCCTGTGGTGGACAGCCGGCACCTGACGGTG
GCCACGCTGGAAGAGCGGCCCTTTGTCATTGTGGAGAGCCCGGACCCTGGCACGGGCGGCTGTGTGCCCA
ACACTGTGCCGTGCCGCAGGCAGAGCAACCACACCTTCAGCAGTGGTGACACGGCCCCCTACACCAAGCT
GTGCTGTAAGGGCTTCTGCATTGACATTCTCAAGAAGTTGGCCAAGGTGGTCAAGTTCTCCTATGACCTG
TACCTGGTGACCAATGGCAAGCATGGCAAGAGGGTTCGAGGCGTGTGGAATGGCATGATTGGGGAGGTGT
ACTACCAGCGGGCAGACATGGCCATCGGCTCCCTCACCATCAACGAGGAGCGCTCCGAGATCGTGGACTT
CTCTGTGCCCTTCGTGGAGACGGGCATCAGCGTGATGGTGGCGCGCAGCAATGGCACCGTGTCTCCATCG
GCCTTCCTGGAGCCCTATAGCCCTTCCGTGTGGGTGATGATGTTTGTCATGTGTCTCACTGTGGTGGCCA
TCACGGTCTTCATGTTTGAGTACTTCAGCCCTGTCAGCTACAACCAGAACCTCACCAGTGGCAAGAAGTC
TGGGGGCCCATCCTTCACCATCGGCAAGTCTGTGTGGCTGCTGTGGGCGCTGGTCTTCAACAACTCGGTG
CCCATTGAGAACCCCCGAGGCACCACCAGCAAGATCATGGTCCTGGTGTGGGCCTTCTTTGCYGTCATCT
TCCTCGCCAGCTACACCGCCAACCTGGCCGCCTTCATGATCCAGGAGCAGTACATCGACACCGTGTCTGG
CCTTAGTGATAAGAAGTTTCAGCGGCCTCAGGATCAGTACCCACCCTTCCGCTTTGGCACGGTGCCCAAC
GGCAGCACGGAGCGCAACATCCGCAGCAACTACCGAGACATGCACACCCACATGGTCAAGTTCAACCAGC
GTTCGGTGGAAGACGCGCTCACCAGCCTCAAGATGGGGAAGCTGGACGCCTTCATCTATGATGCTGCCGT
CCTCAACTACATGGCGGGCAAGGACGAGGGCTGCAAGCTGGTCACCATTGGCTCTGGCAAGGTCTTTGCC
ACCACTGGCTACGGCATCGCCATGCAGAAGGACTCCCATTGGAAGCGGGCCATAGACCTGGCGCTYYTGC
AGTTCCTGGGGGATGGGGAGACTCAGAAGCTGGAGACTGTGTGGCTCTCGGGGATCTGCCAGAATGAGAA
GAACGAGGTGATGAGCAGCAAGCTGGACATCGACAACATGGCTGGTGTCTTCTACATGCTGCTCGTGGCC
ATGGGGCTGGCCCTGCTGGTCTTYGCCTGGGAGCACCTGGTCTACTGGAAACTGCGCCACTCGGTGCCCA
ACACGTCCCGGCTGGACTTCCTGCTGGCCTTCAGCAGGCAGGCAGTTGACCCAAGACAATGCATCGGGAG
GCTAGGAAGCCAGCAGGTGCCTGGGGACCCATCCCGGGGTCTTCGGTGA
>g.012566t.1 CDS=2-1389	Transmembrane protein 104 homolog(CG5262)[SwissProt]
ATGCCAGCGACCTCTATCAGAAAGGTGGGGCTGGTGTACATGTTTAACCTCATCGTGGGCACAGGTGCGC
TCACCATGCCCAAGGCTTTTGCCACCGCGGGGTGGCTCGTCAGCTTGGTCCTGCTGGTGTTCCTGGGCTT
CATGAGCTTTGTGACAACTACCTTCGTGGTAGAGGCCATGGCAGCAGCCAATGCTCAGCTCCACTGGAAG
AGGATGGAAAACCACCAGGAGGAAGAAGATGACGACTCCTCCACAGCCTCTGACAGTGATGTCCTTGTCC
AGGACAACTATGAGCGGGCAGAGAAACGGCCCATCCTGTCAGTGCTGGGGGTCAACTTGTTCTATTTCTG
CATCATCATTTACCTGTACGGGGATTTGGCCATCTACGCTGCCGCTGTCCCCTTCTCCCTCATGCAGGTG
ACCTGCAGCGCCACTGGCAACGAGTCCTGCGGTGTGGAGGCCGACACCAAGCACAACGACACCGACCCCT
GCTGGGGGCCCCTGCGCCGTGTGGACGCCTACCGCATCTACCTGGCTGTCTTCACTCTTCTCCTTGGACC
CTTCACCTTCTTTGACGTCCAGAAGACCAAGTACCTGCAGATCCTGACCTCCCTGATGAGATGGGTTGCT
TTCGCCATCATGATCGTGCTGGCCCTGGTCCGCATCGGGCACGGGCACAGGGAGGGCCACCCGCCCCTGG
CCGACCTCTCCGGGGTCCGGAACCTGTTCGGCGTGTGCGTCTACTCCTTCATGTGCCAGCACTCCCTGCC
GTCCCTCATCACCCCTGTCTCCTCCAAGCGCCACCTCACGCGCCTGGTCTTCCTGGACTACGTGCTGATC
CTCTCCTTCTACGGCCTCCTGTGCTTCACCGCCATCTTCTGCTTCCGCGGCGACAGCCTCATGGACATGT
ACACCCTCAACTTCGCGCGCTGTGACGTCGTGAGCGTGGCCGCCGTGCGCTTCTTCCTGGGCCTCTTCCC
CGTCTTCACCATCAGCACCAACTTCCCCATCATCGCCGTGACCCTGCGCAACAACTGGAAGACGCTCTTC
CACCGCGAGGGGGGCACGTACCCCTGGGTGGTGGACCGCGTGGTGTTCCCCACCATCACCCTGCTGCCCC
CCGTGCTGGTGGCCTTCTGCACCCATGACCTGGAGTCCCTGGTGGGCATCACGGGGGCCTACGCAGGCAC
GGGCATCCAGTACGTCATCCCCGCCTTCCTGGTGTACCACTGCCGCAAGGACACCCAGTTGACCTTGGGC
TACGGGACCGTCAACAAGCACAGGTCCCCTTTCCGCCACACCTTCTGGGTGGGCTTCGTGCTGCTCTGGG
CTTTCTCCTGCTTCTTCTTTGTCACCGCCAACATTGTCCTCAGCGAGACCAAGGTCTGA
>g.012568t.1 CDS=2-453	N-acetyltransferase 9(NAT9)[SwissProt]
ATGAGGTTAAATGAGAACGTCTTGCTGCTGGGGAAGAAGGTGGTGCTGGTACCCTACACCTCAGAGCACG
TGCCTAGGTACCACGAGTGGATGAAATCAGAGGAGCTGCAGCGTCTGACAGCCTCTGAACCGCTGACCCT
GGAGCAAGAGTATTCGATGCAGCAGAGCTGGCGGGAAGATGCAGACAAGTGTACATTCATTGTGCTGGAT
GCAGAGAAGTGGCAGGCCCAGCCAAGCACCACGGAAGAGAGCTGCATGGCGGGAGATGTAAACCTCTTTC
KCACAAATGTAGGGGACCCCTCCTTGGGGGAGATTGAGGTCATGATTGCAGGCCTGTTTGCAGATGAGCC
ACCAGAAGGCCCAGCCTACAGCATCCAGTCCAGGGCAGGAGCTCAGTCTGCTTTTGGCCTGCAGAAGCAG
GCGGTGTGTGACCCCCAAGAAGTTTGGAAATGA
>g.012571t.1 CDS=2-1005	Na(+)/H(+) exchange regulatory cofactor NHE-RF2(Slc9a3r2)[SwissProt]
ATGAGCGCGGACGCGGCGGCCGGGGCGCCCCTGCCCCGGCTCTGCTGTCTGGAGAAGGGCCCGAACGGCT
ACGGCTTCCACCTGCACGGGGAGAAGGGCAAGGTGGGCCAGTTCATCCGGCTGGTGGAGCCCGGTTCTCC
GGCCGAGAAGGCGGGGCTGCTGGCCGGAGACCGGCTGGTGGAGGTGAACGGCGAGAACGTAGAGAAGGAG
ACCCACCAGCAGGTGGTGAGCCGCATCCGCGCCGCGCTCAACGCCGTGCGCCTGCTGGTGGTGGACCCCG
ACGCCGACGAGCGGCTGCAGAAGCTGGGCGTCCCGCGTGAGCTCCGGCCTCGGCTCTGCGCCATGAAGAA
AGGCGCCAACGGCTACGGTTTCAACTTGCACAGCGACAAGTCCAAGCCAGGCCAGTTCATCCGGGCGGTG
GACCCAGACTCACCTGCTGAGGCCTCGGGGCTCCGGGCTCAGGACCGCATTGTGGAGGTGAATGGGGTCT
GCGTGGAGGGCAAGCAGCATGGGGATGTGGTATCTGCCATCAAGGCTGGTGGGGACGAGACCAAGCTGCT
GGTGGTAGACAAGGAGACTGATGAGTTCTTCAAGAAATGCAAAGTGATCCCGTCTCAGGAGCATCTGACT
GGTCCCTTGCCTGAGCCCTTTACCAATGGGGAGATCCGGAAGGATTTCCCCACCCCATCCCTTGCCAACC
CACATCCCTCCTCTCTGTGCCAGGAGAACAGTCGTGAACCTCTGGCCGAGGTAGCCTCTGAGAGCCCCAG
ATCAGCCCTGGCAAGATCCACCTCCAGTGATACCAGTGAGGAGCTGAATTCCCAAGACAGCCCCAGGAAA
CAGGACTCCACGGCACCCTCGTCTACCTCCTCCTCCTCTGACCCCATCTTGGACTTCAACATCTCCCTGG
CCGTGGCCAAAGAGCGGGCCCACCAGAAGCGCAGCAGCAAGCGGGCCCCGCAGATGGACTGGAGCAAGAA
AAACGAACTCTTCAGCAACCTCTGA
>g.012572t.1 CDS=2-696	Ras-related protein Rab-37(Rab37)[SwissProt]
ATGGACCAGCAAAGACTGGACTCCTACCAGCGGGGAACTAGCCGTGACTTCAATGAGCACGTCCTGCATA
AGACCATCCTGGTGGGTGACAGTGGCGTGGGGAAGACATCTCTGCTGGTTCAGTTCGACCAGGGCAAGTT
CATCCCAGGCTCCTTCTCGGCCACCGTGGGCATTGGATTCACAGTGATGCTTCTGGGAGACTCAGGTGTT
GGCAAAACCTGTTTCCTGATCCAATTCAAAGATGGGGCCTTCCTGTCCGGAAACTTCATAGCCACCGTCG
GCATAGACTTCAGGAACAAGGTGGTGACCGTGGATGGTGTGAGGGTGAAGCTGCAGATCTGGGATACAGC
CGGGCAGGAGCGATTCCGCAGTGTCACACATGCTTATTACCGAGATGCCCAGGCCTTGCTCCTGCTCTAT
GACATCACCAACAAGTCTTCCTTCGACAACATCCGGGCGGACGTGAGCAATGAAAGGGTGATCCGTTCCG
AGGATGGAGAGACACTAGCCAGGGAGTACGGCGTTCCCTTCATGGAGACCAGCGCCAAGACGGGCATGAA
TGTGGAGTTAGCCTTTCTGGCCATTGCCAAGGAGCTGAAGTACAGAGCCTTGTGGCACCCTGATGGGCCC
CGCTTCCAGATCCGGGACTTTGTGGAATCCCAGAAGAAACAGCCCAGCTGCTGCTCCTTCTCATGA
>g.012652t.1 CDS=2-1035	CMRF35-like molecule 5(CD300LD)[SwissProt]
ATGGGCACCTTGGGTGGCTCTCTGAGTGTGCAGTGTCGGTACGAAAAGAAATACCAGGAGTATAACAAAT
ACTGGTGCCGAGGAAATTATGACATAACATGTGAGAATATTGTGGAGACCAAGGGAAAAGAGAAAGAAGA
GAGGAGTGGCCGCGTGACCATCAGAGACCATGCAGATAACCTCACCTTTATAGTGACCATGGAGAACCTC
ACTGCAGATGATGCTGGATCCTACTGGTGTAAAATTCAGAAAATATGGCTCCTGGACATGTGGTCATATG
ACCCTTCAGTTCAGGTTAAGGTATCTGTTTTTGAAGCACCAAGTAAAACCACAGAGAGGACCACATGTGG
AGCTGCATCTGCTGGCTTTCTGGGACCGAACACCAAGCAGAACCTCAGCACCGAGGAGGTGTTGACCTGC
TCCGGAGTTGATGGACGGTCCACTTTAGTAGAAGTCTGGCTGAAGCCACATGCCAAGCTGGTGTTTTCCA
CAGGAGAAGCAGACATGGTTTTCCAAAGGCAGGGCTCACCTGCCCTCATGGCAGTGTCCGATGCAGTGAG
TGGTCCAGTGCGGGGCTCACTGACCGTGCAGTGTCGCTATGAACCCGGATGGGAGACTTACAATAAGTGG
TGGTGTCAAGGAGCCGAGTGGAAAAGCTGCCATATCCTAGTTCAAACTGACGGATCAGAGAAGGAAGCAA
AGGGTGACCGAGTGTCTATCAAGGACAATCAGAAACTGCGTGTGTTCACCGTGACCATGGAGGAGCTCAG
GTGGAACAATGCAGACACCTACTGGTGTGGGATTGAGAGATCTGGAACTGACCTTGGGGTTGAAGTTAAA
GTGACCATTGACCCAGTGATCGTGCAGTGTCACTATGGCCCAGGGTGGGAGACCTTCGTGAAGTCATGGT
GTCCAGATGCTGATTTGAATAGTTGTGCCATCCTTGTTCAAACCACTGGATCACAGCTGAAGAAGAACCA
GCTGTCCATCGATCAGAAAAAGCAAACATTTTCTATGGCCATATGGGGAGAGTAA
>g.012656t.1 CDS=2-510	.
ATGGGATCGGTGCTCTTGTCCCAACAAGCCTCTGGACAGAAGCTACAATTCCACCTGCAGCCGCCAGGGG
CCGACAGCGGCAACTCAGGAGAGTCCTTGCTGCCCTACAGAGCTAGGGTCCCAGAGCTGGTCCCAGACCT
GGGGGAACCTCCAGGGTTCCCAGACCTCGGGGGACACAGTTGGAAACACTGGTTATATTACCCGGGCTTG
GACTGGCATGTCATATTTGGGGGAGACGTGCATAGAATCAAGTGTGACCTGATAAAGCCCCTTGGAAATA
CTTCTGCTACCTTCCTTACAGAGTTCCCAACAGGCTTACGAGAGAAACTGGTGAAGAAAGGCCGAGCGTC
TATCCAGGATGACCATGGCATACGCACAATCAACTTGACCTTGGAGGAGCTGCGGCRGGATGATGCAGAC
ACCTACTGGTGTGGGATTGAAAGAACTGGCAAAGATCTGGGGTACAAATTTTCCGTGATTGTCGACCCAG
GTCGGGGACCTCCTCTGTAG
>g.012661t.1 CDS=2-897	CMRF35-like molecule 6(Cd300c)[SwissProt]
ATGGCAGTGTCCGATGCAGTGAGTGGYCCAGTGCGGGGCTCACTGACCGTGCAGTGTCGCTATGAACCYG
GATGGGAGACTTACAATAAGTGGTGGTGTCAAGGAGCYGAGTGGAAAAGCTGCCGTATCCTAGTTCAAAC
TGATGGATCAGAGAGGGAAGCAAAGGGTGACCGAGTGTCTATCAAGGACAATCAGAAACTGCGTGTGTTC
ACCGTGACCATGGAGGAGCTCAGGTGGAACAATGCAGATACCTACTGGTGTGGGATTGAGAGATMTGGAM
CTGACCTTGGGGTTRAAGTTAAAGTGACCATTGACCCAGGCTGTTCGTCTCTGCGTGGCCCCAACTCCGT
GTCAGGCACTGTGGGGGGATCCCTGAGCGTGCRGTGTCAGTACAAGGAGGAATTCAGAGACCGTGACAAA
TACTGGTGCAAAAGCCCATGTGTGTGGAMGAAGATCGTGGAGACCWCAGAGTCACAGAGAGAAGTCACGA
AAGGCCRCGTGTCCATCAGGGACCATCCTRCAAACCTCACCTTCACAGTGACCTTGAAGAGCCTCACAGA
AGGCGATGCAGGAACATACAAGTGTGGGATCGATSTACCGTGGCTTGATCCCACCTTCCCCGTTGTGGTG
TCTGTGAACCCAGGAGACCCCAGTTCTGGGAAGCCCACCAGCACCTCAGTTCTTTTTACGATCCTGCCAA
CATCCACGTGGAGCACCGCAACCCCACAGGAGACCTCCAACAGCAGGCAACGTCCTGGGCCCTGGATGGA
GAGTCATCCTGTTGAAGACCAGGCCTCTGACGGAGGGGAGAGGTCCCTGCTCAACAGGATCTACTTCCTG
CTCCTGATCTTCCTGGAGGTGCCCTTGCTCCTGGGCCTCCTCAGTGCTGTTCTCTAG
>g.012708t.1 CDS=2-690	CMRF35-like molecule 6(CD300C)[SwissProt]
ATGCAGTGGCTGCTGCTACCATGTCCGTCCAGAGAGTCCCCATCCCGCGCTGTCCACCCTTGTCCCTCGG
ACCTCCGAGCATGCTGTTCGTCTCTGCRTGGCCCCAACTCCGTGTCAGGCACAGTGGGGGGATCCCTGAG
CGTGCGGTGTCAGTACAAGGAGGAATTCAGAGACCGTGACAAATACTGGTGCAAAAGCCCATGTGTGTGG
ACGAAGATCGTGGAGACCACAGAGTCACAGAGAGAAGTCACGAAAGGCCGCGTGTCCATCAGGGACCATC
CTGCAAACCTCACCTTCACAGTGACCTTGAAGAGCCTCACAGAAGGCGATGCAGGAACATACAAGTGTGG
GATCGATGTACCGTGGCTTGATCCCACCTTCCCCGTTGTGGTGTCTGTGAACCCAGCTGGTGAGAATTCA
GAGCCACTCCGGACCCCTGGTCAGGCTACTCAGCAAGGGGAGCTCTGCTATGCGAATCTGGAGCTGCCAA
CGTGGCCACTTCGGGCAGASCCTGTGCAACCGAGGCAGGTGGAGGTGGAATATAGCACAGTGCAGAAGGC
TTCCAGGGAAGAACCCTACTACTCATCTGTGGTGTTTGACTTCCAGAGTGAGGCTTCTAAGGCCAACAGG
ATTCACTCCCAGAGGACCCTGGAGCAGGAGACACAGTACAGCGTGATCAAGAACACATAA
>g.012732t.1 CDS=2-1536	G-protein coupled receptor family C group 5 member B(GPRC5B)[SwissProt]
ATGTCCGTCCTTCTCTTATGCGGGCCTGTGCGGGTCCTTCATCTATTTACTCGGTCACAAATACTTATCG
AGGTCCTACTATGGGCAAGGCATCGAGAGGACAAAGATCCACTGTTGATGGACATTCTCCAGACCTGGAC
AGCTCAGAAAATCCAGTTCTCTCCTCCACAGGCAGTTGGGACCCAGCTGGAGCCTGGCCTGGGAGCCAGG
ATGGCCATCCCCAAAGCCTTGCTGACGTGCCTGGGGCTGCCTCTCTTCCTATTCTCAGGGGCCCAGGCCC
AGAACCATGTGCCACCTGGCTGCAGCCCGGACCTCAACCCCCTCTACTACAACCTGTGTGACCGTTCTGG
GGCTTGGGGCATCATCTTGGAGGCAGTGGCCGGGGCGGGAGTTGTCACCACTTTCGTCCTCACCATCATC
CTTGTGGCCAGCCTCCCCTTTGTGCAGGACACCAAAAAGCGGAGCGTCCTGGGGACCCAGGTGTTCTTCC
TGCTGGGGACCCTGGGCCTCTTCTGCCTCGTGTTCGCCTGCGTGGTGAAGCCCAACTTCTCCACCTGTGC
CTCCCGGCGGTTTCTCTTCGGAGTCCTGTTCGCCATCTGCTTCTCCTGCCTGGTGGCGCATGTCTTTGCC
CTCAACTTCCTGGCCCGGAAGAACCACGGGCCCCGGGGCTGGGTGATCTTCACCGTGGCTCTGCTGCTCA
CCCTTGTGGAGGTGATCATCAACACGGAGTGGCTGATCATTACGCTGGTCCGGGGCGGTGGCGAGGGTGA
CCCTCTGGGCAATGGCAGTGCCACCTGGGTCACAGCCTCCCCCTGCGCCATCGCCAACATGGACTTTGTC
ATGGCACTCATCTACGTCATGCTGCTGCTGCTGTGCGCCTTCACGGGGGCCTGGCCCGTCGTGTGTGGCC
GCTTCAAGCGCTGGCGGAAGCACGGGGCCTTCGTGCTGCTCACCACGGCCACCTCCATTGCCATATGGGT
GGTGTGGATTGTCATGTACACGTACGGCAACAAGCAGCGCAACAGCCCCACCTGGGATGACCCCACGCTG
GCCATCGCCCTCGCCRCCAACGCCTGGGCCTTTGTGCTCTTCTATGTCATCCCTGAGGTCTCCCAGGTGA
CCAAGGCCAGCCCAGAGCAAAGCTACCAGGGGGACATGTACCCCACCCGGGGCGTAGGCTACGAGACCAT
CCTGAAAGAGCAGAAGGGCCAGAGCATGTTTGTGGAGAACAAGGCATTTTCCATGGATGAGCCAGCCTCA
GCTAAGAGACCGGTGTCACCATACAGTGGGTACAACGGGCAGCTGCTGACCAGCGTGTACCAGCCCACCG
AGATGGCCCTGATGCACAAAGGCCCGTCCGAAGGAGCTTACGACGTCATCCTCCCACGAGCCACCGCCAA
CAGCCAGGTGATGGGCAGTGCCAACTCCACCCTGAGGGCCGAAGACATGTATGCGGCCCAGAGCCACCAG
GCAGCCACGCCACCGAGAGACGGCAAGAGCTCCCAGGTCTTTAGAAACCCCTACGTGTGGGACTGA
>g.012774t.1 CDS=2-897	Probable G-protein coupled receptor 139(Gpr139)[SwissProt]
ATGACGCTTGAGGGGCAGGAGACAGTCAACCTCCTGACCACGGTGGCCCTGGCCCGGCTGGCCGCCAGGA
CCAGGAAGCCCTCCTACTACTACCTTCTGGCGCTCACGGCCTCGGACATCGTCACGCAGGTGGTCATCGT
GTTCGTGGGGTTCCTCCTGCAGGGGGCCGTGCTGGCCCGCGAGGTGCCCCGTGCCGTGGTGCGCTCGGCG
AACATCCTGGAGTTCGCCGCCAACCACGCCTCGGTGTGGATCGCTGTGCTGCTCACGGTCGACCGCTACA
GCGCCCTGTGCCACCCCCTGCACCACCGGGCCGCCTCGTCCCCGGGCCGGAGCCGCCGGGCCATCGCCAC
CGTCCTCGGAGCTGCCCTGCTGACGGGCATCCCCTTCTACTGGTGGCTGGACGTGTGGCGGGACGCGGAC
GCCCCCAGCCTGCTGGACGAGGTCCTCAAGTGGGCCCACTGCCTCACCGTCTACTTCATCCCTTGCGGTG
TTTTCCTGGCCGCCAACTCGGCCATCATCTGGCGGCTGCGCAGGAGGAGCCACGGCGGGCCGCGGCCCCG
GGTGGGCAAGAGTACGGCCATCCTCCTGGGCGTCACCACGCTCTTCGCCCTCCTTTGGGCGCCCCGGATC
TTCGTCATGCTCTACCACCTGTACGTGGCCCCTGTCCACCGGGACTGGAGGGTGCACCTGGCCTTGGACG
TGGCCAACATGGCCGCCATGCTCAACACGGCCGTCAACTTCGGCCTCTACTGCCTCGTCAGCAAGACTTT
CCGGGCCGCCGTCCGAGAGGTCATCCACGACGCCCACCTGCCCTGCACCCTGGGGTCGCGGCCAGAGGGC
ACGGCGGCGGACTCTGCGCTCAAGCCTCCCGGCCTTCCCCAAGGGGCAGAAATGTAG
>g.012777t.1 CDS=2-1629	Galectin-3-binding protein(LGALS3BP)[SwissProt]
ATGCATGGAGCTGGTGCCTGGGATCCAGAGAGCAAGGGAGGGCAGGCTCCATCCCAGGTCAAGGACCCAG
CCTTGGGGGAAACTGTGCTGGATCTCTGGGTCCATCGATTCATCGAGCTTAAAGGACTCCCTCCCTGGAA
GAGCTGGGCCAGGCCCTACTTGCTGCCCAAAAAGTCGGGGTGGGATGTTGGGTCTGCTGTGTGCACGTCC
TTGGAACTCTGGGAAGGGAAGCGTTATATTTGGAAGTTAGAAGCTGGTAAAAGAAGCCYYCTAAGAGCTC
AGAGAGCCGATGTTGGTGGCGAGTCCACGGGCACCTCCATCAACCACTCCCAGACGCTGCTCCAACGCTT
GCAGGAGCTGCTGCGGCAGGGCAATGCCAGCGACGTGGTTCTGCGGGTGCAGGCCGCGGGGACGGACGAG
GTCCGCGTGTTCCACACGCACCGCCTGCTGCTGGGCCTACACAGCGAGCTCTTCCGGGAGCTGCTGAGTA
ACCAGAGTGAGGTGGTGCTTCAGGAGCCCCGGGACTGCGCTGCTGTCTTCGACAAGTTCATCAGGTACCT
GTACTGCGGCGAGCTGACCGTGCTGCTGGCCCAGGCCATCCCCCTGCACCGGCTGGCCACCAAGTACGGC
GTGGCCTCCCTGCAGCGCGGCGTGGCCGACTACATGCGGGCGCACCTGGCGGGYGGCGCGGGCCCTGCGG
TCGGCTGGTACCACTATGCGGTGAGCACYGGGGACGAGGCCCTGCGCCAGAGCTGCCTGCAGTTCCTGGC
CTGGAACCTGTCGGCCGTGGCGGCGAGCGCAGAGTGGGGCGCCGTGAGCCCCGAGCTGCTGGCGCAGCTG
CTGCCGCGCTCCGACCTGGTGCTGCAGGACGAGCTGGAGCTGTTCCACGCGCTCGAGGCGTGGCTGGGAC
GCACCCGCCCTGCCCCGGCTGTGGCCGAGCGCGCGCTGCGGGCCATCCGCTACCCCATGATCCCGCCTGC
CCAGCTGTTCCAGCTGCAGGCACGCTCTGCCGCCCTGGCGCGCCACGGCCCCGCGGTGGCCGACCTGCTG
CTGCAGGCCTACCAGTTCCACGCCGCCTCGCCGCTGCACTTCGCCAAGTTCTTCGACGTCAACGGCAGCG
CCTTCCTGCCCCGCAACTACCTCGCGCCCGCCTGGGGCGCCCCATGGGTCATCAGCAACCCGGCCCGCGA
CGACCGCAGCACCAGCTTCCAGACGCAGCTGGGCCCCAGCGGCCACGACGCGGGCCGCCGGGTCACCTGG
AACGTGCTCTTCTCCCCGCGCTGGCTGCCCGTCAGCCTGCGGCCCSTCTACGCGGACGCCGCGGGCACCG
CGCTGCCCCCCGCGCGCCCCGAGGACGGCCGGCCGCGCCTGGTGGTCACCCCGGCCAGCAGCGGTGGCGA
CGCGGCCGGGGTGAGCTTCCAGAAGACGGTGCTGGTGGGGGCGCGCCAGCACGGCCGCCTGCTGGTGCGC
CACGCCTACAGCTTCCACCAGAGCAGCGAGGAGGCCGGCGACTTCCTGGCGCACGCGGACCTGCAACGCC
GCAACTCCGAGTACCTGGTGGAGAACGCCCTGCACCTCCACCTCATCGTCAAGCCCGTCTACCACACCCT
CATCCGGACCCCCAAGTAG
>g.012778t.1 CDS=2-3867	Kinesin-like protein KIF19(KIF19)[SwissProt]
ATGTGCGGGCAGAGGCCAGAAGGGACCCACTGGTTCTTCTTCACAAAACTGTATGTTTTGCCCATGGAGA
AGGAACACATTAGGGCCACCTCCTGCAAGTTGGACTTCTCTTCCCACCCTCTGGGGTCTGAGCCGTTGCT
TCTACCTCTCCTGGCTACAGTCTCCAAACCGTTAGAAAGAGCAGAAAATCCTGTTTTCTACGAGTCTGAT
TCAGCAGCCGGTACCATGGAGATCGTGTACGTGTACGTCAAGAAGCGAAGCGAGTTTGGGAAGCAATGCA
ACTTCTCAGACCGCCAGGCTGAGCTGAACATCGACATCCCGCCCAACCCCGAGCTGGCTGAGCAGTTTGT
GGAAAGGAACCCCGTGGACAAGGGCATCCAGTGCTCCACTAGCATGTCAGAGCATGAGGCCAACACAGAG
CGGTTTGAGATGGAGACCCGGGGGATTAACCATGTCGAGGGGGGCTGGCCCAAGGATGTGAACCCCCTAG
AGCTGGAGCAGACCATCCGGTTCCGGAAGAAGGTGGAGAAGGACGAGAACTACATCAACACCATCATGCA
GCTCGGCTCGATCATGGAGCACTGCATCAAGCAGAATAATGCCATCGACATCTACCAGGAGTATTTTGAC
GACGAGGATGCAGTAGAAGTGACAGAGGAGGCCCCTTCRGCTAAAACCATCAATGTTTTCAGGTACCTCT
CAGATGTCTGGCCGATCTCTGTCATCCCTACGGGGTGGGTGCTTCCAGAGGTCACCACTCCTTGCCGACC
ACTCCATGCCGTGGAAAATCCCAATAAGCCTGAAATTGTCCTGAAGCCATCTTCTCCTCTTGTCACCTTG
GAGTACAACCCCAAAGATTCTCACGTGCTTTTGGGAGGCTGCTACAACGGGCAGCTCGCCTGTTGGGACA
CCCGGAAGGGCAGCCTGGTGGCGGAGCTGTCCACCATTGAGTTCAGCCATCGAGACCCTGTGTATGGCAG
CATCTGGCTGCAGTCGAAGACTGGCACCGAATGCTTCTCAGCATCCACAGATGGGCAGGTCATGTGGTGG
GATATCCGAAAGATGAGCGAACCCACCGAGGTGGTGATCCTGGACATTACCAGGAAGGAGCAGTTGGAGA
GCGCCTTGGGAGCCATCTCCCTGGAGTTTGAGTCTACCTTGGTGTGTGATGAGGCCCTCTTCTGCCTCCG
GGTGCAGGACAACGGGTGTTTCATCGCCTGCGGTTCCCAGCTGGGCACCACCACGCTGCTGGAAGTCTCC
AATGGGCTGTGCACACTCCAGAGGAACGAGAAGAACACAGCTTCCTCTATATTTGAGCGGGAGACCCGGC
GGGAGAAGATTCTGGAGGCCAGGCACCGGGAGATGCGGCTGAAGGAGAAAGGCAAGGTGGAGGGCAAGGA
GGASGACCAGAGGGAGGAGGAGCCCATCCTCACCCTGGAGGAGCTGGTCACCAAGGCSGAGGAGGAGTTC
TTCGACATCATCTTCACGGAGCTGAAGAAGAAGGAGGTGGAAGCCATGAAGAAGTCAAAGCCTGTGGCAC
TCCGGGTCCGGCCCATCAGCGTGGCAGAGCTGGAGGAAGGAGCCACGCTCATCGCCCATAAAGTGGACGA
GCAGATGGTGGTTCTCATGGACCCGATGGAGGACCCTGACGACGTCCTGCGGGCACACCGTTCCCGGGAG
AAGTCCTACCTGTTTGACGTGGCCTTTGACTTCACTGCCACCCAGGAGATGGTGTATCAGGCCACTACCA
AGAGCCTCATCGACGGYGTCATCTCAGGCTACAATGCCACTGTCTTTGCTTATGGCCCCACAGGCTGTGG
GAAAACCTACACCATGCTGGGCACAGACCACGAGCCTGGCATCTACGTTCGGACCCTCAATGACCTCTTC
CGTGCCATTGAGGAGACCAGCAACGACATGGAGTATGAGGTGTCCATGTCCTACCTGGAGATCATGCAGC
TGCTGATGAAGGGGAACCGGCAAAGGACCCAGGAGCCCACGGCTGCCAACCAGACGTCCTCTCGCTCCCA
CGCCGTGCTCCAGGTGGCTGTGCGCCAGCGCAGCCGGGTCAAGAACGTTCTGCAGGAGGTGCGGCAGGGC
CGCCTGTTCATGATTGACCTGGCGGGCTCTGAGCGTGCCTCCCAGACGCAGAACCGAGGGCAGCGCATGA
AGGAGGGCGCCCACATCAACCGCTCGCTGCTGGCGCTGGGCAACTGCATCAACGCGCTGAGCGACAAGAG
CAGCAACAAGTACATCAACTATCGGGACAGCAAGCTCACCCGGCTCCTGAAGGATTCCCTGGGCGGGAAC
AGCCGCACCGTGATGATCGCACACATCAGCCCCGCCAGCAGCGCCTTCGAGGAGTCCCGGAACACCCTGA
CCTACGCCGGCCGGGCCAAGAACATCAAGACCAGGGTGAAGCAGAACCTGCTCAACGTCTCCTACCACAT
CGCCCARTACACCAGCATCATCTCGGACCTTCGGGGCGAGATCCAGAGGCTCAAATGCAAGATCGATGAG
CAGGGTGGGCGGGGTCCGGCCCAGGGCCGGCTGGAGCGGGGTGACATTCGCCACATCCAAGCCGAGGTCC
AACTGCACAGTGCGCAGGGTGAGCAGGCCGAGATGGGACAGCTGCGGGAGCAGCTTATCAGCGCTTTCCA
RGAGCAGATGGACGTGCGGAGACGCCTGCTGGAGCTGGAGAATCACGCCATGGAGCTGGCGCTGGAGCAG
CGCTGCCGGGAGCTGCGCGCGCGGGGCCGGCGCCTGGAGGAGACGCTGCCGCGGCGCATCGGCTCGGAGG
AGCAGCGCCAGGTGCTCAGCCTGCTGTGCCGCGTGCAYGAGCTCGAGGTGGAGAACACGGAGATGCAGTC
GCACGCGCTGCTCCGGGACGGCGCGCTCCGCCACCGCCGCGAGGCCGTGCGCCGCCTGGAGCAGCACCGC
AGCCTCTGCGACGAGATCATCCAAGGCCAGCGCCAGGTCATCGATGACTACAACCTGGCCGTCCCGCAGC
ACCTGGAGGAGCTGTATGAAGTGTACCTGCGGGAGCTGGAGGAGGGCAGCCTGGAGCGGGCCACCATCAT
GGACCGGGTGGCCTCCAGGGCCCTGCAGGACAGCTCCTTGCCCAAAATTACCCCAGCAGGAACCACGCTG
ACACCAGAGTCTGACCCAGAGAATGTGAAGACGCTGATCTCTGAAGTCCAGCGCCTGCAGGACAGCATCC
TCCCTCCCCTCAGCGCRGAGAGTGAAGCCAACCGTGTGTTCAAAGCCAGTCCTCGAGCCTGGCAGGTGAA
GAGCTCCTCTGTGCCCACCCCACCCCCCATCCAGATCGGCAGCCTGGTGACCCAGGAGGCCCCCACTCAG
GACAGCCTGGTGAGCCCCAGCAGCCAGATCAACTCTTCCCCCGACAGCAGCGAGACTCTGTCGGAGATCC
CCTTGTCCTCCAAAGAGAGGAAGGAGATCCTGACCGGCACCAAGTGCATCTCGGTGAAGGCTGCGCGGCG
GCGCTCGCGGGCTTTGGGCAGCGAGGGGCGCCACCTGCTGCCACCTGCCCGGGAGCGCGGCAGCCTGTCT
CCGCACTCGCCCAGCGAGGCTGACGACTCGCAGCCACCCGGCCCTCTGGCCTGCAAGCGGCCGCCCAGCC
CCACCCTGCAGCACGCTGCCAGTGAGGACAACCTGTCTAGCAGCACAGGCGAGGCCCCGTCCCAGGCAGC
CGGGCACAGTGGCGACGGCACCGGGCCCTGGATGCGGGGCCAGAAGAAAAGCCCGGGCAAGAAACGGGAG
GAGTCGCTGGAGGCCAAGAGGAGGAAGCGGAGGTCCCGGTCCTTTGAGGTCACGGGGCAAGGGGTGAGAC
GAAAGACTGGGGGATGA
>g.012784t.1 CDS=2-1077	Protein tweety homolog 3(ttyh3)[SwissProt]
ATGGAGGTGGACCTGGAGCAGCACCTGGCGCGGCTCAGTGAGATCTTCGCGGCRCGGGGTGATTATATCC
AGACGCTGAAGTTCGTGCAGCAGATGGCCGGCAACATCATGGTCCAGCTCTCAGGGCTGCCCGTGTGGAG
GGAGGTCACCACGGAGCTGACCGAGCTGGCCGACCAGACCGGCTACGTGGAGTACTACAGATGGCTTTCC
TACCTCCTGCTCTTCATCCTGGACCTGGTCATCTGCCTCATTGCCTGCCTGGGACTGGCCAGGCGCTCCA
GGTGTCTCTTGGCCTCGATGCTGTGCTGTGGGGTGCTGGGCCTGTTCCTCAGCTGGACGTCTCTGGCCGC
TGACAGCGCTGCAGCAGTGGGCACCAGTGACTTCTGCTCGGCTCCCGACACCTTCATCCTGAACGTCACG
GAGGGCCAGATCCGCACAGAGGTGACCCGCTACTACCTATACTGCAGCCAGAGTGGAAGCAGCCCCTTCC
AGCAGGCACTGACCGTCTTCCAGCGCTCRCTCACCACCATGCAGATCCAGGTGGCCGGCCTGCTGCAGTT
TGCTGTGCCGCTCTTCCCCACGGCAGAGGACTAYCTGGACGCCCTTGCTGGCATCTGCTATGATGGCATC
GAGGGCTTGCTCTACCTCGGCCTCTTCTCTCTCCTGGCTGCCCTGGCCTTCTCCACCATGATCTGTGCGG
GGCCCCGGGCCTGGAAGCACTTTACCACCAGGGACAGAGACTATGACGACATCGACAGTGACGACCCTTT
CAACCCCCAGGCCCGACGCATCGCCGCTCACAACCCACCTCGGGGGCAGCTTCGCAGCTTCTGCAGCTAC
AGCAGCGGGCTGGGCAGCCAGACCAGCCTGCAGCCCCCGGCTCAGACCATCTCCAACGCCCCGGTCTCGG
AGTACATGAACCAGGCCATGCTCTTCGGCGGGAACCCACGCTACGAGAACGTGCCGCTCATCGGAAGAGG
CTCCCCTCCTCCCACGTATTCCCCCAGCATGAGGGCCACCTACCTGTCCGTGGCGGACGAGCACCTGAGA
CACTACGGCAATGAGTTTCCAGCCTAA
>g.012812t.1 CDS=2-357	.
ATGGAGAACGGAAGAGAGCGAGACTTCCGCTTCCGGGCGGTTAACCCCACCCTCGAAGGAAACCGGGTAA
GCCCACATACGTGCATCCTGTGCACAGGTGAGCCCACCCGTGTGCATCCTGTGTAYAGGAATCTGACTGA
TGGTACCTCTCTTAGGAACACAGTCATGCAAAGGTGTTCTTGCACACCCACGTCATCATTTGTCCTGGAT
AAATGCCGGGAGGATGGCCCATCGGGTAGGCCGTGTCAGACGTCGGCCTGGGCCTTTGCTCTGACGCTGC
GCTGGGATGACTTTGCTTTGTGCCGGATCCCGCAGCACATTCTGGAACAACTTTGTTTTCTCTGTGTCTG
CTTCTGA
>g.012830t.1 CDS=2-405	.
ATGACGGGCCAGCCCTGCGTTCCTGGAGCATGCAGTCCATACAGGGAACCAATCACCACTTACCTCCATG
TGCCAGCCACTGTCCTGAGCATCCTGTTTGATCTCACCTGTGAGGCAGGGCTCCAGACTCWGCAGGCTCY
GGTAAAAACACCCCTCTCCCTCACCCCRTTGGCCGTCCAGGTGGTAAAGCCTCCCCCACTGGTGCTGGTC
CCCAGATTCTGCATCACCGTGTTCGTTCCCTTAGCTCGGCACACAAGACAGGGGGCAGATGCTTTCCACC
CTGGAAATGTCAATGGCTTCCATAGCCCCGCCATGTCCCGCTGGTCCCGGCTGCTGGAGCACTGCAGAGA
CAAGTCCTCTGAGCCACCTCTGGGCTCAATGAGAACACATGCCCTGATTGATTAG
>g.012840t.1 CDS=2-360	.
ATGCAAGGCGACGAGGCCACTTTGAGGGACACCACCAAAGTCAAGGGGCCTTCTCTGCGACCCTGGTCGC
AAGGCTCGAGGTCCGGACAGGGCTTCGGAGAGGAGCAGCGGGGCTACGCGGCAGTCTGGGATCAGGGGTG
CGGAACAGGTCAGATCCAAGTGCTCGAAGATCCATTCGGCAGCAAAGCGGACAGTATGTCCTACCTTCGT
GGGGCACCCATTTCCAGTGTGGTAGGATACACCCCGCCAGTAAACATAGGATACCATGAAGACACCAGCG
TCTTCTTCACCTGGACCCTGGGGCCCTCGGTCATTAACAACACCTGTCCAGAGGTGAAGGCTCTTGAGAA
CACGTCTTAG
>g.012917t.1 CDS=2-777	.
ATGTGTCGGGATAGCCTGGTCGACACTTGCTATCGGAACAGCTGCCATGCTGTTCGGAAGCCCAAACCGG
CCCACGCGGAGAGACCCCACGTGGGTGTGCTGGCTGACAGCCCAGCTGAAGTCCCAGCCAACAGCCGGCA
CCAACCAGCAGACCTCCGCACTGAAATCCTTCTGCACAMGGAAGATTTCAGCAGAAGCCGGAACGAAGCC
AATGTCAAGTGCTCAGGATCCCCGAGTGTGGACATGGTAAGGGGGCCAATAGCCATCGTTTCCGGCGGAG
AAAGAGTGGGATCAAGCTGGCGGTCCTCAGAGCCACAGACGAGCTGGCTGGAAGAGCACTTGCAAGTGGA
TCTCATCGTGCCCGTGGACTCGGAAGCCCCCGTGGCAGGGTGGGCGTCCACGGTCTGTCACCCACTACCT
GTGGACTTTGGCAAATTGCATGGGCTTTCTCAGCCTCAGAATCCCCATACGACGAGCGGGGATAGATATT
TCTCTCCTACTCTGCAGGATCGCCGTGTGAATTCAGACAGACAACGCAAGAGGAGGGCGCTGAACAGGTG
CCTGGCACAGAGTAGGCTCTCGGCCCTGTCCCCGTCGGTGTGGCCATCCTCACCATCGTTTGAACGCATC
TCCTCAAGGAAGGCCGTGAGAAGAGGAAGAATGGGGAACGGCCCTCCCGAAAGCCGGAGACGTGACACGC
TGCCCTCACCCACGCGCGGGGAGCGCAGCCCCGCGGCCCTGCAGTCCGAGCCCTGGCTGAGCCCAGATGT
GTCTTGA
>g.012941t.1 CDS=2-324	.
ATGGAAATGGTTCGGGTGGAGAGTGACAAGTCCTGGCCCTACCCCCCTGGTCTTACAGGAAATCTCCAGA
CCTCCCACCTGGACAGACCAGAGAGGCAGAGGAAGGTTGACTTCTCTTCTCTCTGCCTGACCTTGGAGCT
GGGACATCGATCTCGTGCCCTCATGTTCGTGGTGTGTGGGGCCTCCACGCGGTCTGGAACCTACGCCATC
AGCTCTCGGCCTTCCAGCTACCCCAGTGGCCTCCCCGGACCCCAGCTTGTGGACGGCAGATCACGGAAAG
TTCCATCATCCAGCTCCACCATCACGCAAGCCCATTCCTTATAA
>g.013009t.1 CDS=2-5292	Protein sidekick-2(SDK2)[SwissProt]
ATGTGGGGGCTGCTGATCTGGACCCTGCTGGCCCTGCACCGGATCCGAGCGGCCGCAGCCCAAGTACCCC
ATCGAGCCTCGTTTGCAGAACGGGAGCAGCCGTCCCTGMCTTCGCAGTCGTCACAAGGGCCCCAGGGCTC
CCAGGTCTTCTGCTGTCTCCAGCGCGACCCCGACCAGCCCTGGGAGGCAGCACCCTGGGCCCTGGGCCCT
CCGTCTGCACAGCCAGCCTCCGAGGTGGGCACTGCTGCGACGTACCTTCCGGCGGCTGTTGGAGCCCGTT
ACCGCAAGACGTCAGCAGAACACAGCTGGTTCATTCGAGCAAAGGCCGAGCAGCATGAGCATCCCAAGCA
GTGGCTGCCACAAGCACGGGAATGGCAAGGATCAGAACAGAGATCTGGGAACCCCAACACTTCGGAGCCC
GAGGAAGAAGAAGAGCAAACCCAGGAGGCAGGGAAGTCAGAGGAGAACCAGAAGAAGGCCATGGAAACCC
AGGGCCCCCCTCCAACTCCTTTCCTGTGGTCCCCACATACCRCGATGACCCCTGCRGAGATCCAAGATGA
CGTGGCCCCCTATTTCAAGACGGAGCCCGTGCGGACGCAGGTGCACCTGGAGGGGAACCGGCTGGTGCTG
ACGTGCATGGCCGAGGGCAGCTGGCCGCTGGAGTTCAAGTACATGATCACCAGCCTGGACCGCACCCATG
CAGGCTTCTACCGCTGCATCGTGCGTAACCGGATGGGCGCTCTGCTGCAGCGGCAAACCGAGGTCCAGGT
GGCCTACATGGGGAGCTTCGAGGAAGGCGAGAAGCGSCAGAGCGTCTCCCACGGAGAAGCAGCTGTCATC
AGCGCCCCACGCATYGCCAGCTTCCCACGGCCACAGGTGACCTGGTTCCGGGACGGCCGCAAGATCCCGC
CCAGCAGCCGCATAGCCATCACCCTGGAGAACACCCTCGTCATCCTGTCAACGGTGGCTCCCGACGCAGG
CCGCTACTACGTACAGGCCGTTAATGACAAGAACGGTGATAACAAGACCAGCCAGCCCATCACTCTTGCC
GYGGAGAATGTCGGGGGGCCTGCCGACCCCATCGCCCCAACYATCATCATTCCTCCCAAGAACACCAGCG
TGGTGGCYGGGACCTCGGAGGTGACCATGGAGTGTGTGGCCAATGCCAGGCCCCTGATCAAGCTGTACAT
CATTTGGAAGAAAGACGGGGTGCCGCTGTCGGCCGGCATCAGCGACTACAACCGCCGGCTGACCATCCCC
AGCCCCACGGGCAGCGACGCTGGCTACTACGAGTGCGAGGCTGTCCTGCGCAGCAGCAGCGTCCCCTCGG
TCGTCCGTGGAGCCTACTTGTCTGTGCTGGAACCGCCTCAGTTTGTCAAGGAGCCTGAGAGACACATCAC
GGCGGAGATGGAGAAAGTGGTGGACATTCCCTGTCGGGCCAAAGGTGTGCCACYGCCCTCCATCACCTGG
TACAAGGACGCRGCCGTGGTGGAGGTGGAGAGGCTGAACCGCTTCCGGCAGCGTGGCGACGGGGGCCTGC
AGATCAGCGGGCTGGTGCCYGACGACACRGGCATGTTCCAGTGCTTCGCCCGCAATGCGGCCGGCGAGGT
GCAGACCTCCACCTACCTGGCCGTCACCAGCATCGCCCCCAACATCACCAGAGGCCCCTTGGACAGCACA
GTGATCGACGGCATGTCGGTGGTACTGGCTTGCGAGACTTCGGGGGCGCCCCGGCCGGCCATCACTTGGC
AGAAAGGGGAGCGCATCTTGGCCAGCGGCTCTGTGCAGCTGCCTCGCTTCACGCTGCTGGAGTCCGGCAG
CCTGCTCATCAGCCCCACGCACATCTCCGACGCTGGGACCTACACCTGCTTGGCCACCAACTCTCGGGGG
GTCGACGAAGCCTCGGCTGACCTGGTCGTGTGGGCCCGGACCCGCATCACCAAGCCTCCCCAGGACCAGA
GTGTCATCAAGGGTACCCAGGCCTCCATGGTGTGCGGAGTGACCCACGACCCCCGAGTGACCGTCAGGTA
CGTCTGGGAGAAGGATGGGACCACCCTGGGCATGGAGAGCAACCCCCGCATCCGTCTYGACAAAAACGGC
TCCCTGCACATCTCRCAGACGTGGTCGGGGGACATCGGCACCTACACCTGCCGCGTGCTGTCAGCCGGAG
GCAATGACTCTCGCAGTGCCCACCTGCGCGTCAGGCAGCTGCCCCACGCCCCCGAGCACCCCGTGGCGAC
ACTCAGCACCACAGAGAGACGGGCCATCAACCTAACCTGGGCCAAGCCCTTCGACGGCAACAGCCCCCTG
CTCCGCTATCTCCTGGAGATGTCAGAGAACAATGCCCCCTGGACCGTGCTCCTGGCCAGTGTGGATCCTG
AGGCGACCTCAGTGATGGTCAAGGGCTTGGTGCCCGCACGCTCCTACCAGTTCCGCCTTTGTGCAGTCAA
CGATGTGGGGAAGGGACAGTTCAGCAAGGACACGGAGAGGGTCTCCCTCCCCGAGGAGCCCCCCACAGCC
CCTCCGCAGAACGTCATCGCCAGCGGCCGGACCAATCAGTCCATCATGATCCAGTGGCAGCCGCCTCCAG
AGAGCCACCAGAATGGCCTTCTCAAGGGCTACATCATCAGGTACTGCCTGGCCGGGCTGCCCGTCGGGTA
CCAGTTTAAGAACATCACGGATGCGGACGTCAACAACCTGCTGCTGGAGGACCTCATCATCTGGACCAAC
TACGAGATCGAGGTGGCCGCCTACAATAGCGCCGGGCTGGGTGTCTACAGCAGCAAAGTCACCGAGTGGA
CGCTGCAGGGAGTCCCCACCGTCCCTCCTGGCAATGTGCACGCGGAAGCCACCAACTCCACGACCATCCG
CTTCACCTGGAATGCCCCCAGCCCCCAGTTCATCAATGGCATCAACCAGGGCTACAAGCTGATTGCCTGG
GAGCCGGAGCAGGAAGAGGAGGTGACCATGGTGACTGCCCGGCCCAACTTTCAAGACAGCATCCACGTGG
GCTTCGTGTCTGGCCTGAAGAAGTTTACCGAGTACTTCACCTCCGTGCTGTGCTTCACTACTCCTGGAGA
CGGGCCTCGGAGCACCCCCCAGCTGGTGCGCACCCATGAGGATGTGCCTGGTCCCGTGGGACACCTGAGC
TTCAGTGAAATCCTGGACACCTCCCTGAAGGTCAGCTGGCAAGAGCCAGGAGAGAAGAATGGCATCCTCA
CAGGGTACCGGATCTCCTGGGAGGAGTATAACCGAACCAACACCCGCGTCACCCACTACCTACCCAACGT
GACCCTGGAGTACCGCGTCACGGGCCTCACCGCGCTGACCACCTACACCATCGAGGTGGCCGCCATGACC
GCCAAGGGCCAGGGCCAGGTGTCCGCATCCACCATCTCCTCCGGGGTGCCTCCAGAACTCCCAGGGGCCC
CCACCAACCTGGGCATTTCCAACATCGGCCCCCGCTCCGTGACCTTGCAGTTCAGGCCAGGCTACGATGG
GAAAACGTCCATCTCGCGCTGGCTGGTGGAGGCCCAGGTAGGCGTGGTTGGGGAGGGAGAGGAGTGGCTG
CTGGTTCACCAGCTCACCAACGAGCCCGATGCCCGCTCCATGGAGGTGCCCGAGCTCAACCCCTTCACCT
ACTACAGCTTCCGAATGCGCCAGGTGAACATCGTGGGCACTAGCCCACCCAGCCAGCCTTCTAGAAAGAT
CCAGACGCTCCAGGCACCCCCTGACATGGCCCCGGCCAATGTGACCCTGCGCACGGCCAGCGAGACCAGC
CTGTGGCTCCGCTGGATGCCCCTCCCGGAGATGGAATACAACGGGAACCCCGAGTCGGTGGGCTACAAGA
TCAAATACAGCCGGGCAGACGGCCACGGCAAGACGCTGAGCCACGTGGTCCAGGACCGCGTGGAGCGTGA
GTACACCATCGAAGACCTGGAGGAATGGACGGAGTACCGCGTCCAGGTCCAGGCCTTCAACGCCATCGGG
AGCGGGCCCTGGAGCCAGACGGTCATGGGCAGGACCCGGGAGTCAGTCCCGTCCTCCGGCCCCACCAACG
TGTCTGCGCTGGCCACCACGTCCAGCAGCATGCTGGTGCGCTGGAATGAGATCCCTGAGGCCGACCGCAA
CGGGCTCGTGCTGGGCTACAAGGTGATGTATAAGGAGAAGGACTCGGATTCCCAGCCCCGGTTCTGGCTG
GTGGAAGGGAACTCGTCACGCAGCGCCCAGCTCACAGGCTTGGGCAAGTACGTGCTCTACGAGGTCCAGG
TGCTGGCCTTCACACGCATCGGGGACGGCAGCCCCAGCCACCCGCCCATCCTGGAGCGGACGCTGGATGA
TGTCCCGGGACCGCCCATGGGCATCCTGTTCCCAGAGGTGAGGACCACATCCGTGCGACTTATCTGGCAG
CCCCCCGCTGCTCCCAACGGCATCATTCTTGCGTACCAGGTCACGCACCGGCTCAACGCCTCCACGGCCA
ACGCCGCCACGGTGGAGGTGCTTGCCCCCAGCGCGCGCCAGTACACGGCCACCGGCCTCAAGCCCGAGTC
CGTCTACCTGTTCCGCATCACAGCCCAGACCCGCAAGGGCTGGGGGGAGGCCGCCGAGGCCTTGGTGGTG
ACCACTGAGAAGAGAGACCGCCCACAGCCCCCCAGCAAGCCGGTGGTGCAGCAGGAGGACGTAAAGGCGC
GCAGCGTGCTGCTGTCCTGGGAGCCAGGGAGTGACGGGCTGTCCCCCGTGCGCTACTACACCGTCCAGAC
CCGCGAGCTGCCCGGCGGCAGGTGGGCGCTGCACTCGGCCTCCGTGAGCCACAACGCCTCTGCTTTCGTG
GTGGACAGGCTCAAGCCTTTCACGTCCTACAAGTTCCGAGTGAAGGCCACCAATGACATTGGGGACAGCG
AGTTCAGTGAAGAGTCGGAGCCGCTGACCACTCTGCAGGCCGCCCCCGATGAAGCGCCCACCATTGTGTC
CGTGACACCCCACACCACCACCTCTGTGCTGATCCGATGGCAGCCACCTGCAGAGGACAAGATAAACGGC
ATCCTCCTGGGCTTCCGGATCCGGTACCGGGAGCTGCTCTACGAGGGGCTGAGGGGCTTCACGCTGCGCG
GCATCAACAACCCGGGAGCCAAGTGGGCCGAGCTGACCTGGCAGGAGGGTGATGCTGGCCGTGGAGGACC
AGAGGCAGGGGTGCCGGATGGAGGCTCCCGCACTCGCTCGCTGGGGCCCAGGCAGCGGCTCGAGATGGAC
CTGAGGCCCAGGATGGGCAATGCTGTGCCTCGGGCTCTGTGA
>g.013012t.1 CDS=2-1812	Protein sidekick-2(SDK2)[SwissProt]
ATGTACGCTGTGCGGAACCTGAGCCGGCCCAGCCTCACACAGTACGAGCTGGACAATCTGAATAAACACC
GGCGGTATGAGATACGGATGAGCGTGTACAACGCCGTGGGGGAGGGGCCCTCGAGCCCCCCACAGGAGGT
CTTTGTGGGGGAAGCAGTGCCCACGGCGGCGCCCCGTAACGTGGCTGTTCACGGCGCCACGGCCACGCAG
CTGGATGTGACGTGGGAGCCGCCACCGCTGGAGAACCAGAATGGAGACATCCAGGGCTACAAGATTTATT
TCTGGGAAGCCCAGCGGCGCAACGTCACGGAGCGGGTGAAGACGCTTTTCCTGGCCGAGAACAGCGTGAA
GCTCAAGAACCTGACCGGCTACACTGCCTACATGGTCAGCGTGGCAGCCTTCAACGCCGCCGGGGACGGG
CCTCGGAGCACCCCCACCCGGGGCCAGACCCAGCAAGCAGCCCCCAGCGCCCCCAGCTCTGTCAGGTTCA
GTGAGCTGACCACGACCTCGGTGAACGTGTCCTGGGAGGCCCCGCAGTTCCCCAACGGTGTCCTGGAGGG
CTACCGGCTGGTGTACGAGCCCTGCACCCCCGTGGACGGTGTCAGTAAGATCGTGACCGTGGACGTGAAG
GGAAGCAGCCCCCTGTGGCTGAAGGTGAAGGACCTGGCGGAGGGGATGACCTACAGGTTCCGCATCCGAG
CCAAGACCTTCACGTATGGGCCGGAGATCGAGGCCAACGTTACCACAGGCCCCGGAGAAGGTGCCCCCGG
GCCGCCCGGAGTGCCCATCATCGTGAGGTACAGCTCCGCCATCGCCATCCACTGGTCCAGCGGAGACCCT
GGCAAAGGGCCCATCACCCGCTACGTCATCGAGGCCAGGCCATCAGACGAGGGGCTATGGGACATCCTCA
TCAAAGACATCCCCAAGGAGGTGACCTCCTACACGTTCAGCATGGACATCCTGAAGCCAGGCGTGAGCTA
CGACTTCCGAGTCATCGCCGTCAACGACTATGGCTTYGGCACCCCCAGCAGCCCCTCCCAGTCTGTGCCA
GCCCAGAAAGCCAACCCTTTCTACGAGGAGTGGTGGTTCTTGGTGGTCATTGCCCTCGTTGGCCTCATCT
TCATCCTGCTTCTGGTCTTTGTGCTCATCATCCGAGGCCAGAGCAAGAAGTATGCCAAGAAGACGGACTC
TGGGAACAGTGCCAAGTCTGGTGCCCTTGGCCACGGGGAGATGATGAGCTTGGATGAAAGCAGTTTCCCT
GCCCTGGAACTCAACAACCGGAGGCTCTCGGTCAAGAATTCCTTCTGCCGGAAGAACGGCCTGTACACCA
GGTCCCCTCCCCGGCCCAGCCCCGGCAGCCTCCACTACTCCGACGAAGACGTCACCAAGTACAATGACCT
CATCCCRGCAGAGAGCAGCAGCCTGACCGAGAAGCCCTCAGAAATCTCCGACTCTCAGGGAAGCGACAGC
GAGTACGAGGCCGACCCCACCCACCAGAAGGCCCACTCCTTTGTCAACCACTACATCAGCGACCCCACGT
ACTACAACTCGTGGCGGCGGCAGCAGAAGGGCATCTCGCGGGCCCAGGCCTACAGCTACACGGAGAGCGA
CTCTGGCGAGCCGGACCACGCCACCGTGGCCAACAGCAGCGGCGCCCAGCAGGGCAGCCTCTTCCGGCCC
AAGGCCAGTCGGACCCCAACGCCCCAGAACCCCCCGAACCCCCCGAGCCAGCAGAGCACCCTCTACCGCC
CCCCCAGCAGCCTCACCCCCGGCTCCCGGGCTCCTATAGCAGGATTTTCCTCGTTTGTTTGA
>g.013052t.1 CDS=2-1041	Cdc42 effector protein 4(Cdc42ep4)[SwissProt]
ATGTGCCGCGGCCCTGGCAGCTGCGTCTGTGGTTCCCCTTTCTCTCCCCTGTGGGGAGCACGTCACACGG
GGAAACCACAGTGCTGGAAGTTGCTCATGCCCTACACTGAAGCCCTTAATCCCTATGATCTCCTGGTCAC
CCCGTCCACCCGCCGGACTTCAGATCTGACCCCCGACCCGCCTGACGCCTCCGGAGCCCCCCCCCCCGGC
CCGNCCCCCAGCAAAATGCCCATCCTCAAGCAGCTGGTGTCCAGCTCGGTGCACTCCAAGCGCCGCTCCC
GCGTGGACCTCACGGCCGAGATGATCAGCGCCCCCCTGGGCGACTTCCGGCACACCATGCACGTGGGCCG
CGCGGGCGACGCCTTTGGGGACACGTCCTTCCTCAACAGCAAGGCCGGCGAGCTGGACGGTGAGTCCCTG
GATGAGCAGGCCTCCTCCTCGTCCTCCAAACGCAGCCTCCTGTCCCGGAAGTTCCGGGGCAGCAAGCGGT
CGCAGTCGGTGACCAGGGGGGACCGGGAGCAGAGGGACATGCTGGGCTCCCTGCGGGACTCGGCCTTGTT
CGTCAAGAACGCCATGTCCCTGCCCCAGCTGAACGAGAAGGAGGCGGCCGAGAAGGGCTCGGGCAAGCTG
CCCAAGAGCCTGTCGTCCAGCCCCGTGAAGAAGGCGAGCGCCGGGGAGGGCGGCCAGGAGGAGGCGGGCG
AGGGGGAGCTCGGGCCCCGGCGGAACGGGGCCGCCGCGCCCCACTCCCCGGACCCCCTCCTGGACGAGCA
GGCCTTCGGGGACCTGACGGAGCTGCCCGTCGTGCCCAAGGCCGGCCTGGGCCTCAAGCAYGCCGAGTCC
ATCATGTCCTTCCACATTGACCTGGGGCCGTCCATGCTGGGCGACGTCCTGAGCATCATGGACAAGGAGG
AGTGGGAAGCGGACGACGAGGACGGCGCTATTTTCCTTTCTGATCCAGAGTTCAAAAGAACAACCAGTGG
AGGAGGAGCCGAGGGGGCCACAGTCATGGGAGAACAAAAGCCAGCAGGCTCCTTCTTGTAG
>g.013070t.1 CDS=2-3825	Conserved oligomeric Golgi complex subunit 1(COG1)[SwissProt]
ATGGCGGCCGCGGCCGCCTCCCYCGCGCTCAAGCGGCTGGACCTGCGCGACCCCGGGGCGCTTTTCGAGA
CGCATGGAGCGGAGGAGATCCGCGGGCTGGAGCGCCAGGTTCGGGCCGAGATCGAGCACAAGAAGGAGGA
GCTGCGGCAGATGGTGGGCGAGCGGTACCGCGACCTGATCGAGGCGGCCGACACCATCGGGCAGATGCGC
CGCTGCGCCGAGGGGCTGGTGGACGCCCCACAGCAGCCGTCCCAGGAGAAGTTCTACAGCATGGCTGCCC
AGATCAAGCTGCTCTTAGAAATTCCCGAGAAGATCTGGAGCTCGATGGAGGCCTCTCAATATCTTCACGC
CACACAGCTCTATTTGCTTTGCTGCCACCTTCACAACCTGCTCCAGCTGGATTCTTCTACTTCCCGATAT
AGCCCTGTCCTCTCACGATTCCCTATACTCATCCGTCAGGTAGCAGCAGCCAGCCATTTCCGGTCAACTA
TTCTGCATGAAAGTAAGATGCTGCTCAAATGCCAGGCCGTGTCTGACCAAGCTGTAGCTGAGGCCCTGTG
TGCTATAATGCTCTTAGAAGAGAGTTCTCCACGCCAAGCCCTAACAGACTTCCTATTGGCCAGAAAGGCA
GCTATACAGAAACTTCTCAACCAGCCACACCATGGTGCCAGCATCAAGGCCCAGATTTGCTCATTAGTGG
AGCTGTTGGCCAACACTCTGAACCAAGCTCATGCTCTTTTCTACACTTTACCAGAAGGCCAGCTGCCAGA
TCCATCCCTGCCATGTGGCTTGCTCTTCTCAACTCTGGAGACCATCACAGGCCAGCATCCTACTGGAAAG
GGCGCTGGYGTTCTACAAGAGGAGATGAAGCTCTGCAGCTGGTTCAAATACCTGCCAGCATCCATCGTCC
AGTTCCAGCCAGCTCTCCGAACACTCGCGCAGCCCATCAGCCAGGAATACCTGAAAGACACCCTGCAGAA
ATGGATCCACATGTGTAATGAAGACATTAAAAATGGGATCACCAACCTGCTTTTGTATGTGAAGAGCATG
AAAGGTCTTGCAGGTATCCGAGATGCTATGTGGGAATTACTTACCAATGAATCCACCAATCACAGCTGGG
ATGTGATATGTCAGCGGCTTCTAGAGAAGCCGCTCTTGTTCTGGGAGGATTTGATGCAGCAGCTGTTCCT
TGACCGATTACAGACTCTGACAAAAGAAGGCTTTGACTCCATCTCCACTAGCTCCAAGGAACTCCTCATT
TCAGCCCTGCAGGAGCTTGAGAACACCACCAGCAACTCCACTTCAAATAAGCACATCCACTTTGAGCACA
ACATGTCTCTCTTCCTCTGGTCCGAGAGCCCCCACGACCTGCCTCCTGATGCTGCCTGGGTTAGCGTAGC
GCACCGGGGGCAGTTTGCCAGCAGTGGGCTCTCCATGAAAGCACAGGCCATTAGCCCTTGTGTCCAGAAC
TTCTGCTCTGCCCTCGATTCTAAACTGAAGGTGAAACTGGATGATCTCCTGGCTTACCTTCCCTCTGATG
ACTCACCCCTGCCCAAAGATGTCTTCCCCGGGCAGGCCAAGAGCTGTGCCTTTGACAGGTACGCAGATGC
CGGGACAGTGCAGGAGATGCTGCAGACTCACTCCATGGTGTGCATCAAGTACATCACAGACTGCATCCAG
GCAGAGCTGCAAAGCATCGAACAGGTTGTGCAAGGGCAGCAGGATGTCCTCAACGGTGTCAAGTTGCATG
CGGTCCTTTTCATGGCCAGACTCTGCCAGTCACTGGGAGAACTRTGTCCCCATCTGAAGCAGTGCATCTT
GGGAAGGTCAGGGAGCTCTGAGAAACCAGCAAGGGATCCTAGGGCTCTGAAAAAACAGGGAAAGGGGAAA
ACGCGGGAAGTAATTCCTATGCAGGCCAAGTGGCAGGAAGTTAAGGAGCTCCTCCTCCAGCAGAGCGTGA
TGGGCTACCGCGTCTGGAGCTCAGCAGTTGTGAAGGTTTTGGCTCATGGATTCACCCAGTCGTTACTTTT
AGATGATGCTGGCTCAGTCCTGGCCACAGCCACCAGCTGGGATGAACTAGAAATTCAAGAGGAAGCGGAG
TCTGGCAGCAGCGTCACATCCACAATCCGACTCCCTATACAGCCATCCTGGTACGTCCAGTCCTTCCTGT
TTAGCCTTTGCCAGGAAATTAATCGGGTTGGAGGTCACGCTTTGCCAAAAGTGACACTGCAAGAAATGCT
GAAAAGCTGTATGGTCCAAGTGGTGGCTGCCTATGAGAAACTTGCAGAAGAAAAACATGTGAAGAAAGAA
GGTGCCTTCCCGATGACCCAGAATCGGGCCCTGCAACTGCTTTATGATCTGCGTTATCTCAACATTGTTC
TGACAGCCAGGACTGAGGAGGTGAAAAGTGGCCGCAGCAAACAGGACTCCAGAATTGAGAAAGTGGCTGA
CTATCTGGAAGCACTCATTGACCCGTTTGACCTGGATGTTTTCACACCACACCTCAACAGCAACCTTAAT
CGCCTAGTGCAACGAACTTCTGTTTGGACTTCTTCCACTGAGCATGACAAGTACCCGAAAGGCCAAATCA
ACCAGCAGAAGTATGGAAACAAAAGCCCAGGTAGCAGCACCTTTTTTAAGGCATTCACCTATGTAACCAA
AGCCACATTTCCGTGGAAACATCTAAGTGATCAAAATGTATTCACAGGCATAGTCCTCTGTGGTGATAGC
GTCTGCATGTTTGTATCTAGAGAAGGAATCATTCCACCGCTGTCCTGTGCCAGGCTCAGTGCTCGAAGAA
GGACAAGTGTTGAACCTTCTTTGTCAAATCAAGATAGAAAATATTCTTCAGCCTTACCCAATGATGTACC
GACCACTTCTACTAATTTAAGGTTGGACAAAATTGATTCCCCAAGACAGAAGCTTCTAGTAGATTTATTA
GATATGCCTATTGGTGATTATCACAGTTCTCCCGTGAATCTCAGTTACGGGGTTGAAAGAACAACGTCAT
TGTCAAGCAATGAGAGTGTGTCCAAGGCCAGGGGCCACCTCTCAGAAGTCTCTACTGATGTTAGAGACTC
CAAGACTCAAGAAAACATGGAATCACAAATAAATTTTAAAGTTAGCCCAGTGGATGCCATCCAAGTCAAG
GAGACCCAGGATAAAGGACAGAAGCTTGGAATAGACACACGTGGGAACAAAGGAAAGAGAGAGAAAAGCG
TATCTGTGCTAGAAATGCAGGAATGGGCTTCTATGAACGGTGGTGCAGAGAACTTTAGTAGTGGTGATTC
AGCCACAGAGAAGAAATGTCAAGATGAAGGTCCGGGTTTGCATTTGTTCACTCCAAGGGAGACAGCCTGC
AGTGAGCTGCTTTCTGCATCACAGTCCCATAATCAAAGCCTTGCCTCTCTAGCTGTCAGATTTTTTCAAG
AAGAAAAAGCAGAAGCCTGCAGTCCTAACCAAGTCCTCAATGTGAAGGCATTAACAGAGAACAGTGAACG
AGCTTCTGTGCAGCACAGATCTGGCTGTGGGCCCCAAGTATCACACCATGGGTGCCAGCAAACCTTACAT
TCAGTCCTGCCTCACGCCTCCTCCAGCCCCTTCAGTCAGATGGGCGTTGCTGATAGGAAGACCCTTTCAA
GCACCCTGGGGCTGGAGTGGTTTCCAGAGCTCTATCCTGGTTATCTTGGACTAGGAGTGTTGCCAGGGAA
GCCCCAGTATTGGAATGCAATGGCCCAGAAGCCTCACCTCACCAATCCCCAGGGAGAGAGACTGTCACAA
GCATTCACTAGTGCTTTTAGTTTAGCTTCAACAGGAGACCCGTAG
>g.013092t.1 CDS=2-1110	Somatostatin receptor type 5(Sstr5)[SwissProt]
ATGGATATGGAGTATGAGCTACTCAATGAGAGCCACACTTGGGTTTCCCCTCCTTTTGACCTCGATGGCT
CTGTGGTGGCGACCAACAGCTCAAACCAGACAGAGCCATACTATGACCTGACCAGCAATGCAGTCCTCAC
ATTCATATATTTTGTGGTCTGCATCATTGGATTGTGTGGCAACACACTTGTCATTTATGTCATCCTCCGC
TATGCCAAGATGAAGACCATCACCAACATTTACATCCTCAACCTGGCCATCGCAGATGAGCTCTTCATGC
TGGGTCTGCCCTTCCTGGCCATGCAGGTGGCTCTGGTCCACTGGCCCTTTGGCAAGGCCATTTGCCGGGT
GGTCATGACTGTGGATGGCATCAATCAGTTCACCAGCATTTTCTGCTTGACGGTCATGAGCATCGATCGA
TACCTGGCTGTGGTCCACCCCATCAAGTCGGCCAAGTGGAGGAGACCCCGAACGGCCAAGATGGTCAATG
TGGCCGTGTGGGGAGTCTCCCTGCTGGTCATCTTGCCTATCATGATATACGCTGGGCTTCGGAGCAACCA
ATGGGGGAGAAGCAGCTGTACCATCAACTGGCCAGGTGAATCTGGGGCGTGGTACACAGGGTTCATCATC
TACACCTTCATCTTGGGGTTCCTGGTGCCCCTCACCATCATTTGTCTTTGCTACCTGTTCATTATCATCA
AGGTGAAGTCCTCTGGGATCCGCGTGGGTTCCTCCAAGAGGAAAAAGTCTGAGAAGAAGGTCACCCGGAT
GGTGTCCATAGTGGTGGCTGTGTTCATTTTCTGCTGGCTTCCCTTCTATATATTCAATGTCTCCTCTGTC
TCTGTGGCCATCAGTCCCACACCAGCCCTTAAAGGCATGTTCGACTTTGTGGTGGTCCTCACCTATGCCA
ACAGCTGTGCCAACCCTATCCTGTATGCCTTCTTGTCTGACAACTTCAAGAAGAGCTTCCAGAATGTCCT
CTGCTTGGTCAAGGTGAGCGGCCCAGATGACGGGGAACGGAGTGACAGTAAGCAGGACAAATCCCGGCTG
AATGAGACCACGGAGACCCAGAGGACCCTCCTCAATGGAGACCTCCAGACCAGTATCTGA
>g.013097t.1 CDS=2-1551	Zinc transporter ZIP11(SLC39A11)[SwissProt]
ATGGGCTGCGCTGCCCGCCTTGCACTGGCCGTTCTGTTGTCTGACTTCCAAATCCACCCGTTAAAAGTTC
AAGTCCAGAGGCTGTTTGGCAGTGTGCCCCTGAACCTCACGATGGGTGTTGGTGAGTTCTGGACTGCATC
CGAGTTCTCTGAGGCCCTGACAAGCATCCAGCCCTCCCAGAACCCCTTCTTCCTCCCCCTTCCAGACACA
GCCAGCTGCCAACACAGGCGGATCTTGGATGGAAGTCTTGGCTTTGCTGCAGGGGTCATGCTCGCAGCCT
CCTATTGGTCTCTCCTGGCCCCGGCTGTGGAGATGGCCACGTCCTCTGGGGGCTTTGGTGCCTTTGCCTT
CTTCCCTGTGGCCGTTGGCTTCACCCTTGGAGCTGCTTTTGTCTACCTGGCTGATCTCTTGATGCCTCAC
CTGGGTGCAGCAGAGGACCCCCCGACGGCCCTGGCACTGAACTTCGCCCCTGCGTTGACGAAGAAGTCTG
ACACTGAGGGTCCCAGKCTGCTCTTCCCTGAGAGTGAACTTTCCATCCGGATAGCTTGTCGGAGAGGACT
TGAGTCAGGAAAGCATAAGTCTGTTAGACTCGAAGCCGATGCGCTGGGGCCACAGAGAAAGYGGTACGGA
AGAGGGCTGAATAAGGGTGAAAACAGYGCCAAGAAATCACCTCCTGACAAGCGAATCCTAAATATCAAAT
CCACTGGGAAATTGTGTCACTGGACTGACATCTCAGTACCTCTGCAATGGGAAGTCAGARATAWAAAGAA
TGTCAACTGGGAGGAAGGAAGATTGGAGGACCRAAGAGAAAGAAGATTCATGGCAACAGCTCTCTGTGGC
TTTATAGAAGATTCGAAGAGGATGCAGTATCGAGCGAACAGAGCTGGCACAGACAGCTGTGATACCATCC
AGGCCTGCGAGCCCATGCAGACTCAAGAACAGCATGAAAAGGTCCGTTCCCAGCCTGGCAGACATTTCTG
CTCTGCTGCATTTAATCTTATCATTTCACCAAGTGAGGTCACCCTTGAACATGAGGGTGGCACTGATGCT
ACAGATCTGTTTGTGTCTGTGTTGTCGCCAAGCAGTTGCTTGCTTAATCGTAAGCATCGTAGGGTTTCCA
AGGTTGCCTTGACATGCAATCATATTTGTAGTCAGAATGAGGTTACTGGCAAGAGTATGGTATTTGGAGC
ATCTGCCCATGACAAGAGCGAGAACGGCGAGGCCTATCAGAGGAAGAAGACAGTGGCCGCCAGCCTTCCC
GAGGGCCCTGCGGTCCCCGAGCCTCCACGGGGGACCCCGATGCAACCCAACAGCGGCAGCTGGAGGAGGA
TCGCACTGCTCATCCTGGCCATCACCATCCACAACATTCCAGAGGGTCTTGCTGTCGGCGTTGGATTTGG
GGCTGTAGAGAAGACGGCATCTGCAACCTTCGAGAGTGCCAGGACCCAGGTCCAGGCTGTGCATGGTCGG
CGCTGYACCCGGGACATTGTGGAGCGGGTGGCAGGGGCRGGGGGTGGGGGGACGGTTGACAGCCTGCCTG
GAATTCTGTAG
>g.013144t.1 CDS=2-396	Zinc transporter ZIP11(Slc39a11)[SwissProt]
ATGGGTCATCCTGGCTTTCCAGCCTGTGGCAATCAGCCTCCCAAAACTGAGAAGMAGGGGGGTGGGGAAG
ATCCCTTCCGTGCTAAACCAGCTCCACGAAGCAGGAATTTAGCCATTGGAATTGGGATCCAGAATTTCCC
GGAGGGCCTGGCTGTCAGCCTCCCCTTGCGAGGGGCTGGCTTCTCCCCCTGGAGAGCCTTTTGGTACGGG
CAGCTGAGCGGCATGGTGGAGCCGCTGGCCGGGGTCTTTGGCGCCTTCGCCGTGGTGCTGGCCGAGCCCC
TCCTGCCCTACGCTCTGGCCTTTGCTGCGGGCGCCATGGTCTATGTGGTCACGGATGACATCATCCCCGA
GGCTCAGATCAGGGTAAATCTTAGCCAAGTCATCATCCTGAAGTGA
>g.013251t.1 CDS=2-849	.
ATGCAAGCCGTCTCCTCTCAGATGCAGGGGGAAGTGGTGATACCAGTCGGCTGCAGGTTTCCTGGGGCCA
GTGGTGCTGGCAGGAATGCGAGTCTGCGCTGCTGGGTCAAAAGGCCACCCAGCTCTTCCTCGGTCCCCAG
AGACTCTCCTCTTGACTTCACTACATTTAGTGACCGTGCCATTCCTTTGGCAACAGATCCCACATCGCCC
TGTGGCACCCCAGTGACCACCAACCTCTTTGACTTTGACAGTGGCCCCGACCTGGTTTTCCTGGCCAAGT
GCCCGCCTCTCCAGTCTGTCCTGCTCACCAGTGAAATCGGAGGCTTGAGGCTGGCCTGGGGATGTGCTCC
CCGAACCAAGAAAGAAGGACAAGAAAAAAAGAAAGGCGGACTSTGTTCCCACAGCTTCTACCTGGGTGAA
CTCACTCTCACCTCTCGCCACGCCAGCAGCGTGGCCGGCCGCGTCCTGGACATGGTGTGCGAGACGTGTA
GAGCCCAGAAAGCCCCCTGCGCCCTGCGAGGCTGCACCAAAGCCCATCGCAAAGTGTGGTCTGGAAAGTC
CGGGGGGCTCCGTGGAGCTCGGGTGGCCGCAGCTGTGCCCCCTGAGCCACGTGGACGAGTTGCACTCTGC
GACCTGAGAGTACAGACAGAGATGGATGCGATGATCATGGCAGATATCCTTGCTGAGCCTTTGGTGTTTG
ACTCAGTCCTCACGACGACCCGACGATGGAGTGGGAAAGGCCACCTCCAGACCCCAGGGGCTCTGCCCTT
TGTGGCAGCTGGAAGGAAAAGGACGTCCGCAGACGAGAGCACAGCTCTCATCAGTGTGACCCTGAGCATT
GAATGCTGA
>g.013424t.1 CDS=2-1404	Transcription factor SOX-8(Sox8)[SwissProt]
ATGAATCTCCTGGACCCCTTCATGAAGATGACCGACGAGCAGGAGAAGGGCCTGTCCGGCGCCCCCAGCC
CCACCATGTCCGAGGACTCGGCGGGCTCGCCCTGCCCTTCGGGCTCCGGCTCGGACACCGAGAACACGCG
GCCCCAGGAGAACACGTTCCCCAAGGGCGAGCCGGACCTGAAGAAGGAGAGCGAGGAGGACAAGTTCCCC
GTGTGCATCCGCGAGGCCGTCAGCCAGGTGCTCAAGGGCTACGACTGGACGCTGGTGCCCATGCCCGTGC
GCGTCAACGGCTCGAGCAAGAACAAGCCGCACGTCAAGCGGCCCATGAACGCCTTCATGGTGTGGGCGCA
GGCGGCGCGCAGGAAGCTCGCCGACCAGTACCCGCACCTGCACAACGCCGAGCTCAGCAAGACGCTGGGC
AAGCTCTGGAGACTGCTGAACGAGAGCGAGAAGCGGCCCTTCGTGGAGGAGGCGGAGCGGCTGCGCGTGC
AGCACAAGAAAGACCACCCGGATTACAAGTACCAGCCGCGGCGGAGGAAGTCGGTGAAGAACGGCCAGGC
GGAGGCCGAGGAGGCCACCGAGCAGACGCACATCTCCCCCAACGCCATCTTCAAGGCGCTGCAGGCCGAC
TCTCCGCACTCCTCCTCGGGCATGAGCGAGGTGCACTCCCCCGGCGAGCACTCGGGGCAATCCCAGGGCC
CGCCGACGCCCCCCACCACCCCCAAAACCGACGTGCAGCCGGGCAAGGCTGACCTGAAGCGCGAGGGCCG
CCCCCTGCCCGAGGGGGGCCGGCAGCCCCCCATCGACTTCCGCGACGTGGACATCGGGGAGCTGAGCAGC
GACGTCATCTCCAACATAGAGACCTTCGACGTCAACGAATTCGACCAGTACCTGCCGCCCAACGGGCACC
CCGGGGTGCCGGCCACGCACGGCCAGGTCACCTACACGGGCAGCTACGGCATCAGCAGCACCGCGGCCAC
CCCTGCGGGCGCGGGCCACCCGCAGGCGGCGCACACGCTGACCCCGCTGAGCAGCGAGCCGGGCCAGGCC
CAGCGAACGCACATCAAGACGGAGCAGCTGAGCCCCAGCCACTACAGCGAGCAGCAGCAGCACTCGCCGC
AGCAGATCGCCTACAGCCCCTTCAGCCTCCCGCACTACAGCCCGTCCTACCCGCCCATCACCCGCTCGCA
GTACGACTACACTGACCACCAGAACTCGGGCTCCTACTACAGCCACGCGGCGGGCCAGGGCTCCAGCCTC
TACTCCACCTTCACCTACATGAACCCCGCGCAGAGGCCCATGTACACCCCCATCGCCGACACCTCCGGGG
TCCCCTCCATCCCGCAGACGCACAGCCCCCAGCACTGGGAACAGCCTGTCTACACACAGCTCACCAGACC
TTGA
>g.014033t.1 CDS=2-297	.
ATGACCACGTCCCCCAAGGAGAAGTGGCAAAGAGCACTGGAAGCCATAGACTGGCAAGGATTCACCCATA
AGACCCCATGGCAAGGGTGGTGTCAGACAGCTTTTAAAAAGCGTCARCTGATTAACCTGTATCAACGTCA
AGAATACACTGTGCTCATCTTTCTGACTTGGCACAAGAAGTGCCAGATACGGTTTTTCCAGCCGCGGCCT
ACAAGCAACCGGGAAAGCTTGAAACAGACACAACCACTGATTCACCAGCCGCTGGACGTGCAGCAGCAGC
AGCAAAGGCGCCTGTGA
>g.014684t.1 CDS=2-1284	G protein-activated inward rectifier potassium channel 4(Kcnj5)[SwissProt]
ATGGGCAGTGTGCGGACCAACCGCTACAGCATCGTCTCTTCCGAAGAGGACGGGATGAAGTTGGCCACCA
TGGCGGTTGCCAATGGCTTTGGGAACGGGAAGAGTAAGGTCCACACCCGACAGCAGTGCAGGAGCCGCTT
TGTGAAGAAAGACGGCCACTGCAACGTCCAGTTCATCAACGTGGGGGAGAAGGGCCAGCGGTACCTCGCA
GACATCTTTACCACGTGCGTGGACATTCGCTGGCGGTGGATGCTGGTCATCTTCTGCCTGGCGTTCGTGC
TCTCCTGGCTGTTCTTTGGCTGTGTGTTTTGGTTGATAGCTCTGCTCCATGGCGATCTGGATGCATCTAA
AGAGAGCAAGGCTTGCGTGTCCGAGGTCAACAGCTTCACGGCGGCCTTCCTCTTCTCCATCGAGACCCAG
ACGACCATAGGCTACGGCTTCCGCTGTGTCACCGACGAATGCCCAGTTGCCGTGTTCATGGTGGTCTTCC
AGTCCATCGTGGGCTGCATCATCGATGCCTTCATCATCGGCGCGGTCATGGCGAAGATGGCCAAGCCAAA
GAAGAGGAACGAGACTCTGGTCTTCAGCCACAACGCTGTGATCGCCATGAGAGATGGCAAGCTGTGCTTG
ATGTGGCGGGTGGGCAACCTTCGGAAGAGCCACTTGGTGGAGGCCCACGTGAGAGCCCAGCTGCTCAAAT
CCCGAATCACTTCCGAGGGGGAGTACATCCCCCTGGATCAAATAGATATCAACGTTGGGTTCGACAGCGG
GATTGACCGGATATTTCTGGTGTCCCCCATCACCATAGTCCACGAGATAGATGAAGACAGTCCTTTATAC
GACTTGAGTAAACAGGACATCGACAACGCAGACTTTGAAATTGTTGTCATCCTGGAGGGCATGGTGGAAG
CCACGGCCATGACCACCCAGTGCCGTAGCTCCTATCTGGCGAATGAGATCCTCTGGGGCCACCGCTACGA
GCCTGTCCTCTTCGAGGAGAAGCACTACTACAAAGTGGACTACTCAAGGTTCCACAAGACCTACGAAGTG
CCCAACACGCCCCTCTGTAGTGCCAGAGACTTAGCCGAAAAGAAATACATCCTCTCAAATGCTAATTCCT
TTTGCTACGAAAACGAAGTTGCCCTCACAAGCAAAGAGGAAGATGACAGTGAAAACGGAGTTCCAGAAAG
CACGAGTACGGACACGCCCCCTGACCTAGACCTTCACAACCAGGCAAGCGTACCTCTAGAGCCCAGGCCC
TTAAGGCGAGAGTCGGAGATCTGA
>g.014723t.1 CDS=2-1260	Inward rectifier potassium channel 2(KCNJ2)[SwissProt]
ATGAGCTATTACGGCAGCAGCTATCCGATCGTGAATGTGGACCCCAAATACCCGGGCTACCCCCCAGAGC
ACATCATAGCGGAGAAGAGAAGAGCCAGGAGACGTCTGCTCCACAAAGATGGTAGCTGCAATGTGTACTT
CAAGCACATTTTTGGAGAATGGGGGAGCTACGTGGTGGACATTTTCACTACTCTTGTAGACACCAAGTGG
CGCCATATGTTTGTGATTTTCTCTTTATCTTATATTCTCTCCTGGTTGATATTTGGCTCTATCTTTTGGC
TAATTGCCTTTCATCATGGTGATCTGTTAAATGATCCGGACATCACGCCTTGTGTTGACAATGTCCATTC
CTTCACGGGGGCGTTCTTATTCTCCCTTGAGACCCAGACCACCATAGGTTATGGTTACCGCTGTGTCACC
GAAGAATGCTCCATGGCAGTGCTCATGGTGATCCTTCAGTCCATCCTGAGCTGCATCATAAACACCTTCA
TCATTGGAGCTGCTTTGGCTAAAATGGCAACTGCTCGAAAGAGAGCCCAAACCATTCGGTTTAGCTATTT
TGCACTCATAGGCATGAGAGATGGGAAGCTTTGCCTCATGTGGCGCATTGGTGATTTCCGACCCAACCAT
GTGGTGGAAGGCACAGTGAGAGCCCAACTTCTCCGCTACACAGAAGACAGTGAAGGGCGGATGACAATGG
CATTTAAGGACCTCAAGTTGGTCAATGACCAGATCATCCTTGTCACACCAGTAACTATCGTTCATGAGAT
TGACCACGAGAGCCCTCTGTATGCCCTTGACCGAAAAGCAGTGGCCAAAGACAACTTTGAGATTTTGGTG
ACATTCATCTATACTGGTGATTCCACGGGGACTTCCCACCAGTCCAGAAGTTCCTATGTTCCCCGAGAAA
TTCTCTGGGGCCATAGGTTTAATGACGTCCTGGAAGTTAAGAGAAAGTATTACAAAGTGAACTGCTTACA
GTTTGAGGGGAGCGTTGAAGTTTATGCTCCCTTTTGCAGTGCCAAGCAACTGGACTGGAAAGACCAGCAG
CTCCACAACGTGGAAAAAGCCCCCCCAGTCCGAGGATCTGACACATCGGACACCACGGTCAGAAGAAGGT
CGTTCAGTGCGGTTGCCATTGTCAGCAGTTGTGAAAACCCTGAGGAGACCCCCACGTCTGCCACGGATGA
GTGTAARGAAGCCCCTTATCAGAAAGCTGTCTTGACTTTAAATAGAATCTCCGTTGAATCCCAAATGTAG
>g.014729t.1 CDS=2-618	.
ATGGGAAGCGTCTTTCACTGTGCCAAGCTCGTCATAATTATTCGCAAACTGGCTACCATGGTAGAGAAGT
GGAGCATAGGAAGAAGTAAAGAAGAAGAAAACACGAAGGAAAATATATGCCACTGCGACTGCACATCTCA
GGCTCGTTTGTCTCTGCTCCTTCCTGCTCTCTCTGGAGCTGTCAGCACCTACCGCCATGGAGATGAGAAA
CCCCACAGGAGAATCTCGCTCTTCTTTGCCTTTTCCGGACACATTCACCAACACACAAAGGCCAGCTCAA
ATCATGACTATTCCAGCAACCAGGACTATGGTGACCCAAATGACAGGTTGGGCTTGAAAATAAATTCTAG
TAAACTTCTTGATGAGCAGTCACTTCCAAGAAAAACTATTCAGGATTTCCAAGTAATGAAGAATCAAACT
AGGGAGTCCAATTTTGACACATCGGCTCCAACCTGGCCCATGTCGCTCAAGTTTGAGTTGGATGACTACC
ACCTAAATGACCTCTTTGAACTTGATCTTCTCAATCTCATAATTGTCTTCCATGCTCCTTGGAGGCCACA
TTATGACCTTGATCATAAGCCTACCCTATTACTCATGAATCCATACTCGTTAACATGA
>g.014959t.1 CDS=2-1293	Dual specificity mitogen-activated protein kinase kinase 2 (Fragment)(map2k2)[SwissProt]
ATGGATTGGCTGGCCCCGAGTAAGGTGTCCATCTCTAGGGGCTTGCGGGGCACATTTTTGCTCCGGGCCC
CTGTGGTTTGCTTCTTTAGCCTCCCCAAGTGTGAAAGCAGGCAGATGATATGGAAATCAATGAACGACCT
GTCAGAGGAGGATGAAAGGCGAAATGTGGTGACAAGGAAGCGGAACCCTGGTCTTAAAATTCCAAAAGAA
GCATTTGAACAACCTCAGACCAGTTCCACGCCACCTCGAGACTTAGACTCTAAAGCTTGCATTTCTATCG
GAAATCAGAACTTTGAGGTGAAGGCAGATGACCTGGAGCCTATAATGGAACTGGGGCGAGGTGCGTACGG
GGTGGTGGAGAAGATGCGACACGTGCCCAGCGGGCAGATCATGGCGGTGAAGCGGATCCGGGCCACAGTA
AATAGCCAGGAGCAGAAAAGGCTACTGATGGATTTGGATATTTCCATGAGGACAGTGGACTGTCTTTTTA
CGGTCACCTTTTATGGCGCACTCTTCCGGGAGGGTGATGTTTGGATCTGCATGGAGCTCATGGATACGTC
GCTAGATAAGTTCTACAAACAAGTGATTGATAAAGGCCAAACAATTCCAGAGGACATCTTAGGGAAAATA
GCAGTTTCTATTGTAAAAGCGTTAGAACACTTACACAGTAAGCTCTCTGTCATTCATCGAGATGTCAAGC
CTTCCAACGTGCTGATCAACGCTCTGGGCCAAGTAAAGATGTGCGATTTTGGAATCAGTGGCTACCTTGT
AGACTCTGTCGCTAAAACTATTGATGCAGGATGCAAACCGTACATGGCCCCTGAAAGAATAAACCCAGAG
CTCAATCAGAAGGGATACAGTGTGAAGTCTGACATTTGGAGTCTGGGCATCACAATGATTGAGTTGGCTA
TCCTCCGGTTTCCCTATGACTCTTGGGGAACTCCCTTCCAGCAGCTCAAACAGGTGGTAGAGGAACCCTC
GCCACAGCTCCCGGCGGACAAATTCTCTGAAGAGTTTGTTGACTTTACCTCACAGTGCTTGAAGAAGAAT
TCCAAAGAACGGCCAACATATCCAGAACTTATGGTATGTATCGTTAGTGGTGTAAACTTGTCCAAACCAA
CAGGTAGTAAAGAGCCCTTTAGAATTGACCAGGTGTCTTCGTATGATAAGCTCATGTATGACGTTTCAGA
ACTTYGCAGTGTCTCTGGAATGTGTTATGAAGACTTTACTGAAAGTGATGAATTACTTAAGAAGAGTGAR
ATAGAGGATCTTCAGGCTTGCTCTGGATGGTAA
>g.014974t.1 CDS=2-10332	ATP-binding cassette sub-family A member 9(ABCA9)[SwissProt]
ATGCAGCAGATGGACTTTCAGGGAATCAAGATGGAAATGCACACCTTGCAAAACAGACTGGAAATTCCTG
AATTCTTTGAGACATCTGAATTATGTTATCAAGCCTTCAGAAAGGCTCCTGGTGCAGCTGCACTCCAGTG
GAGAAAAGAAAAGAATGGACATTCGGATGCTAATAATAAAAGGGCTATGCGGCAGAGAATGAAACCAAGT
TTCATAATTACTGAAGAATATACAAATGAAAAAGAATTGTTAGTATCCAGTCTTTCTAAGCCCAACAACT
TTGTGGGTGTGGTTTTCAAAGACTTCATGTCCTATGAACTCCGTTTTTTTCCTGATATGATTCCAGTATC
TTCTATTTATATGGATTCAAGAGCTGGCTGTTCAACATCGTGTGAGGCTGCTCAGTACTGGTCCTCAGGG
TTCACAGTTTTACAAGCATCCATAGATGCTGCCATTATACAGGTCATGCACCTAGAAGATTTTAATGAAG
GTGCTTTATTTTCTAATTTGACTGAAGGCCCATATCCTCTGATTATTACTATTGTCATGCTAGCGCTTAA
TAGTATATTCTATGTCCTCTTGGCTGTCTATCTTGATCAAGTCATTCCAGGGGAATTTGGCTTACGGAGA
TCATCTTTATATTTTCTAAAGCCATCATATTGGTCAAAGAGCAAAAGAAATTATAAGGAGTTATCAGAGG
GCAATGTTAATGGGAATATTAGTTTTAGTGAAATTGTTGAGCCTGTTTCTTCAGAATTTATGGGAAAAGA
AGCCATAAGGTTTATTATCATAGGTTTACGACTTTTCATTTTATCCCAGGTACAGAAGGTTTTATTGGAT
TTAGACATGCAGCCTATCAAAGATAATCAAGCTAAAAAGTTAAGTGGTGGTCAAAAAAGAAAACTGTCTT
TAGGAATTGCTGTTCTTGGGAATCCAAAGATATTATTGCTAGATGAACCAACAGCTGGAATGGACCCCTG
TTCTCGTCATATTGTTTGGAATCTTCTGAAGTATGGGAAATCTAATCGGGTGACAGTGTTTAGTACTCAT
TTCATGGATGAAGCTGACATTCTTGCTGACTCTGATATCAGCGATCTTATTAGCTTTTTCACAAACCAGA
ACATCATGGTGACGATGTTTAATGACAGTGACTATGTGTCTGCTGCTCCCCATAGTGCAGCTTTAAATGT
GATGTATTCAGAAGAGGACTATGTTTTTACAGCTGTTTTCAACAGTACTATGGTTTGTTCTTTACCTGTA
TTGATGAATATTATTAGTAATTATTATCTTTATCATTTAAATGTGACTGAAACCATCCAGGTCTGGAATA
CCCCGTTCTTTCAAGAAATTACTGACATAGTTTTTAAAATTGAGCTGTATTTTCAAGCAGCTTTACTTGG
AATCATTGTCACCGCAATGCCACCTTACTTTGCCATGGAAAATGCAGAGAATCATAAGATCAAAGCTTAT
ACTCAGCTTAAACTCTCAGGGCTTTTGCCATCTGCATACTGGATTGGACAAGCTATTGTGGATATCCCCC
TATTTTTTCTTGTTCTTATTTTGATGCTAGGAAGCTTATTTGCATTTCATTATGGATTATATTTTTATGC
TATAAAGTTCCTTTCTGTGACTTCTTGGAAGAATATTCGAAAAAATGAGGACACCTATAATCCATGGGAT
AGGCTTTTGGTGGCTGTTATATCGGCTCTACTTATTCAATTCATCTGCTACTTTAGTGTTTTTGACTTCT
TCCTCCTTATACTTTTCTCTTGTTCCTTTGTTGTCCATAATGTCAACTCCTATTTTATAACTCATCACCT
CTCTTACTCTTTAGGATTTCCTTTACAAACACTTTTTTCTCAGCCTACCTTTCTAGTGTTCCTGATAACA
AGTGCACTTGATTTAAAAGAACATCTTCAGAAAACTATCAAGAAACTACCTGCAGGAATCAAACGAAAGT
TATGTTTTGCCCTGAGTATGTTGGGGAATCCTCACATTACCCTCCTAGATGAACCATCTACAGGTATGGA
TCCTAAAGCCAAACAGCACATGTGGCGAGCAATTCGAACTGCATTTAAAAACAAAAAACGGGCTGCTATT
CTGACCACTCATTATATGGAGGAAGCAGAGGCTGTTTGTGACCGAGTGGCTATCATGGTATCTGGGCAGT
TAAGTTTTTCTTCTATTTTGGCTTATAAGATTCCTAAGGAAGATGTTCCATCCCTTTCACAGTCTTTTTC
TAAGCTTGAAGAAGTGAAACAGACCTTCAACCTGGAAGAACACAGCCTCTCTCTAGCTGCCTTGGAACAG
GTTGCAGGAAATGGTGGTCGTGTACACTACACCAGGATCTCCTGTGGTTTAATCTATGCTGGTTTCATCT
TCATTGTTTCCATAATGATGACAGTTATCATAACAGTTACCCAAATTATAGTCATGACAGGCTTCATGGT
CATATTTACACTCATTTTCTTATATGGTTTATCKTTGATAGCTTTAACATTCCTGATGAGCGTGTTGTTA
AAGAAGACTGTCCTCACCAATTTGGTGATGCTTTTCCTCAATGTGTTTTGTGGGACTATAGGATTCGGTG
TGTATTATAGACAACTTCCTTCCTCTTTGGAGTGGATTTTGAGTATTTGCAGCCCCTTTGCCTTCACTGC
TGGGATGAATAAGATTATCTACTTCGATAATGCTATGAGTGGTRTCATTTTACCTTACTCTTCAGGAGAT
TCATATGTAATGATTGGAACTTTTTTCATATTGGCTTTTGATGCACTTTTCTACTTGGCCTTGGCATTAT
ACTTTGAAAAAGTCTTACCCTATGGAAATGAGCACCGTTCTTCTCCATTATTTTTCCTGAAATTACCTTG
TTTCCAACATCAGAGGACTAATAATAAGGTCATTGAGAAAGAAATAGATCCCGAACATCCCTCTGATGAT
TATTTCGAACCAGTAGCTCCAGAATTCCAAGGAAAAGAAGTCATCAGAATCAGAAATGTTAAGAAAGAAT
ATACGGGAAAGACTGGGAAAATGAAAGCGTTGAAAGACTTGACTTTGGACATATATGAAGGTCAAATCAC
AGCAATTCTGGGTCATAGTGGAGCTGGCAAATCTTCTTTGCTGAACATCCTTAATGGGTCATCTGCTCCA
ACAGAAGGATCAGTTACTATCTATAATAAAAATCTCTCTGAAATGCAAGACTTGGAGGAAATCAGAAAGA
TAACTGGTGTTTGTCCTCAATTCAATATTCAATTTGACATGCTCACCGTGAAGGAAAACCTCAGGCTGTT
TGCTAAAATAAAAGGAATTCAGCCGCACGAAGTGGAACAAGAGGTACAAAGAATTTTATTAGAATTGAAT
ATACAAAACATTCAGGATAATCTTGCTACACATTTAACTGAAGGACAGAAAAGAAAGCTGACCTTTGGGA
TTGCCATTTTAGGAGATCCTCAAATTTTGCTATTAGATGAACCAACTGCCGGCTTGGATCCCTTTTCAAG
GCATCGAGTATGGAACTTCCTCAAGGAACGCAAAGCAGGCCACGTAATCCTCTTGAGTACCAATCTCATG
GATGAGGCTGACATCCTGGCTGAGCTTTTCAGTGATCTTGATAAGTGTTCTGGCCAGGGTGTGATGAGTT
ATGACATTTCCGTGTCAACTCTGAATGACGTCTTCATGAAACTGGAAGGCAAATCAACCATCGAACAAGA
TTTTGAACAAGCAGAGATGGTAAGAGACACAGAAAGCCTACATGAAATAGAGCCAGCTTGCTCTTCTATT
CCTGAAACGCAGAAGGCTGTGAGTGACATGGGCCTCTGGAAAATGCAGATCTGCGCAATAGCACGACTCC
GTTTCTTAAAGTTAAAACGTGGAAGGGAAGAGCTTTTGACCCTACTGTTGGTATTTGGAGTTGCCATGTT
CCCTTTGATTGCGGAAAAGATAATTAATGTTCTATTAATTCAAAAGATTGACTGGAAATTTAAACCCGAA
GTGTACTTCCTCTCTCCTGGACAACCTCCCAAAGACCTTCGTACCAGCCTATTGATCATCAATAACACAG
ACTCAAATATTGAAGATTTTATACAGTCAGTGAAGCATCAAAATATACTTTTGGAAGTAGATGACTTTGC
AAACAGAAATGGCACTGCAGACCTGTCATACAATGGAGCTATCATAGTTTCTGGTAAACAAAAGGATGAT
GAGATTTTCTCAACTGGGCTGCCGGAAGGTTTCACATTCTTATTTTGGATTGTGTGCAGCATTTCTCCTT
ACTTCTCCATGAGCAGTATCAGCGATTACAAAACCTCCATCATCATATTTGACATTGTGCTGATGCACTT
CGACTTGCCTGTCTTGATTTCTAGCATGATATTAGTTCCTTTCACTACCATGGGTGGATTTCTGKTTTTT
TTGGCACAGGTAGAAGTGAAAGGATGTCGTTCGGGCCATCAGGGAGACAGCCTGGTCAACTTCCTGGGCT
ACTGTCCTCAGGAGAACGTGCTGTGGCCCAACCTGACAGTGAGGGAACATCTGGAGGTGTTCGCTGCCGT
CAAAGGGCTGAGGAAAGGGGACACCACCATGGCCATTTCACGATTGGTGGATTATTTCAAACTGCATGAC
CAGCTCAATGTTCAGGCGAAGAAATTAACGGCAGGAGCCACCAGAAAGTTGTGTTTTGTGTTGAGCATCC
TGGGAAATTCGCCTATCCTGCTTCTGGATGAACCATCAACAGGCCTGGATCCAGCAGGGCAGCAGCAAAT
GTGGCAGACAATCCAGGCAGCCGTTAAAAACACAGAGAAAGGGGCCCTCCTAACCACCCATTACCTGGCC
GAAGTCGAGGCCATATGTGACCGCATCGCTATCATGGTGTCTGGAAGGCTGAGATGCATCGGCTCCACCC
AACACCTGAAAAATAAACTTGGCAAGGACTACATTCTAGAACTGAAAGTGAAGGAAATGTCCCAAGTGAC
TTCGGTTCACAACGAGATTCTGAAGCTTTTCCCACAGGCCGCACAGCAGGAAAGGTATTCTTCCCTCTTG
GTCTATAAACTGCCTTTGGCAGATGTCTACCCTCTATCTCAGGCCTTCCGCAAATTAGAGGCAGTGAAAC
ATGACTTTAACCTAGAAGAGTACAGCCTCTCTCAGTGCACATTGGAAAAGAGAGCAGCCCCAGCGCAGAA
GCCTGGAACAGATGGACAGACTGCGAGCGGAAAGACAGCAGGCCCTCTTCTGCTTTCCTTCATCAGCCAC
GAATTACACGGGAATTGCCTGGCCTTAACTGACATGCTCAGAGAAGTGCTGTTTACATATCAACTTTCCT
CCAATTTACATCAAGTTAATGACTTTACTCAGTTGCCTGCAATGGATCTGGGACGTGTAGATAATTTTAA
TGATTCTAATTATGTAATTGCATTTGCACCTGAATCCAAAACAACCCAGGAGATAATGAACAAGGTGGCT
TCAGCCCCCTTCATGAAAGGAAGAACAGTCCTGGGGTGGCCAGATGAGAAAAGCATGGAAGACTTGGATT
TAAACTACTCTGTAGATGCGGTGAAAGTCCTCTTTAATGATACCTTCTCATATCATTTGAAATTTTTCTG
GGGAGCTGAATATGGACATCGACGTTCTCCTTGGTTTTTCCTGAAGTCTTCTTTCTGGTTTCAACACCCA
AGGGCTGATCATGTGGCCCTTGAGAATGAAATAGATTCAGATTCTTCACCTAACGACTCTTTTGAACCAG
TGTCTCCAGAATTCCATGGAAAAGAAGCCATAAGTTTGCATCTGAATGAAATGTGCGATCCAGACAGTAT
AACATCACTTGTAAAACAACACATCCCTGATGCCAAATTAACAGCACAAAGTGAAGAAAAGCTTGTATAT
ATTTTGCCTTTGGAAAGGACAAACAAATTTCCAGATCTTTACAGGGATCTTGATAGATGCTCTAACCAGG
GCATTGAAAATTATGGTGTGTCCATGACAACCTTGAATGAAGTGTTCTTGAAATTAGAAGGAAAATCAGC
TATTGATGAATCAGGGTCAAGCATTGATAACTTTATACATTCACTGAGGCAACAGAACATAGCTTTGGAA
GTGGATGCCTTTGGAATTAGAAATGGCCCAAATGAGCCTTCATACAATGGTGCCATCACTGTGTCAGGTG
ATGACAAGGATCACAGATTCTCRATAGCCTGTAATACCAAAAGGCTAAATTGCTTTCCTGTCCTCATGGA
TATCATCAGCAATGGGTTACTTGGAATTTTTAATTCTTCAGAACATATTCAGACTGACAGAAGCACATAT
TTTGAAGAGCACATGTTTTATGAGCATGGGTACCTGAGTAACGCCTTCTTCTGGATACCTGTGGCAGCCT
GTTTTACTCCTTACATTGCGATGAGCAGCATCGGCGACTATAAAAAAAAAGCTCACTCGCAGCTACGGAT
TTCAGGCCTCTACCCTTCTGCTTATTGGTTTGGCCAGGCGCTGGTGGATATTCCACTCTACTTCTTGATC
CTCCTTCTAATGCAAATAATGGATTATGTTTTTAGCCCAGATGAGATTATATTTATAATTCAAAATCTGT
TAGTTCAGAAACCTGTCATCATTGCTAGCTGTCTACGGAAGGAATATGCAGGCAAAAAGAGAAACTGCTT
TGCTAAGAGGAAGAAAAAAGTGGCCATAAGAAATGTCTCTTTCTGTGTTAAAAAAGGTGAAGTTATAGGG
CTCTTAGGACACAACGGAGCTGGTAAAAGTACAACTATTAAGATGATAACTGGAGACACAAATCCAACTG
CAGGACAGGTGATTTTGAAAGGGAGCAGTGAAGGAGACTCCCTCGGGTTCCTGGGCTACTGTCCTCAGGA
GAACGTGCTGTGGCCCAACCTCTCAGTGAGGGAACATCTGGAGGTGTTCGCTGCCATCAAAGGGCTGAAG
AAAGGGGATGCTACAGTCACCATCACACGGTTGGCAGATGCGCTCAAGCTGCAGGACCAGCTGAAGCTGC
CYGTGAAGACCTTATCYGAGGGAATAAAGAGGAAGCTGTGCTTCGCACTGAGCATCCTGGGAAACCCATC
CGTGGTGCTTCTGGACGAGCCATCCACGGGCATGGACCCCGAGGGGCAGCAGCAAATGTGGCAGACGATC
CGGGCCACCTTTGGGAACACGGAGAGGGGCGCCCTCCTGACCACCCACTACATGGCAGAGGCCGAGGCCG
TGTGTGACCGCGTGGCCATCATGGTGTCGGGAAGGCTGAGATGTATCGGTTCTATCCAACATCTGAAAAG
CAGATTTGGCAAAGATTATCTGCTGGAGATGAAGGTGAAGACCCCCACCCAGGTGGAGCCCCTCCACTGT
GAAATTCTGAGACTTTTCCCTCAAGCTGCCCGGCAGGAAAGGTACTCCTCCCTGATGGTCTATAAGTTGC
CTGTTGAGGACGTGAGACCCTTATCACAGGCTTTCTTCAAATTAGAGATAGTTAAACAGAGCTTYGATTT
GGARGAGTACAGCCTCTCCCAGTCCACCCTGGAGCAGAAGGGGTGGAACCAGAATTCCATAAGCAATAAC
AAGGATGACGGTGATTGGAAGTTCCACAGAGAGTTAAGTCAAAGTTATAGTCTRCCTTTAAGGAAGGAAC
TCCAGATTTACCAGACAAAAGCCCATTGTTATAATCTGAGTGAAGGTGTTAAGTGCCAGGTTTCAAAATA
CTGGAAGCAAGGTTTTGTGGCTCTTCAAGCTGCTATCAATGCTGCTATTATAGAACTTTTGCACTTGGAC
TTTGATTTGAATTCTAATGCATTTCCTTATCCATCGGACGACTCAAAACTGATAATAGCAACAAATTTCA
TGTTGGCTTTTGATCTTTTCTTCTATGTGGCATTGACGATTTATTTTGAGAAAATTTTGCCAAATGAACA
TGGACATGAATATCCCCCCTTGTTTTTCCTGAARCCCTCCTTTTGGTCTCGGCAACATAAAGCTGATCAT
GTGGCCCTCGAAGATGAAATTGATTCCAATCCTTCATCTAATGACTCTTTTGAACCAATGCCTCCAGAAT
TCCATGGAAAAGAAGCCATCAGAATTAGAAATGTTACAAAAGAATATAAAGGAAAGCCTGATAAAATAGA
AGCTTTGAAAGATCTGGTATTTGACATATATGAAGGCCAAATCACTGCAATACTTGGTCACAGTGGTGCT
GGAAAATCAACACTGTTAAACATTCTTAGCGGGCTATCTGTTCCCACCAAAGGTTCAGTCACCATTTATA
ACAATAAACTTTCAGAAATAACTGATCTGGAGAATATCAGCCAGCTCACTGGAATTTGTCCACAATCCAA
TGTACAGTTTGACTTCCTCACTGTGAAAGAAAATCTCAGGCTCTTTGCTAAAATAAAAGGAATTCGACCA
CATGAACTGGACAAAGAGATACAAAGAATTTTACTGGAATTGGAGATGAAAAATATTCAGGATGTCCTGG
CTCAGAACTTAAGTGGTGGACAGAAAAGGAAACTCAGCTTTGCAACTGCCATTTTAGGAGATCCTCAGGT
TTTCCTGTTAGATGAACCAACTGCTGGACTGGATCCCTTTTCAAGGCACCAGGTTTGGAACCTCCTGAGG
GAGCGGAAAGCAGACCGTGTGATCCTCTTCAGTACYCAGTTCATGGATGAGGCTGACATCCTGGCTGCAC
TTTATGAGGATCTGGATAGATGTCCTGGCCTGGGAATTGAGAATTACGGTGTTTCCATGACAACTTTGAA
TGAAGTGTTCCTGAAACTAGAAGGAAAACCAGCTATCGATGAATCAGGGCAGCGGCCAATAATACCACAT
AATGCCTACAGTTATGCAGAAGACTCTGATATCATTGATTTTGCCATGTTGGGAGAAGCACAGGCAGAAA
GAACYGGAGACACGGAGAGGCTTGTTGAGACAGAACAAGTTCTCAGTTCACTTAATGAAATGAGAACGAC
ATTAGGTGGCATGGCTCTCTGGAGACAGCAGATCTGCACAATTGCAAGGGTTCGCTTCTTGAAATTAAAG
CATGAAAGAAAAGTTTTCTTATCACTTTTCTTGATTCTAGGAATTGGAATTTGCCCCCTTCTTTTGGAGA
ATATCATCATGAGAATTTATGAAATGAGCTACACTTGGGACCTTTCTCCTCATTTATACTTCCTTGCTCC
TGGACAACAACCACGTGATCCTCTCACTCAACTATTGATCATCAATAAAACAGGGGCAAGCATTGATGAC
TTTATACATTCTGTGGAGCATCAGAACATAGCTTTGGAAGTAGATGTATTTGGAACTAAAAATGGCCAGG
ATGACCCATCTTATAATGGAGCCATCACAGTATCTGGTAATACAAAGGAGAGAGAGAGTAATCCATTTGA
ATTCCCAGGATATACCATATTCTGGTTGATTCTGGCATCGTCTTGTGCTCCTTATATTGCCATGGGCAGC
ATTGATGATTATAAGAAACCAGTCATTATTGCCAGCTGTCTACGCAAAGAGTATTCAGGAAAGAGAAAAT
ACTGCTCTTCCAAGAGGAAGAAGAAAATAGCCACAAGAAATGTCTCTTTCTGTGTTAGAAAAGGTGAGGT
TTTAGGATTATTAGGACACAACGGAGCTGGTAAAAGTACATCCGTTCAGGTGATAACTGGAGACACAAAA
CCAACTGCTGGACAGGTGCTACTAAAAGGGAGCAGCGGGGACAGCTCCCTGGGCTTCCTGGGTTACTGTC
CCCAGGAGAATGTGCTGTGGCCCAACCTGACTGTGAAGGAACACCTGGAGGTGTTTGCTGCTGTAAAAGG
GCTGAAGAAGGCAGACGCGGCAGTCACCATCTCCAGGCAGGCGATCCGGGCCACCTTTAAAAACACAGAG
AGGGGCGCCCTCTTGACCACCCACTACATGGCAGAGGCCGAGGCCGTGTGTGACCGTGTGGCCATCATGG
TGTCTGGAAAGCTGAGATGTATCGGTTCCATCCAACACCTGAAGAGTAAATTTGGCAAGAATTACTACCT
GGAGATGAAGGTGAAGACCCCTGAGCAAAGGGAAAGTCTCCATCAGGAAATTCTGAGGGCTTTTCCCCAG
GCGGCTCAGCAGAAAAGGTACTCTCCTGTGATGGTCTATAAACTGCCAATGGAAGACGTACGACCTTTAG
CGCAAGCTTTCTTCACATTAGAGAGGGTTAAACAGAGCTTCGATTTGGAGGAGTACAGCCTCTCCCAGTC
CACCCTGGAGCAGGTTTTCCTGGAGATCTCCAAGGAGCAGGAGCTGGATGACTTCGATGAAGAACCTGAC
CTTTCAGTGAAGTGGAAGCTCCTCCCACAGGAAGACCCTTGA
>g.015035t.1 CDS=2-1455	.
ATGGCTCTGTACAGCTGTGGAGTCCCTACCTCATCAATCACCCAGCAGCCACTCTCCAAGGACATTGCAT
GGACGTTCTCGGACTCGCCATTTGTAAGGCTCAAGGGCATATTCTCCAGCCATTCCAAGGATGCAGAAGA
TGGGAGCAATCAGAAGAAAAAGTTCCCTAATTACTTAATAGTCACCTGTAGTACTTCCAAATCTCCCCAA
ACCTTTCCAGGGAGAAGAAAGACTGAGATTCCTGATGCGAAGTTGGCTACCATCACTAGTGCTTTAAGAT
TCTGTGATTATTTTGATGGATTGGGGCCAGTGGCTCTCGGTAATGGCAGGAGGCCAGAGCTGACCCTGCA
GCTAAGGCCCCCAGACTCTTCTTGCTCACTCTGCTACTGCAAAACAGGACGAAAACGTTCAGAGAGAAAC
CAAACCAGCAGAGTTCCCCGTGAGAGGAAGAAGGAGAACAAGAAGCAAGAGGATCTGCCTGAAGACCAGC
CCTTGCCTGATGGGCAGATGCTGCAGAAGGAAGGTGCCTACATCTCCAAGTACAAAGCAAAAGACACAGA
AGATGACAAGGCTACTAAGGAAGGCCCGTCTCTTGGCAGAACAGAACCTCGGAAAGATGCCAAGGTTCCC
CGTGAGAGGAAGAAGGAGAACAAGAAGCAAGAGGATCTGCCTGAAGACCAGCCCTTGCCTGATGGGCAGA
TGCTGCAGAAGGAAGGTGCCTACATCTCCAAGTACAAAGCAAAAGACACAGAAGATGACAAGGCTACTAA
GGAAGGCCCGTCTCTTGGCAGAACAGAACCTCGGAAAGATGCCAAGGTCTTTATTGACTCTGTCACCTGC
RTGTACGGAGCACCTGCTGTACCCGAGCTTCAGGTTGAATGCTGGGGCTTCAAAGACCCACAGACCCCAA
ACTGTGCCTTCAAGAGCTCAGAGTCTAGTGCCAAGATGCAAAGAAGCCCTTCCTATACCAGACAAGAAGT
ACTTTCTGGATTGAGGGGGCATGTGGCCTGTCTGCCCCAGCAGGGCCCTTTCCGGCACTTTCTGGACATT
AGGGCAGAGAAGAGACTGGCCAGCCGGAAGGAGCGCCGCAGTCGCTTTGGGGACATCGCCGTGCACAAGC
GCTACCAGTTTGGGCAGATCTTCTCCCCTTTCCAGGCTCTCGCCACAACGGAGATGCAAAGACTGGTGTC
TCCCCGGGACCTGCCCCTGAATTCGCACCTGCAGAATATGAGCATTCCATGCACTGCTGAAGGGAGCCTC
CAGGATTTATCCTTGTATTCCACAGAGCTGGGTGTGAGAAACAATGACAGCAACCATGAGAAAGAGGAGT
CAGTACTGATAACGTCCTACATGGTGGCTCTGATGAGCCGAACGCTTACTGTGGGCAAGCACCCACCTTC
TCAGACACGCTACAACAGCCCTGCTCAAAACCTTCAGTGGATGCCCTACTGCTGA
>g.015059t.1 CDS=2-255	.
ATGCCTCCCTGCGCTGAATGTTCACCAGGGCACCACCTCGCTTCAGGTAGCATCATCCTGCTGACGTTCA
CCATACAGGAGGCTTCTTATCCCATGCCAAGTAATGCAATTGAAAGCAGGAGAAATTGTGAAATTCCACA
GACCCAGATGAAAGACATTTCAAAGCAACGAGAAGCTGTTGTGATTGATTGTGACAAGATCAAGACAGCA
TCAACATCAAAACTTGCAGAACGGGTGCCAGTGTTAAAAGAATAG
>g.015086t.1 CDS=2-1152	Extracellular serine/threonine protein kinase FAM20C(FAM20C)[SwissProt]
ATGTACAAAGAGCAGCTCAACCTCACCTCCCTGGACGCTCCCCTGCAGCTCCGACAGGAGGCCAGCTGGG
TCCAGTTCCACCTGGGGATCAGCCGCCGTGGGCTGTACTCCCGGTCCAGTCCTGTCGTCAGCCAACTCCT
CCACGACATGAGGCGCTTTCCCACCATCAGTGCTGATTACAGTCAGGACGAGAAGGCTTTGCTCGGGGCA
TGTGACTGCACCCAGATCGTGAAACCCAGTGGGGTCCACCTCAAGCTGGTTCTGAGGTTCTCAGACTTTG
GGAAGGCCATGTTCAAACCCATGAGACAGCAGCGAGATGAAGAGACCCCCGAGGACTTCTTCTACTTCAT
TGACTTTCAGAGACACAACGCCGAGATCGCAGCTTTCCACCTGGACAGGATTCTGGACTTCCGCCGGGTG
CCACCCACAGTGGGGAGGCTAGTCAATGTCACCAAGGAAATCCTGGAAGTCACCAAGAATGAAATCCTGC
AGAGCGTTTTCTTCGTCTCTCCAGCCAGCAACGTGTGCTTCTTTGCCAAGTGCCCGTACATGTGCAAGAC
TGAATATGCCGTCTGTGGCAACCCGCACCTGCTGGAGGGCTCCCTGTCCGCCTTCCTGCCGTCCCTCAAC
CTGGCCCCCAGGCTGTCTGTGCCCAACCCCTGGATCCGCTCCTACTCGCTGGCCGGAAAAGAAGAGTGGG
AGGTCAATCCGCTTTACTGCGACACCGTCAAACAGATCTACCCGTACAACAGCAGCAACCGCCTCCTCAA
CATCATTGACATGGCCATCTTCGACTTCCTGATAGGAAATATGGACCGGCACCATTATGAGATGTTCACC
AAATTCGGGGATGATGGGTTCCTCATCCACCTTGACAACGCCAGAGGGATAAAGAAGAAAACGCTTTTGC
ACCTGCAGCTGCTGGCCCAGGCCGACTACAGACTCAGTGACGTGATGCGGGAGTCTTTGCTAGAAGACCA
GCTCAGCCCAGTCCTCACAGAGCCCCACCTCCTGGCCCTGGACCGGAGACTCCAAATCATCCTACAGACA
GTGGAGGGGTGTGTGGAGGTCCACGGAGAACAGAGTGTCATAGCCCTTGACTCAGCAGAACAGTCAGCCC
CGGACTCTAGCCAGGCTAACTTGACAAGCTAA
>g.015094t.1 CDS=2-1146	cAMP-dependent protein kinase regulatory subunit(pkaR)[SwissProt]
ATGGCGTCTGGCAGCACTGCCACCAGTGAGGAGGAGCGCAGCCTCCGGGAATGTGAGCTCTATGTCCAGA
AGCACAACATTCAGGCACTGCTGAAGGATTCTATTGTGCAGTTGTGCACTGCTCGACCTGAGAGACCCAT
GGCATTCCTCAGGGAATACTTTGAGAGGCTGGAGAAGGAGGAGGCAAAACAGATTCAGAATCTGCAGAAA
GCAAGCTCCCGTGCAGATTCGAGGGAGGATGAAATCTCTCCTCCTCCACCCAACCCAGTGGTTAAGGGCC
GGAGGCGACGAGGTGCTATCAGTGCCGAAGTCTACACGGAGGAGGATGCTGCATCATATGTTAGAAAGGT
TATACCAAAGGATTATAAGACGATGGCTGCTTTGGCTAAAGCCATTGAAAAGAATGTGCTCTTTTCACAT
CTTGACGATAATGAGAGAAGTGATATTTTTGATGCCATGTTTCCAGTTTCCTTTATTGCTGGAGAGACGG
TTATTCAGCAAGGTGATGAGGGAGATAACTTCTATGTGATTGATCAAGGAGAGATGGATGTCTATGTCAA
CAACGAATGGGCAACCAGTGTTGGGGAAGGAGGGAGCTTTGGGGAACTTGCTTTGATCTACGGAACACCT
AGAGCAGCCACAGTCAAAGCAAAGACAAACGTGAAATTGTGGGGTATCGACCGAGACAGCTATAGAAGAA
TCCTCATGGGAAGCACTCTGAGAAAGCGGAAGATGTATGAGGAGTTTCTTAGTAAAGTATCTATTTTAGA
ATCTCTGGACAAGTGGGAACGTCTCACGGTAGCTGATGCATTGGAACCCGTTCAGTTTGAAGACGGGCAG
AAGATTGTGGTACAGGGAGAACCAGGGGATGAGTTCTTCATTATTTTAGAGGGTTCAGCTGCTGTGCTAC
AGCGTCGGTCAGAAAATGAAGAATTTGTTGAAGTGGGAAGATTGGGGCCTTCTGATTATTTTGGTGAGAT
TGCGCTCCTGATGAATCGTCCTCGTGCTGCCACGGTGGTGGCTCGTGGCCCCTTGAAGTGTGTGAAGCTG
GACCGACCCAGATTCGAACGCGTTCTTGGCCCGTGCTCAGATATCCTCAAACGAAACATCCAGCAGTACA
ACAGTTTTGTGTCGCTGTCTGTCTGA
>g.015140t.1 CDS=2-1314	Autophagy-related protein 18(atg-18)[SwissProt]
ATGGAGGCCGAGGCGGCGGAAAGCCCCCCGGGCGGGGTCGGGGCGGCGCTCAGCTGCTTCTCCTTCAACC
AGGACTGCACATCCCTAGCAATTGGAACCAAAGCCGGTTATAAGCTGTTTTCTTTGAGTTCTGTGGAGCA
TCTGGACCAAGTCCATGGAAGCAACGAAATCCCAGACGTTTACATCGTGGAGCGCCTGTTCTCCAGCAGC
CTGGTGGTGGTGGTCAGTCACTCAAAGCCACGGCAAATGAACGTCTATCACTTCAAGAAAGGCACAGAGA
TCTGTAATTACAGCTATTCCAGCAACATCCTGTCCATAAGGCTGAACCGACAGAGGCTGCTGGTGTGTCT
GGAGGAGGCCATCTACATTCACAACATCAAAGACATGAAGCTGTTGAAAACCATCCTGGATATTCCTGCA
AACCCAACAGGTCTCTGTGCCCTCTCCATCAACCATTCCAATTCGTATGTGGCCTACCCTGGAAGCCTGA
CCACAGGCGAGATTGTGCTTTACGATGGACACTCCCTGAAAACAGTCTGCACGATTGCTGCCCACGAGGG
GACGCTGGCCGCCATCGCCTTCAATGCCTTGGGCTCAAAACTAGCAAGCGCCTCCGAAAAAGGCACTGTC
ATCCGGGTGTTCTCTGTACCTGATGGGCAAAAGCTCTACGAGTTTCGAAGGGGCATGAAAAGGTACGTGA
CAATCAGCTCTCTCGTGTTCAGTATGGACTCGCAGTTCCTCTGTGCCTCAAGCAACACCGAGACCGTGCA
CATCTTCAAGCTGGAGCACCTCACTAACAGCCGACCAGAAGAGCCTTCGACCTGGACTGGCTACATGGGA
AAGATGTTCATGGCTGCTTCCAACTACCTCCCCACCCAGGTGTCAGACATGATGAACCAGGACAGGGCCT
TCGCCACCGGACGTCTGAACTTCTCGGGTCAGAGGAACATCTGCACTCTCTCAACGATCCAGAAATTGCC
AAGGCTGCTGGTCGCATCATCCGATGGACACCTTTACATCTACAATTTGGACCCTCAGGACGGAGGAGAA
TGTGTCTTAATCAAGACCCACAGCTTGCTTAGCTCAGGAACAACAGAAGAAAATAAAGAAAATGACCTCA
GACCTTCATTACCTCAGTCTTACGCAGCAACTGTAGCCAGACCAAGCACCTGGTCCGCCTCCACGGTGCC
AGGTTATTCTGAGGACGGCGGAGCCCTCCGAGGAGAGATTATTCCTGAACATGAGTTTGCGACGGGACCA
GTGTGTCTTGATGATGAGAATGAATTCCCCCCTGTGAGCATTAGGAACCCCTAA
>g.015142t.1 CDS=2-1539	Arylsulfatase G(ARSG)[SwissProt]
ATGCCACTGCTCCTGGATCAGTGGGGGTGTGGACCCTCGTTGCCATTTGTGGCCTTGAAAGATGGCCTGA
GGGAGCTTAACCCACCTTCTGGGTTTGTGGACTTCCACGCAGCTGCCTCCACCTGCTCGCCCTCTCGGGC
CTCCCTGCTCACCGGCCGGCTTGGCCTCCGCAACGGAGTCACGCACAACTTTGCGGTCACCTCTGTGGGG
GGCCTTCCGCTCAACGAGACCACCTTGGCTGAGGTGCTGCAGCAAGCCGGCTACGTCACGGGGATGATAG
GTTGGAAAGCTTTCAGCTGCAAATGGCACCTCGGGCACCATGGCCCTTATCACCCCAACTTCCGTGGTTT
TGATTACTACTTTGGAATCCCATACAGCCATGATATGGGCTGCACTGATACCCCGGGCTACAACCACCCT
CCTTGTCCGGCGTGTCCACGGGGCGACAGACCATCAAGAAGACTTGAGAGGGACTGTTACACGGATGTGG
CCCTTCCTCTGTATGAAAACCTCAACATCGTGGAGCAGCCCGTGAACCTGAGCAGCCTGGCACACAAATA
TGCTGAGAAAGCTATCCAGTTCATCCAGCATGCAAGCGCCAGCGGAAGGCCCTTCCTGCTGTACATGGGC
CTGGCCCACATGCACGTGCCCATATCCAGGACCCAGCTCTCAGCAGACGCACGGGGTCGAAGGCCATACA
GTGCAGGTCTCCGGGAGATGGACAGCCTGGTGGGCCAGATCAAGGACAAAGTTGACCGCACAGCCAAAGA
GAACACATTCCTCTGGTTCACAGGGCAGGGGCCTGGCTTTGAACTTGGTGTCCTGCTAGTGTTTGTTGGC
CTGAGCGCTGAGCACCTGTCCACTGGGGCCTCCGAGGCTGAGCCCCTGGAAAAGTTTGTGCAGAGAGCAA
GGACAGCCCAGCACGGCCTGTCCCCAGTTTCCAACCACACATGGACTCTGCTGCTGGTCAGCCCCAGCGA
GCTCCTGGCGGGACCCTCGGACCCTCCGGCATCCTCCTCCTGTGTGCTGGACATCTTCCCCACTGTGGTA
GCTCTGGCTGGGGCCAGCCTGCCCCAGGACCGACACTTTGACGGTTTGGATGCCTCCGAGGTGCTCTTTG
GCTGGTCGCAGACTGGGCACAGGGTGCTGTTTCACCCCAACAGCGGGGCTGCTGGAGAGTTCGGAGCCCT
TCAGACGGTCCGCCTGGGGCCTTACAAGGCCTTCTACGTCAGCGGCGGAGCCAAAGCCTGTGATGGGGAC
GTCGGACCGGAGCAGCATCATGAGCCTCCCCTTATTTTTAACCTGGAAGATGATGTTGCAGAAGCTGTGC
CTCTAGATAGAGGTAGCGCCGAATACCAGGGCGTCCTGCCCAAGGTCAGAGAGGTTCTTGCAGATGTTCT
TCTAGACATTGCTGGTGACAACACCTCCAGAGCCGATTACACTCGTGRTCCTTCGGTGACCCCCTGCTGC
AATCCCCACCACGTCGCCTGCCGTTGCCAAGCCACCGGATGGACCGATTTCCCCACGGGCAGATGTTAG
>g.015156t.1 CDS=2-1644	Monocarboxylate transporter 4(Slc16a3)[SwissProt]
ATGAACCTCCAGACCCGCTCGGATGCACAGGCCCTTCCCTGGATGGTGTGCCCTTCCATGGAGCAATTAA
GAATGACCCAAAAGACATCACAGCTTTGTTCCAGAGCCAATGTTTATACTCAAGTGCCTGATGGAGGATG
GGGCTGGGTGGTAGCTGTGTCTTTTTTCTTCGTTGAAGTCTTTACCTACGGCATCATCAAGTCATTTGGC
GTCTTCTTTAATGACTTAATGGACAGTTTCGATGAATCTAATAGCAGGATTTCGTGGGTCATATCAATAT
GTGTATTTGTCTTAACATTTACAGCTCCCCTGTCTGCTGTCCTGAGCACTCGTTTCGGACACCGTCTGGT
GGTGGTGTCCGGGGGCCTGCTTGTCAGCACGGGAATGGTGATGGCCTCCTTCTCCCGGGAGCTGTACCAC
ATGTACATCTCAATCGGCATCATATCCGGTTTGGGATACTGCTTTAGCTTTCTACCAACTGTCACCATTT
TATCTCAGTACTTTGACAAAAGGCGYTCCATGGTCACTGCAGTTGCTTCCACGGGAGAATGTTTTGCGAT
GTTTGCTTTCGCCCCAGCAATCACGGCTCTGAAAGACCACATTGGCTGGAGATACAGTCTCCTCTTCGTG
GGCCTGCTGCAGCTGAACATCATCGTCTGCGGCGCGCTGCTGAGGCCGATCATCATCCGAGGACCAGGGT
CCCCGAAAGCAACCGCGCACGAACATCGGAGAGAAGTGCAATATATGCTCGAAAATGAGAAAACACGCAC
CTCAATCGATTCCATTGACTCAGGAGTAGAACTAACTACCTCACCGAAGAATGTGCCTAGCCAAGCCAAC
GTAGAACTGGAGCCGAAGGCCGACATGCAGCAGATCCAGGTGAAGACCAGCTCCAAGCCAAGCGATAAGA
AAGCCCCTTTACTGGACTTCTCAATCTTGAAAGACAAGAGTTTCATTTGTTATGCGTTATTTGGTCTTTT
TGCAACACTGGGGTTCTTTGCACCTTCCTTGTACATCATTCCCTTGGGCATCAGCCTGGGCATTGAGCAG
GAGCGCGCCGCTTTCTTGCTATCCGCAATGGCAATCGCTGAAGTTTTTGGGCGGATCGGAGCTGGCTGTG
TCCTCAACAGAGAGCCCATCCGCAAGATCTACATCGAGCTCATCTGCGTCATCTTGTTGATGGTGTCTCT
GTTTGCCTTTACTTTCGCGACCGAATTCTGGGGTCTGATGTCATGTAGCATCTTTTTTGGCTTCATGGTC
GGGACCGTCGGGGGGACCCACATACCACTGCTAGCCGAGGACGATGTCGTGGGAATCGAGAAGATGTCTT
CTGCTGCGGGAGTGTATGTCTTCATCCAGAGTATAGCGGGACTGGCCGGACCACCCCTTGCAGGTCTGCT
GGTGGACCAGAGTAAGATTTACAGCCGAGCCTTCTACTCCTGTGCAGCTGGCATGTGTGTGGCTGCCGTG
TGCCTCGCGCTTGTGAGACCTTGTAAGAAGGGACTGTGCCAGCCTCATCCTGCAGGGGAAGCACAGGTGG
AGAATCCTCGTGGGAAAGCTTTACAAGACATACCTGAAGACTTTCTAGAAATGGACCTTGGGAAAAATGA
GCATAAAGTTCACGTGAAACTGGAGCCAGTATGA
>g.015165t.1 CDS=2-807	Archaemetzincin-2(Amz2)[SwissProt]
ATGATTGACGATAAGCATCTATTTGCTCCAATGCAAACAGTACGGCACTCTGAACAGACTCTAAAAACAG
CTCTCATCTCAAAGAACCCAACGCTTGTGTCACAGTATGAGAAGTTAGATGCTGGCGAACGGCGTTTGCT
GAACAAAGCCTTCAAGGCAGACAATGATCTCTTTGGACCCATTACCTTGCATTCGGAATCAGATTGGATC
ATCTCCCATCCTGAGGCTCCCCAAGACTTCGAACAGTTTTTCAGTGATCCTTATAGAAAGGCACCATCTC
CGGAGAAACGCAGTATTTATATACAGTGCATTGGATCTCTAGGAAACACCAGGATTATCAGTGACGAATA
TATTAAATGGCTCAAGGGCTACTGTGAAGCATTTTTCTACGGCTTGACAGTAAAACTCCTAGAACCGGTT
CCTGTCTCTGTAACGAGGTGTTCCTTTAGAGTCAATGATAACACACAAAACCTACAAATTCACGCAGGTG
TGGGGATATTCAGCTTTGCCAGGTAYGGCAGTGATTTTTATAGCTCACGCTTTGAAGGCAAAGTGAACAA
GCTGCGGAGAGTATCTTCAAGCGACTATTCCGTTTTTGATAACTATTATACTCCTGAAGTGACCAGTGTT
TTGCTGCTTCGTTCCTGTAAGGCGCTGGTGAGGTGGATTGATGATGAGTCGGCTGACACCCCCGGAGTCA
GCACGGAACACAGTTGTGAGGATAATGTGAATTTACCAAAACCTGTGGAAGCCTTTAAGGAATGGAAAGA
GTGGATAATAAAATGCCTTGCTGTTGTCCAAAAATAA
>g.015177t.1 CDS=2-588	.
ATGGACGCAGAAAACTGCTCTGAGGCAGGACGGGAAGGAGGGAACCACATTCTGGTGACGGGGGTCGATC
CAGGGCTCTGGACCGGAGTGCAGRGCGGGCTTCRTGGGCAAGGCCTGGCGGTGGCTTTGAAGACCCCACC
CGCATTGCCGGGGAAGGAGGGGACCGGGCATTCTGCACATGGGGGGCCAGCCCCTGACCTTGCAGAAGCA
GGAGCACAGAGGCTGCTCAGTGAACACTGCTTTCTCGTGTCTCTGCTGTCCCATCCAGCCGGCATGCAGC
CTACCCCACTCTCATGTCCCGGATCTGATGAGGATGATGCTTTACCTCTGCGGTCCCCAAAACATAATCG
AGTCTATCATGAGAAACACATGAGACAGATCCCAACAGAGGGGCAATTTACAGAACAGCCACCCAGCATT
CCTTCTCAAACCTGCCATGGTCATCAAAATCAAGGAAAATCTGAGAACCTGCCAAGAGAAGCCGAAGAAG
AGACAATTAAATGTGATCTGGTGTCCTGGATGTATTCTGGAATGGAAAGGGACAGCAGGGAAAAAACTAA
GGAAATCGGAATAAAGTGTGAGCTTTAG
>g.015240t.1 CDS=2-1467	Regulator of G-protein signaling 11(Rgs11)[SwissProt]
ATGACGATCCGACACCAAGGCCAGCAGTACAGGCCGAGGATGGCATTTCTGCAGAAGATTGAAGCTTTAG
TGAAGGATATGCAGAACCCGGAGACGGGGGTCAGAATGCAGAACCAGAAGGTTCTGGTCACCAGTGTCCC
TCACGCCATGACAGAGGCACAGAACTTGGGGAACTTTATTGTCAAGTATGGCTACATTTATCCCCTGCAA
GATCCCAGGAATCTCGTTCTCAAGCCTGACAACAGCCTCTACCGATTTCAGGAAAATTACAATTTCTTGA
ACAAAAAAATTAACTACAAATGGGATTTTGTCATTATGCAGGCCAAAGAGCAATACAGGACTGGAAAGGA
AAGGAATAAAGCAGACAGGTATGCGCTGGATTGCCAGGAGAAGGCATATTGGCTGGTCCACCGATGCCCT
CCGGGAATGAACAATGTACTGGACTATGGCCTGGACCGAGTGACCAATCCGAATGAAGTTCAGATCATGT
ATTACCAACAGGCCTTAATGAGGTCCACGGTGAAGTCTTCTGTGTCCCTTGGAGGGATTGTCAAATACAG
CGAGCAGTTTTTGTCCAACGACGCCATCATGTCAGGCTGCCTCCCTAGCAATCCTTGGATAACAGATGAC
ACCCAGTTCTGGGACTTAAACGCTAAATTGGTGGAAGTCCCAACCAAGATGCGGGTGGAACGATGGGCTT
TCAACTTCAGTGAATTGATCCGAGACCCCAAGGGCCGACAGAGCTTCCAGTACTTTCTCAAGAAAGAATT
CAGTGGAGAGAATCTGGGATTCTGGGAAGCCTGTGAAGATCTGAAGTATGGAGATCAGTCCAAGGTCAAG
GAGAAAGCAGAGGAGATTTACAAGCTCTTCTTGGCCCCAGGGGCGAGACGGTGGATAAACATAGATGGCA
AAACCATGGACATCACAGTCAAGGGGCTGAGGCATCCCCACCGCTACGTGCTAGATGCCGCGCAAACCCA
CATCTACATGCTCATGAAGAAGGATTCTTATGCTCGCTATTTAAAATCTCCAATCTATAAAGAAATGCTG
GCGAAAGCTATTGAACCTCAGGGAACCACCAAAAGAAGGCAAGTAGAGTGGTCTCTAATTGCTGGTTGCC
TGCTGTTTTGTTTACAGGGAATGTTCCCTAAACACCCAGTGAAGGGTGCCATGGCCGATACAAAAATGGA
CGAGAGGTTCTTCACCCTCGAGGGGCCGACAAGGGTGCGTGGATGCAAAGATGCAAGAGTCTTGCAGTGT
GGCCCTCCCCACTCTCCAGAGACCAGGATATATTTGAAGGGAGGAGAGTGGGGCATTGGTGTCATATCTG
CTGTCTATGAGAGGGCTGACCAGCAACAGTACAGTGACTGGTCCATCCTCTGGTTCCAGCTTCATGGCTA
CAATATTTATGTCATCATCTGCTGCCCTGTCTTGCTGCTGATGAAACATCCAATTGCTGCCATTTAA
>g.015336t.1 CDS=2-231	.
ATGTGCGGTCTTCCCAAGGGCCCAGAAGAGGAGAACCAGATGCCCGTGTGCCTAGAAGTCCCACAGCCAG
TTGGCTATGACAAGCTGGGCTGCAAGGCCCGGAGAACTCATGAAAGGGTCTTGGGGAACCTCAAGATCCC
TCGGAGAGGACAACGCAGTGAACTGGAAGGTGTCTCAGTGTTGGAGGAATTTGTGGAGCAAGTGAACACT
TCATCAGATGTAACCAATTGA
>g.015383t.1 CDS=2-576	.
ATGTCCCCTTCCCTAGACCACTTCTCTGCAGCCTCTCCCTCGCAGGCAAGACTCACCTGGCGAGGAAAAG
AAAAACACAAATCTTTCAACGAGAAAAGCTTCGGGAACCGCCTCAACGAGAAATGCACTGTGACCATGCA
AGAGATCTCTGTTCTTGCCCTGTCTGCCAGTCACTTCATCGCTACATCCCACAAGTTAGTAAAAATCTAT
GGAATGAACAGACAAGAGTGGGCGGAAAAGGCTCCGTGGAAACCGTCCCCTACACCTGGAAAAACAACTC
TGGGTCTGCTGACGGAGGCCAGAAGCAGCCTCCAGGCCCTGCGAGGTGTTGGGAATTCAAAGGGCCTGTT
CCCTGGCAAAAGTGAGAAATCTGACTGGTCCGCAGTTGGGCTCACCCCAGAGCTCTGGATCCACTTCTCG
TCGGGGCTGGAGCGGCTGCCCCTCCATGGGAGCACGCTGCCCGGCTTTGTTCTGGTTCGCGAGGACGGTG
GGCTGCACGTCACCGTTCCCGCCCTTGAGGGCTCTGTGAATGGGCTCCGCAGCCACATCAGGAGGGTTGA
CTTTGCAGGACCCTGA
>g.015385t.1 CDS=2-1713	Axin-1(AXIN1)[SwissProt]
ATGAGCAGTGCTGTGTTGGTGACTCGCCTCCCAGACCCCAGCAGCAGCTTCCACGAGGATGCCCCCCGAC
CCCCGGTTCCGGGGGAGGAAGGGGAGACCCCGCCGTGCCAGCCCGGGCTAGGAAAGGGCCAGGTCACCAA
ACCCATGCCCGTGTCCTCCAACGCCAGGCGCAATGAGGATGGGTTGGGGGAGCCCGAGGGGCGGGCGTCC
CCGGACTCCCCTCTGACCCGGTGGACCAAGTCCTTGCACTCCTTGTTGGGCGATCAAGATGGTGCTTATC
TCTTCCGCACTTTCCTGGAGAGGGACAAATGCGTGGATACCTTAGACTTCTGGTTTGCCTGCAACGGATT
CAGGCAGATGAACCTGAAGGATACCAAAACTTTACGAGTAGCCAAAGCGATCTACAAAAGGTACATCGAG
AACAACAGCATTGTCTCCAAGCAGCTGAAGCCTGCCACCAAAACCTACATAAGAGATGGCATCAAGAAGC
AGCAGATTGATTCCATCATGTTTGACCAGGCACAGACTGAGATCCAGTCGGTGATGGAAGAAAATGCCTA
CCAGATGTTTTTGACTTCTGATATATACCTCGAATATGTGAGGAGTGGGGGAGAAAACACAGCTTACATG
AGTAACGGGGGACTGGGCAGCCTCAAGGTCGTGTGTGGCTATCTCCCCACCTTGAATGAGGAAGAGGAGT
GGGCTTGTGCGGACTTTAAGTGCAAACTGTCACCCACCGTGGTTGGCCTGTCCAGCAAAACCCTGAGGGC
GACGGCGAATGTGAGGTCCACGGAGACTGTCGAAAATGGATACAGCTGTAGYGGAGACTACTTAAGTCCT
GTGGTAAGGCTGCTTCTCCAGGGGCTTTCCGACAGTGGAGCTTCTGTGTCTTCCCAGCATCAGGACCTGA
GCGTCCCTTCTGTTAACAGCACCAGGTCCTTCAAGAGGAGCGATCCCGTTAATCCATACCACGTAGGTTC
TGGCTATGTCTTCGCGCCAGCTACCAGCGCCAATGATAGTGAGATCTCCAGCGATGCGCTGACGGATGAC
TCCATGTCCATGACGGACAGCAGCGTAGATGGAATCCCTCCTTACCGTGTGGGGAGTAAGAAACAGCTCC
AGAGAGAAATGCATCGCAGTGTGAAGGCCAATGGCCAAGTGTCTCTACCTCATTTCCCGAGAACGCACCG
CCTGCCCAAGGAGATGACCCCCGTGGAGCCCGCCACCTTCGCGGCCGAGCTCATCTCCAGGCTGGAGAAG
CTGAAGCTGGAGCTGGAGAGCCGCCACAGCCTGGAGGAGCGCCTGCAGCAGATCCGAGAGGACCCCGCCA
TGCCTCCCCTGACCCCGCCCAACACGCTGGCACAGCTGGAGGAGGCCTGCCGCCGGCTGGCCGAGGTGTC
CAAGCCCCCAAAGCAGCGTCACAAAGAGCCAAAGAAGCTGGCGGGGGTCCACGCGCTCCAGGCCAGCGAG
TTGGTCGTCACATACTTTTTCTGTGGAGAAGAAATTCCATACAGGAGGATGCTGAAGGCTCAGAGCTTGA
CCCTGGGCCACTTTAAAGAGCAGCTCAGCAAAAAGGGAAATTATAGGTATTACTTCAAGAAAGCAAGCGA
CGAGTTTGCCTGCGGAGCGGTGTTTGAGGAGATCTGGGACGATGAGGCGGTGCTCCCCATGTACGAAGGC
AGGATTCTGGGGAAGGTGGAGAGGATCGACTGA
>g.015462t.1 CDS=2-264	.
ATGTGCATTCTGGGGCCGCAAGGCGCCCTGCGAGTCAAGTCACAGCGACGTACGTGCATGTGCGAGCGTA
TTCGTGCATCCCGTGTGTACGTGGCACGCGCGTACCGGACGTGCGTCAGAGGGAGATTCACTTCATCAAC
TTCACGGAAAAACGGAGAGTACGAAGGCTCCAAAGAACGCCGGATCCGCGCGGCGAAGGCGGCCCCGCCG
ACCCGACGCCACCGCCCCTTCCGGTCCCAGGCCCTCACCAGCGGGGGATCCTGA
>g.015484t.1 CDS=2-2964	Centrosomal protein of 112 kDa(CEP112)[SwissProt]
ATGGAAAGATTAGGAGCAGGGCAAGTACATGAAGCTTGTCCCAAACCAGATGATATACCATTTGCCACAG
TTGTTCCATTAAAAACATTCTATGACCCAGGGGAGCAGATAACGTACTCCTGCCAGCCGGGCTATGTGTT
CCGAGCCAGAGTATGTCCTTTTGCTGGAATCTTAGAAAATGGAGCTGTACGCTATACAACTTTTGAATAT
CCCAACACGATCAGTTTTGCTTGTAACACTGGGTTTTATCTAAATGGAAGTAGCTCTGCTAAATGCACCG
AGGAAGGAAAATGGAGTGTTGACCTTCCTGTCTGTACTCCTGTAACCTGCCCTCCCCCATCGGTACCTAA
GTTTGCAACACTTAGTGTTTTTAAGCCATTGGCTACAAACAACTCCCTCTTTGGAAACAAGGCTGTCTTT
GAATGTTTGCCACACTATGCTATGTTTGGAAATGATACAATTACATGCACAGCACATGGAAATTGGACTA
CATTACCAGAATGCAGAGAAGTAAAATGCCCATTCCCATCAAGACCAGATAATGGGTTTGTGAACTATCC
TGCAAAACAAATACTTTATTACAAGGATAAAGCCATGTATGGATGCCATGATACGTATACCTTGGATGGC
CCGGAAGTAGTGGAATGTAACAAATTTGGAAACTGGTCTGCACAACCAAGTTGTAAAGCATCTTGTAAAT
TATCTGTTAAAAAAGCTACTGTGCTATACCAAGGAGAGAGAGTAAAGCTTCAAGAAAAATTTAAGGATGG
AATGCTACATGGTCAAAAAGTTTCTTTCTATTGCAAGAATAAGGAAAAGAAGTGTAGCTACACAGAGGAT
GCTGAGTGCATAGATGGCACCATTGAAATCCCCAAATGCTTCAAGGAACGGCAGAGGTGTGCACTTTGGA
TCAGGAAACTGTGTGAGCCTTCAGGAACAGGTGCAGGAATAGTGGGCCGGAAGAACCGGAACCTGTATGC
AAAACTGTTATTGCACATGCTGAAGCGAGGAGTGCTCGAAGGGCCCTTTACACACCGGCCTGAACCAGGG
ACACTGAAAACGTTGCCTTCCTACATGGAAGCTCATTCCAAAAAATCTGCTGTTTCTTTGGATGACAGCG
ACATCGAAGCTCGCCTAAATAGTTGGAATCTTGGGGTGACTCCCAAATTCAGCCTGAGAAAATCCAGCAG
TTTCCATGATGACCATCTACTCTCTCGAATGCATGAAAAAGAGTTGGACATAAAAACAAAAATGTTGGAA
GCTAAATATCATGAGGAGAAGCTTAAACTGCAGCAGAAACATGATGCCGATGTTCAGAAGCTCCACAATG
CTGTCGCAGAAATGGAAAAGGAAAAGTTTGATCTTCAAAAGCGGCACACGGAAAATATTCAAGAATTGCT
CGAGGACACAAACGTGCGTCTGAATAAAATGGAGGGTGAATACATGGCACAGACACAGTCCACGAACCAG
GTGGTCAAGGAACTGGAGTCCCGGGTCCAGCAGCTGACTGGAGAAGCGGAGAATAGTAACTTACAGAGAC
AGAAATTAATTCAAGAAAAATTGGAACTTGAAAGATGTTACCAGATAACATGTAGTGAATTACAAGAAGT
AAAGGCAAGGCGCAACACACTGCATAAAGAGAAAGATCATCTCGTAAATGATTATGAACAAAACATTAAA
CTATTACAAACCAAATATGATGCTGATATAAACCTTCTGAAAAAGGAGCATGCTCTTTCCGCTTCTAAGG
ATCAAGAAAATAAGTTTCAAATGGAGAAAAGTCATTTAAAACGCACCTATGAGAAAAAGGACCCTTCTCC
TCTGATAATGTACATTGGGTCTAGAGTGGACACCTACCTGATCCAAAGACAGCAAACTCATTTTACTCGG
AGATACAAAGAGCTTAAGGTGACACAGCTAGACACAGTTCGGAATCATGGTAAAAAGAATACTGTTCTTA
GTGAGAGGGAAAAAGAGGAACAGCTAACTCGTGTGACTGAAGTTCAGAGGTTGCAGGCCCAGCAGGCAGA
TGCTGCCCTGGAAGAGTTTAAGCGGCAGGTGGAACTGAACTCAGAGAAAGTCTATGCCGAAATGAAAGAG
CAGATGGAAAAAGTRGAGGCCGATCTAACTAGATCCAAGTCTCTTCGTGAGAAGCAATCAAAGGAGTTTT
TATGGCAGCTGGAGGATGTCAAACAACGATATGAACAGCAGATAGTAGAGCTGAAGCTGGAGCATGAACA
GGAGAAGACGCACCTATCACAGCAGCATAGCGCAGAGAAGGATAGCCTAGTCCGAGACCATGAACGGGAA
ATTGAAAACCTGGAAAAACAGCTTCGCGCTGCCAATATGGAGCACGAAAATCAAATTCAAGAGTTCAAGA
AACGAGATTCACAGGTTATTGCTGACATGGAGGCCCAAGTTCATAAGCTGAGAGAAGAGCTGATTCACGT
GAACTCCCAGCGGAAACAGCAGCTAGTAGAGCTCGGTCTCCTTCGTGAAGAGGAAAAACAAAGAGCTGCG
AGGGACCACGAGACTGCTGTCTACAAACTGAAGGCTGAGTCAGAAAAGATGAAGATGGAGCTGAAAAAGA
CTCATGCTGCTGAGACAGAAGTGACTTTGGAAAAGGCCAACAGCAGGCTGAAGCAGATTGAGAAGGAATA
CACTCAGAAGCTTGCCAAATCTTCACAGATCATAGCAGAACTTCAGACAACCATTTCCTCTCTGAAAGAG
GAGAACAGCCGGCAGCAGCTTGCTGCAGAAAGGCGGCTCCAGGATGTTATACAGAAGTTTGAAGATGAGA
AGAAGCAGCTGATTAGAGATAATGACCGAGCAATCAAGCAAATGCAATCTGAATCCAACCCTGATGACTC
TGCAGAAGAATCACAACTTCGAACTCCTGACCCTGATTTTCCCTCAAGTTCCAGACTGAATAGACACCTC
TTTATGGATGATCTTGGCATCTAG
>g.015523t.1 CDS=2-792	.
ATGGCTGACGTTTTCCCGGCCAACGACTCCACGGCGTCTCAGGACGTGGCCAACCGCTTCGCCCGCAAAG
GGGCGCTGAGGCAGAAGAACGTGCACGAGGTGAAGGACCACAAATTCATCGCCCGCTTCTTCAAGCAGCC
CACCTTCTGCAGCCACTGCACCGACTTCATCTGGGGGTTTGGGAAACAAGGCTTCCAGTGCCAAGATACC
CATTCTAAGCGCTGCTCACTGACACGTTTGAGCCTCACAATTTTGGAAGAGCTATATTTTGGAGCCAAAT
ATCAACAAGCCATTCAGCTGAGAGCATCCTTTTTGGACCTTGAGACTTCAGAGGCCAAAACAGCAAGCCC
TCTAGTTGATACTGAGATGTACAAGTTTGAGAAGAAATCCTGGCACAGGAGGAAGGATGCAGAGACAAAT
GAGCTAAATATCATGGGGGAGGATGTTGCAGAGGTAGCAGAAGGTAGTATAGGGGAACCAGGGCAGAGCC
CGAACCACAGCTGGAGCTCCCTGGCCCCAGCTGGCTTTCGGGACCTGATCTGTGCAGACCTGTGGAAGTG
GAAACAGAACACTGATTCCTTACTTGAACTGCTCATTGCTGCTTTGGATTTGAAGGTCCTCTCAGTCACC
ATTGSTGACAGAGGTGAATTTCATGGGCACAGGATCCATGAGCAAACAGTCATGGTGGCTGGTACTAGCA
AGAGCTTGGTTTCTTCACTGGTGAAAGGCRTCCATGACGTGCCTCATGGAGCTGTTGAGGTGATAATATT
GGAGGAAGTGGTGGAGACGTAG
>g.015579t.1 CDS=2-1104	Voltage-dependent calcium channel gamma-2 subunit(Cacng2)[SwissProt]
ATGATGAGCCGCAAGCGGTGTCTGTCACCTAATACTGCTCTGCCAGTGGAAGACTTGAGCAGCAAGTGTT
TAGTGGAGGCCTATGCTGGGGAGGCCTCTCAAAAGCACAGCTACCCAAGTAACAGCCGTGCTCAGTCGGA
CCGGGATGCAGTTCAAAAGTGCAGTCCTGCTCCCAAGAAGCTTACTTATGGCAGGGAGGACCGTGGCACT
CCACCAYCTACWTTACRGGGCCTCAACTGTGGATTTTCCTGGYTTCCCCCTTCTCTGGACTACAAACCTT
GTGAGGCTAGCAGCCATGTCTYAATGGACTCCATCCCCCCAGAACCTGGTGTGGGGCCTGGAATCTATAA
AGGCCACTGCTTCCGGATCAATCACTTCCCAGAGGACAATGATTACGACCATGACAGCTCCGAGTACCTC
CTTCGTATCGTGCGCGCCTCCAGCGTCTTCCCCATCCTCAGCACCATCCTGTTGCTGCTCGGCGGCCTCT
GCATTGGCGCCGGGAGGTTCTACAGCCGCAGGAACAACATCGTCCTCAGCGCGGGCATCCTCTTTGTGGC
TGCAGGCCTCAGTAACATCATCGGCATCATCGTCTACATTTCCAGCAACACGGGTGACCCCAGCGACAAG
CGCGATGAGGACAAGAAAAACCATTACAACTACGGCTGGTCTTTTTACTTTGGAGCGCTGTCCTTCATCG
TGGCCGAGACCGTGGGTGTCCTGGCGGTAAACATTTACATTGAGAAAAATAAAGAGTTGAGATTTAAGAC
CAAACGGGAGTTCCTGAAGGCTCCCTCCTCGTCTCCCTACGCCAGGATGCCGAGCTACAGGTACCGGCGA
CGACGCTCGCGGTCCAGCTCGAGGTCCACCGAGGCCTCTCCGTCGCGGGCAGCGTCTCCGGTGGGCCTGA
AGATCACCGGGGCCATCCCCATGGGCGAGCTGTCCATGTACACGCTGTCCAGGGAGCCCCTGAAGGTGAC
CACCGCCGCCAGCTACAGCCCCGACCAGGAGGCCAGCTTCCTGCAGGTGCATGACTTCTTCCAGCAGGAC
CTGAAGGAAGGCTTGCACGTCAGCATGCTGAACCGGCGGACGACCCCCGTGTGA
>g.015611t.1 CDS=2-5331	Probable helicase with zinc finger domain(HELZ)[SwissProt]
ATGGCGGACGGCGGCTCGGAGCGGGCTGATGGGCGCATCGTCAAGATGGAAGTGGACTACAGCGCCACAG
TGGATCAGCGACTGCCCGAGTGCGAGAAGCTGGCCAAGGAAGGAAGACTTCAAGAAGTCATTGAAACCCT
TCTCTCTTTGGAGAAACAGACCCGTACTGCTTCTGATATGGTGTCTACATCCCGCATCTTAGTTGCAGTA
GTGAAAATGTGCTATGAGGCTAAAGAATGGGATTTACTTAATGAAAATATTATGCTTTTGTCAAAAAGAC
GGAGTCAGTTAAAACAAGCTGTTGCAAAAATGGTTCAACAGTGTTGTACTTATGTTGAGGAAATCACAGA
CCTTCCAATCAAACTTCGGTTAATTGATACTCTACGAATGGTAACAGAAGGAAAGATTTATGTTGAAATT
GAACGTGCTCGGCTGACTAAGACATTAGCAACTATAAAAGAGCAAAATGGTGACGTGAAAGAGGCAGCCT
CCATTTTACAAGAGTTACAGGTGGAAACCTATGGGTCAATGGAAAAGAAAGAGCGAGTGGAGTTTATTTT
GGAGCAAATGAGGCTCTGCCTAGCTGTGAAGGATTACATTCGTACACAAATCATCAGCAAGAAAATTAAC
ACCAAATTTTTCCAGGAAGAAAATACAGAGGCTCTGAAAAGTGTTGTCCTCTATGTGATCTTGGCTCCTT
TTGACAACGAACAGTCAGATTTGGTTCACCGAATAAGTGGTGACAAGAAGTTAGAAGAAATTCCTAAATA
CAAGGATCTTTTAAAGCTCTTTACTACAATGGAGCTCATGCGTTGGTCCACCCTTGTTGAAGACTATGGG
ATGGAGTTAAGGAAAGGGTCTCTTGAGAGTCCAGCGACTGATGTTTTTGGTTCTACAGAGGAAGGCGAAA
GGAGGTGGACAGACTTAAAGAACAGAGTCGTGGAACATAATATTAGAATAATGGCCAAGTATTACACCAG
GATAACAATGAAGAGGATGGCTCAGCTTCTTGATCTGTCTGTTGATGACCGCGTCCTTCGGGTGCGGGGC
GGCCGCCGGAGGCCACCAGGGGGCGGCCGTGCGCAGGGCTCCGGGCGCCGGGAGCGGTGCAGCCCCAACC
CGCTGCCGCCCCGCCCCGCGGGACACCGGACCCCAGGAAGCCTGGCTTCCTGTCGTGATCAGTTTGAGGA
CCGCCTGGAGAAATGCAGACTCAGCAAAGCRTCGCTCASCACYGGAGAGCCTGCAAAAGTGCTGGGAGAA
GGCCTGGCCAAGGGAGATGGGGCCTTTCAGGCAGTGCTTTGCTGCATGCAGCTGAAAGGAAAACTCCAAC
CTGTGTCCAACATTCTTGCCAAGTCACTGACAGGAGAGTCCCTGAATGGGATGGTAACAAAAGATTTGAC
AAGACTAAAAACACTTCTCACAGAAACAGAGCTTAGTGAATGTATAGAAGGAGTAAAAGTAGAGCATAAT
CCTGATCTGTCGGTTACTGTCAACACCAAAAAATCTCACCAGACATGGACCTTTGCTCTTACTTGTAAGC
CTGCAAGAATGCTGTATCGTGTAGCATTGCTTTATGATGCTCATCGTCCTCATTTTAGTATCATTGCAAT
ATCTGCCGGAGATAGTACTACCCAGGTATCACAAGAAGTCCCAGAAAACTGTCAAGAATGGATAGGAGGA
AAGATGGCCCAAAATGGATTAGATCATTACGTGTATAAAGTCGGGATAGCATTTAACACAGAAATATTTG
GAACTTTTCGCCAAACCATAGTTTTCGACTTTGGATTGGAACCAGTACTCATGCAAAGAGTAATGATTGA
TGCAGCTTCTACAGAAGATCTTGAATACCTGATGCATGCAAAACAACAGCTAGTAACCACAGCTAAGCGT
TGGGATTCTTCTTCTAAGACTATTATAGATTTTGAACCTAATGAAACTACTGATTTGGAGAAGAGCCTTC
TTATCAGATACCAAATTCCTCTCTCTGCTGACCAGCTGTTTACCCAGTCTGTTTTAGACAAATCATTGAC
CAAGACCAACTATCAGTCACGGCTGCATGACCTTCTTTATATCGAGGAGATAGCCCAGTATAAAGAAGTC
AGCAATCACTACCAGTCATCAAAGCAAACCCAAGTCACCATTAGAATGGTGAAGAATGTTTTGTTTCGGA
TTGAGACTCAATTTAAAGCCAGAGGACAATGGTTCAACCTTAAAGTGCAGTTGCAGATTCTAGCAAGTTT
CATGCTCACTGGAGTTTCTGGAGGTGCAAAGTATGCTCAGAATGGACAACTTTTTGGTCGCTTTAAGCTT
ACTGAAACACTTTCTGAAGATACTTTGGCTGGACGGCTGGTGATGACCAAAGTCAATGCTGTTTATTTAT
TACCAGTCCCTAAAGAGAAGTTAGTACAGACCCAGGGAACCAAAGAGAAGGTTTATGAAGCTACTATTGA
AGAAAAAACAAAAGAATATATATTTTTAAGGATATCCAGGGAATGCTGTGAAGAACTTAATCTTCGGCCT
GATTATGACATACAGGTTGAACTTCAGTTTCAGTTAAATCGATTACCCCTCTGTGAAATGCATTATGCGC
TAGACAGGATCAAGGACAATGGGGTTTTGTTTCCAGACACCACTATGACTCCAACCATACCTTGGAGTCC
CAACAGACAATGGGATGAACAGCTGGATCCTCGGCTAAATGCAAAACAGAAAGAGGCTGTTCTGGCCATT
ACAACTCCACTTTCAATACAGCTGCCTCCTGTCCTCATCATTGGACCCTATGGGACAGGCAAAACGTTCA
CTCTAGCTCAGGCCGTCAAGCACATACTCCAGCAGCAAGAGACGAGCAGGATCCTCATTTGCACCCATTC
TAATAGTGCTGCTGACCTCTACATAAAGGATTATTTACATCCATATGTAGAAGCAGGCAATCCCCAGGCA
AGACCTCTCAGGGTATATTTCAGAAATCGCTGGGTAAAGACTGTCCACCCAGTTGTGCATCAGTACTGTT
TGATCTCAAGCGCACATTCCACCTTTCAGATGCCACAGAAAGAAGATATTCTTAAACACCGAGTGGTTGT
TGTTACATTGAATACTTCCCAGTACCTCTGTCAGTTGGACCTTGAACCTGGGGCAAAACGACTTTCTCCT
CCCTTCTGTACACAGAATCCTGTGCCCCAGTGGTTTTTTACACACATTCTATTAGATGAAGCTGCCCAGG
CCATGGAGTGTGAAACAATTATGCCTCTAGCATTAGCAACTAAAAACACTCGGATTGTCTTGGCTGGTGA
CCACATGCAGGTRTTCGAAGTGGTGGAACGAGTAGAAGAGTTGAGAAGGAAGTGGCCAGTAGCATGGGGG
AAGTTGGATGATGGCAGTATTGGTGTGGTGACTCCATATGCTGATCAAGTGTTTAGGATACGTGCTGAAC
TTCGAAAAAAGAGATTATCTGATGTTAATGTAGAAAGGGTGCTAAATGTTCAAGGAAAACAATTCAGAGT
TCTATTTCTTAGTACAGTACGTACAAGGCATACTTGTAAACATAAACAGACACCAATTAAGAAGAAAGAG
CAACTGCTGGAAGATTCTACAGAGGATTTAGATTATGGTTTTTTATCGAACTATAAACTTCTAAACACTG
CCATCACAAGAGCACAATCCCTGGTTGCTGTGGTGGGTGATCCCATTGCTCTGTGCTCTATTGGAAGATG
CAGGAAATTTTGGGAGCGATTTATTGCCCTGTGTCATGACAATAATAGCCTACACGGAATCACTTTTGAA
CAGATCAAAGCTCAGCTAGAGGCTTTAGAACTCAAGAAGACATATGTGTTGAATCCACTGGCACCTGAAT
TTATTCCCCGGGCTCTAAGACTGCAGCATTCAGGAAATACCAACAAACTTCAGCAGTCACCCCCCAAGGT
AAAGCCTGCTGATGGAATCGAAGAGGTTCAACCCAATCCTTCTGTACTTATTGGCAATCCTATTAGAGCA
TATACTCCTCCACCCCCTCTTGGACCTCACCCAAATTTGGGGAAATCTCCAAGCCCTGTTCAAAGAATAG
ATCCTCACACTGGGACAAGTATTCTTTATGTACCTGCTGTCTATGGAGGGAATGTAGTTATGTCGGTGCC
TTTACCTGTACCATGGACAGGGTACCAGGGCAGATTTGCAGTCGATCCTCGGATCCTTACACACCAGGCA
GCAATGGCCTACAATATGAACCTCTTACAGACACACGGACGGGGGTCTCCCATACCATATGGCCTTGGGC
ACCACCCACCCGTCAGCATAGGGCAGCCACAAAACCAGCATCAGGAGAAGGAGCAACATGAGCCAAGTCG
AAATGGTAAAAGTGATACAAATAATCCTGGACCTGAAATTAATAAGATTCGAACACCAGAGAAAAAGCCT
ACAGAACCAAAACAGATTGATTTGGAATCAAATCCACAGAACAGAAGTCCTGAGTCGCGTCCTGGTGTTG
TTTATCCCAATACCAAATTTCATCGCAAAGATAATCTCAACCCGAGACACATAAATCTTCCTCTCCCTGC
TCCTCATGCACAGTATGCAATTCCCAATCGTCATTTTCATCCCCTTCCACAGCTACCCAGACCACCGTTT
CCAATTCCGCAGCAGCACGCCTTGTTAAATCAGCAGCAGAGTAATTTGCCTGAACAACCAAATCAGATGC
CACCCCAACCGAATCAGGTAGTCCCACCACAGAATCCGTTGAACCAGCTGACTCAGCAGCCACCTCCTCA
ACTTTCTCCTGCCTATCAGGCAGGACCCAACAGTGCTTTCTTTAATAGTGCAGTTTCTCACCGACCACAG
TCCCCTCCTGCAGAGCCTGTGATTCCTGAGCAGCAGCCCCCTCCCATGCTGCAAGAAGGCCACAGTCCTC
TGCGAGCCATTGCGCAGCCTGGCCCCCTCCTTCCTTCACATCTGAATAACTTCACTGATGAGAACCCCCC
AGGATTGCCTATAGGGGAGGCTTTAGTTCCATCTAAGACCGTCAAACCCCCTGAGGATCAGCTGAAGTCT
GAGAACCTTGAGGTGTCCAGTTCCTTCAACTATAATGTGCTGCAGCATCTCGGCCAGTTTCCCCCTCTCA
TGCCCAACAAGCAGATCGTGGAGTCGGCCAACAGCAGTAGCCAGCAGAGCTCTGGGGGCAGCAAGCCCGC
CATGTCCTATGCCAGCGCTTTGCGGGCCCCTCCCAAGCCCAGGCCCCAGCCTGAGCAGGCCAAGAAGAGT
AGCGACCCTCTGTCTCTGTTCCAGGAACTTAGCCTGGGGAGCTCATCAGGCAGCAATGGCTTTTACTCAT
ATTTTAAATAA
>g.015764t.1 CDS=2-264	Phosphatidylinositol transfer protein 4(pitD)[SwissProt]
ATGGGGCGAGCTTTCAAGAAGGATGAACTAGAAGCAGATATTTCGTTTCATTTTCCTACACGTCAGGTTG
ACTGGTACAAAATCGGGCAGCTGTACATGATCAGCAAGCACAGCCACGAACAGAGCGACCGAGGAGAAGG
GGTGGAGGTCGTCCAGAATGAACCCTTTGAGGATCCTCACCACGGCAATGGGCAGTTCACTGAGAAGCGA
GTGTATCTCAACAGGCCTTCCAGATCTGCCAAGCAAGTCAATCTCATTTCTTAG
>g.015771t.1 CDS=2-1122	Cytoplasmic phosphatidylinositol transfer protein 1(pitpnc1)[SwissProt]
ATGAAATAYGCACAGAGAATGGTGAACTCTGGCAAAGACCAGAGGGATGGGGAAGGGATGGCCTGTGGAG
AGAAGGCTGCCGAGGAGCGCCTCTGCTTTCTCCAGCAGTTTATCCRGAAAGCAAACTGCCTAGCTGGGCT
AGAGCTGTTGTTCCCAAAATCTTTTATGTTACAGAAAAGGCTTGGAACTATTATCCATACACGATTACAG
TGTTCCTTTCTGCCGAAATTCTCCATTCATATAGAAACCAAGTATGAAGACAATAAAGGAAGCAACGACC
GCATTTTTGACAATGAAGCCAAAGACCTRGAGAGAGAAGTTTGCTTTATTGATATCGCCTGCGATGAGAT
TCCAGAACGTTACTACAAAGAATCTGAGCCTGGGGAGTACCAACAGGTTCCGGAGCCAGAGTTCTCATTG
TGGATGAATTTAGAAGCCCCCAGCCAGAGGAACTTGCAGCCTGACATGTTCGCAGCCAGCCAGACAGCTG
CTGAGCTCTGGGAGCTGTACATGGAGCATTCTGGAGGCAAGAGCATTGCTTTCAGAGAGCTTCCCCATCA
CCCAGTGGATCCACCTGCAACCAGGGATCCTAAGCACTTCAAGTCAGAGAAGACAGGAAGGGGACAATTA
AGGGAAGGCTGGAGAGATAGTCATCAACCCATCATGTGTTCCTATAAGCTGGTGACTGTGAAGTTCGAGG
TCTGGGGGCTTCAGACCAGAGTGGAACAATTTGTACACAAGGTGGTCCGAGATATTCTGCTGATTGGACA
TAGACAGGCTTTTGCATGGGTTGATGAGTGGTATGACATGACAATGGATGAAGTCCGGGAATTTGAACGA
GCCACTCAGGAAGCCACCAACAGGAAAATTGGCGTTTTTCCACCTGCAATTTCTATCTCCAGTATCCCCC
TTCTGCCTTCCTCAGTCCGCAGTGCCCCTTCTAGTGCTCCGTCCACGCCTCTCTCCACAGATGCACCAGA
ATTTCTGTCCGTTCCCAAAGATCGACCCCGGAAAAAATCAGCCCCAGAAACTCTCACACTTCCAGACCCT
GAGAAAAAAGCCACCCTGAATTTACCTGGCATACACTCTTCAGATAAGCCATGTCGGCCCAAATTAGAGT
AA
>g.015797t.1 CDS=2-1284	Nucleolar protein 11(NOL11)[SwissProt]
ATGGCAGCCTTGGAGGAGGGTTTCACGTTGTCCGCGGTACCGTTGGGTGCCGGGCCTCACGGACTCCTAG
GCGTGGAGCAGAGCGACAGACCTGACCAGTTTCTAGTGACGGACGGCGGCAGGACCGTCATCCTCTATAA
GGTTTCTGATCAGAAACCCTTGGGAAGCTGGTCAGTGAAACAAGGTCAAGTTATAACATGTCCAGCTGTG
TGCAACTTTCAAACCGGAGAGTATATTGTTGTACATGATAATAAGCACGGGAATTACTTTGCTTATGTAC
AAATGTTTAACTCATGTACCTTAAGCAAATACACGCTCTTACCTGGACATGAAGAAAAATCTGTCATACA
GAGTTTCACTGCATCTGTGGATCGGAAAGTCATCTCTTTGATGTCGTTAAAATGCGTCTCCATATGGAAC
ACAAAATTTCAAACACTACAGACTTCCAAAGAGCTACCACAGGGGACCAGTGGTCAACTCTGGTATTATG
GGGAAAATTTATTTATGCTACATGGAAAATTTCTTACTGTGATTCCATACAAGTGTGAAGTATCTTCATT
AGCAGGTGCTCTTGGAAAACTCAAGCATAGTCAAGATCCAGGCACTCAGACTGTGCCTCATTTTGTAAAC
TGGGAAACATCTCAGGGGTATGGATTTGGATCCCAGAACTCAGAGCAGTCGAAGAGAATTAAAGATTCAG
AAAAACGCATTGTAGAAGAACTATGTAAATTTTTGGCTAGTAAGCAGACCCCTGATTTTCATACTATTAT
TGGGGACATAGTATTAGAACTTCTGGGAAGACATAAAGTAGAACCATCATTTTATCCCCGGAACGCTCTG
ATGCAGCTTATCCGAACACACGTGCTTTCTTACAGCTTGTGCCCTGGCTTAATGGAAGTTGCCTTAGAAA
AGACAGATGTACAGATGTTACAGCTCTGTCTACAACAGTTCCCTGACATTCCTGAATCAATCACGTGTGC
TTGCTTAAAAATTTTCTTAAGCATTAGTGATGACAGTCTTCAAGAAGCAGAAATCAATATGGAATCAGTT
TCTGACTATATTGATTCTGTGCAAGAGGAGAAAATGGAAGAGCAAACGGAAATTCTTCACAATGGCTTCA
ATCCTGAAGAAGAAAACTGTGATAACTGTGATCGGGAGTTAAACAAAAAGCCTCAGGACACAGCAGAGGA
GACCACTTCGTGCCCTGTGATACCAAAGAGAGCAGCTCTGCTATTATGGATTGGATATGTCTACTTCTGG
ATGCTAACTTTACTGTTGTGGTAA
>g.015890t.1 CDS=2-11007	Nucleosome-remodeling factor subunit BPTF(BPTF)[SwissProt]
ATGGTCTCCGAGGAGGAGGAGGAGGAGGAGGAGGAGGAGGACGGCGACGCCGAGGAGACCCAAGATTCCG
AGGACGACGAGGAGGATGAGATGGAGGAGGACGACGATGATTCCGATTATCCGGAGGAGATGGAAGACGA
CGACGACGACGCCAGTTACTGCACGGAAAGCAGCTTCAGGAGCCATAGCACCTACAGCAGCACTCCAGGT
AGGCGAAAACCAAGGGTACATCGGCCTCGTTCTCCGATATTGGAAGAAAAAGACATCCCACCCCTTGAAT
TTCCCAAGTCCTCTGAGGATTTAATGGTGCCTAATGAGCATATAATGAATGTTATTGCCATTTATGAGGT
ACTGCGGAACTTTGGCACTGTTTTAAGGCTATCTCCTTTTCGCTTTGAGGACTTCTGTGCAGCTCTGGTG
AGTCAAGAGCAGTGCACACTTATGGCAGAGATGCACGTTGTGCTTTTGAAAGCAGTTTTGCGTGAAGAAG
ACACTTCCAATACTACCTTTGGACCTGCTGATCTGAAAGATAGCGTTAATTCCACGCTGTATTTCATAGA
TGGGATGACGTGGCCAGAGGTGCTGCGGGTGTACTGTGAGAGTGATAAGGAATACCATCACGTTCTTCCT
TACCAAGAAGCAGAGGACTATCCCTATGGACCAGTAGAGAACAAAATCAAAGTTCTGCAGTTCTTAGTTG
ACCAGTTTCTTACCACAAATATTGCTCGTGAGGAATTGATGTCTGAAGGGGTGATCCAATATGATGACCA
TTGTCGGGTTTGTCACAAACTTGGGGATTTGCTTTGCTGTGAGACATGTTCAGCAGTATACCATTTGGAA
TGTGTGAAACCACCTCTTGAGGAGGTTCCGGAGGATGAATGGCAGTGTGAGGTCTGTGTAGCACATAAGG
TGCCTGGTGTAACTGACTGTGTTGCTGAAATCCAAAAAAACAAACCATATATTCGACATGAACCTATTGG
ATATGACAGGAGTCGGAGGAAATACTGGTTCTTAAACCGAAGACTCATTATAGAAGAAGATACAGAAAAT
GAAAATGAGAAGAAAATTTGGTACTACAGCACAAAGGTCCAACTTGCAGAATTAATTGACTGTCTAGATA
AAGATTACTGGGAAGCAGAACTCTGCAAAATCCTGGAAGAAATGCGTGAAGAAATCCACCGGCACATGGA
CATAACTGAAGACTTGACCAATAAGGCTCGGGGCAGTAACAAATCCTTTCTGGCGGCAGCTAATGAAGAA
ATTTTGGAATCCATAAGAGCCAAAAAAGGAGACCTTGATATTGTTAAAAGCCCAGAAGAAATAGAAAAGG
ACAAGAATGAGACGGAGAATAATAACTCCAAAGATGTTGAGAAAAGCAGAGAGGAGTTTGAAGACCAGTC
CCTTGAAAAAGACAGTGACGACAAAACACCAGATGATGATCCTGAGCAAGGAAAATCTGAGGAGCCAACA
GAAGTTGGGGATAAAGGTAACTCTGTGTCAGCAAATCTTGGCGACAACACAACAAATGCTTCTTCAGAAG
AAACTAGTCCCTCTGAAGGGAGGAGTCCCGTGGGGTGTCTCTCAGAAACCCACGATAGCAGCAACATGGC
AGAGAAGAAGGTGGCATCTGAGCTCCCCCAGGATGTGCCAGAAGAACCTAACAAGACATGTGACAGCAGT
AACACTAGTGCTACCACTACCTCCATCCAGCCTAATCTGGAAAACAGTAACAGCAGCAGTGAACTAAATT
CTTCCCAGAGTGAATCTGCTAAGGCAGCTGATGAGCCTGAAAATGGAGAGAGAGAGTCTCATACACCTGT
CTCTATTCAAGAAGAGATAGGTGATTTCAAATCAGAGAAGTCTAATGGGGAAATAAGTGAGTCTCCTGGA
GCTGGAAGAGGGGCATCTGGGTCAACTCGAATTATCACCAGATTACGGAATCCAGACAGTAAACTTAGCC
AGCTGAAGAGCCAACAGGTGGCAGCTGCAGCCCATGAAGCAAATAAATTATTTAAGGAGGGCAAAGAGGT
ACTGGTAGTTAACTCTCAAGGAGAAATTTCACGGTTGAGCACCAAAAAGGAAGTGGTCATGAAAGGAAAT
ATCAACAATTATTTTAAGTTGGGTCAAGAAGGGAAGTATCGTGTCTACCACAATCAGTACTCCACCAATT
CATTTGCTTTGAATAAGCACCAGCACAGAGAAGATCATGATAAGAGAAGACATCTTGCACATAAATTCTG
TCTGACTCCAGCAGGAGAGTTCAAATGGAATGGTTCTGTCCACGGGTCCAAAGTTCTTACCATATCTACT
CTGAGACTAACTATCACCCAACTGGAAAACAATATCCCTTCATCCTTTCTTCATCCAAATTGGGCATCAC
ACAGGGCAAATTGGATCAAGGCAGTTCAGATGTGTAGCAAACCCAGAGAATTTGCATTGGCTTTAGCTAT
TTTGGAGTGTGCAGTTAAACCTGTTGTGATGCTGCCGATATGGCGAGAATCTTTAGGACATACCAGCATA
CTGTTTCTATTGTCCAAATTCTGGGCCTTTATCCAGTCAGCCAAAAATAATGTGGATGAAAATATGGATG
AATCAGATAGACGAAAAAGTCCACGGAGTCCAAAAAAAATAAAAACAGAGCCTGATTCTGAGAAAGGCGA
GGTAAAAGATTCAGATGCTGCAAAAGGGGCAGACCAAAATGAAATGGACGTTTCCAAGATTACTGAGAAG
AAGGACCAAGATGTACAAGAAATTTTAGATTCTGACAATGAGAAACCCTTTAAGGAAGAACCAATGGAGA
TAGATGATGATGTGAAAACAGAGCCGCATATAAACTGTCAGGAAGGTTCTCAAGTAGATGTGGTCAATGT
CAGTGAGGGCTTCCATCTAAGGACTAGTTATAAAAAGAAAATTAAATCATCCAAACTAGATGGACTTCTT
GAAAGGAGAGTTAAACAGTTTACACTGGAAGAAAAACAGCGCCTTGAGAAAATGAAGTTGGAGGGTGGAA
TTAAGGGTATAGGAAAGACGTGTACAAGTTCTTTGAAAAGCCTTTCTGAGTCCTCAGTAATAACAAAAGC
AAAAGAAGGGTGTCAAAGTGACTCGCTTAGACAAGAACAAAGCCCTAACACAAGTAATGGTAAATCTGAA
GATGTGATTCGAGGATGTTCACAAAGCGATTCCTCAGTTCTTAGAATCAATGATCCTGATCATACAACAA
ACAGACTTTATCCAAAAGATCAAATGTTAGATGACATCTCCATTCAGAGCCCAGAGACAAACTGTCAGAA
ACAGAATTCTGTTGGAAATGACATAGATGAGAGTCTCTCTCAACCTACCAGTCAAGGCCAGGAACTTAAT
AAGGTTAAAACAAGAGGAAGTGACTTTCTCATTGATGACTCCAAACTAGCTAGTGCAGATGGAATTGGTA
CTTTGATCTATAAGAACAAAAAAACACTCGTACAGGAGGATAATGACACCATTGTTTCTCCTTCCCAGAG
CCCTTCACTTCCGTCAGTACCTAAAAGTACTGATGATAGAGATCTCCCATCTCTGTCAAAAGCAGTGGAC
TTTGAAGGAAAACTAGGATGTATCTCTGAATATAACAGCACTTTGGAAAATAGTTCTGATACTATGTCTA
TTCAGGACAGCAGTGAAGAAGATATGATTGTTCAGAATAGCAATGAAAGTCTTTCTGAGCAATTTGTAAC
TCAAGAACAAGGTATTAAAGGCTTGGAACCATTGAAACGTGAGTTTGTTCCAGATAAGTCCACTRGCAAC
TATAAGAGACCACAGGGTAAGGTAACTGAAGCAAATGGTAGGAAGCCAAGTCAAGAACAGAAATTAGAGG
AGAGATCAGTTAATAAATGTATTGATCAAATCAATCTAAAAAGTAGCACTGACAGAAAGAATAATGAAAA
TCGAGAGTCTGAAAAGAAAGGACAGAAAGCAAGTACTTATCAAATAAATGGAAAAGATAATAAACCCAAA
ACATATTTAAAAGGGGAATCCTTGAAAGAAATCTCTGCGAGTAAAGTAGCAAGTGGTGATCTTGAATCAA
AGCTTAATAATATAAATAAAATAATTCCTGAAAATGATATTAAGTCATTGACTGTTAAAGAATCTGCTGT
AAAGCCGTTCATGAATGGCGATGTCATCATGGAAGATTTTAATGAAAAAAACAACTTGGAAACAAAATCA
CGTTTACTGAGATCTTCAGATGCTGCAGGCGACTACCAAGATGGCCTAGACACCCTGCCATCAACCAAAG
AATCTGAGACCATGCCTCTACTGTCTTGTCCAGAAAGCAGTTCAACAAATCAGGTAGAAGATATGGAAAT
TGAAACCTCAGAAGTTAAGAAAGTTACTCCCTCACCTGTTACTTCGGGAGAGGAATCTAACCTCAGTAAT
GATTTCGTTGATGAAAATGGTCTGCCCACCAACAGAGATGAAAATATCAACGGAGAGTCTAAGAGGAAAA
CAGTTATCACAGAAGTCACAACCATGACATCCACGGTGGCCACAGAATCAAAAACTGTAATCAAAGTAGC
AAAAGGGGATAAGCAGACTGTGGTCTCTTCCACAGAAAATTGTGCCAAGTCCACTGTCACAACCACCACT
ACAACAGTCACAAAGCTATCCACACCCTCCACAGGTAGCAGTGTGGACATCATCTCTGTGAAGGAGCAGA
GCAAAACTGTGGTCACCACAACAGTGACAGATTCGCTGACCACTGCAGGGGGCACTCTAGTGACATCTAT
GACCGTGAGCAAAGAGTATTCCACAAGAGATAAAGTGAAACTCATGAAATTTTCAAGACCCAAGAAGACT
CGTTCAGGTACAGCTCTGCCATCGTATAGAAAGTTTATCACCAAGAGCAGCAAGAAGAGCATATTTGTTT
TACCTAATGATGACTTAAAAAAGTTGGCCAGGAAAGGAGGAATCCGAGAAGTCCCTTATTTTAATTACAA
TGCAAAACCTGCCTTGGACATATGGCCTTATCCTTCTCCTAGACCAACCTTTGGTATCACTTGGAGGTAT
AGACTTCAGACTGTAAAGTCCTTAGCTGGTGTGAGCCTTATGTTACGGTTACTGTGGGCAAGCCTGAGAT
GGGATGACATGGCAGCCAAGGCTCCTCCAGGAGGAGGGACTACACGGACAGAAACACCTACACCTCAGAG
GAAAGGCCTTCGATCAAGTGCATTGCGGCCAAAGAGACCAGAAACGCCCAAGCAAACTGGCCCTGTTATT
ATCGAGACTTGGGTAGCAGAAGAAGAGTTGGAATTGTGGGAGATCAGGGCGTTTGCTGAAAGAGTGGAGA
AAGAAAAGGCACAAGCAGTTGAGCAACAGGCTAAGGTTAGTGAACAGAAGAAGGCAGAGGACTTCAAGGC
CCAAATGGAGGCTCACCTCAGACAGCAGCGCTTGGCTGTCCAGCAGAAACGATTGGAACAGCAGAAACCT
TCAGTAATTGCAGCTTCAACCACTTCCCCAACAAATAGTACAACTAGTACCATTTCTCCAGCACAGAAAG
TTATGGTGGCCCCCATAAGTGGCTCAGTTACAACTGGAACGAAAATGGTACTCACTACTAAAGTTGGATC
TCCAGCTACAGTAACATTCCAGCAAAATAAGAACTTCCATCAGACTTTTGCTACGTGGGTTAAGCAAGGC
CAGTCAAATTCAGCCACCAGCACAGCTGCCACATCTGCTACAACCATTGCCAGCACAGGTCAGACGTTCC
AAATTACAGGCAATCCAGTCACTATGGCAGGAAAAGTAATTACCAAACTGCCACTTCCTGCAAACAGCAA
GATTGTCGCTGTAAATGTGCCAGCAACACAAGGAGGCGTTGTTCAAGTACAGCAGAAAGTCCTGGGTATC
ATTCCATCAAGTACAGGTACAAGTCAGCAGACCTTTACTTCATTCCAGCCCAGGACAGCAACAGTCACAA
TTAGACCCAATACATCAGGCTCTGGAGGAACCACAAGCACTTCACAAGTAATTACAGGGCCTCAGATCCG
CCCTGGTATGACGGTGATTAGAACACCACTCCAACAGTCAACACTAGGAAAGGCAATTATTCGAACTCCT
GTGATGGTACAGCCAGGTACAAGTGAACAAAGACAGAGTAAATTATCACCCCCAACACAGGTGCAACAAG
CCAAAACCTTGCCAGCAGCTCAGTCATCAAGTGTGAGTCCTCCAGAAGCCCAGCCACAGACTGCTCAGCC
TTCAGCTCAGCCCCAGTCCCAAACCCAGCCCCAATCCCCAGCTCAGCCTGAAGTTCAGACTCAGCCTGAA
GTTCAGACCCAAACAACTGTTGCATCCCATGTCCCTTCTGAAGCACAACCCACCCAGGCACAGTCATCCA
AACCCCAAGTCGCAGTACAGTGTCAGCCTCAAAGTAATGTCCAAGGACAGTCTCCTGCTCGCGTCCAAAG
TCCACCACAGACTCGAATACGTCCATCGACTCCATCCCAAGTGTCTCCTGGACAGCAATCCCAGGTTCAG
ACTACAACCTCACAACCGATTCCAATTCAACCACATACATCTCTTCAGATACCTTCCCAGGGCCAGCCAC
AATCACAACCCCAGGTACAGTCTCCAACTCAAACTCTTTCATCAGGACAGACGTTAAGTCAAGTTACTGT
TTCATCCCCATCCCGTCCTCAGCTACAGATACAGCAGCCACAGCCCCAAGTCATTGCTGTGCCTCAGCTG
CAACAACAAGTCCAGGTTCTCTCTCAGATCCAGTCGCAGGTTGTGGCTCAGATACAGGCTCAGCAAGGTG
GTGTGCCCCAGCAAATCAAACTCCAGTTACCTATTCAAATTCAGCAAAGCAGTCCTGTGCAGACTCACCA
GATTCAGAATGTGGTTACAGTGCAGGCAGCCAGTGTGCAAGAGCAGTTGCAAAGGGTTCAGCAACTCAGG
GAGCAGCAGCAAAAGAAGAAGCAGCAACAGATAGAAATTAAGCGGGAACACACTCTCCAAGCTTCTAATC
AAAGTGAAATCATTCAGAAACAGGTGGTGATGAAGCATAATGCTGTAATAGAACATTTAAAGCAGAAAAA
GACCATGACTCCAGCTGAAAGAGAAGAGAATCAAAGAATGATTGTCTGTAACCAGGTGATGAAGTATATT
TTGGATAAGATAGATAAAGAAGAAAAGCAGGCAGCAAAGAAACGGAAGCGTGAAGAGAGTGTGGAACAGA
AACGTAGCAAGCAGAATGCCACCAAGCTCTCTGCGCTGCTCTTCAAACACAAGGAACAACTCAAAGCTGA
AATACTAAAAAAGAGAGCACTCCTGGACAAAGACCTACAGATTGAAGTGCAGAAGAGGAAGCGAGAAGAA
GAAAGAGATTCAAGCTCCAAGTCCAAGAAGAAGAAAATGATCTCTACTACCTCAAAGGAAACTAAGAAGG
ACACAAAGCTTTACTGTATCTGTAAAACGCCTTACGATGAATCTAAGTTCTATATTGGCTGTGATCTTTG
TACTAACTGGTATCATGGAGAATGTGTTGGCATCACAGAAAAGGAGGCTAAGAAAATGGATGTGTACATC
TGTAATGATTGTAAACGGGCACAAGAGGGCAGCAGTGAGGAATTGTACTGTATCTGCAGAACACCTTATG
ATGAGTCACAATTTTATATTGGCTGTGATCGGTGTCAGAATTGGTACCATGGGCGCTGCGTTGGCATCTT
GCAAAGTGAGGCAGAGCTCATTGACGAGTATGTCTGTCCACAGTGCCAGTCAACAGAGGATGCCATGACA
GTGCTCACACCGCTAACGGAGAAAGACTATGAGGGTTTAAAAAGGGTGCTTCGTTCTTTACAGGCCCATA
AGATGGCCTGGCCTTTCCTTGAACCAGTGGATCCTAATGATGCACCAGATTATTACGGTGTTATTAAGGA
ACCTATGGACCTTGCCACCATGGAAGAAAGAGTACAAAGACGATATTATGAAAAGCTGACGGAATTTGTG
GCAGATATGACCAAAATTTTTGATAACTGTCGTTACTACAATCCGAGTGACTCGCCTTTTTACCAGTGTG
CAGAAGTTCTTGAGTCCTTCTTTGTACAGAAATTGAAAGGATTCAAGGCTAGCAGAACTGATTGTAGTCC
TATTCAGTTTGAATCTGCTTGGGCCCTCACTAACATTGCTTCTGGGACATCAGAACAGACCAAGGCTGTG
GTCGATGGAGGTGCTATCCCAGCATTCATTTCTCTTTTGGCATCTTCCCATGCCCACATCAGTGAACAAG
CTGTATGGGCTCTAGGAAACATTGCAGGTGATGGTTCAGTTTTTCGAGACTTGGTTATCAAGTATGGTGC
AGTTGACCCACTGTTGGCTCTCCTTGCAGTTCCTGATATGTCATCTTTAGCATGTGGTTACTTACGTAAC
CTTACTTGGACACTCTCAAACCTTTGTCGCAACAAGAATCCAGCACCCCCGTTAGATGCTGTTGAGCAGA
TTCTTCCTACCTTAGTTCGTCTCCTGCATCATGATGATCCAGAAGTATTAGCAGATACCTGCTGGGCCAT
TTCCTACCTTACTGATGGTCCAAATGAACGGATTGAAATGGTTGTGAAAACAGGAGTTGTGCCCCAACTT
GTGAAGCTTCTAGGAGCTACTGAATTACCCATTGTGACTCCTGCACTAAGAGCCATAGGAAATATTGTCA
CTGGGACAGATGAACAGACTCAGGTTGTAATAGATGCAGGAGCACTTGCTGTCTTTCCCAGCCTGCTAAC
GAACCCCAAAACTAATATTCAGAAGGAAGCTACATGGACAATGTCAAACATCACAGCTGGTCGCCAGGAC
CAGATACAGCAAGTTGTGAATCATGGATTAGTCCCATTCCTCGTTGGTGTTCTCTCTAAGGTAAGTTATA
AGGTAGCATTTGAATTTGGACTTGATGGACCTCGTGCAGCTGTGAAGAGGTCCAGAGAGTGTGAGAGGGA
CAAGTGCAGGACACCCAGCTGTGGTGTAAGATACATCATGGCCAGGATTGCCTATCCTAGGAAGTTAACC
AAACTGGCTTCTGTCCCAGGGATACCTGACACTGTGGAAGTACTCTGTGCAAAAAACTTGGTGAAAAAGG
ATTTTTTCCGACTTCCTGATCCATTTGCTAAGGTGGTGGTTGATGGATCTGGGCAATGCCATTCTACAGA
TACTGTGAAGAATACACTTGATCCAAAATGGAATCAGCATTATGACCTGTATATTGGAAAATCTGATTCA
GTCACGATCAGTGTGTGGAATCACAAGAAGATCCATAAAAAACAAGGTGCTGGATTTCTTGGTTGTGTTC
GACTTCTTTCCAATGCCATCAACCGCCTCAAAGACACTGGTTATCAGAGGTTGGATCTGTGCAAACTTGG
GCCAAATGACAATGATACGGTTAGAGGACAGATAGTAGTAAGTCTTCAGTCCAGAGACCGAATAGGCACA
GGAGGACAAGTTGTGGACTGCAGTCGTTTATTTGATAATGATTTGCCAGATGGACCAGCATCTGAATATT
CTAGTCCCGGCAGACCTCTTAGCTGCTTTGTTGATGAGAACACTCCAATTAGTGGAACAAATGGTGCAAC
ATGTGGACAGTCTTCAGATCCCAGACTGGCCGAGAGGAGAGTCCGGTCACAACGACATAGAAATTACATG
AGCAGGACTCATCTACATACTCCTCCAGACCTACCGGAAGGCTATGAACAGAGGACAACACAACAAGGTC
AGGTGTATTTCTTACATACTCAGACTGGTGTGAGCACATGGCATGATCCAAGAGTGCCTAGTCGGCAGAA
CCAGTTGAAAGACCAACAGCAACAGCAAGTGGTACCGTTCTGCCCTGATGATGCCGAGTGTCTGACAGTC
CCGCGGTACAAGCGAGACCTGGTTCAAAAACTAAAAATTTTGCGGCAAGAACTTTCCCAACAGCAGCCTC
AGGCTGGCCATTGCCGCATTGAGGTTTCCAGGGAAGAGATTTTTGAGGTCATGAAAATGAGACCAAAAGA
TCTGTGGAAGCGATTAATGATAAAATTTCGTGGAGAAGAAGGCCTTGACTATGGAGGGGTTGCTAGGGAG
TGGTTATATCTCTTGTCACATGAAATGTTGAATCCTTACTATGGCCTCTTCCAGTATTCAAGAGATGATA
TCTATACTTTGCAGATCAATCCTGATTCTGCAGTTAATCCGGAACATTTATCATATTTCCACTTTGTTGG
ACGAATAATGGGAATGGCTGTGTTTCATGGACATTATATTGATGGTGGTTTCACATTGCCTTTTTATAAA
CAGTTGCTTGGGAAGTCAATTACTTTGGATGACATGGAGTTAGTTGATCCAGATCTTCATAACAGTTTAG
TGTGGATACTTGAGAATGATATTACAGGTGTTTTGGACCATACTTTCTGTGTCGAACATAACGCATATGG
TGAAATTATTCAGCATGAACTTAAACCAAATGGCAAGAGTATCCCTGTTACTGAAGAAAATAAAAAAGAA
TATGTCAGGCTCTATGTGAACTGGAGATTTTTACGAGGCATTGAGGCGCAATTCCTGGCTCTGCAGAAAG
GATTTAATGAAGTAATTCCACAGCATCTGCTGAAGACATTTGATGAGAAGGAGTTAGAGCTCATTATTTG
TGGACTTGGAAAGATAGATGTTAACGACTGGAAGGTAAACACCCGATTAAAACACTGCACACCAGACAGC
AATGTCGTCAAGTGGTTCTGGAAGGCTGTGGAGTTTTTTGATGAAGAGCGAAGAGCACGGTTACTTCAGT
TTGTGACAGGATCATCTAGAGTGCCTCTCCAGGGCTTCAAAGCTTTACAAGGCGCTGCAGGCCCACGACT
CTTCACCATACATCAGATTGATGCTTGCACTAACAACCTGCCGAAAGCCCACACTTGCTTCAATCGAATA
GACATTCCGCCCTATGAAAGCTATGAAAAGTTATATGAAAAGCTGCTAACAGCCATTGAAGAAACATGTG
GGTTTGCTGTGGAATGA
>g.015897t.1 CDS=2-1821	Centrosomal protein of 95 kDa(CEP95)[SwissProt]
ATGGCTTGTGAAATAAGAAAAGAGTGGATAACTATTGCCAATAACCTTCTTTTGAAATGTCATATACACT
TGAGGATACGAGAACTAGAAGATTGTGATGCTAATGTTTTTATTGCTCTTTACCAATCTATTTTGGGAGA
AAAGGTACCAGACCTCATAGCTATTCCTAGGAGTCAAGAGGATGAAGCTCACAATGTACAAGCGGTAATT
GATTCACTGGCCTTGGATTACCTGCAAGTCAGCTTGTCTCACATAACAGGAGAAAATATAGTGAAAGGAG
ATAGTGAATCTATTAAGAATCTGCTAGAAATATTTGATGGATTGCTGGAGTATCTTACAGAAAATATCAG
TGAGACATCTCTTGAGAAAAGTGCCGCTGGCCCCAGTGAAATGCAGTCCAAAAAAGCCTTAACCATGTCA
CGTGAAGAAATGCACCCTCCCTCATCTAGTTTTTTGTCCAAGAGCAGGACATCCTTTACTGAAGACATGG
AAATTCCTTCTGTGGATGTGATTCCAAATGCTAGGAAGCTCGGGGAGCCTATTCGATCAGCTATTCCTTT
GCATCCACCCTACCACCCTTCAGAGCCTAGAGCACCCTGTCCCATAGGAAAAGAATACTTGCGTTCAAGT
CACATCTCCCCTGCCATGAATTCTACTGGAGAGAGCACAGCATTTTCTGTGGAATCAGATAATAGAGTTG
TCTTAACTTCTAAGTCGCCTAAAGATAGCAAACAGGAAATTTGTTCAGCTCAGATCCAAGGCCCTCGGAC
AAGGAAGCTTCCCAGAGGAAAAAGATATGACAGCAGACCTACAGTCTCATCCTGGGATTCAACCTTCTCC
CAGAGGCCAGGAAAGAGGTTAACAGAACAAGAGTTATATGCAGTTTCTGAGAAACTCTCTCAACGGCTCT
CTGAACTAGATTGGGCAAGTCTTGTTTTTTATATCTATATCGAGACTGCCATAGTTGGAATTCCCACGCG
TAGAACACCACCCTACAGATCTCATTCACTCTCTCCTTCTCCAGTTAACAAAAACACACAATTCCATATG
GAGAAAAAACGGCAGCGAAAGCCAAAAGAAACAGATATCCGCCAATTCCAAGCAAAGGCAATAACCGAAG
CATTTGAAAGGGAACTAAGAAGAAATAAAGTTCAGGAGAATATTGGATCTCTAGGAATAAATGAGGAGAA
GGAAACAATAGAAGCAGCCTTAAAAAGGCATGACCTCCTTACTGCACTTGTCAAGAAAGAATATGAACAC
AACAAGAGATTGCAAGACTTCAAGGACCGCATTCATAGGCAAAAGCTGACACAGTCAAAGATAAAAGAAA
ATCGGCAGCAGATTGTCCGTGCCCGGAAATACTACGATGATTACAGAGTTCAGTTGCGTGCAAAAATGAT
GAGAATGAGGACCCGGGAAGAAATGATATTTAAGAAATTGTTTGAAGAAGGTTTACAGATTCAGAAGCAG
AGATTACGAGACTTAAGAAACTATGCCAAAGAAAAGCGAGCTGAACAAAAGAGACAGCACCAGAATGAAC
TGGACTCAATGGAGAACTACTATAAAGACCAGTTTTCATTGCTGGCAGAAGCCATATCACAAGAACGCCA
GGAACTCAAAGCCAGAGAGAAATCCCAGGCCCAGACATTGTATAAGGTGAAGAGGGAGCTGAGATTGAAG
ATGGAGAAGGAAATTCAGCAGCTGCAGCACATGATAACCCAGAATGACGACGATGCTTTCTTCCGGGAAT
TGGAAGCCGAGCGCTTCAGATCTCGGCTTCATATGGCTTCTTTTCAGTACAGTAAAAATCCTTTCCCATA
A
>g.015899t.1 CDS=2-2007	Probable ATP-dependent RNA helicase DDX5(DDX5)[SwissProt]
ATGGCCTCTAAGGAGGAGGACCCAGAGCGGGGCCAAGAAACCCACGGAACCGCCGACTACGACTGGGTGT
CTGTCACCAGCCCCGCCGGCAGCCCAGACCCAGGGAGTCCAGCCGGAGGATTCGAGATAAAAGGCCTAGG
AGCGTCCGGCGGACGTAAAGGGTTTCAGTCCACACACACCCGGGCTCCGGGCCGAGACTCACCAGCCTCT
GAGCCGGCCATGTCACGGAGGCAGGTCGCTGCCGGACTTCCAGCTGGGCGCGAGGTGGACGGCGTCCGGG
AAGGGCCGCACAGCGCAGACGCAACGCCGAGGGCTAGACTTGGAAAAGGGCGGGGTGGCTTCCTTGAGGT
GTGGAAAGACGAGAAAAAGCTCCGGCCCCTGTCATCGCCGCCCCGCTGCCGCTGCCGCCCCCGCAAGGCT
TTGCCATCGCCAAAGCCACCTGCAGCGACTCGTCGCACCCGATTCTCTTTACTTCGTTCCCCGCCAACCG
CAACCATTGACGCCATGTCGGGTTATTCGAGTGACCGAGACCGCGGCCGGGATCGAGGCTTCACTAAATT
TACTGAATTACTGTTGCTAATTACAGCAAATGTAATGGATGTGATTGCAAGACAGAATTTTACTGAACCC
ACTGCAATTCAAGCTCAGGGATGGCCCGTTGCTCTAAGTGGATTGGATATGGTTGGAGTAGCACAGACTG
GATCCGGGAAAACATTGTCTTATTTGCTGCCTGCTATCGTCCATATCAATCATCAGCCATTCCTAGAGAG
AGTGCTTGGTGCTGGCACCAACTCGGGAACTGGCCCAACAGGTGTGGAAATCTGTATTGCAACACCTGGA
AGACTGATTGATTTTTTAGAGTGTGGGAAAACCAATCTGAGAAGAACCACTTACCTTGTCCTTGATGAAG
CAGATAGAATGCTTGATATGGGCTTTGAACCCCAAATAAGGAAGATTGTGGATCAGATAAGACCTGATAG
GCAAACCCTAATGTGGAGTGCAACTTGGCCAAAAGAAGTAAGACAGCTTGCTGAAGATTTCCTGAAAGAC
TACATTCATATAAACATTGGTGCACTGGAACTGAGTGCAAATCACAACATTCTTCAGATTGTGGATGTAT
GTCATGACGTAGAAAAGGATGAAAAACTTATTCGTCTAATGGAAGAGATCATGAGTGAGAAGGAGAATAA
AACCATTGTTTTTGTTGAAACCAAAAGAAGATGTGATGAGCTTACTAGAAAAATGAGGAGAGACGGGTGG
CCCGCCATGGGTATCCATGGTGACAAGAGTCAACAGGAACGTGACTGGGTTCTAAATGAATTCAAACATG
GAAAAGCTCCTATTCTGATTGCTACAGATGTGGCCTCCAGAGGGCTAGATGTGGAAGATGTGAAATTTGT
CATCAATTATGACTACCCTAACTCCTCAGAGGATTATATTCATCGAATTGGAAGAACTGCTCGCAGTACC
AAAACAGGCACAGCATACACTTTCTTTACACCTAATAACATAAAGCAAGTGAGCGACCTTATCTCTGTGC
TTCGTGAAGCTAATCAAGCAATTAATCCCAAGTTGCTTCAGTTGGTCGAAGACAGAGGTTCAGGTCGTTC
CAGGGGTAGAGGAGGCATGAAGGATGACCGTCGGGACAGATACTCTGCGGGCAAAAGGGGTGGTTTTAAT
ACCTTTAGAGACAGGGAAAATTATGACAGAGGTTACTCTAGTCTGCTTAAGAGAGATTTTGGGGCAAAAA
CTCAGAATGGTGTTTACAGTGCTGCAAATTACACCAATGGGAGCTTTGGAAGTAATTTTGTGTCTGCTGG
TATACAGACCAGTTTTAGGACTGGTAATCCAACAGGGACTTACCAGAATGGTTATGATAGCACTCAGCAA
TATGGAAGTAATGTTCCCAATATGCACAATGGTATGAACCAACAGGCATATGCATATCCTGCTACTGCAG
CTGCGCCTATGATTGGTTATCCAATGCCAACAGGATATTCTCAATAA
>g.015900t.1 CDS=2-3138	Platelet endothelial cell adhesion molecule(PECAM1)[SwissProt]
ATGCGTTCTGGTGCGGCGGTCAGGGCCTGCCGGAAAGTCTGCAGGTGCCTGTTGTCTGGGTTTGGGGGTC
GAGTGGACGGAGGGCCGCCCGAGCTGTCGGTGGAAGGGAGCGGCTCCCTCGGAGTGCCCCTGAGGTCGCA
CGCAGAGCCGCCCGGGGGGAGCGAGCCGCCCGAAGCCCCCGAGGCCGGTGAGGGGAGCCAGGAGCTGGTG
GAGATCTGTCGGAGAAGGCGTTTCTTCAGCGGCAGCAAGCGGCAGCTTAGCCAACATTCTCTTCTGAACG
GGTGCCACTCCGGCTTTGGCCCCTTGGGCATAGAGTTGCGGAAGAACCTGGCAGCAGAATGGTGGTCCTC
GGTGGCGGTGGTCAGGGAGCAGGTCTTCCCGGTGGATGCCCTCCATCACGAGCCTGGCCCTACGCTGCCC
GGGGACAGTGCCTTCAGGTTAGTTTCAGCAGAAACTCTACGCGAAATCTTGCAAGACAAAGAGCTGAGTA
AGGAACAGCTAGTAGCATTTCTTGAGAACTTATTAAAAACTTCTGGGAAACTACGGGAGAACCTTCTTCA
CGGTGCTTTGGAGCACTATGTTAGTTGCCTGGATCTGGTAAACAAGAGGCTACCTTACGGCCTTGCTCAG
ATTGGAGTATGTTTTCATCCTGTTTCTGATACTAAGCAGACATCTGATGGTATTAAAAGGTTATATAATC
TTCAAGTAAGTAACAATCTGATCTTTCTGATATCCAAAGAATCGGTGAGAAGACTGAGGCTTCACTGGTT
TGGTTTACTTCAGCAAGAACTGCAGGCCAGTGGCTTGATTTCTGGTTACGTCATCGACTCCTGTGGTGGA
GAAAGGGAAGATTTGCATTTAGTATTCAGCTTTGAGGTGCTGGATTTCTTCATTTTCAGTGGAAGTATGC
AATTTACAAGTGTACAGTGTATGAATTGTAAACAATATTACCACATTGAGCAGCTTTTTGAAGTGAAAGA
GCGAAAAGGAACGCGAGAAAACTCCTTTTCCACATCACGTTGGTTTGGAGATGCAAGCTTCAAAATGGTC
TTGCACTTTTCTGTGGACAGCTATCCTCTCTGTGGAGAAGCCAGTTCCCTGCCCAGAAATGCCACAGTAG
CTGTTGTCCAAGAACTGCAGCTCACACCTGAAGAGCTGGATCTTGGGAAAACAATCCCATTCGATTCCCC
AGGGGTTGTGGGGGCCTTCTGGACTTTGACCCCTTTGGTCTTTGTTCAAAGCCAAAGATTTTCCTATTGT
GGGACATTTCAAGCAACCCTGAAATGTTTTTCTCCCAGAGGTCCAAGCCTTGAAGGACAAGAAAACCCGT
TCACCATCAACCACATCCACATGAAGATCCTACCAGAAGAGGTGCAAAATGGGGAGAACATTACCTTGCA
ATGCATCGTAGACATCAGCACCACCTCTCATATCAAGCCTCAGCACTGGGTGCTGTTCTATAAGGATGAT
GTGCTATTTCACAATGTCTCCTCCGTGGAGAACACTGAGAGTTATTTTATTCCCCGAGCCCGGGTCTATG
ACGCAGGGACATATAAATGCACCGTGATTCTGAACAACAAGGAGAAAACCACCTCGGAGTACCAGGTGTG
GGTGAAAGGAGTGTCTGATCCCATAGTGACACTGGACAAGAAAGAGGCAATAGAAGGCGGGGTCGTGAAG
GTCAATTGTTCTGTCCCAGAGGAAAAGCCCCCGATACATTTCACAATTGAAAAACTCAAACTAGATACGA
AAGGTTTCAAGCAAAGAAGAGAAAAAACTTCTCGCAACCTGAATTTCATGATGCTGGAGTTCACAGTGGA
GGAACAGGACCACGTTATATTTTTCCAGTGCCAAGCCAGGATCGTTTCTGGGACCCACGTGGAGACCTCT
AGAGCCATCAAGAGTGAACTGGTCACTGTGACGGAATCCTTCTCTAATCCCAAATTCCACATCAGCCCGG
AAGGAGTGATCACAGAAGGAGATCAGCTCTACATTAGGTGCACCATTCAAGTGACACATCTGGTCCAAGC
ATTTCCAGAAATCATAATCCAGAAGGACAAGGCAATTGTAGCACACAAGAGGCATGGTAACGAAGCCACC
TACTCAGTGATGGCCATGGCGGAGCACAATGGCAATTACACATGCAAAGTGGAAGCCAGCCGGATATCCA
AGGTCAGCAGCATCGTGGTCAACATAACAGAAGCACCCCCAGCCAACTTCACCATCCAGAAGGAAAACAC
GATTGTGTCACAGTCTCAAAATTTCACCAAGATAGCCTCAGCGACAGACAGTGGGACATACACTTGCAAT
GCAAGCATGGGCAAGGTGGTCAAGAGAAGCAGCGCAGTCCAGATAACCGTGTGTGAGCTGTTTTCCAAGC
CGAAGCTGGAATCTTCCACCACCCGTCTGGACCAGGGAGAAAGCCTAAACCTGTGGTGCTCCATTCCAGA
AGCACCCCCAGCCAACTTCACCATCCAGAAGGAAAACACRATTGTGTCACAGTCTCAAAATTTCACCAAG
ATAGCCTCGGCGACAGACAGTGGGACATACACTTGCAATGCAAGCATGGGCAAGGTGGTCAAGAGAAGCA
GCGCAGTCCAGATAACCGTGTGTGCCCCAGTGGATGAGGTCAAGCTCTCTATCCTAATGAATGCAGAGGT
GGAGTTTGGGAAGGACATTGGGCTTCTGTGCTCGGTGAACGAGGCGACTGGTCCAATCACCTACAGGTTT
TACAAAGAAGCGGGCAGTCTCTTATACCAAACCACCTCGAATGAAACCCGCGCCGTTTGGTACAAGTCAA
AGGCTAGCAAGGAGCATGAGGGACAGTATTACTGCACAGCCTCCAACAGAGCCAACCGCCTTAAAAGCAG
TCCCCAAAGCAACGTACTGACAGTCAGAGTCTTTCTTGCTGCATGGATAAAAGGACTCATTGCAGTGGTT
GTCATTGGAGTGATAATTGGTGTCTTGATACTTGGGGCCAGATATTATATTCTGAAGAAAGCCAAGGGTT
ACAATGAAGATGTTGGAAACCATGCAATGAAACCAATAAATGAAAATAAAGGTCTGGAAACCAAGGGCAC
AGAGACGGTGTACAGTGAAATCCGGAAAGCTAACCCTGGTCTCTACCTTGCAAAATAG
>g.015957t.1 CDS=2-3255	Testis-expressed protein 2(TEX2)[SwissProt]
ATGACAAGTCTGGATGGTCGCCATGCCGAGAAAACCATTGACATGCCAAAACCATCAGCCCCCAGAGTGC
ACGTGCAGAGGTCCGTGTCCCGAGACACTATCGCCATTCACTTCTCGGCATCCGGGGAGGAGGAGGAGGA
AGAGGAGGAGGAGTTCAGGGAGTACCTCGAGGAGGGGCTGGACGACCAAAGCATTGTAACGGGGCTCGAA
GCCAAGGAAGACCTCTATCTTGAACCCCMGGGTGGCCATGACTCCACTGGCCTTGCYGCCCAGCCCATCC
TGGCAGATGGACTGTCCGTGTCCCCTGCCATTTTGCCCGTCTCCGAGAACACTGTAAAGCTGTTGGAGTC
CCCTCCTCCGGCAGTGCAAGTATTAAGTACAGTGCCATTGGCTCTGTCCCCAGGGTCGTCTTCGTCAGGG
CCCTTAGCTAGCTCTCCCAGCGTGTCATCCCTTTCGGAGCAGAAGACCAGTTCTTCCTCCCCGTTGTCCT
CTCCTTCCAAGTCTCCAATCCTTTCATCCAGTGCCTCATCCTCCACGCTTTCCAGTGCAAAACCCTTCAT
GAGCCTTGTGAAGTCCCTGTCGACCGAGGTGGAGCCAAAAGAATCCCCACACCCCTCGCGGCACAGGCAC
TTGATGAAGACATTAGTTAAGTCTCTGTCCACGGACACCTCCAGGCAGGAGTCAGATACCGTGTCCTACA
AACCACCCGACTCCAAGCTCAATTTACACCTGTTCAAGCAGTTCACACAGCCGCGAAACACAGGGGGAGA
CTCCAAAACTGCACCTTCTTCCCCACTCACTTCTCCCTCTGACACACGCTCCTTTTTTAAAGTGCCCGAA
ATGGAGGCTAAAATTGAGGACACGAAGCGCCGCCTTTCAGAAGTCATATGTGAGCCCCTTCAGCTCCTCA
GTAAAATCATCGGGGAAGAGAGTGGCAGCCACAGGCCCAAAGCCTTATCTTCAAGTGCTTCAGAACTCTC
CAATCTGTCCAGCCTGAACGGCCACTTGGAAAGCAATAACAACTACAGCATCAAGGAGGAGGAGTGTGAT
TCCGAGGGGGACGGCTCCGGGAGTGACCCCAGTGTCCCCGGAAGTGACCACCCCAGGTCCTCRGATGAGC
CCTCTCGAGAGGCAGAGCCTAAAGCATCCCAGGGGAGCGGTCTGAAGGACTTAGGCCTGAAGACCRGCTC
TCTTGTGCTCGAGAAATGCTCCTTGTCTGCCTTAGTGAGCAAAGAAGATGAAGAGTTTTGCGAACTGTAC
ACCGAGGACTTTGATTTGGAAGCGGAGGTGGAGAGTACAGTTGATAAGCTCCCGGATGTCCCTCTCAAGC
CGGAGGTGCTGGCAGATGATGGTCTGACCCTTGACAGTGAGGACGAGGCCCACCTGGCCGTGCAGCACCC
GGAATTACCAGTGAAGACACTGGGCTTCTTTATAATGTGTGTCTATGGGTACCTCATCCTCCCTCTACCC
CACTATGTGAGTGGACTCTTTCTGGGAATTGGTCTTGGATTCATGACTGCAGTTTGCATGATTTGGTTTT
TTACACCACCAAGTGCTCATAAATATCACAGATTTCATAAAAACCTACAACACTGGAACACAAGATCTCT
GGAGATCAAAGAACCAGAAATGCTAAAGGGATGGATGAATGAGATTTACAACTATGATCCAGAAACCTAC
CATGCAACTTTGACACATTCAGTCTTTGTTCGACTTGAGGGTGGGACCTTAAGACTTTCAAARCCCAATA
AAAATATATCTAGGAGGGCAAGCTACAATGAAACAAAGCCAGAGGTTACCTACATCAGCCAGAAAATCTA
CGACCTTTCAGACAGCAAGATTTATCTCGTGCCTAAAAGTTTGGCTCGAAAACGAATTTGGAATAAAAAG
TACCCCATTTGCATTGAACTTGGTCGACAAGATGACTTTATGTCTAAGGCCCAGACTGATAAAGAGACTT
CTGAAGAAAAGCCACCAGCTGAGAGAGAGCTGGGAGGCGAGGACCCTAAGAAGCCACCCCATCCTCAGGA
GGGAACAAGATCTGGCCAGCGAGATCAGATACTATATCTCTTTGGGAGAACTGGCCGAGAGAAAGAGGAG
TGGTTTAGGCGATTTATTCTGGCATCTAAACTGAAGTCAGAAATCAAGAAGCCACCTGGTGTTTCTGGAA
GTAAACCAGGTGTTTTGCCTTCACACAGCAGACACAACAGTCCCTCAGGGCACCTGACSCACAGCCGCAG
CAGCAGCAAAGGCAGCGTGGAGGAGATCATGTCCCAGCCGAAGCAGAAGGAGCTGTTGCCAGAGGCTCCG
CCCTCTGAGGAGGAAGAACAGGAAGCCTGGGTGAACGCCTTGCTTGGAAGAATGTTTTGGGACTTCTTAG
GAGAGAAATATTGGTCTGACCTGGTATCTAAGAAAATCCAAATGAAACTCAGCAAAATAAAGCTCCCCTA
CTTTATGAATGAACTAACTCTGACGGAACTTGACATGGGGGTGGCTGTGCCAAAAATCCTTCAGGCCTTC
AAGCCTTACGTTGATCACCAAGGACTGTGGATCGATTTGGAAATGTCCTACAATGGGTCCTTTCTGATGA
CTCTCGAGACCAAAATGAATTTGACCAAACTAGGTAAAGAGCCTCTTGTTGAAGCCCTGAAGGTTGGAGA
AATTGGCAAAGAAGGTTGCAGGCCCAGGGCGTACTGTCTGGCAGACAGCGATGAGGAGTCCTCCAGTGCT
GGCTCCTCTGATGAAGACGACGCTCCAGAGCCCAGCGCAGGAGACAAACCACTTCTCCCGGGGACTGAAG
GGTATGTGGGAGGTCATCGAACAAGTAAGATTATGAGGTTTGTTGATAAGATTACCAAGTCAAAATACTT
CCAAAAAGCAACTGAGACAGAGTTCATTAAGAAGAAGATTGAAGAAGTCTCCAATACACCCCTGCTGCTA
ACTGTGGAAGTACAAGAATGCAGAGGAACCCTGGCAGTCAACATTCCACCTCCGCCGACTGACCGGATAT
GGTATGGTTTCCGGAAGCCACCATATGTAGAGCTGAAAGCTCGGCCAAAACTTGGAGAGAGAGAAGTGAC
TTTAGTTCATGTGACAGACTGGATAGAGAAGAAACTGGAACAAGAGTTTCAGAAAGTCTTTGTCATGCCA
AACATGGATGATGTCTATATCCCTATAATGCACTCAGCCATGGACCCTCGCTCCGCCTCCTGCCTCCTCA
AAGACTCACTGGTGGAGGCTCCTGATCAGCTGTGA
>g.015963t.1 CDS=2-747	Tropomyosin alpha-4 chain(TPM4)[SwissProt]
ATGGCCGGCCTCAGCTCCCTGGAGGCGGTGAAACGCAAGATCCAGGCCCTGCAGCAGCAGGCGGACGAGG
CGGAGGACCGCGCGCAGGGCCTGCAGCGGGAGCTGGACGGCGAGCGCGAGCGGCGCGAGAAAGCCGAAGG
GGATGTAGCAGCTCTCAATCGACGCATCCAGCTTGTGGAGGAAGAGCTGGACAGGGCTCAGGAGCGACTG
GCCACAGCCCTGCAGAAGCTGGAAGAGGCAGAAAAGGCTGCAGATGAGAGCGAGAGAGGAATGAAGGTGA
TAGAAAACCGGGCCATGAAAGATGAGGAGAGGATGGAGATTCAGGAGATGCAGCTCAAAGAGGCCAAGCA
CATCGCTGAGGAGGCCGACCGCAAGTATGAGGAGGTGGCCCGTAAATTGGTCATCCTGGAAGGCGAGCTG
GAGAGGGCGGAGGAGCGTGCTGAGGTGTCTGAACTTAAATGTGGTGACCTAGAAGAAGAACTCAAGAACG
TCACTAACAATCTGAGGTCACTCGAGGCTGCCTCTGAAAAGTATTCTGAAAAGGAGGATAAATATGAAGA
AGAAATCAAACTTTTGTCCGACAAACTGAAAGAGGCTGAGACCCGTGCTGAATTTGCAGAGAGAACGGTT
GCAAAACTGGAAAAGACAATKGATGACCTGGAAGAAAAACTTGCCCAGGCCAAGGAAGAGAATGTGGGCT
TACATCAGACACTGGATCAGACACTAAACGAACTTAACTGTATATAA
>g.016004t.1 CDS=2-2850	Serine/threonine-protein kinase/endoribonuclease IRE1(ERN1)[SwissProt]
ATGTTCCGAATCTTGGAGGAGCTTGCGGTGTGCTTCCCTGCTGTTCTTCCTCAGGGGGCAGAGGATCCTG
TTCTGCAGGTTCCAACACATGTGGAAGAGCCTGCTTTCCTCCCGGATCCCAACGATGGCAGTCTGTATAC
ACTTGGGGGCAAGAATAACGAAGGCCTGACAAAACTTCCTTTTACCATCCCAGAATTGGTACAGGCATCC
CCATGCCGAAGTTCAGATGGAATTCTCTACATGGGTAAAAAGCAGGACATTTGGTATGTTATTGACCTTC
TGACCGGGGAGAAGCAGCAGACTTTGTCATCGGCCTTTGCAGACAGTCTCTGCCCATCTACCTCTCTACT
GTATCTTGGGCGAACAGAGTACACCATCACCATGTACGACACCAAAACCCGGGAGCTCCGGTGGAATGCC
ACCTACTTCGACTATGCAGCCTCGCTGCCTGAGGACGACGGGGACTACAAGATGTCCCACTTTGTGTCCA
ACGGTGATGGGCTGGTGGTGACGGTGGACAGTGAATCTGGTGATGTCTTGTGGATCCAAAACTATGCTTC
CCCTGTGGTGGCCTTCTATGTCTGGCAGCGGGAGGGTCTGAAGAAGGTGATGCACATCAACGTCGCCGTG
GAGACCCTGCGCTATCTGACCTTCATGTCTGGGGAGGTGGGCCGCATCACCAAATGGAAGTACCCATTCC
CCAAGGAGACGGAGGCCAAGAGCAAGCTGACGCCCACCCTGTATGTTGGGAAATACTCTACTAGCCTGTA
TGCCTCCCCCTCCATGGTTCACGAGGGGGTCGCCGTGGTGCCCCGAGGCAGCACTCTGCCTTTGCTGGAA
GGCCCCCAGACCGATGGGGTCACCATTGGAGATAAAGGAGAATGTGTGATCACGCCCAGCACCGACCTAA
AGTTTGACCCTGGGCTCAAAGGGAAGAACAAGCTCAATTACTTGAGGAACTACTGGCTTCTCATAGGACA
CCATGAAACCCCCCTGTCTGCATCTACCAAGATGCTGGAGAGATTCCCCAACAACCTGCCCAAACATCGG
GAAAATGTGATTCCTGCTGATTCAGAGAAGAAGAGCTTTGAGGAGGTTATCAACCTGGTTGACCAGACTT
CAGAAAATGCACCTACCACCGTGTCACAGGATGTGGAAGAGAAGTATGAGCATGCCCCTGCCAAGGCCGA
GGCCCCCGTGGACTCCGTGCTCAAGGACATAGCCACCATCATCCTGAGCACCTTCCTGCTCATTGGCTGG
GTGGCCTTCATCATCACCTACCCCTTGAGCATGCATCAGCAGCAGCAGCTCCAACACCAGCAGTTCCAGA
AGGAACTAGAGAAAATCCAGCTCCTGCAACAGCAGCAGCTGCCCTTCCATCCACCCGGAGATGTGGCTCA
GGATGCTGAGCTTTTGGACTCGTCCGGCCTGTACTCAGAGAGCTCAGGCACCAGCAGCCCCAACACATCC
CCCAGAGCCTCTAACCACTCCCTCCACTCCAGTGGCTCTGCCTCCAAGGCTGGCAGCAGCCCCTTTCTGG
AACAGGACGATGAGGATGAAGAAACCAGCATGGTGATAGTTGGGAAAATTTCATTCTGTCCCAAGGACGT
GCTGGGTCATGGAGCTGAGGGCACAATTGTGTACCGGGGCATGTTTGACAACCGCGACGTGGCCGTCAAG
AGGATCCTCCCCGAGTGTTTTAGTTTTGCTGACCGTGAAGTCCAGCTGCTTCGAGAATCAGATGAGCACC
CCAATGTGATTCGTTACTTCTGCACAGAGAGGGACCGGCAGTTCCAGTACATTGCCATCGAGCTGTGTGC
AGCCACCCTGCAGGAGTACGTGGAACAGAAAGACTTTGCCCACCTCGGCCTGGAGCCCATCACCTTGCTG
CAGCAGACCACCTCTGGTCTGGCCCATCTGCACTCCCTCAACATCGTAAACGTGGAGCTAATCTGGAGTG
TTACATTAGTTCACAGAGACCTGAAGCCCCACAACATTCTCCTCTCCATGCCCAACGCACATGGCAGGAT
CAAGGCCATGATCTCTGACTTCGGCCTCTGCAAGAAGCTGGCGGTAGGCAGACACAGTTTCAGCCGCCGC
TCAGGAGTCCCGGGCACAGAAGGCTGGATCGCTCCAGAGATGCTGAGTGAAGACTGCAAGGACAACCCTA
CCTATACAGTGGACATCTTCTCTGCGGGCTGTGTCTTTTACTACGTGATATCCGAGGGCAGCCACCCTTT
TGGCAAGTCCCTGCAGCGGCAGGCCAACATCCTCCTGGGTGCCTACAACCTCGACTGCTTACATCCCGAG
AAACACGAAGATGTCATTGCCCGGGAATTAATAGAGAAGATGATTGCAATGGATCCTCAGAAACGCCCTT
CTGCAAAGCATGTGCTAAAACATCCGTTCTTCTGGAGCCTGGAAAAGCAGCTCCAGTTCTTTCAGGACGT
GAGCGACCGAATAGAGAAGGAATCTCTGGACGGCCCGATAGTGAAGCAGCTGGAGCGGGGCGGGAGATCT
GTGGTGAAGATGGACTGGAGGGAGAACATCACCGTCCCCCTGCAGACAGATTTGCGGAAATTCAGAACCT
ATAAAGGCGGCTCTGTCCGAGACCTCCTCCGAGCCATGAGAAACAAGAAGCACCACTACCGGGAGCTCCC
CGCGGAGGTGCGGGAGACACTGGGCTCCCTCCCTGATGACTTTGTGCGCTACTTCACGTCCCGCTTCCCC
CACCTGCTCTCCCACACCTACCGGGCCATGGAGCCTTGCAGCCATGAGAGGCTCTTCCAGCCCTACTACT
TCCACGAACCCCCGGACCCTCGGCCTCCAGTGACTCCAGACACCCTTTGA
>g.016005t.1 CDS=2-762	Intercellular adhesion molecule 2(ICAM2)[SwissProt]
ATGTCCCCCACGTCCTTCGTCCAGCCGGGGTCTGGTGAGGTGTTCGAGGTACACACGTATCCAGAGCAGC
TGGCGGTGAAGCCCGGAGAGTCTCAGTTCATCAACTGCAGTACCAGCTGTGCCCAGCCTGAGGCCGGGGG
TCTGGAGACCATTCTAGCCAAGACTCTGCTGAAGTCCGGAGCTCAGTGGAAGGCGTACTTGGTCTCCAAC
ATCTCGCAAGACACAATCATCTACTGCTACTTCACCTGCTTCGGGGAGCAGAGGCTGACAAGTCTCAAYG
TCAGCGTGTTCTATCCTCCAACGCAAGTGCTGCTGAAGCTGCAGCCCACTTGGGTGGCTGTGGGGAGACC
CTTCACCATCAAGTGCCACGTGCCAGCCGTGAAGCCCCTTGAGAGCCTCACTCTCATGCTGCTCCGCGGC
CAGGAGGTGCTGCACAACCAGACCTTTTGGGGGACGACGGATGGTACCCAGGGAGCCACAGCCACGCACA
ACAGCACGGCTCACAGGGAAGACGGCCTCCACAACTTCTCCTGCCAGGCCATCCTGGATCTGCGGTCTCT
CGGCGGGAACATCATTCACAGTGTTTCAGAGCCCCAGATGCTCAAGGTCTACGAGCCGAGGCCAGACAAC
CAGATGGTCGTCATCATCTCAGTGGTATCGGTGCTGCTGTTCTTGTTTGTGACATCCATCCTCCTGTGCT
TTGTCTTGGGCCAGCACTGGCGCCAGAGGCGGATGGGCACCTATGGGGTACAAGGTGCTTAA
>g.016034t.1 CDS=2-5208	Sodium channel protein type 4 subunit alpha(SCN4A)[SwissProt]
ATGGCCAGCTCATCTATGCCCACCYTGGTGCCTCTGGGCCCTGAGAGCTTGCGCCCCTTCACCCGGGAGT
CCCTGGCAGCCATAGAACGGCGGATAGTGGAGGAGGAGGCCCGACAGCAGCGGAACAAGCAGATGGAGAT
TGAGGAGCCTGAAAGAAAGCCACGCAGTGACCTGGAGGCTGGCAAGAACCTGCCTCTCATCTACGGAGAC
CCCCCACCAGAGGTCATCGGTATCCCCCTGGAAGACCTGGACCCCTACTACAGCRACAAGAAGACCTTCA
TTGTCCTTAACAAGGGCAAGGCCATCTTCCGCTTCTCTGCCACACCCGCTCTCTACATGCTGAGCCCCTT
CAGCATCATCAGACGTGGTGCCATCAAAGTACTCATCCACTCATATCCTGCCCAAGTGGGGCGAGTGCAG
GTCTGGGACACAGCCCACTCCATGGGTCTGTATTCTAAGCATGCCTTGAGTGGCACTGCTCTTGCCTTCC
AGGAAGACACCCACTGTAACTGTCAACCCCATCAACACTGGATCTATACCTTTGAGTCCCTCATCAAGAT
GCTGGCCCGAGGTTTCTGCATTGATGACTTCACATTCCTCCGGGACCCCTGGAACTGGCTAGACTTCAGC
GTCATCACAATGGCGTACCTGACGGAGTTTGTGGACTTGGGCAACATCTCAGCCCTGAGAACTTTCCGAG
TGCTGCGGGCCCTGAAAACCATCACAGTCATCCCAGGGTTGAAGACGATCGTGGGGGCGCTGATCCAGTC
GGTGAAAAAGCTGTCGGACGTGATGATCCTCACCGTCTTCTGCCTGAGTGTCTTTGCGCTGGTGGGGCTG
CAGCTCTTCATGGGAAACCTCCGGCAGAAATGCGTGCGCTGGCCCCCACCCTTCAACGACACCAACACCA
CGTGGTACGGCAATGACACATGGTATGGCAACGACACGTGGTACGGCAACGACACATGGAACAGCCATGA
GAGCTGGGCCAGCAACTACACCTTTGACTGGGACGCCTACATCAATGACGAAGGGAACTTCTATTTCCTG
GAGGGTGCCAATGACGCCCTGCTTTGTGGGAACAGCAGCGATGCTGGGCACTGCCCCGAGGGTTATGAGT
GTATCAAGGCTGGACGGAACCCCAACTATGGCTACACCAGCTATGATACATTCAGCTGGGCCTTCCTGGC
TCTCTTCCGCCTCATGACCCAGGACTACTGGGAGAACCTCTTTCAGCTGACCCTTCGAGCAGCTGGCAAG
ACCTACATGATCTTCTTTGTGGTCATCATTTTCCTGGGCTCCTTCTACCTCATTAACCTGATCCTGGCGG
TRGTGGCCATGGCGTACGCAGAGCAGAATGAGGCCACACTGGCTGAGGATCAGGAGAAAGAAGAAGAGTT
TCAGCAGATGCTGGAGAAATTTAAAAAGCAGCAGGAGGAGCTGGAGAAGTTCAAGAACATCATCCACTTG
ATTGTCATGGACCCCTTTGTGGACCTGGGCATCACCATCTGCATTGTGCTCAACACCCTCTTCATGGCCA
TGGAGCACTACCCCATGACAGAGCACTTTGATAACGTGCTGACCGTGGGCAACCTGGTCTTCACTGGCAT
CTTCACGGCAGAGATGGTACTGAAGCTCATCGCCATGGACCCCTACCAGTACTTCCAGCAGGGCTGGAAC
ATYTTCGACAGTATCATTGTCACCCTCAGCCTGGTGGAACTGGGCCTGGCCAACGTGCAAGGGCTGTCCG
TGCTCCGCTCCTTCCGACTGCTCCGGGTCTTCAAGTTAGCGAAGTCTTGGCCGACGCTGAACATGCTCAT
CAAGATCATCGGCAACTCGGTGGGCGCTCTGGGCAACCTGACGCTGGTGCTGGCCATCATTGTGTTCATC
TTCGCCGTCGTGGGCATGCAGCTGTTCGGCAAGAGCTACAAGGAGTGTGTGTGCAAGATCGCGGCCGACT
GCAGCCTGCCCCGCTGGCACATGAACGACTTCTTCCACTCCTTCCTCATCGTCTTCCGCATCCTGTGCGG
GGAGTGGATCGAGACCATGTGGGACTGCATGGAGGTGGCCGGCCAGGCCATGTGCCTCACTGTCTTCCTC
ATGGTCATGGTCATCGGCAACCTAGTGGTCCTGAACCTCTTCCTGGCCCTGCTGTTGAGCTCCTTCAGCG
CCGACAGCCTGGCCGCCTCGGACGAGGACGGCGAGATGAACAACCTGCAGATCGCCATCGGGCGCATCAA
GTGGGGCATTGGCTTTGCCAAAGCCTTTCTCCTGGGACTGCTGCATGGCAAGATCCTGAGCCCCAAGGAA
ATCATGCTCACCCTTGGGGGGCCTGGGGAGGCCGAGGAGGCCCGGGAGGCTGGGGAGGCCGGGGAGAGTA
CCCCAGGGGATGAGAAGAAGGAGCCACCGCCCGAGGAGGACGACAAGGACCTGAAGAAGGATAATAACAT
CCTGAACCACGTGGGCCTGGTTGATGGCTCTCCCCCTAGCATCGAGCTKGACCACCTCAACTTTATCAAC
AACCCCTACCTGACCATTCACGTGCCCATTGCCTCCGAGGAGTCCGACCTGGAGATACCCACAGAGGAGG
AGACTGACACTTTCTCAGAGCCTGAGGATGGCAAGAAGCCACCGCAGCCCCTCGATGGGAACTCCTCCGT
CTGCAGCACCGCGGACTATAAGCCCCCCGAGGAAGACCCCGAGGAGCAGGCTGAAGAGAACCCCGAAGGG
GAGCAGCCTGAGGAGTGCTTCACGGAGGCCTGCGTGCAACGCTGCCCTTTCCTCTACGTGGACATCTCCC
AGGGCCGTGGGAAGATGTGGTGGACCCTCCGCAGGGCCTGCTTCAAGATTGTCGAGCACAACTGGTTTGA
GACCTTCATCGTCTTCATGATCCTGCTTAGCAGCGGAGCCTTGGCCTTCGAGGATATCTATATTGAGCAG
CGGCGAGTCATCCGCAGCATCCTGGAGTACGCGGACAAGGTCTTCACTTACATCTTCATCGTGGAGATGC
TGCTCAAGTGGGTAGCCTATGGCTTCAAGGTGTACTTCACCAATGCCTGGTGCTGGCTTGACTTCCTCAT
TGTGGACGTCTCCATCATCAGTCTGGTGGCCAACTGGCTGGGCTACTCGGAGCTAGGACCCATCAAATCC
CTGCGGACGCTGCGGGCCCTGCGTCCCCTGAGGGCTCTGTCCCGATTTGAGGGCATGAGGGTGGTGGTGA
ATGCCCTTTTGGGAGCCATCCCCTCCATCATGAATGTGCTGCTTGTCTGCCTCATCTTCTGGCTCATCTT
CAGCATCATGGGTGTCAACCTGTTTGCCGGCAAGTTCTACTACTGCATCAACACTACCACCTCTGAGAGG
TTCGACATCTCTGAGGTCAACAACAAGTCCGAGTGTGAAAGCCTGATGCACACGGGCCAGGTCCGCTGGC
TCAACGTCAAGGTCAACTATGACAACGTGGGTCTAGGCTACCTCTCCCTCCTGCAGGTGGCCACCTTCAA
GGGCTGGATGGACATCATGTATGCAGCCGTGGACTCCCGGGAGAAGGAAGAACAGCCACAGTATGAGGTG
AACATCTACATGTACCTCTATTTTGTCATCTTCATCATCTTCGGGTCCTTCTTCACCCTCAACCTCTTTA
TCGGCGTCATCATCGACAACTTCAACCAGCAGAAGAAGAAGATGAGCACCATCCCACTATACTTTGGAGG
GAAAGACATCTTCATGACGGAGGAACAGAAGAAATACTATAATGCCATGAAGAAGCTTGGCTCCAAGAAG
CCTCAGAAGCCAATTCCCCGGCCCCAGAACAAGATCCAGGGCATGGTGTACGACTGCGTGACTAAGCAGG
TGTTTGACATCACGATCATGATCCTTATCTGCCTCAACATGGTCACCATGATGGTGGAAACAGACGACCA
GAGCCAACTCAAAGTGGACATCCTGTACAACATCAACATGATCTTCATCATCATCTTCACTGGGGAGTGT
GTGCTCAAGATGCTTGCCCTGCGCCAGTACTACTTCACCGTCGGCTGGAACATCTTCGACTTTGTGGTTG
TCATCCTGTCCATTGTGGGCCTCGCACTCTCCGATCTGATCCAGAAATACTTCGTGTCACCCACACTGTT
CCGAGTGATCCGCCTGGCTCGGATCGGGCGTGTTCTGCGGCTGATCCGAGGGGCCAAGGGCATCCGGACT
CTGCTCTTTGCCCTCATGATGTCCCTGCCTGCCCTCTTCAACATTGGCCTCCTGCTCTTCTTGGTCATGT
TTATCTACTCCATCTTTGGCATGTCCAACTTTGCCTATGTCAAGAAAGAATCGGGCATCGATGACATGTT
CAACTTTGAAACCTTTGGCAATAGCATCATCTGCCTCTTCGAGATCACCACGTCAGCTGGCTGGGAYGGG
CTCCTCAACCCAATCCTCAACAGCGGGCCCCCTGACTGTGACCCTACACTTGAGAACCCAGGCACCAGTA
TCAAGGGTGACTGCGGCAACCCCTCCATCGGCATCTGCTTCTTCTGCAGTTACATCATCATCTCCTTCCT
CATCGTGGTCAACATGTACATCGCTATCATCCTCGAGAACTTCAACGTGGCCACCGAGGAGAGCAGTGAG
CCCCTTGGTGAGGATGACTTCGAGATGTTCTATGAGACRTGGGAGAAGTTTGACCCTGACGCCACGCAGT
TCATTGCCTACAGCCGCCTCTCAGACTTTGTGGACACCCTGCAGGAGCCGCTGAGGATTGCCAAGCCCAA
CAAGATCAAGCTCATCACGCTGGACCTGCCCATGGTCCCAGGAGACAAAATCCACTGCCTGGACATCCTC
TTTGCCCTCACCAAAGAGGTCCTGGGTGACTCTGGGGAAATGGATGCTCTCAAGGAGACCATGGAGGAGA
AGTTCATGGCTGCCAACCCATCCAAGGTCTCCTATGAGCCCATCACCACCACCCTCAAGAGGAAGCAYGA
GGAGGTGTGTGCCATCAAGATCCAGAGGGCCTACCGCCGGCACCTGCTCCAGAGGACCGTGAAGCAGGCA
TCCTACATGTACCGCCACAGCCAGGATGGCAGTGGGGATGGGGGCCCAGAGAAGGAGGGCCTGATAGCCA
ACACCATGAGCAAGATGTATGGCCACGAGAATGGGAACAGCAGTGTGCAGAGCACGGGGCAGACAGTGCG
CCCRGGGGTCAAAGAGTCTCTTGTCTAG
>g.016042t.1 CDS=2-546	B-cell antigen receptor complex-associated protein beta chain(CD79B)[SwissProt]
ATGGACTTGGAGTCCAAGCCCCTGCCGAGAGAGAACCGCATCCTCCAGAGCCAGAACGACTCGGTCGCCA
CCCTCACCATCCAGGGCATCCAGTACTCGGACAACGGCATCTACTTCTGCCAGCAGAAGTGCTCCGAGGG
GTCCTTCAGCAAAGGCTGTGGCACCGAGCTGCGAGTCATGGGGTTCAGCACCTTGGCCCAGCTGAAGCGG
AGRAACACACTAAAAGATGGCATCATCATGATCCAGACCCTGCTCATCATCCTCTTCATCATCGTGCCCA
TCTTCCTGCTATTGGACAAGGATGACAGCAAGGCTGGGATGGATGAAGATCACACCTATGAGGGCCTGAA
CATTGACCAGACGGCCACCTACGAGGACATAGTGACTCTGCGGACAGGAGAAGTGAAGTGGGGCTTATGC
TATGGGTATCATCATGTCTGTCTTAAGGGTCCCCGGCCCCCAGAACTGACTGAAGCAGGGAAGATGAAGC
TGTGTGATGCTGGTGGGGATGATGAAAGCCTCAGGCCTCAGTTGCTTAATCTGTAG
>g.016047t.1 CDS=2-564	Somatotropin(GH1)[SwissProt]
ATGCCCTTGTCCAGCCTGTTTGCCAACGCCGTGCTCCGGGCCCAGCACCTGCACCAACTGGCTGCCGACA
CCTACAAAGAGTTTGAGCGGGCGTACATCCCCGAGGGACAGAGGTACTCCATCCAGAACGCGCAGGCCGC
CTTCTGCTTCTCGGAGACCATCCCGGCCCCCACGGGCAAGGACGAGGCCCAGCAGCGATCCGACGTGGAG
CTGCTCCGCTTCTCCCTGCTGCTCATCCAGTCGTGGCTCGGGCCCGTGCAGTTTCTCAGCAGGGTCTTCA
CCAACAGCCTGGTGTTCGGCACCTCAGACCGAGTCTACGAGAAGCTCAAGGACCTGGAGGAAGGCATCCA
AGCCCTGATGCGGGAGCTGGAAGATGGCAGTCCCCGGGCCGGGCAGATCCTGAAGCAGACCTACGACAAG
TTTGACACGAACCTGCGCAGTGACGATGCGCTGCTTAAGAACTACGGGCTGCTCTCCTGCTTCAAGAAAG
ACCTGCATAAGGCCGAGACGTACCTGCGGGTCATGAAGTGTCGCCGCTTYGTGGAAAGCAGCTGTGCCTT
CTAG
>g.016085t.1 CDS=2-1206	SWI/SNF chromatin-remodeling accessory subunit 1(ham-3)[SwissProt]
ATGTCACCGGGGAGCCGGATGCCCATGGCTGGCTTGCAGGTGGGACCCCCCACCGGCTCCCCATTTGGCA
CAGCTGCTCCACTTCGACCTGGCATGCCACCCACCATGATGGACCCATTCCGAAAACGCCTGCTTGTGCC
CCAGGCCCAGCCCCCAATGCCCGCCCAACGCCGGGGGCTAAAGAGGAGGAAGATGGCAGATAAGGTTCTA
CCTCAGCGAATTCGGGAGCTTGTCCCAGAGTCTCAGGCGTACATGGATCTCTTGGCTTTTGAGCGGAAGC
TGGACCAGACCATTGCCCGAAAGCGGATGGAGATCCAAGAGGCCATCAAAAAGCCTCTGACGCAAAAACG
AAAGCTGCGCATCTATATTTCCAATACGTTCAGTCCCAGCAAGGCAGAAGGCGATACTGCGGGCACCGCG
GGGCCCCCTGGGGGGACCCCTGCAGGGGACAAGGTGGCTTCCTGGGAACTCCGAGTGGAGGGAAAACTGC
TGGATGATCCTAGCAAACAGAAGAGGAAGTTTTCTTCATTCTTTAAGAGCCTCGTCATTGAGCTGGACAA
AGAGTTATATGGGCCTGACAACCACCTGGTGGAGTGGCACCGGATGCCCACCACCCAGGAGACTGATGGC
TTCCAGGTCAAACGGCCTGGAGACCTCAACGTCAAGTGCACCCTCCTGCTCATGCTAGATCATCAGCCTC
CCCAGTACAAGTTGGACCCCCGACTGGCAAGGCTGCTGGGGGTGCACACACAGACAAGGGCGGCCATCAT
GCAGGCTCTTTGGCTTTATATCAAACACAACCAACTGCAGGATGGGCACGAGCGCGAGTACATCAATTGC
AACCGTTACTTCCGCCAGCATCCAGACCCCATTGTCATCAACCATGTCATTAGTGTAGACCCTAACGACC
AGAAGAAGACAGCATGTTATGACATTGATGTGGAGGTAGACGACCCACTCAAGGCCCAGATGAGCAATTT
TCTGGCCTCTACCACCAATCAGCAGGAGATTGCCTCCCTCGATGTCAAGATCCATGAGACCATTGAGTCC
ATCAACCAGCTCAAGACCCAGAGGGATTTCATGCTCAGCTTTAGCACGGACCCTCAGGACTTCATCCAGG
AATGGCTCCGTTCTCAGCGTCGAGACCTCAAGGTGCAGCAGCGAAGGCAAGAACTGGAACAGGTGCTGGG
AATCCGCTTGACCTAA
>g.016088t.1 CDS=2-1173	Proteasome-activating nucleotidase(pan)[SwissProt]
ATGCCGGCGGCCTCCGTGGGTGAGAGAAGATGGCGCTTGACGGGCCGGAGCAGCGCTTGGCTCGGTACAA
AGCGCTCTCGTGTATGTTGTCCCTTGATCCTCCTGAAAGTCTTACGAGTTCGCCTATTGCGGGAAGAACT
ACAGCTGCTGCAGGAACAGGGCTCTTATGTGGGGGAAGTAGTCCGGGCCATGGATAAGAAAAAAGTGTTG
GTTAAGGTGCATCCTGAAGGCAAGTTTGTCGTAGATGTGGACAAGAACATCGACATCAATGATGTGACAC
CCAATTGCCGGGTGGCTCTAAGAAATGACAGCTACACTCTGCACAAGATCTTGCCCAACAAGGTAGACCC
ACTGGTGTCACTGATGATGGTAGAGAAGGTGCCAGATTCAACCTATGAGATGATCGGCGGATTAGACAAG
CAGATAAAGGAGATCAAAGAAGTAATTGAGCTGCCTGTCAAGCATCCTGAGCTCTTTGAAGCACTGGGCA
TTGCACAGCCCAAGGGGGTGCTGCTGTATGGACCCCCCGGCACTGGGAAGACATTGTTGGCCCGGGCGGT
GGCTCATCATACAGACTGTACCTTTATTCGGGTCTCTGGTTCCGAGTTGGTACAGAAATTCATTGGGGAA
GGGGCAAGAATGGTGAGGGAACTATTTGTCATGGCACGAGAACACGCTCCATCGATCATCTTCATGGATG
AAATTGATTCCATTGGCTCCTCACGGCTGGAAGGGGGTTCTGGAGGGGATAGTGAGGTACAGCGGACAAT
GCTGGAGTTGCTCAACCAGTTGGATGGCTTTGAGGCCACCAAGAATATCAAGGTTATCATGGCTACTAAT
AGGATTGACATCCTGGACTCAGCGCTGCTTCGCCCTGGGCGCATCGACAGAAAAATTGAATTCCCACCCC
CCAACGAGGAGGCCCGGCTGGACATTTTAAAGATTCATTCTCGGAAAATGAACCTGACCCGGGGGATCAA
CCTGCGGAAAATTGCTGAGCTCATGCCTGGAGCCTCAGGGGCTGAAGTGAAGGGTGTGTGCACCGAAGCC
GGCATGTATGCCCTGCGGGAGCGGCGAGTCCACGTCACCCAGGAGGACTTTGAGATGGCTGTAGCCAAGG
TCATGCAGAAGGATAGTGAGAAAAATATGTCTATCAAGAAGCTATGGAAGTAA
>g.016089t.1 CDS=2-2247	AdoMet-dependent rRNA methyltransferase spb1(spb1)[SwissProt]
ATGGGCAAGAAGGGCAAAGTCGGGAAGAGCCGGCGGGACAAGTTCTATCACTTGGCGAAGGAGACCGATG
GGGTGGTGGGTTGTGAAGTCGCAGAAATCTCCCTGGGAAAGCCCCCCGCCGAGTTTAACATTTTGTCGGT
GCCCCCAGGTTACCGCTCCCGCTCTGCTTTCAAGCTGATCCAGTTGAATCGCCGTTTTCAGTTCCTGCAG
AAAGCACGAGCCTTGCTGGACCTGTGTGCTGCGCCCGGGGGATGGCTGCAGGTGGCTGCTAAGTTTATGC
CTGTATCCAGCCTTATTGTGGGAGTGGACCTGGTTCCAATCAAGCCTCTTCCCAATGTGGTGACACTCCA
GGAGGACATCACAACAGAACGCTGTAGGCAGGCCCTGAGAAAGGAACTGAAGACGTGGAAAGTTGATGTT
GTGCTCAATGATGGGGCCCCCAATGTTGGGGCTAGCTGGGTCCATGATGCTTACTCACAAGCCCATTTGA
CACTGATGGCTCTACGTTTGGCTTGTGATTTTCTGGCCCGTGGTGGCTGCTTCATCACAAAGGTTTTTCG
TTCCCGTGACTATCAGCCCCTACTGTGGATCTTCCAGCAGCTCTTTCACCGTGTCCAGGCCACTAAGCCC
CAAGCCTCTCGCCATGAATCTGCGGAGATCTTTGTAGTTTGCCAGGGATTCCTGGCTCCTGACAAGGTTG
ACAGTAAGTTCTTTGATCCCAAATTTGCCTTCAAGGAGATTGAAGTTCAGGCCAAGACTGTTACTGAATT
GGTGACTAAGAAAAAGCCAAAGGCTGAAGGCTATGCTGAGGGTGATCTCACGCTCTACCACCGTGCTTCA
GTCACTGACTTCCTCCGAGCTGCCAACCCCGTTGATTTCCTCTCCAAAGCYAGCGAAATCTCCGTGGATG
ATGAAGAGTTGGCACAGCATCCAGCTACCACTGAGGATATCCGGGCATGCTGTCAGGATATCAAAGTGCT
AGGGCGCAAGGAGCTTAGGTCCCTACTGAACTGGAGAACAAAGCTCCGGCGATATGTGGCCAAGAAGCTG
AAAGAGCAAGCAAAGGCACTGGACATCAGGAAGAAAAAGAAGCTGCTGCGTGAGCAGAGGAAACAGCGGG
AACGTGTGGAGCTGAAGATGGATCTTCCTGGGGTGTCTATAGCAGATGAGGGGGAGACCGGCATGTTCTC
CCTGCGTACCATCCGTGGTCACCAGTTGTTAGAGGAGGTAACGCAAGGGGATATGAGTGCTGCAGACACA
TTTTTGTCGGATCTGCCAAGAGATGACATCTATGTATCCGATGTTGAAGATGATGACACATCTTTGGATA
GCGACCTGGATCCAGAGGAGCTGGCAGGAGTTGGAGGATCACGGCATCCAAAGGATCAAAAGCGTGTACG
ATTTGGTGAAGATGATGATAAAGAGGAGGAGGAGGAAGAGAATCCACTGCTGGTGCCACTGGAGGAAAAG
ACAGTACTGCAGGAAGAACAAGCCAGTCTGTGGTTCTCTAAGGATGGCTTTAGTGGGATTGAGGATGATG
CTGATGAGGCCCTGGAGATCAGTCAGGCCCAGCTTTTGTATGAGAGCCGTCGGAAGGGGCAACAGCAGCT
GCCACCACCATCTTCCAGTTTGAAGAGTGAGAAGAAAACCTCCCAGTGCCAGGATGAGGACCTTAAGGGG
GCAGAGGCTCCAGCAGAGGCCAAGACTGTCCCTAGGACTGGCAGGGAAGGAGATGACAGCTCAGACAGTG
ATGATAGCAGCAGCAGTGATGGAGAGCGTTGGGAACCAAAGCACGGGAAGAAGCGAAGCCATGGGCTTAA
GTCCGATGATGACGGGTTTGAGATTGTGCCTATTGAAGACCCAGTGAAACATCAGATACTAGATCCTGAA
GGCCTTGCCCTAGGTGCTATCATTGCCTCTTCCAAAAAGGCTAAGAGAGACCTCATAGACGACTCCTTCA
GCAGGTATACATTTAATGAGGAGGAGGGGGAGCTTCCTGAGTGGTTTGTGCAGGAGGAAAAGCAGCACAG
GATTCGGCAACTGCCTATTGACAAGAAGGACGTGGAACACTACCGCCGACGGTGGAGGGAGATAAATGCG
CGTCCCATCAAGAAAGTAGCGGAGGCAAAGGCCAGAAAGAAACGGAGGATGCTGAAGAAGCTAGAGCAAA
CCAAGAAGAAGGCAGAGGCTGTGGTGAATACCGTGGACATCTCTGAACGTGAGAAGGTGGCTCAGCTTCG
GAGGTAA
>g.016092t.1 CDS=2-2592	ATP-dependent RNA helicase ddx46(helB1)[SwissProt]
ATGAACTGGAATAAAGGTGGCCCTGGCACCAAGAGGGGATTTGGCTTTGGAGGTTTTGCCATTAGTGCTG
GAAAGAAGGAGGAACCCAAGCTCCCACAACAGTCCCACAGTGCCTTTGGGGCAACCAGCTCTTCTTCCGG
TTTTGGAAAGTCAGCTCCACCACAGCTCCCTTCTTTCTACAAAATTGGATCTAAACGGGCCAACTTTGAT
GAAGAAAATGCGGGTATTCGAGATGACATTGAAGAGGAAGATGACCAAGAAGCTTATTTTCGATACATGG
CAGAGAACCCAACTGCTGGTGTGGTTCAGGAGGAAGAAGAAGATAATTTGGAATATGATAGTGATGGAAA
TCCAATTGCACCTTCCAAAAAAATCATTGATCCTCTTCCTCCAATTGATCATTCAGAGATTGACTATCCA
CCATTTGAAAAAAATTTTTACAATGAGCATGAAGAGATAACCAACCTCACTCCTCAGCAGCTAATAGATC
TCCGTCATAAGCTTAATCTTCGGGTCTCTGGTGCCGCACCTCCTAGACCAGGAAGTAGTTTTGCTCATTT
TGGGTTTGATGAACAACTTATGCACCAGATTCGGAAATCTGAGTACACACAGCCCACTCCAATACAGTGC
CAGGGTGTGCCTGTGGCATTAAGTGGTAGAGACATGATTGGTATTGCCAAAACAGGCAGTGGAAAAACTG
CAGCCTTTATCTGGCCCATGTTGATTCATATAATGGACCAGAAGGAATTGGAACCAGGTGATGGACCAAT
TGCAGTGATTGTATGTCCTACTAGGGAACTTTGCCAGCAGATCCATGCAGAATGTAAGCGGTTTGGGAAA
GCATATAATCTTCGATCAGTTGCTGTGTATGGAGGAGGGAGCATGTGGGAACAGGCCAAGGCCCTTCAGG
AGGGAGCAGAAATTGTTGTGTGTACCCCAGGTCGACTAATTGATCATGTGAAGAAGAAAGCTACCAATCT
TCAAAGAGTCTCTTACCTTGTGTTTGATGAAGCAGATCGCATGTTTGACATGGGATTTGAGTACCAGGTG
CGATCCATAGCAAGTCATGTCCGTCCTGACAGACAGACTCTTTTATTCAGTGCAACTTTTCGGAAAAAGA
TTGAAAAACTAGCCAGAGACATCTTGATCGACCCTATTCGTGTGGTGCAGGGAGACATTGGAGAGGCAAA
TGAAGATGTAACACAGATTGTGGAAATTCTCCATTCTGGGCCTAGTAAATGGAACTGGCTCACTCGGCGA
CTGGTGGAATTTACCTCTTCAGGAAGTGTCCTCCTGTTTGTTACTAAAAAAGCCAATGCTGAGGAGCTAG
CCAATAACCTTAAGCAGGAGGGTCATAATCTTGGGCTGCTTCATGGGGATATGGATCAGAGCGAAAGAAA
CAAGGTCATTTCAGATTTTAAGAAAAAGGACATCCCAGTCCTGGTGGCCACAGATGTTGCAGCCCGTGGT
CTGGACATTCCTTCAATTAAGACTGTCATTAACTATGACGTGGCACGAGATATTGATACTCATACTCATA
GGATTGGCCGCACGGGACGAGCGGGTGAGAAAGGTGTGGCCTATACCTTACTGACCCCCAAGGACAGCAA
TTTTGCTGGTGACCTTGTCCGGAACTTGGAAGGAGCCAATCAGCATGTTTCCAAGGAACTCCTAGATCTG
GCAATGCAGAATGCCTGGTTTCGGAAATCCCGCTTTAAAGGAGGAAAAGGCAAAAAGCTGAACATTGGTG
GAGGTGGCCTAGGCTATAGGGAACGCCCCGGCCTAGGCTCGGAGAACACGGACCGAGGAAATAACAACAA
TGTGATGAGTAATTATGAGGCCTATAAGCCTTCCACAGGAGCCATGGGAGATCGGCTGACGGCAATGAAA
GCAGCTTTCCAGTCACAGTACAAGAGTCACTTTGTTGCAGCCAGCTTAAGCAACCAGAAGGCTGGAAGCT
CTGCTGCTGGGGCAAGTGGATGGACGAGTGCAGGGAGCTTGAATTCCGTTCCAACTAATTCAGCCCAACA
GGGCCATAGCAGTCCAGACAGCCCTATTGCTAGTGCCGCCAAAGGCATCCCAGGCTTTGGCAATACTGGG
AGCCTCAGCAGTGCTCCAGTGACCTACCCTTCTGCTGGAGCCCAGGGAGTCAACAATACAGCTTCAGGGA
ATAACAACCGCGAAGGCCCTGGGGGAGGCAATGGGAAGAGAGAGCGATATACTGAGAACCGGGGTGGCAG
CCGTCATGGTCATGGAGAGAGTGGCAATCGGCATGGCGACAGTCCACGCCACGGAGATGGTGGTCGCCAT
GGAGATGGATACCGCTACCCAGAAAGTAGCAGCCGTCATGCTGATGGTCACCGTCATGGAGAGAATAGGC
ATGGAGGAGGTGGAAGCCGACATGGAGAGAGCCGAGGTGCAAACGATGGTCGGAATGGTGAAAGCAGGAA
AGAGAGTTGTAATCGTGAGAGCAAGGTGGACCCCAAGGTGGACAGCAAGATGGACAAGATGGACAGCAAG
ACAGATAAGACAGCTGATGGTTTTGCTGTCCCTGAGCCACCCAAGCGCAAGAAAAGTCGATGGGACAGTT
AG
>g.016096t.1 CDS=2-2577	.
ATGGAGAATAGTGGCACAGAAGGTGCAATGAAAGCCTTCCTTGCTTTGTGTGTTGTCCTTTTGGTGTTCG
GGAGTGTCTCTGAAGCCAAGTTTGATGATTTTGAGGATGAGGAAGACATAGTAGAATATGATGATAATGA
CTTTGCTGAATTTGAGGATGTCACAGAAGATTCTGTTACTGAATCTCCTCAACGGGTGATAACTACTGAA
GATGATGAAGACGAGACCACTGTGGAGTTGGAAGGGCAGGATGAAAACCAAGAAGGAGATTTTGAAGATG
CAGATACCCAGGAGGGAGATACGGAGAGTGAGCCATATGATGATGAAGAATTTGAAGGTTATGAAGACAA
GCCAGATACTTCTTCTAGCAAAAATAAAGACCCAATAACAATTGTTGATGTAGGGGATGATGGAACTAAC
AAAGAAGCAACAAGTACAGGAAAGCTGAACCAAGAGAATGAGCATATCTACAATTTGTGGTGTTCTGGTC
GAGTGTGCTGTGAAGGGATGCTCATCCAGCTGAGGTTCCTCAAGAGACAAGACTTACTGAATGTCCTGGC
CCGAATGATGAGACCAGTGAGTGATCAAGTGCAAATAAAAGTAACCATGAATGATGAAGACATGGATACC
TATGTATTTGCTGTTGGCACTCGGAAAGCCTTGGTGCGACTCCAGAAAGAGATGCAAGATCTGAGTGAGT
TTTGTAGTGACAAACCTAAGTCTGGAGCAAAGTATGGACTGCCAGACTCCTTGGCCATCCTGTCAGAGAT
GGGAGAAGTCACAGAGGGAATGATGGATACAAAGATGGTTCACTTTCTTACACACTATGCTGACAAGATT
GAATCCGTTCATTTTTCAGACCAGTTCTCTGGTCCAAAAATTATGCAAGAGGAAGGTCAGCCTTTAAAGC
TGCCTGACACTAAGAGAACACTATTGTTTACATTTAATGTGCCTGGCTCAGGTAACACTTACCCAAAGGA
TATGGAGGCTTTGCTACCCCTGATGAACATGGTGATTTATTCTATCGATAAAGCCAAAAAGTTCCGACTC
AACAGAGAAGAAGCCGCACAGTCTCGTCGTGAGGAGAAGAAAAGAGCAGAGAAGGAGCGAATCATGAATG
AGGAAGATCCTGAGAAACAGCGCAGGCTGGAGACCAATGAGGCGAGCTCAGAGTCGATAGCATCCCTCTC
TAAACAGGAGATCATGAGTAGCTTCCTGCCAGAGGGAGGGCGCTATGAGCTACTCACCGTCATAGGCAAA
GGATTTGAGGACCTGATGACAGTGAATCTAGCAAGGTACAAACCAACAGGGGAGTATGTGACAGTACGGA
GGATTAACCTGGAAGCTTGTTCCAATGAGATGGTGACGTTCTTGCAGGGGGAGCTTCATGTCTCTAAACT
CTTCAGCCATCCCAATATCCTGCCATATCGAGCCACCTTTATTGCAGACAATGAGCTGTGGGTTGTCACA
TCATTCATGGCATATGGTTCTGCAAAGGATCTCATCTGCACGCACTTCATGGATGGCATGAATGAACTGG
CGATTGCTTACATCCTGCAGGGGGTGCTCAAGGCCCTGGACTATATCCACCACATGGGATACGTACACAG
GAGTGTGAAAGCCAGCCACATTCTGATCTCCTCCGACGGGAAGGTCTACCTGTCTGGTTTACGCAGCAAC
CTCAGCATGATCAGCCATGGGCAACGGCAGCGTGTGGTCCACGACTTTCCCAAGTACAGTGTCAAGGTTC
TGCCGTGGCTCAGCCCGGAGGTCCTCCAGCAGAATCTTCAGGGTTACGATGCCAAGTCTGACATCTACAG
TGTGGGAATCACAGCCTGTGAGCTGGCCAATGGCCATGTCCCCTTTAAGGATATGCCCGCCACCCAGATG
CTGCTGGAGAAGCTGAATGGCACAGTGCCCTGCCTGCTGGACACCAGCACCATCCCCGCTGAGGAGCTGA
CCATGAGCACTTCACGCTCAGCAGCCAACTCTGGCCTGAGTGACAGCCTGGCCACAAGCACCCCCAGGAC
CTCCAATGGCGACTCGCCATCCCACCCCTATCACCGCACCTTTTCCCCTCACTTCCACCACTTTGTGGAG
CAGTGCCTTCAGCGCAACCCTGACATCAAGCGACGCGCCTCAGAGGCTTTGCCTGAGTTACTACGCCCTG
TCACCCCCATCACCAATTTTGAGGGCAGCCAGCCTCAGGATCACAGCGGAATCTTTGGCCTGGAAGCCAA
AGGCAGCGGTGGCAGCAGCACTGTCCAGCGCTCCAAGTCCTTCAGCCTTCGGGCCCAGGTGAAGGAGAGC
TGTGCGGCCTGCCAGAAGACCGTGTACCCCATGGAGCGGCTAGTGGCCGACAAGCTCATTTTCCACAACT
CTTGCTTCTGTTGCAAGCACTGTCACACCAAGCTGAGCCTGGGCAGCTACGCGGCACTGCACGGGGAATT
TTACTGCAAACCCCACTTTCAGCAGCTGTTTAAGAGCAAAGGCAACTACGACGAGGGCTTTGGCCGGAAG
CAGCACAAGGAGCTCTGGGCTCACAAGGAGGTGGACCCTGGCACCAAGACGGCCTGA
>g.016102t.1 CDS=2-1827	Serine/threonine-protein kinase PAK 3(PAK3)[SwissProt]
ATGAGCCGACGTCCCCGGGTGCCTGGATATGAGACCATGAAGAACAAAGACTCGGGTCACCCAAATAGGC
AGAGTGACGTCAGAATCAAGTTTGAGCACAACGGGGAGAGGCGAATTATAGCATTCAGCCGGCCTGTGAG
ATATGAAGACGTGGAACACAAGGTGACAACAGTGTTTGGGCAGCCTCTTGATCTACATTACATGAACAAT
GAGCTCTCCATCCTGCTGAAGAACCAAGATGATCTTGATAAAGCAATTGACATATTAGATAGAAGCTCAA
GCATGAAAAGCCTTAGGATATTGCTGCTGTCCCAGGACAGAAACCATACCAGTCCCTCTCCCCATTCTGG
GGTGTCCAGGCAGGTGCGGATCAAAGCTTCCCAGTCTGCAGGAGATATCAATGCCATCTATCAGCCCCCT
GAACCCAGAAGCAGGCACGTCTCTGTCAGCTCCCAGAACCCTGGCCGAAGCTCACCTCCTCCTGGCTACG
TGCCTGAGCGGCAGCAACGCATTGCCCGTCAGGGATCCTACACCAGCATCAACAGTGAAGGGGAGTTCAT
CCCAGAGACGAGTGAGCAGTGTATGTTGGATCCTCTGAGCAGTGCTGAAAATTCCTTGTCAGGAAGTTGC
CAATCCTTGGACAGGTCGGCAGACAGCCCATCCTTCCGGAAATCGAGAATGTCCCGAGCCCAGAGCTTCC
CAGATAACAGACAAGAGTTCTCGGATCGGGAAACTCAGCTGTATGACAAAGGGGTTAAAGGTGGAACCTA
CCCCCGGCGCTACCACGTTTCTGTGCACCACAAGGACTACAACGAGGGCAGAAGAACATTTCCACGAATA
CGGCGTCATCAAGGCAACCTCTTTACCCTCGTGCCGTCCAGCCGCTCCCTGAGCACAAATGGCGAAAACA
TGGGTCTGGCGGTGCAATACCTGGAYCCCAGAGGGCGCCTGCGGAGTGCAGACAGCGAGAATGCCCTCTC
TGTGCAGGAGAGGAATGTGCCAACCAAGTCTCCCAGTGCCCCCATCAATTGGCGCCGTGGGAAGCTCCTG
GGCCAGGGTGCCTTCGGCAGGGTCTATCTGTGCTATGACGTGGACACAGGACGTGAGCTTGCTTCCAAGC
AAGTCCAGTTTGACCCAGACAGCCCTGAGACAAGCAAGGAGGTGAGTGCTCTGGAATGTGAGATCCAGTT
GCTGAAGAACTTGCAGCATGAGCGCATCGTGCAGTACTATGGTTGTCTGCGGGACCGTGCGGAGAAGACT
CTGACCATCTTCATGGAGTACATGCCGGGGGGCTCGGTGAAAGACCAGTTGAAGGCCTACGGAGCTCTGA
CAGAGAGTGTGACCCGCAAGTACACCCGGCAGATCCTGGAGGGCATGTCCTACCTGCATAGCAACATGAT
CGTTCACCGAGACATCAAGGGAGCCAACATCCTCCGAGACTCTGCTGGGAACGTGAAGCTAGGGGACTTC
GGGGCCAGCAAGCGCCTGCAGACTATCTGCATGTCAGGCACGGGCATGCGCTCGGTCACTGGCACACCCT
ACTGGATGAGCCCCGAGGTGATCAGCGGTGAGGGCTACGGAAGGAAGGCAGATGTGTGGAGCCTGGGCTG
CACCGTGGTAGAGATGCTGACGGAGAAACCACCTTGGGCAGAGTATGAAGCCATGGCTGCCATTTTCAAG
ATTGCCACCCAGCCCACCAATCCTCAGCTGCCCTCCCACATCTCTGAGCATGGCCGGGACTTCCTGAGGC
GCATTTTTGTGGAGGCCCGCCAGAGACCTTCAGCCGAGGAGCTGCTCACACACCACTTTGCACAGCTCGT
GTACTGA
>g.016123t.1 CDS=2-1776	Protein TRANSPARENT TESTA GLABRA 1(TTG1)[SwissProt]
ATGTCCCTGCACGGCAAACGGAAGGAGATCTACAAGTATGAAGCGCCTTGGACCGTCTACGCCATGAACT
GGAGCGTGCGGCCCGACAAGCGCTTTCGTCTGGCGCTGGGCAGCTTCGTGGAGGAGTACAACAACAAGGT
TCAGCTTGTTGGTTTAGATGAAGAGAGTTCGGAGTTTATTTGCCGAAACACCTTTGACCATCCGTACCCC
ACTACAAAGCTCATGTGGATCCCTGATACAAAAGGCGTCTATCCAGACCTACTGGCAACAAGTGGTGACT
ATCTCCGTGTGTGGAGGGTTGGTGAGACAGAAACCCGGCTGGAATGTTTGCTAAACAACAACAAGAACTC
AGATTTCTGTGCTCCTCTAACCTCCTTTGATTGGAATGAGGTGGATCCTTATCTGTTAGGTACCTCCAGC
ATTGATACGACTTGTACCATCTGGGGGCTGGAGACAGGGCAGGTGTTGGGGCGAGTGAATCTTGTGTCTG
GTCATGTGAAGACCCAACTGATCGCGCATGACAAGGAGGTCTATGATATTGCATTTAGTCGGGCTGGGGG
TGGCAGGGACATGTTTGCCTCTGTGGGCGCTGATGGCTCGGTGCGGATGTTTGACCTCCGCCATCTAGAA
CACAGCACCATCATTTATGAAGACCCACAGCATCACCCACTGCTTCGCCTCTGCTGGAACAAGCAGGACC
CTAACTACCTGGCCACTATGGCCATGGATGGAATGGAGGTAGTGATTCTGGATGTCCGAGTTCCCTGCAC
ACCTGTTGCCAGGTTGAACAACCACCGAGCGTGTGTCAATGGCATTGCTTGGGCTCCGCACTCGTCCTGC
CACATCTGTACTGCAGCGGATGATCACCAGGCTCTCATCTGGGACATCCAGCAAATGCCCCGGGCCATCG
AGGACCCTATCCTGGCCTACACAGCTGAAGGAGAGATCAACAACGTGCAGTGGGCATCGACTCAGCCCGA
CTGGATTGCCATCTGCTATAACAACTGCCTGGAGATACTCAGAGTGACGCTGCACCTGACCGCGGCGGTC
CCCGCCGGGCACAACAAGTGGTCCAAAGTCCGGCATATCAAGGGTCCCAAGGATGCCGAAAGGAGTCGCA
TCTTCTCCAAGCTCTGTTTGAGCATCCGCCTGGCAGTTAAAGAAGGAGGCCCCAACCCTGAGCTCAATAG
CAGTCTGGCCAACATCTTAGAGGTGTGYCGCAGCAAGCACATGCCCAAGTCAACGATTGAAGCATCGCTT
AAAATGAGGAAAGCCAAGGATGTTTATTTGCTGTATGAGGGCCGAGGCCCTGGTGGCTCTTCTCTGCTCA
TTGAGGCATTATCTAACAGTGGCTCCAAATGTTATTCAGACATCAGACATATCCTGAACAAGAATGGGGG
AATGATGGCTGATGGAGCTCGCCACTCTTTTGACAAAAAGGGGGTGATCGTGGTTGGAGWAGAGGACAGA
GAGAAAAAAGCTGTGAACCTAGAGCGTGCCCTGGAGCTGGCAATTGAAGCAGGAGCTGAAGATGTCAAGG
AAACTGAAGATGAAGAGGAAAAGAATGTTTTTAAATTTATATGTGATGCCTCTTCACTGCATCAAGTGAG
GAAGAAGTTGGACTCCCTGGGCTTGTGTTCTGTGTCCTGTTCACTAGAATTCATCCCCAACACAAAGGTG
CAGCTGGCTGACGCTGACCTGGAGCAGGCCGCCCTTCTCATCCAGGCTCTTGGCAACCATGAAGATGTGA
TCCAGGTCTATGACAACATTGAGTAA
>g.016128t.1 CDS=2-7611	.
ATGTACCAGAGCACCGTGGCCAGCTGGGCGTACGACACCAACATCACCGAGGAGAACGCGCGGCGCCAGA
ACTTCAGCGACCCAGTCCTGCGAAGAGTCATCAGTGGTGTGCGCACCCTGGGCCCTGCCAACCTGCCCGT
GGAAAAGCGTCAGCAGTACAACGCTCTGCTGAGCAACATGAACAGGATCTATTCCACAGCCAGGGTCTGC
TTCTACCCCAACAAGACTGCCATCTGCTGGTCCCTGGACCCAGAGCTCACCCACATCATGGCCATCTCAA
GAAACTACGCCCTGCTGCTCTATGCCTGGGAGGGCTGGCACAATGCTGTGGGCACCCCGCTGAAGCCCCT
GTACCAGAACTTCACTGTCCTCAGCAATGAGGCCTACCAGAAGGATGGCTTCTCAGACACAGGGGCCTAC
TGGCGCTCCTGGTATGAGTCGCCCACCTTCGTGGAGGATCTGGAGCACCTCTACCATCAAGTAGAGCCCC
TCTACCTGAACCTCCACGCCTACGTCCGCCGCGCACTGCACCGCCGATATGGAGACAGATACATCAACCT
CAGGGGGCCCATCCCGGCTCACCTGCTGGGCGACATGTGGGCCCAGAGCTGGGACAACCTCTATGACATG
ATGGTGCCTTTCCCCGACAAGCCCAGTCTCGATGTTACCAGCACTATGGTGCGCAAGGGTTGGAACACTA
CGCACATGTTCCGGGTGGCAGAGGAGTTCTTCACCTCCCTAGGGCTCTCGCCCATGCCTCCTGAGTTTTG
GGCAGGGTCCATGCTGGAGAAACCAACCGACGGGCGTGAGGTGGTGTGCCATGCCTCTGCCTGGGACTTC
TACAACAGGAGAGACTTCAGGATCAAGCAGTGCACGCGGGTTACGATGGACCAGCTGTCCACGGTGCACC
ACGAGATGGGCCATGTGCAATACTATCTGCAGTACAAGGAGCAGCCTGTCTCCCTGCGCCAAGGGGCCAA
CCCCGGCTTCCATGAGGCCATCGGGGATGTGTTGGCGCTCTCTGTCTCCACTCCTGCACATCTTTACAAA
ATTGGCCTGCTGGACAATGTCAGCAATGACATAGAAAGTGACATCAATTTCTTGTTAAAGATGGCACTGG
AAAAAATTGCCTTCCTGCCCTTCGGCTACTTGGTAGACCAGTGGCGTTGGGGGGTCTTTAGTGGGCGTAC
CCCCCCTTCCCGCTACAACTTTGACTGGTGGTATCTTCGGTACTTCGTCAGTTTTGTCCTGCAGTTCCAG
TTCCATCAAGCCCTGTGCAAGGAGGCAGGCCACCAGGGCCCGTTGCACACGTGTGACATCTACCAGTCCA
CCCAGGCGGGGGCCAAGCTCCGGGAGGCACTGCGGGCAGGCTCCTCAAGGCCCTGGCAGGACGTGCTCAG
GGAGGCGATTGGCTCAGACACCCTGGACGCTCAACCACTGCTCGACTACTTCCAGCCCGTCAGCCGATGG
CTGCAGGAGCAGAACAAGCGCAACGGCGAGGTGCTGGGATGGCCAGAATACCAGTGGCGGCCACCGATGC
CCAACAATTATCCACAGGACATTGGCCTGGTGACCGATGAAGTTGAGGCCAGAAGGTTTGTGGAGGAATA
TGACCGGAGATCGCTCGTGATATGGAATGAATATGCTGAAGCTAACTGGAACTATAACACCAACATCACC
ACAGAGACCAGCAAGATCCTGCTGCAGAAGAACATACAGATGGCGAACCACACCTTCAAGTTTGGCACCT
GGGCCAGGCAGTTTGACGTGACTAACTTCCAAAATGCGAGCATCAAGCGGATGATAAAGAAAATTCAGGA
CCTAGAACGGGCAGCGCTCCCTGCCAAGGAGCTGGAAGAGTACAACAAGATCCTGCTGGACATGGAAACC
ACTTACAGCGTGGCCTCTGTGTGCCACACCAACGGCACTTGTCTGCAGCTGGAGCCTGATCTGACGAATC
TAATGGCCACATCCCGGAAATATGAAGATCTGCTGTGGGCCTGGAAGAGCTGGCGAGAAAAAGTGGGGAG
AGCAATCCTCCCTTTTTTCCCCAAGTATGTGGAACTTGCCAACAAGGCTGCCCGGCTCAACGGCTACGAA
GATGCAGGTGACTCCTGGAGAGCCATGTATGAGATGCCGTCCCTGGAGCAAGACCTGGAGCAGCTTTACC
AGGAGCTGCAGCCACTCTACCTGAACCTCCATGCCTACGTGCGCCGGGCCCTGCACCGCCACTACGGGCC
CCAGCACATCAACCTGGAGGGCCCTATTCCGGCTCACCTGCTGGGGAACATGTGGGGTCAGACGTGGTCC
AACATCTATGACTTGGTGGTACCCTTCCCTTCAGCCCCCAAGATAGATGCCACAGAGGCCATGATAAAGC
AGGGCTGGACTCCCAAAAGGATGTTTGAAGAAGCGAACAATTTCTTCACCTCCCTGGGGCTGTTGCCTGT
GCCCTTTGAGTTCTGGAATAAGTCAATGCTGGAGAAGCCGACTGATGGGCGGGAAGTAGTGTGCCATGCC
TCTGCCTGGGACTTCTACAATGGCAAGGACTTCAGGATCAAGCAGTGCACCACTGTGAACATGGAGGACC
TGGTGGTGGCCCATCACGAGATGGGCCACATACAGTATTTCATGCAGTACAAGGACTTGCCTGTGACCTT
CCGGGAGGGCGCCAACCCTGGCTTTCATGAGGCCATTGGAGATGTGCTGGCACTCTCCGTGTCTACCCCC
AAGCACCTCCACAGCATCAACCTGCTGAGTAGCGAGAGCGGTGGCTACGAGCAAGACATCAATTTTCTAA
TGAAGATGGCGCTTGACAAGATCGCCTTTGTGCCCTTCAGCTACCTGGTTGACCAGTGGCGCTGGAGGGT
ATTTGATGGAAGCATCACCAAGGAGAACTACAACCAGGAGTGGTGGAACCTCAGGCTGAAGTACCAGGGC
CTCTGCCCCCCAGTGGCCCGTTCTCAAGGGGACTTTGACCCAGGGGCCAAGTTCCATGTTCCTTCAAGTG
TGCCTTATATCAGGTACTTTGTTGGCTTTGTCATTCAGTTCCAATTCCATGAGGCTCTGTGTCAGGCAGC
TGGCCATAAGGGCCCCTTGCACACGTGTGACATCTACCAATCTAAGGAGGCCGGGAAGCGCCTGGAGGAT
GCCATGAAACTGGGCTTCAGTAAGCCGTGGCCGGAAGCCATGAAGCTGATCACGGGCCAGTCCAACATGT
CTGCATCAGCCATGATGAACTACTTCAAGCCGCTGCTGGACTGGCTGCTCACTGAGAACGGGCGGCACGG
GGAGAAGCTGGGCTGGCCTCAGTACAACTGGACGCCAAACTCTGTGACCCTAAGATCTGAGGCCTTCCCT
GTGGTGCCTCTACTGATGTCTGACAGTCGATCTCTCCTTAGTGACCAGCTCTTACCTATGAGGACGAAAG
GCAGGTTCTACAATGAGACCGTGGCAAAGGCGTTCCTGCAGTTTTATGACCAAACTGCCCAAATTGTGTG
GAGCCAGTTCATGGAGGCCACCTGGAACTATGTCACCAACATCACCAAGAAAAATCGGGAGGAGATGGAC
CCAGACTCCTTCTCTTCTTGTAGCAAATCTTCAGTGATTCTGAACCCTCAAAGGAGGCTTGGGGGGGGGG
GCGTGACCCTGGAGCTCGATGTGGGCCCTTTCTCCCTCCACCACCTTCACATGGTAAACCTCCAAGAAGT
CATGGCTACCTCCCGTGACCAGAAGGAGTTGCTGTGGGCCTGGCAGGGCTGGCGGGATGCTGTGGGTCGT
CAGCTCCGTATCACCTTTGAGCGCTATGTGCAGCTCAGCAACAAGGCTGCTAACCTCAACGGTTACAAAG
ACATGGGGGCCTTGTGGCGGTCCAAGTATGAGTCTGAAACGCTAGAAGACGATCTGGAGCAGCTTTACCA
GGAGCTGCAGCCACTCTACCTGAACCTCCACGCCTACGTGCGCCGGGCCTTACATCGCCACTACGGGCCC
GAGCTCATCGACCCAAGGGGGCCCATCCCTGCCCACCTTCTGGGGAACATGTGGGCTCAGTCCTGGGTCA
ACATCTTAGACCTGGTCCTGCCCTTCCCGAAGAAACCCCCTGAGGATATTACGAAGATCATGAAAAGCCA
GCACTGGAAGCCCTCAAAAATGTTCGAAGAGGCTGAAAAGTTCTTCACCTCCCTGGGGATGCTTTCCACC
CCTCCCAGCTTCTGGAAAAACTCGATGATGGAAAGGCCAGCTGACGGGCGAGAGGTGGAATGCCATGCCT
CTGCCTGGGACTTTTACAACGGCAGGGACTTCAGGATAAAGAAGTGCACCGAGGTGACCGTAGAAGACCT
GCTCTCCATCTTCCACCAGATGGGCCATATCCAGTACTTCCTGCAGTACAGGAACCTCTCTGTGATCTTC
CGCGCAGGCGCCAACCCAGCCTTTGAAGAGGCTGTGGGGTCAGTGATCACCCTCTCAGCCTCCTCCCACA
AGTACCTGCTCAACAGAGGCCTTCTCAGTCACCAGCACCAAGACTCAGAGGAGGAGGTCAATTTCCTGAT
GAGCGTTGCCCTGGAGAAGATCGCCTTCATCCCTTTCTCCTACCTGATGGACCTGTTCCGCTGGAAGGTC
TTTGATGGCACCATCCAGAAGGATGTCTACAACCAGGAGTGGTGGAACCTCAGGTTGAAGTACCAGGGAC
TGTGCCCCCCCATCCCTCGGACAGAGGAGGACTTTGATCCTGGTGCCAAGTTCCACATCTCTGCCAGTGT
GCCCTACCTACGGTACTTCCTCAGCCTCGTGCTCCAGTTCCAGTTCCACGAGTCTTTGTGCAAGGCCTCA
GGCCATATAGGGCCACTGCACCGGTGTGACATCTATAACTCCAAGAAGGCTGGGAAGCTCCTGGAGGATG
TCCTAAAGCTGGGTTCAAGCAAGCCCTGGCCAGAAGTCCTGCAGAAGATAACTGGGCAGACCCAAATGTC
TACAAAGGCCCTCATGACCTACTTCAAGCCCCTGCTGAATTGGCTGGTCACCGAGAATGTGCGGCAGGGG
GAGATCTTGGGCTGGCCAGACTTCAGCTGTACCTTTGAAGGTCGGAAGTTYCTGATTGCCAATGCGCAGA
TGGAGAACTGCGCCATCATTTACTGCAACGACGGCTTCTGTGAACTCTTCGGCTACTCCCGAGTGGAGGT
GATGCAGCGACCCTGCACCTGCGACTTCCTCACAGGCCCCAATACCCCGCGCAGTGCCATGTCCCGCCTA
GCGCAGGCCCTGCTGGGGACAGAGGAGTGCAAGGTGGAYATCCTCTACTACCGCAAGGATGCCTCCAGCT
TCCGTTGCCTAGTGGACGTGGTGCCTGTGAAGAATGAAGATGGGGCTGTTATCATGTTCATCCTCAACTT
TGAAGACCTGGCCCAGCTCCTGGCCAAGAAGGGCTCTCATGGCAGCAGGTCGAGTGCACAGGGGCCTGGC
ACAGGCAGGGTCAAGTACAGGACCATTGGACAGATTCCACAGTTCACACTCAACTTCGTGGAGTTCAACC
TGGAGAAGCATCGCTCGGGCTCAACCACAGAGATAGAGATCATTGCACCACACAAGGTGGTGGAGCGGAC
CCAGAATGTCACCGAGAAGGTCACCCAGGTTCTGTCCCTGGGTGCCGATGTGCTGCCGGAGTACAAGCTG
CAGGCACCACGCATCCACCGGGGGACCCTCCTGCACTATAGCCCCTTCAAGGCCGTGTGGGACTGGCTCA
TCCTGCTGCTGGTCATCTACACGGCCATCTTCACACCCTACTCGGCTGCCTTCCTACTCAGTGACCAGGA
CGAGTCTCAACGCGTGGACTGCGGCTACACCTGTAGTCCACTCACCGTGGTGGACCTCATCGTGGACATC
ATGTTCGTTGTGGACATTGTCATCAACTTCCGCACCACCTACGTCAACACCAATGATGAGGTGGTCAGCC
ACCCTCGCCGCATTGCCGTCCACTACTTCAAGGGCTGGTTCCTCATTGACATGGTGGCCGCCATCCCCTT
TGACCTGCTCATCTTCCGCACTGGCTCTGATGAGACCACAACCCTGATCGGGCTGCTGAAAACGGCAAGG
CTGCTGAGGCTGGTGCGTGTGGCAAGGAAGCTGGACCGCTACTCTGAGTACGGGGCAGCTGTACTTTTCC
TGCTCATGTGCACCTTTGCACTCATTGCACACTGGCTGGCCTGCATCTGGTATGCCATCGGCAATGTGGA
GCGGCCCTACCTGGAGCCCAAGATCGGCTGGCTGGACAGCCTGGGCGCACAGCTTGGCAAGCGCTACAAT
GGCAGTGACCCAGCCTCTGGCCCCTCGGTGCAGGACAAGTATGTCACGGCCCTCTACTTCACCTTCAGCA
GCCTTACCAGCGTGGGTTTCGGCAACGTCTCCCCCAACACCAACTCTGAGAAGGTCTTCTCTATCTGTGT
CATGCTCATTGGCTCCCTCATGTACGCCAGCATCTTTGGCAACGTGTCTGCCATCATCCAGCGCCTGTAC
TCCGGCACTGCCCGCTACCACACGCAGATGCTGCGTGTCAAGGAGTTCATCCGCTTCCATCAGATTCCAA
ACCCCCTGCGGCAGCGCCTGGAAGAGTACTTCCAGCATGCCTGGTCCTAYACCAACGGCATTGACATGAA
CGCGGTGCTGAAGGGCTTCCCCGAGTGCCTGCAGGCCGACATCTGCYTGCACCTGCACCGCGCGCTGCTG
CAGCACTGCCCTGCCTTCCGCGGAGCCAGCAAGGGCTGCCTGCGCGCCCTGGCCGTCAAGTTCAAGACGA
CGCACGCACCGCCCGGGGACACGCTGGTGCACCTCGGCGACGTGCTCTCCACGCTCTACTTCATCTCCCG
TGGCTCCATCGAGATCTTGCGCGACGACGTGGTCGTGGCCATCCTAGGAAAGAATGACATTTTTGGGGAG
CCCATTAGCCTTCATGCCCAGCCGGGCAAGTCCAGCGCAGATGTGCGGGCCCTGACCTACTGTGACCTGC
ACAAGATCCAGCGAGCAGACCTGCTGGAGGTGCTGGATATGTACCCTGCGTTTGCAGACAGCTTCTGGAG
TAAGCTGGAAGTCACCTTCAACCTGCGGGACGGCTACTGGGACTTTCTGGGACCTGGAAGGCAGACCTTT
ATGGGGATAGGACCTTATTATACTCCAGGGGGCCCAGCTGCAGCCCCTTCCCTGAGCATCTCAGATACAT
CTGGCCTCTGGCCTGAGTTGCTGCAGCAAGTGCCCCCAAGGCCAAGGCACAGCCCCCCAAACCCTCAGGG
AGACCCAGACTGCTGGCCTCGGGAGCTAGGCTCCAGGCTAGAGCAGCTCCAGGCCCAGATGAACAGGTTG
GAGTCCCGCATGTCCTCAGACCTCAGCCGCATCCTACAGCTCCTTCAGCAGCCCCTGCCCCCGGGTCACA
CTGGCTATATCCTGGGAGCCCCTACCTCCGATGACCCGGCCTTGTTTCCTACAGCCTCAGCCACTCAGAG
TCCAGGAACAAGGTTGCCCCAGGGCAGTCTGACTCCTGCCCAGGGTATTGTGAATATTGATACTTTAGAA
ATTGCTTCATTTAAATTGATCCAATTAGGCCCACGTAGCATAGTGATTTGA
>g.016164t.1 CDS=2-6189	Protein TANC2(TANC2)[SwissProt]
ATGTTTCGGAATAGTCTCAAGATGCTTCTTACTGGAGGGAAATCAAGTCGTAAAAACAGATCAAGTGATG
GAGGGAGCGAGGAACCACCGGATCGAAGACAGTCAAGTGTAGACTCTCGCCAAAGCCGCTCTGGGCAAGG
TGGCATCTCCACAGAAAGCGACTGTGCTTTTGAGCCAGACTACGCCGTTCCACCACTTCCCGTGAGTGAA
GGTATGCAGCACATTCGGATTATGGAGGGCATGTCTCGCTCTCTTCCATCCTCCCCCTTACTCACACATC
AGTCTATCAGTGTTCGGCTCCAACCTGTGAAGAAGTTAACTGCCCCTCTGAGGAAGGCAAAGTTTGTTGA
GAGCCCACGAATTCCAGAATCCGAGCTTGGCTCACCAACCCTCGCTTCAGCTCAGAAACTGGATGTGGAT
GCATACTGCCCTGGTGATGCTGAACAGGAACTTGGTCCCCCTCCATCTGTAGATGAGGCAGCAAACACAC
TCATGACTCGTCTGGGTTTCCTCCTTGGAGAGAAAGTCACGGAAGTTCAGCCAGGTGACCAATACAACAT
GGAAGTACAGGATGAAAATCAGACCTCAGCAATCACCCAGCGGATAAGTCCCTGTTCCACCCTGACAAGT
AGCACTGCGTCTCCACCAGCCAGCAGCCCCTGTTCCACCCTCCCGCCAGTCAGTACAAATGCAACTGCCA
AGGATTGCAGCTATGGGGCTGTTACTAGTCCAACCTCTACCCTTGAAAGCAGAGATAGTGGCATTATTGC
TACCTTGACAAGCTATTCTGAAAACGTAGAACGCACAAAATATGTTGGGGAAAGCAGTAAAGAATTAGGA
TCTGGAGGAAACCTAAAACCTTGGCAATCTCAAAAATCCAGCATGGATTCCTGTTTGTATCGAGTAGATG
AAAACATGACGGCTTCCACCTATAGTCTGAATAAGATCCCAGAGAGGAATTTGGAATCRGTTTTATCACA
ATCAGTACAGTCTATTCCTCTGTATCTTATGCCACGACCAAATTCAGTAGCAGCCACAAGCTCTGCCCAC
TTGGAAGACCTTGCTTACCTGGATGAGCAGAGACATACACCTTTGAGAACTTCTCTTCGAATGCCGAGAC
AGAGCATGGGTGGTGCTCGCACGCAACAGGATTTAAGAGTTCACTTTGCACCTTATAGGCCTCCAGATAT
CTCCCTGAAGCCTCTGCTTTTTGAAGTGCCCAGCATCACTACAGAGTCCGTGTTTGTTGGTCGGGATTGG
GTTTTCCACGAAATAGATGCTCAACTTCAGAGTTCGAATGCCAGTGTGAACCAAGGAGTAGTGATTGTGG
GAAATATTGGGTTCGGCAAAACTGCCATCATCTCCAGACTGGTGGCCCTCAGCTGCCATGGAACACGGAT
GAGGCAGATTGCCTCAGACAGCCCACATGCCTCCCCCAAACATGTGGATGCCAACAGAGAACTGCCACTC
ACCCAGCCACCTTCAGCCCACTCATCCATCCCCAGTGGAAGCTGCCCAGGAACCCCAGAAATGCGCAGGC
GGCAGGAGGAGGCTATGCGGAGACTAGCCTCACAGGTGGTTGCCTATCACTATTGCCAAGCAGATAATGC
CTACACCTGCCTAGTACCAGAATTTGTCCACAATGTTGCCGCCCTGCTCTGCCGCTCGCCTCAGTTGGCA
GCCTATCGGGAGCAGCTTCTTCGGGAGCCTCATTTACAGAGCATGCTGAGCCTTCGATCCTGTGTTCAAG
ACCCCATGGCCTCCTTCCGGAGAGGAGTCCTCGAGCCCCTGGAAAATCTCCACAAAGAGAGAAAAATCCC
AGATGAAGATTTCATCATCTTAATTGATGGATTAAATGAAGCAGAATTTCACAAACCGGATTATGGGGAT
ACAATTGTATCGTTTCTGAGTAAAATGATTGGAAAATTTCCTTCTTGGCTCAAACTAATTGTAACAGTTA
GAACCAGTTTACAGGAAATTACCAAGCTGCTGCCTTTCCATAGGATTTTTTTGGATCGACTAGAAGAGAA
TGAAGCCATAGACCAGGACCTGCAGGCTTACATCCTGCACCGGATACACAGCAGCTCAGAGATCCAGAAT
AACATTTCACTTAATGGCAAAATGGACAATACTACATTTGGCAAACTCAGTTCTCACCTCAAGACCCTCA
GTCAGGGGTCCTATCTATACCTGAAACTCACATTTGACCTCATAGAGAAAGGCTATCTAGTGTTAAAGAG
CTCTAGCTACAAAGTAGTTCCTGTTTCGCTCTCTGAGGTTTATTTACTCCAGTGCAATATGAAGTTCCCA
ACCCAGTCTTCCTTTGACCGGGTGATGCCTCTCCTGAATGTGGCAGTAGCCTCTCTGCACCCACTGACTG
ATGAACATATCTTCCAGGCCATCAATGCTGGTAGCATTGAAGGCACCCTAGAATGGGAGGATTTTCAGCA
GAGAATGGAGAACCTCTCCATGTTCCTAATCAAGCGCAGAGACATGACTCGTATGTTTGTACATCCTTCT
TTTCGAGAATGGCTTATCTGGAGAGAAGAAGGAGAGAAAACCAAATTTCTCTGTGATCCCAGGAGTGGTC
ACACATTACTTGCTTTCTGGTTTTCCCGCCAAGAGGGAAAACTAAACCGACAGCAGACTATTGAACTGGG
ACATCACATCCTCAAAGCACACATTTTTAAGGGTTTGAGTAAAAAAGTTGGTGTGTCATCTTCCATCCTC
CAAGGTCTCTGGATCTCTTATAGCACAGAAGGTCTTTCCATGGCATTGGCATCTTTACGGAATCTCTACA
CTCCAAATATAAAGGTCAGCCGGCTGCTGATTTTAGGAGGTGCCAACATTAATTACCGGACAGAGGTTTT
AAATAATGCTCCAATTCTGTGTGTCCAGTCTCATCTTGGCTACACAGAAATGGTGGCCCTGCTGTTGGAG
TTTGGGGCCAATGTGGATGCCTCTTCTGAAAGTGGCCTGACTCCCTTGGGCTACGCAGCAGCAGCGGGCT
ACCTGAGCATCGTTGTGCTGCTATGCAAGAAACGTGCCAAGGTGGATCATTTGGACAAGAATGGTCAGTG
TGCTTTGGTCCATGCTGCTCTCCGAGGTCATCTGGAGGTTGTCAAATTTTTGATTCAGTGTGACTGGACA
ATGGCTGGCCAGCAGCAAGGAGTATTTAAGAAGAGCCATGCCATCCAGCAAGCCCTCATTGCTGCAGCCA
GCATGGGTTACACGGAGATTGTCTCCTACCTACTTGATCTTCCAGAAAAAGATGAAGAAGAAGTAGAGCG
AGCACAGATCAACAGTTTTGACAGTCTCTGGGGAGAGACAGCACTGACAGCTGCAGCTGGAAGGGGCAAA
CTGGAGGTATGCCGTCTGCTCTTGGAACAGGGGGCAGCAGTGGCCCAGCCAAACCGCCGTGGGGCAGTGC
CCCTGTTCAGCACTGTTCGCCAGGGCCACTGGCAGATTGTTGATCTTTTACTCACCCATGGAGCTGATGT
CAATATGGCAGACAAGCAGGGTCGTACTCCCCTGATGATGGCTGCCTCTGAAGGCCATCTAGGAACTGTG
GACTTTCTACTTGCACAAGGTGCCTCCATTGCTCTAATGGACAAAGAAGGATTGACAGCCCTCAGCTGGG
CTTGCTTGAAGGGTCATCTGTCAGTAGTCCGTTCTCTGGTGGATAATGGAGCTGCTACAGACCATGCTGA
CAAGAACGGCCGCACCCCCCTGGATCTGGCAGCTTTCTATGGTGATGCCGAGGTGGTCCAGTTCTTGGTG
GATCACGGGGCCATGATTGAACATGTTGACTATAGCGGAATGCGCCCTTTGGATAGGGCAGTGGGGTGCC
GGAACACTTCTGTTGTTGTCACTCTTCTGAAGAAAGGAGCCAAGATAGGTCCAGCCACATGGGCGATGGC
CACCTCCAAACCAGACATCATGATCATCCTGTTGAGCAAGCTGATGGAAGAGGGGGACATGTTTTATAAG
AAAGGTAAAGTAAAGGAGGCTGCCCAGCGCTACCAGTATGCTCTGAAGAAATTCCCCCGAGAAGGGTTTG
GTGAGGACTTGAAAACCTTCCGGGAACTAAAGGTGTCTCTCCTCCTCAACCTCTCTCGATGTCGCAGGAA
AATGAACGATTTTGGAATGGCGGAGGAATTTGCTACTAAGGCCCTGGAGCTGAAACCGAAATCTTATGAA
GCTTACTATGCAAGAGCAAGGGCAAAACGCAGCAGCAGACAGTTTGCAGCAGCCTTAGAGGATCTGAACG
AGGCCATCAAGCTCTGTCCAAACAACCGTGAGATCCAGAGACTCCTGCTGCGAGTGGAGGAGGAATGCCG
CCAGATGCAGCCGCCGCCACYGCCTCAGCAGCCGCCTCAGCCGCCGCTCCCAGAAGAAGCGGAACCCGAA
CCACAGCACGAAGACATATACTCTGTACAGGATATATTCGAGGAGGAGTACCTGGAGCAGGATGTTGAAA
ATGTTTCCATTGGCCTCCAGACCGAGGCTCGGCCCAGTCAGGGGCTCCCAATAATCCAGAGCCCGCCCTC
CTCTCCGGCCCATCGGGACTCAGCCTACATCTCTAGCTCACCACTTGGCTCGCATCAGGTTTTTGACTTC
CGTTCCAGTAGCTCTGTAGGTTCTCCCACCAGACAGGGCTATCAGTCCACCTCACCCGCTCTTTCTCCGA
CTCACCAGAACTCTCATTACAGGCCTAGTCCTCCGCATACTTCCCCGGCCCACCAGAGCAGCTCTTACCG
CTTTAGCCCCCCGCCCGTGGGAGGACAGGGCAAGGAATACCCAAGCCCCCCTCCTTCCCCTCTCCGGAGA
GGCCCTCAGTATCGGGCCAGCCCTCCTGCTGAAAGCATGAGTGTCTATAGATCTCAGTCTGGCTCACCCG
TGCGCTATCAGCAAGAAACAAGTGTTAGTCAGCTTCCTGGCAGACCGAAATCCCCATTATCCAAAATGGC
CCAGCGGCCCTACCAGATGCCTCARCTTCCTGTGGCAGTTCCCCAGCAAGGGCTTAGGCTACAGCCTGCC
AAGGCCCAGATTGTGAGAAGCAACCAGCCCAGCTCAGCGGTTCATTCAAGCACTGTCATCTCCACAGGGG
CCTATGGCCAAGTAGCCCACTCGATGGCTAGTAAATACCAGTCTTCACAAGGAGACATGGGAGTAAGTCA
GAGCCGATTGGTTTATCAAGGGTCAATTGGGGGGATCGTAGGAGATGGGAGACCTGTGCAACATGTCCAG
GCTAGCCTAAGTGCAGGTGCCATCTGTCAACATGGAGGGTTGACCAAAGAAGACCTTCCACAGCGACCTT
CCTCAGCATATCGGGGTGGTATGAGATACAGCCAGACGCCACAGATTGGGCGTAGTCAGTCTGCATCCTA
TTACCCAGTCTGTCACTCAAAACTAGATCTGGAGCGTTCCTCCAGCCAGCTAGGTTCCCCTGATGTGTCA
CATTTAATCAGAAGACCTATTAGTGTCAACCCTAATGAAATCAAGCCCCATCCACCCACTCCCAGGCCAC
TGCTGCACTCCCAGAGTGTAGGCCTCCGCTTCTCTCCATCCAGCAATAGTATCTCATCAGCCTCCAACCT
CACTCCTACCTTCCGGCCATCTTCTTCGATTCAACAAATGGAGATCCCACTAAAACCGGCGTATGATAGG
TCATGTGATGAGCTGTCACCAGTGTCTCCCACTCAGGGAGGTTACCCCAGTGAGCCCACCCGATCCAGGA
CCACACCATTCATGGGGATCATAGATAAAACAGCCCGGACTCAACAGTACCCCCACCTTCACCAGCAGAA
TCGGACCTGGGCCGTGTCATCAGTGGATACCGTTCTCAGCCCCACGTCTCCAGGCAACCTGCCTCAGCCC
GAGTCCTTCAGTCCACCATCATCCATCAGCAACATTGCCTTTTATAACAAAACCAACAATGCACAGAATG
GCCATTTGCTGGAGGACGATTATTACAGCCCCCATGGGATGCTGGCTAATGGGTCCCGTGGAGACCTCTT
GGAGAGAGTCGGCCAGGCCTCCTCATATCCTGATGTGAAGGTGGCTCGGACCCTCCCTGTGGCTCAGGCA
TACCAGGACAACCTGTACAGGCAGTTGTCCCGGGACTCTCGACAAGGGCAGACATCCCCTATCAAACCAA
AGAGACCATTTGTGGAGTCTAATGTTTAA
>g.016332t.1 CDS=2-2613	Probable E3 ubiquitin-protein ligase MARCHF10(MARCHF10)[SwissProt]
ATGTTACTGGGTTGGAAATTCGAGAAAGGCCTTCTGGAGGGTTGGGGATTAAGAATCATGTTGCATGAAG
CAAAGGAGAGGCAGAAGTTCGTGAGTAAGGTTCAGTATCTGCGGGACATGCAGCATAAGGTGGACTCTGA
ATATCAGGCTTGTCTGAGACGACAAGAATACAGAAAAGACCCAAATGAGAAGAAACGAGATCAATTTTGG
GGACAAGAGACAAATTTGGAGAGATCCCGGTTTTCAAATGGGTCATCTTCCAAACAGAGTTCTGCTGAGG
AGGATCCTCTAGCCAAACCAAGACCATCTACCAAGAGTTCTGCGGTTCAGTGTGATTCCAGACTTCCAGC
AATTGACCAAACATCAGTCAAACAGAAACATAAAAGTACCATGACTCCAAGGAAACTGGAGAAAGCAGGC
CCCAGCAAACCCTCTTCAGCAGCCCAGGAACCACAGATTTTATCAAGGAAGAGGAGGCCAAAGCTGGGGA
CACTGATCGTCAGCCCAGAAACGCAGAGCCTGAGGGTGCTGGGGACCAGGAGCAGACTGAAATCCCAGCT
GCCAGCCAAGGTGCCGGCCCTCAGGGGACCAGATCCAGTAATTCAACAAGAGGGCCCAATGTGGGCAAGT
GACACTAAGCTGAAAAGGCCAACTCGAGAGAGAAGAAATGTAGTCTCATCCTCCCAGCTAATGACCATGA
CTGAGAATACCTCTGAACGAGCTTTTGGCTCAAGTGCCCTTTCTCAGAATGAGCCACATCCAGCCCTACC
TCAGGCCTTCCAAGGAACAAACAGCCCTCAGGTGTTGAGTGAGTCCTTGAGACCACCACTCCTAACCACC
ACCATGGGAGGACCAAGAAGGGCACCATTTAGGTTCCGAGATGAAGATTTTTATTCCATTTTATCATTAG
ACCCTGGAGGAGAAAGTGATGACACTGAAGAGGAGACCCTCATAGCAGAAGAACTTGTGTTGGTTGGTAT
GCGCCCACCTCGTTCTCCTCCCAATCATAAGAGAAGTCGATTTCTTGGGACATTGGCCACTCAGGACAAA
AATAAAAATTTTGAAGAAAATCCTGAAAATTGCAGAGCTAATTCTGTAAGAAGAAATGAGTCCAGTCATG
GCTCATTAAGAATAAGCAATGCAACGGAGCTAGTGACAGAGCCATCTCCTCTTGGGCCAAGGGTGTTTCA
AGACCCTGAGCCACCTAATGGGGTGTCTCCTAGAGAGAATGACAATGGTAATGGTGAACACGAGAACAGC
ACCTTTCCTTCATGGGACACCAAATCCGAAGCTAGTCTAGATGGTGACCTCAATGCTGAAAATGTACTTA
GAGATTGTACTTCAGTGGAAGATAGGCCTGGTACTCACTATTATGAAAGAGATTGGCATGCCTATTTAAA
CAGTTCTAGTAATTCTCTTGGCTATTTTCTTTCTGGCAGACCAACAGCTCCAAGATCACCAGTGAATTCA
TCTTATAACATTCCTGGCTCATTAATGCATTCTGCTATGAGAGAGGATATTCCAGTAGACTTGTCAATGT
CGTCAACGTTTATTCACAGTACAGACTCAGAGGGAAACTCAAGATTTAATGTTCGTCGACCACTGTCCCC
CATTAGAAATAGGAATCCATTTGCCAGTGCTGAAAACCAAAGTTATTTTCCAGTAAACAGTGTACATGAA
TTTGATGTCAGGGGAGCAGATGTTACTTTAACAAGCCCATCACAGGGGGCTCCATTATATGCAGAAGACC
TCTTACTAAATTCTCAAAGCAGTTTGTCCTTTGTGGAATCTTCCAGCTCCTCTCCATCAAGAATGAATTT
ACAAGGCCATTTGCATGTGTCTGGGTCTCTGCAAGAAAACATACCTTTTACTTTCTTTGCAGTCTCTGAT
TTCCCAAATCAAAGTGATAATGGAAACAGAATGGCAGTCTCTGCTTTCAAGGATGAAAAGGAAGCCATTA
AGATAAAGGCAGACCCTGAGAAACTCAAGAAATTACAAGAAAGTCTCCTGCAGGAGGACTCGGAGGAGGA
GGATGGAGACTTGTGTCGCATCTGTCAGATAGCCGGGGGTTCCCCAACCAACCCCCTCCTGGAGCCCTGT
GGCTGTGTGGGCAGCCTACGGTTCGTTCATCAGGAGTGCCTGAAAAAGTGGCTGAAAGTGAAAATAACAT
CAGGAGCAGATCTAGGTGCTGTGAAAACTTGTGAGATGTGTAAGCAAGGCCTGCTGGTTGACCTGGATGA
TTTTAACGTGACCGACTTTTATCAGAAGCACCAGCAATCCCGGGCACAAAATGAGCTGATGAATTCAGGT
TTGTACCTGGTGCTGCTGCTTCACCTCTACGAGCAGAGGTTTGCAGAACTCATGAGACTCAATTACAACC
GAGTTGCAAGAGAGAGGAGAGACACAAAAGGGCAAAAGAAGGGCATCTCTGCATCCGCCAGCAGGGACCC
GCAGGGACCAAGGACCAGGTCCAGGAACACTCCACAGGACCACAGAACTCAGAGGCGCCGGCGAAGAAAG
GGGAAAACACTGGACCAGAAAGCCTTAGAGGAGCTGGATTTCCTGGAAGCAGCAAAAACCAAACTCCTGC
CATCTGCTGATATCAAAAGATAG
>g.016339t.1 CDS=2-4221	C-type mannose receptor 2(MRC2)[SwissProt]
ATGGTGGCCGCAGATGTGGGTCCAGACAGTCAGCAGAATACAGTGTGTAACCCTGACACGCTGGAGCAGG
AAGTCTCACGCTTGGCAGGGACTAGAAGAGGGCCTCAGAGACTTGGACAGCCATCTGTCCCTGCCCTTAG
CAGCACATCTAAATGTGTGGAAAGCTTCAAGCCCAATGTCTTCGTCATCTTCAGCCATGGACTGCAGGGC
TGCCTGGAGGCCCAGGGGGGGCAAGTCAGAGTCTCCTCATCCTGCAATGCCAGTCTTCCTGCCCAGCGCT
GGAAGTGGGTCTCCCGGAATCGGCTCTTCAACCTGGGCACCATGCAGTGCCTGGGCACAGGCTGGCCGGG
TACCAACACCACAGCATCCCTGGGCATGTACGAGTGTGACCGGGAGGCACTGAATCTCCGCTGGCACTGT
CGCACACTGGGTGACCAGCTGTCCCTGCTCCTGGGGGGTCGCACTGGCAACTTGTCCAAGGCTGGTGGCC
TTGAGCGTGGTGACCAGACCCGCAGCGGCCAGTGGCGCATCTATGGCAGCGATGAGGATCTGTGTGCGAG
GCCCTACTATGAGGTCTACACCATCCAGGGGAACTCCCACGGGAAGCCATGCACCATTCCCTTCAAGTAC
GATAACCAGTGGTTCCATAGCTGTACCAGCACAGGCCGTGAAGACGGGCACCTGTGGTGTGCCACCACCC
AGGACTACGGCAAGGACGAGCGCTGGGGCTTCTGTCCAATCAAGAGTAATGACTGTGAGACCTTCTGGGA
CAAGGACCAGCTGACGGACAGCTGCTACCAGTTTAACTTCCAGTCCACCCTGTCGTGGAGGGAGGCCTGG
GCCAGCTGCGAGCAGCAGGGGGCAGACCTGCTGAGCATCACGGAGATCCACGAGCAGACCTACATCAACG
GGCTCCTCACCGGCTACAGCTCCACGCTGTGGATTGGCCTTAATGACCTGGACACCAGCGGAGGCTGGCA
GTGGTCCGACAACTCGCCCCTGAAGTACCTCAACTGGGAGAGTGATCAGCCGGACAACCCGAGCGAGGAG
AACTGCGGGGTGATCCGCACGGAGTCCTCGGGCGGCTGGCAGAACCGCGACTGCAGCATCGCGCTGCCCT
ACGTGTGCAAGAAGAAGCCCAACGCCACCGCCGAGCGGCCGCCGCCGGATGTGTGGGCCAATGTGAAGGT
GGAGTGTGAGCCCAGCTGGCAGCCCTTCCAGGGCCACTGCTACCGCTTGCAGGCCGAGAAACGCAGCTGG
CAGGAGTCCAAGAAGGCATGTCTGCGGGGCGGGGGTGACCTGCTCAGCATCCACAGCATGGCAGAGCTGG
AGTTCATCACCAAGCAGATCAAGCAAGAGGTGGAGGAGCTGTGGATTGGCCTCAACGATTTGAAACTGCA
GATGAATTTTGAGTGGTCTGATGGGAGCCTTGTGAGCTTCACCCACTGGCACCCCTTTGAGCCCAACAAC
TTCCGGGACAGCCTGGAGGACTGTGTCACCATCTGGGGGCCGGAAGGTCGTTGGAACGATAGCCCCTGTA
ACCAGTCCTTGCCGTCCATCTGCAAGAAGGCAGGCCAGCTGAGCCAGGGGGCGGCCGAGGAGGACCACGG
CTGCCGGAAGGGTTGGACATGGCACAGCCCATCCTGCTACTGGCTGGGGGAGGACCAAGTAACCTACAGT
GAGGCCCGGCGCCTGTGTACCGATCACGGTTCCCAGCTGGTCACGATCACCAACAGGTTTGAGCAGGCTT
TTGTCAGCAGCCTCATCTACAACTGGGATGGCGAGTACTTCTGGACTGCCCTGCAGGACCTCAATAGCAC
CGGCTCCTTCCGCTGGCTCAGTGGGGATGAGGTCATGTACACCCACTGGAACCGGGACCAGCCCGGGTAC
AGCCGTGGGGGCTGTGTGGCCCTGGCCACGGGCAGCGCCATGGGGCTGTGGGAGGTGAAGAACTGCACGG
CATTCCGGGCTCGCTACATCTGCCGGCAGAGCCTGGGCACACCAGTGACACCGGAACTGCCTGGGCCAGA
TCCCACACCCAGCCTCACCGGCTCCTGTCCCCAAGGCTGGGGGTCAGACCCCAAACTCCGGCACTGCTAT
AAGGTATTCAGCTCTGAGCGGCTGCAGGATAAGAAGACCTGGGTGCAGGCCCAGGGGGCCTGCCAAGAGT
TGGGGGCCCAGCTGCTGAGCCTAGCCAGCTATGAAGAGGAACACTTTGTAGCCAACATGCTCAACAAGAT
CTTCGGTGAATCAGAGCCCGAGATCCACGAGCAGAACTGGTTCTGGATCGGCCTGAACCGTCGAGACCCC
GGAGCCGGGCAGAGCTGGCGCTGGAGCGACGGCTTGGGGTTCTCTTACCACAACTTCGACCGCAGCCGGC
ACGACGACGACGACATCCGGGGCTGTGCTGTGCTCGACCTGGCCTCCCTGCAGTGGGTGGCCATGCAGTG
CGAGACGCAGCTGGACTGGATCTGCAAGATCCCTCGAGGCACAGACGTGCGGGAGCCCGACGTCAGCCCC
CAAGGCCGGCGGGAGTGGCTGCGTTTCCAGGACGCCGAGTACAAGTTCTTCGAGCACCACTCCACGTGGG
CTCAGGCGCAGCGCATCTGCACGTGGTTCCAGGCCGAGCTGGCCTCCGTGCACAGCCAGGCGGAGCTGGA
CTTCCTGGGGCACAACCTGCAGAAGTTCTCCCGGGGCCAAGAGCAGCACTGGTGGATTGGCCTGCACACT
GCAGAGAGTGATGGGCGTTTCAGGTGGACAGATGGTTCCATTATAAACTTCATCTCCTGGGCACCTGGTA
AACCTCGGCCTATTGGCAAGGATAAGAAGTGTGTGTACATGACCGCCAGCAGAGAGGACTGGGGGGATCA
GAGGTGCCTGACAGCCTTGCCCTACATCTGCAAGCGCAGCAACAGCACTGGAGAGCCACAGCCCCCAGAC
CTGCCGCCCACGGCCCTGGGGGGCTGCCCCTCTGGCTGGAACCAGTTCCTTAACAAGGGCCAGGACCCCC
AGGACCGGGTGAAGTGGTCAGAGGCACAGTTCTCCTGTGAACAGCAAGAGGCCCAACTGGTCACCATTGC
AAACCCCTTAGAGCAAGCATTCATCACAGCCAGCCTGCCCAATGTGACCTTTGACCTTTGGATTGGCCTC
CATGCCTCTCAGAGGGACTTCCAGTGGGTGGAGCAGGAACCTCTGCTGTATACCAACTGGGCACCTGGGG
AGCCCTCTGGCCCTAGCCCTGCTCCCAGTGGCAACATACCGACGAGCTGTGCGGTGGTCCTGCACAGCCC
CTCCGCTCACTTCACTGGCCGCTGGGACGATCGGAGCTGCACAGAGGAGACGCACGGCTTCATCTGCCAA
AAGGGCACAGACCCTTCCCTGAGCCCGTCCCCAGCCGCGTCACCCCCAGCCCCAGGCACTGAGCTCTCCT
ACCTCAACGGCACCTTCCGGCTGCTGCAGAAGCCTCTGCGCTGGCACGACGCCCTCCTGCTGTGTGAGAG
CCGCAACGCCAGCCTGGCGCACGTGCCCGACCCCTACACCCAGGCCTTCCTCACACAGGCCGCCCGAGGG
CTGCGCACCCCACTCTGGATCGGTCTGACTAGCGAGGAGGGCTCCCGGCGGTACTCCTGGGTCTCGGAGG
AGCCGCTGAGCTACGTGAGCTGGCAGGACGGCGAGCCCCAGCAGCCGGGGGGCTGTGCCTACGTGGATGT
GGACGGGGCCTGGCGCACCACCAGCTGCGACACCAAGTTGCAGGGGGCTGTCTGTGGCGTGAACGGTGGG
CCCCCTCCTCCCCGAAGAATAAGCTACCATGGCAGCTGTCCCCAAGGGCTGGCTGACTCTGCATGGATTC
CCTTCCGGGAGCACTGCTACTCCTTCCACATGGAGCTGCTGCTGGGCCACAAGGAGGCGCTGCAGCGCTG
CCAGAGAGCGGGTGGGGCGGTCCTGTCCATCCTGGATGAGATGGAGAACGTGTTTGTCTGGGAGCACCTG
CAGAGCTCTGAGGGCCAGAGTCGGGGGGCCTGGCTGGGTATGAACTTCAACCCTAAAGCCGAGGAGAGCA
GCTTCTCTCCATCAGCCTTGATCCTCTACCGGCGGCGACAGAGCGTGGAGCGCGGGACCTTCGAGGGCGC
CCGGTACAGCCGCAGTGCCTCTGGCCCCGGCGAGGCCACGGAGAAGAACATTCTGGTGTCTGACATGGAA
ATGAATGAGCAGCAGGAGTAG
>g.016347t.1 CDS=2-1989	Serine/threonine-protein kinase tousled-like 2(TLK2)[SwissProt]
ATGACAAAGCCAGAGGCTGCCCGGGAACTTGATATTCCCACGGTCCTTTCCTCAGCAAGTGCCCGAATTG
GTCCAAGGGTATGGAAGGTCAGACAAGGAACAAAAAGTAAACTGCCATCCTCGGCCCTTTCAGCAGAAAT
GATGGAAGAATTGCATAGCCTGGACCCTCGACGGCAGGAATTATTAGAGGCCAGGTTTACAGGAGTTGGT
GTTAGTAAGGGGCCACTCAACAGTGAGTCTTCCAACCAGAGCTTGTGCAGCGTGGGGTCCTTGAGTGATA
AAGAAGTAGAGACTCCTGAGAAAAAACAGAATGACCAGCGAAACCGGAAAAGAAAAGCTGAACCATATGA
AACTAGCCAAGGGAAAGGCACTCCTAGGGGACATAAAATTAGTGATTACTTTGAGTTCAGTGGGACATGT
AGTGAGCTTGTTGACCAATCTTTGCTGGGGGAAGCGGGCCAGGAACCAGCCCTGGCAGAAGTGTTCCACC
AGTTGCACGATCCTCACCGCAACATTCCTTATCCAATCCCTTACCGAAGCCCTGGAAACTTGAAGTGTGA
AGGGTATCCTTTTGAACCCCCTGCCATCAGTGGACCTGTGATTATCTGCTTGGCATATTATACCCTGGAA
ATGGAGATTCAAGATCTGCAGCGGCGAGTAGAACAGCCCCTCTATGGCTTAGATGGCAGCGCTGCAAAGG
AGGTGTCAGAGGAGCAATCTGCTCTGCCCACCCTGATGTCAGTGATGCTAGCAAAACCTCGGCTTGACAC
GGAGCAGCTGGCACAGAGGGGAGCTGGCCTCTGCTTCACTTTTGTTTCAGCCAACTGTGATTTGAGGCGG
CAGATTGATGAGCAGCAAAAGATGCTAGAGAAGTACAAAGAACGATTGAATCGATGTGTGACAATGAGCA
AGAAACTCCTCATAGAAAAGTCAAAACAGGAAAAGATGGCATGTAGAGATAAGAGCATGCAAGACCGCTT
GAGATTGGGCCACTTTACCACTGTTCGACATGGGGCCTCTTTTACTGAACAATGGACAGATGGTTATGCT
TTTCAGAACCTTATCAAGCAGCAGGAAAGGATAAATTCACAGAGGGAAGAGATAGAAAGACAACGGAAAA
TGTTAGCAAAGCGGAAACCTCCTGCCATGGGACAGGCCCCTCCAGCAACCAATGAGCAGAAACAGCGGAA
AAGCAAGACCAATGGAGCTGAAAATGAAACGCATGCATGTAGGGAATACCGGATTCACAAAGAACTGGAT
CATCCCAGGATAGTTAAGCTGTATGATTACTTTTCACTGGACACTGACTCGTTTTGTACAGTATTAGAAT
ACTGTGAGGGAAATGATCTGGACTTCTACCTGAAACAGCACAAATTAATGTCGGAGAAAGAGGCCCGATC
CATTATCATGCAGATTGTGAATGCTTTAAAGTACTTAAATGAAATCAAACCTCCCATCATACACTATGAC
CTCAAACCAGGTGTGGGAATAAGAGTTCTGGCCCCACAGTCTGGGTTTGAAAGGATCATGGATGATGATA
GCTACAATTCAGTGGATGGCATGGAGCTAACGTCACAAGGTGCTGGTACTTATTGGTATTTACCACCAGA
GTGTTTTGTGGTTGGGAAAGAGCCACCAAAGATCTCAAATAAAGTTGATGTCTGGTCAGTGGGTGTGATA
TTCTACCAGTGTCTCTATGGAAGGAAGCCTTTTGGCCACAACCAGTCCCAGCAAGATATTCTACAAGAAA
ATACGATTCTTAAAGCTACTGAAGTGCAGTTCCCGCCAAAGCCAGTAGTAACACCAGAAGCAAAGGCGTT
TATTCGACGATGCTTAGCCTACCGAAAGGAGGACCGCATCGACGTTCAGCAGCTGGCCTGTGACCCCTAC
TTGCTGCCTCACATCCGAAAGTCGGTCTCCACGAGTAGCCCTGCTGGAGCTGCTATCGCATCAACATCGG
GGGCGTCCAATAATAGTTCTTCAAATTGA
>g.016364t.1 CDS=2-8631	.
ATGGAGGTGGRGATGACCTTCAGGATCCTGTCTGTCTTGGACCTTAGAGATCTATTTCCTGGAGGCTGGA
CTGGGATGGGGACTGTGGTRCCWATGCCCCGCATCATGGGGCACGGCATGGTGGAGCTGGCATTGAGGCT
GATAGACTTCACTGCTGACCAGATCGAAGAGTTCAAAGAGGCTTTCTCGTTGTTTGACCGGACACCTACT
GGAGAGATGAAGATCACCTATGGGCAGTGTGGAGACGTACTGCGGGCACTGGGYCAGAACCCCACCAATG
CGGAGGTGCTGCGCGTCCTGGGCAARCCCAAGCCTGAAGAGATGAATGCCAAGATGCTGGACTTTGAGAC
GTTCCTGCCAATCTTGCAGCACATCTCCCGCAACAAGGAGCAGGGCACCTATGAGGACTTTGTGGAGGGG
CTGCGTGTGTTTGACAAGGAGAGCAATGGGACAGTCATGGGTGCTGAGCTTCGCCATGTCCTTGCCACCC
TGGGAGAGAAGATGACTGAGGCCGAAGTGGAGCAGCTGTTGGCTGGGCAAGAGGATGCCAATGGCTGTAT
CAATTACGAAGTGTCCAACATCTGTACCACACGAGGTGTCCGCTCCTGCCAGCAATGTCTAGCTGTGAGT
CCTGTGTGTGCCTGGTGCTCAGATGAGGCCCTGCCTCTGGGCTCTCCCCGCTGTAACCTGAAGGAAAATC
TGCTGAAGGATAACTGTGCCCTGGAATCCATTGAGTTCCCCATCAGTGAGGTCCGCATCCTGGAGGCCAG
GCCCCTTAGCAACAAGGGTTCTGGAGACAGTTCCCAGATTACTCAAGTCAGCCCTCAGAGGATTGCGCTG
CGGCTCCGGCCAGATGATTCAAAGAATTTCTCCATCCAAGTTCGGCAAGTAGAGGATTACCCTGTGGACA
TCTACTACTTGATGGACCTGTCTTATTCCATGAAGGATGATCTGTCGAGCATCCAGAACCTAGGCACCAA
GCTGGCCTCCCAGATGCACAAGCTCACCAGTAACTTGCGGATTGGCTTCGGGGCTTTTGTGGACAAGCCT
GTGTCTCCATACATGTACATCTCCCCACCAGAGGCCCTCAAAAACCCCTGCTATGAAAGGGAAAGCCATT
GTGATGGCTCGGGCGATGTGAGGGGTTTGGAGTCTGAAAGTATGAAGACCACCTGTTTGCCTATGTTTGG
CTACAAACATGTGCTGACGCTAACTGACCAGGTGACCCGCTTCAATGAGGAAGTGAAAAAGCAGAGTGTG
TCACGGAACCGAGATGCCCCAGAGGGCGGCTTTGATGCTATCATGCAGGCTACAGTCTGTGATGATTATC
CCTCTCTGGGACTGATGACAGAGAAGCTATCCCAGAAAAACATCAATTTGATCTTTGCAGTAACGGAAAA
TGTGGTCAATCTCTACCAGAACTACAGTGAGCTCATCCCAGGGACCACAGTGGGGATTCTGTCTACGGAT
TCCAGCAATGTCCTTCAGCTCATTGTTGATGCTTATGGAAAAATCCGCTCTAAAGTGGAGCTGGAAGTGC
GTGACCTCCCCGAGGAGTTGTCTCTATCCTTCAACGCCACCTGTCTCAACAATGAGGTCATCCCGGGCCT
CAAGTCTTGTGTCGGCCTCAAGATTGGAGACACGGTGAGCTTTAGCATTGAGGCCAAGGTGCGAGGCTGC
CCCCAGGAGAAGGAGAAGTCCTTCACCATCAAGCCCGTGGGCTTCAAAGACAGCCTCACCGTCCAGGTCA
CCTTTGACTGTGACTGTGCCTGCCAGGCCCAGGCTGAGCCTTCCAGTCACCGCTGCAACAATGGCAATGG
GACCTTTGAGTGTGGAGTGTGCCTCTGTGGGCCTGGYTGGCTGGGGTCCCAGTGTGAATGCTCAGAAGAG
GACTATCATCCCTCYCAGCAGGACGAGTGCAGCCCCCGGGAGGGCCAGCCCGCCTGCAGCCAGCGGGGCG
AGTGCCTGTGTGGCCAATGTGTCTGCCACAGCAGTGACTTTGGCAAGATCACGGGCAAGTACTGCGAGTG
TGATGACTTCTCCTGTGTCCGCTACAAGGGGGAGATGTGCTCAGGCCATGGCCAGTGCAGCTGTGGGGAC
TGCCTGTGTGACTCCGACTGGACCGGCTACTACTGCAACTGTACCACGCGCACTGACACGTGCATGTCCA
GCAACGGGCTGCTGTGCGGCGGTCGGGGCAAGTGTGAGTGTGGCAGCTGCGTGTGCATCCAACCTGGCTC
CTACGGGGACACCTGCGAGAAGTGCCCCACCTGCCCTGACGCCTGCACCTTTAAGAAGGAGTGTGTGGAG
TGTAAGAAATTTGACCGAGGAGCTCTCCATGATGATAATACCTGCAACCGTTACTGTCGTGATGAGATTG
AATCTGTGAAGGAGCTTAAGGATACTGGCAAGGATGCAGTGAATTGTACATACAAGAATGAGGATGACTG
TGTCGTCAGATTTCAGTACTATGAAGACTCCAGTGGAAAGTCCATTCTCTATGTGGTAGAAGAGCCAGAG
TGTCCCAAGGGTCCTGACATCCTGGTGGTCCTGCTTTCAGTGATGGGGGCCATTTTGCTCATTGGCCTTG
CTACTCTGCTCATCTGGAAGCTCCTCATCACCATCCATGATCGGAAGGAGTTTGCTAAATTTGAGGAAGA
ACGAGCCAGAGCAAAATGGGACACACCTCTGTTCTGGAAATTGGGAGATGGTCCCATTGTCCTTATTATT
CCTGGAAACCACCCAATTCCCTCTCTACCCCATAGTGACCACAGGCCACATCGGTGTGTGTGTTTAGCAC
TTGAGAAGGCCCGTAAAATTTTCAGTAAAATTCAGAGTGCATTCCAGAATGCCCTGAAGATTTTCTGTAG
GATAAAAAGTGGTCTAGTTGCAACTGATGAACTGGCTGCTGTTTTGAATAGCATGGATATCCCTGTAATC
CCTGAAACTTTTCAGGAAGTGATAAAACATGCTAGTATAGACAAGAATGATGAAATACAAGTAGAAGAAT
TTGGAAAAGTAGTAAAGGACATGTGTGATGCCTCCAGGTTAAAAGATGACAACATGGTAAATGTTAAAGA
CTGTATGAAGGCTTTGAAGAACACCCAGGAATTTTCCAACTTTATTGCATTGAATAACATCATCGATACA
TTGGACTCTATGGAAGAAAGTGATCAGTCTTATAAGGACAAATATGCAGATACACTTGGAAACACCAATA
GAATTTATTTCACTGATGAAATTCTTCAAGAAATACTGGATGATTCCTTTGTTGAGGATTTTAGGAAAGA
GACTTTGTCTTCAAATCTGAAACTACCAAAAGCAGATGGAGATAAAGATCAGTTTTACATCAACATTCAC
AAAAATGATTTTAAAGTTATTCCGGACCTTCAGCAAAATTTAAATGCCATTGGAATCTATTTAACAGATG
ATAAAATAAAGGAGGCCTTGGATAATACTAATCCTAATGAAATAGAAGATGCATGTAACATTGTTAATAG
TGTCTTTGATGGGAATATTGAAGTTAAAGACCTTTTATCTGCCTTAGAGAGCCTGGAGAAACCTTTAAGT
AAAGAAAAACCCCAGGCGTTACTGAACTGTGCAACAGCTGATGCCTTAAACAAAGTCACCAATGAGAAAG
TTGATGTTGATGATGTAAAATCTATGCTGAAAGGCCTGGGAATATATTTCCCAAAGGAAGAATTACAGGA
GGTGCTTACATCCATTCCTCTTGATAAGGATGGAAAAGTAAATTTAGAAGAATTTATTGGCAATTTAATC
AATTCAGGATCTTCAACTCTACCTGAAACTGCTGGAAATGTATCTCAGAATAAAATGTTGGATGATGTGA
AATCCATTAAGGCTAATGGGAAGGTTGAACTCAGCACATTGATGGATGCAGCGACTGATGTTACAGGAGG
AATTGTTGATGTGGCTGAATTAGACACTGCTTTGCAAAACATGGGAATTAAACTCACAGGAATGGAAAGT
AACAATTTGTTAAAGAACCTACCTGTTGATGCTGCTGGGAAAGTGTATCAGAACAGATTGTTGGATGGCG
TGAAGTCTATAAAAGCATATGGGAGAATTGTAATGAAAATGTTGTTTGATGGATTGAAAGCTTCTGCAGG
TGGAAGGGTTGAAGGAAGTAAAGTCAATACTGTTTTAGAAAACATGGGAATCAAGCTCACAGGAAAGGAG
CTTCAAAATCTAACAGATAACCTACCAGTTGATGGTTATGGGAAGGTTGATTTTGATAAATTGATGGATG
GAGTGAAAACTCTTACAGGAGGGGAAATTGATGTCAGTGATGTGGGAAATCATCTAGGAAACACAGGAAT
AGAGGTCACAAGAAAGGAATGGTTGACGCTGCTGAAAAATCTACCAATAAATGTTGATGGGAAAGTTGAT
CTGAAACAGGTAATGGATGCAGTGAAATCTTTCACAGCTAATGGAAAACTTGATCTGAGTAAAGTGATGG
ATGGAGTAAAAGCTATTATAGATGATGACAAGATCTTTCAAAACAGGTTGCGAGAAGTTCTGAAGTCTCT
AAAAGATGGGAAGATCAATACCAACGACTTGAGTGCTATACTGGAAAATATGGGAGTCAAGATCTCAAAT
AAAGATCATAAGGCTCTGACTAAAAATTTCCCTGCTGATGCTAATGGGATGATTGGTCTGAAAGAGGTGA
TGGATGGAGTAAAAGCTACTACAGGTGGGAAGGTCAATATCAACAACCCAGACACCACTCTGAGCAACCT
GGGGATCAAGCTTGCAGATACGGAACTTAAAGATCTGGCTAAAAACATGCACATTGGTGCTAATGGAAAG
TTATATCATAATAGATTACTGAAGGCTATGAAGTCTCTCAAAGGAGAAAAGATTGATTCTAGTGACCTAC
AAGATATTCTGAAAGACATGGGGATTGAGCTTGCAGATAAGGAGTACAAGCAACTGCTGAAAACACTGCC
CTTTGATGGAGAGGAAGTTGTTGATGTCAACGACATAGGAACGGTTCTAGGAAACATGGGAGTAGAACTC
ACTGATAAGGAACTCTTGCAACTGGTGAAAAACCTGCCAGTTGATATTAAAGGTAAAGTTGATCTGGAAA
AGCTGATAAATGAAGTGAAATCTTTTTCAGGAGGCAATTTTGATGTCAATAAGCTGGATACTCTTTTAGA
AAACATGGGAATCAGCATCAAAGAAAGAGAATTCATGGACCTGATAGAAAGACTGCCAGATGCTGATGAA
GGGAAGGTCAAACTAAATACACTGATGGAAGAATTGAATACTGTTCTAGCTGAAGGAAAGGTGTATCAAA
AAAGGTTGCTAGATGGTGTGAAGACTCTTAAAAGAGGAAAGATCGATGTCAATAACCTGAACACACTTCT
GAGGAACATGGGGATCAAGCTCAAAAATAAAGAATTTAAAAGTGTAGTACATCAACCTATGGATGATTAT
GGAAATGTATATAAAAATAGATTGCTAGATGATGTGAAATCTTTCAAAGGTGGAAAGGTTGATGTCAGTA
ACCTGGAAGACGCTTTAGAAAACATGAAAATCAAGCTCCCGGATAAGAAACTTAAAGATTTGTCACAAAA
CCTACCAACTGATGGAATCAAGATTCATGTTGATGAAGTAAGTGACATTTTGAAAAACACAGGGCTAGAA
CTCACACCTAAGGAACGCTGGAAGCTGCTAAGAACTCTGCCAATTACTTCTGATGGAAAGGTATATCGCA
GTCGATTGCTAGATGGCTTAAAGACTTTCCAAGGTTGGAAAATTTTAGAGAATAAAATAGAATTCCTTCT
GGAAAACTTGAACTATGATCTTGAAGAGAAAGAAATCCAAGATCTACACAATCATCTGAAAATTGACAAT
AATGGAAATATTTCACTGACCTCCTTTATGAGTACAGCAAAGTTATTTTCTGGTGGTAAAATTAATGCCA
GTGACAAACAACTCTATCTGGAAAATGTAGGAATTGAACTAACAAGGAAAGAAAGCCAGGATCTACTGAA
CATACTGCCACTGGATGATCCTTCTGTCCCTTATGATACATATTTTGCCTTAAATCGTATTTTGTCAGAT
GAGGGGAAAATTGAAGTAAATGTGGTAATGGACGAAGGAAAACTTTTTACAGGTGAGAAGGTTGATATGA
GTAACCTGAAAACCTTTCTAGGAAATATGGGGATAATGTTCACAGAAGATAAAGGCCTGAAACTACAGAA
TAAGCTTCCAGTTGATGCCAAGGGAAAGGTGTATGTGAACAGATTGATGAAAGAGTTAAGGTTTCTTGAA
GATAATGGGAATATTGACTTAAATGTGTTGATGGATGAAGTTAAAAATATTACAGGAGATGGAAAGGTGT
ATAAGAAGAGATTACTGAATACTGTGAAGCCTCTCAAAAGAAAACATGTCAGTGTCAAGAACCTGAACGC
TATTGTAAAGAACATGGGGATTCAGCTTGAGAAAGAGGACTACCAGGATTTACTGACCCAGCTGCCCATT
GATGGAGAGATAGTTAATGTCAATGATCTGAACAATGTGCTGAGGAAAATGGGGCTAGTACTCACTGATA
AGGAAAAGCAGCAGCTGCTGAAAACTTTCCCCATTCATACCAATGGAAAAGTACATAAAAATAGATTGCT
AAAAGGTGTGAAGGCCATCAATGGTGATAGAACAATTGGACTGAATCACTTGATGGATGCTATCAGTTAC
ATCAAGGCAAAAGGGATGGTGCCACCACATAAGTTGGTGAAAACTGGACATGATACTGAAGACAGAGTTA
CTGGCCCCATGGCAGTTTCTGACATTAAATCAAAACTTAAGCTGAATCCTCTAACAAAAATACCCAGCTT
CCATGGCAAGAGGTATAAAGATTTACCAGGATCTCTCCCCTGCCAATTACAACACAAGGAAAAGAGGCTG
AATACTTCACAAATTCAAGCCTTCCAAGATGCCTACAACTTCTTTAACAAGGATAAAACTGGCTGTATTG
ATTTACATGGAATGATGTGCACTTTAGCTAAGTTGGGAATGAATCTAACCAAGCGTGATGTCTATAATGA
[truncated: 23,081,858 more chars]
