# Supplementary material for: Inter-Island Whole-Genome Comparison Reveals Micro-Evolutionary Dynamics of the Red Fox, Stimulated Through Post-Glacial Sea-Level Alterations
Source: Genome Biol Evol. 2025 Aug 21;17(8):evaf152. doi: 10.1093/gbe/evaf152 (PMC12368961; doi:10.1093/gbe/evaf152)
Supplement: evaf152_Supplementary_Data [file evaf152_supplementary_data.zip › File TS/File TS/Transcripts_HNSw.fasta]

>g.0119t.1 CDS=2-303	.
ATGCAGAATCTAAGAAACAACGGACAGATGGGACTACGGAAAGCCGAGGACTTCTGTGGGACGGATCGAG
CAGCCGGAGGAGCGAAAATGTCCAGCGAGGAACCGGGCACAAGCCCCTGCAAATGTCATATGCCCACCAC
GCACGGCTACCCTCAGAAGACCCTGTCCCCCAAGGGCCACCATGTCAGCCAGCTGTTCCCAGGACTGACG
ACAGCTGATGTCATGCAACTGAGGCGGGACCCAGGATCAGGACCCACGGCCCTCATCCCGAGGGACCCCA
ACAGCGGCCCCACAGAGGGCTGA
>g.0134t.1 CDS=2-285	.
ATGCGTGGTGACAGCTGCTTCAGAGGGAAGAGCGTCCGCTCTGAGACCCGGAACTTTCCATCCTGGTGGA
GTGGGGGTCCCCTGGGCAGGAAGCCCGCACACCCACCCTGCACGCACATTTCCCTTCTGAGAGTTGGGGG
GTCGAAGAGCCGGGGACTTGGGGGGAATGGGAGTGTCCTGGTCGTGACCCGGGGCAAGGGTGCGCTCTCC
CTGCTGGACGCTGTTCCACGGGGTGACGGCCCAGAAGAGCGTCTGAGGCAGAGCCACACGGACGCGGGAC
ATTAG
>g.0153t.1 CDS=2-303	.
ATGGCGGACAAGACACGCAAACTGCGCCCCAGGACCCTGTTCTCAGTGTCCCCTGCCAAGCGGTGGGAAG
CAGGAAGCAAGAGGGACTTGCTGAAAACCTGGACCTGCGTGCCCCGCGGCGCCTCCAGCGTCAGATCGAC
ACCCAGCAAACCTAAGCACCGACCCAGCAGCCGAGTCGCTGTGCGCGTCCTCCTGGCACATCCCCCGGCC
GCGGTAGGACCTGTTCCCATCACCAGCCTGCTGCTTCAGGACATCACCCTGCTTCTTGCCGTGCAGGTGT
GCAGCACCTGCTTCTTGCTGTGA
>g.0156t.1 CDS=2-894	Meteorin-like protein(metrnl)[SwissProt]
ATGAATAAATGGAGCCAGGCGTACCCCGTGAGATGTGCGGGGCGCGGGCTGACGCACGAGGCCCACAGGA
AGGAAGTGGAGCAGGTGTACCTGCGCTGCTCCGCGGGCTCGGTGGAGTGGATGTACCCGACGGGGGCTCT
CATCGTCAACGTGCGGCCCAACACCTTCCCGCCTTCTCGGCACCTGACTCTGTGCATCAAGCCCCTCAAG
GACTCCTCAGGGGCCAATATTTATTTGGAAAAAACTGGAGAACTGAAGCTGCTGGTGCGGGACGGGGACC
GCGGGCCCGGCCAGGTGCGCTGCTTTGGCTTCGAGCAGGGCGGCCTCTTCGTGGAGGCCGCGCCCCAGCA
GGACATCAGCAGGAGGACCACGGGCTTCCAGTACGAGCTGACCAGCCGGCACGCGGAGTCGGACCTGCAC
GCCCTGTCAGACCCGCGCAGACAGAAGTCCTTGTCGTCAGATGCCAGGCCAGGCGTCCTGCTCTCGCTCC
CGGGCACGGACGACCTCACGGGCCCAGCCCCCTGCCGCCCTTGCAGTGACGCGGAGGTGCTGCTGGCCGT
CTGCACCAGCGACTTCGTCGTCCGAGGCTCCATCCAGAACGTCACGCACGCTCCGGAGCAGCAGGAGTCG
ACCATCCACCTGCGCGTGAGCCGCCTCTACCGGCAGAAGAGCAGGGTGTTCCGGCCGGCCCCGGAGGGCG
GCGGCTGGCGGGGGCGGGTGGCCACGCTGCTGGAGTGCGGCGTGAGGCCCGGGCGCGGCGAGTTCCTCTT
CACCGGCCACATGCACTTTGGGGAGGCCCGCCTCGGCTGCGCCCCGCGCTTCAAGGACTTCCAGAGGATG
TACCGGGACGCCGAGGAGAGGGGCCTGAACCCCTGCGAGATGGGCACGGACTGA
>g.0160t.1 CDS=2-855	UDP-GlcNAc:betaGal beta-1,3-N-acetylglucosaminyltransferase-like protein 1(B3GNTL1)[SwissProt]
ATGAGCTCACCGATTGAGCCGCCGCACAGCCAACGTGGTCTACTTGGTTTTGCTCGTGAGCCTAAAACAT
CCATCATCCTCCCGGTGCACAACGCCGAGCGCTGGCTGCACGAGTGCCTGAGGTCGGTTCTGCAGCAGGA
CTTCGCAGGCCCCATGGAGCTGTCGGTTTTCAACGATGCCAGTAAGGACCAGTCTCTGAGGATCCTGGAG
GAGTGGAAGGCGAAGCTGGAAGATTCTGGCATCCCCGTGGTCATTGGCGGGCACGAGTCTCCTTATCCGC
GTGGAGTTGGATATTCTAAAAATCAAGCAATAGCACAGAGCTCGGGGTCTTACCTTTGCTTTTTGGATTC
GGACGACGTGATGATGCCCCAGAGGGTGAGGCTGCAACTGGACGCTGCTACCCGGCACCCGACAAGTATC
ATCGGTTGTCAGGTGAGGAGGGAGCCCCCCGACTCCACGGAGCGGTACACGCGGTGGATCAACCAGCTGG
CGCCGGAGCAGCTCCTCACCCAGGGTGTGCCCGAGGACCTGCTGCTCTTCTACAACCACCTGCGGAAGGG
CGGCGGGGTCGTGCGCGTGGACCGGAGCCTCGTCCTCTACCGCTACCACCCGGACGCGGCCACGCACTCC
GTCCTCGAGACGACCATCTGGACGCACCGAGTCCGGTTCCTGGAGGAGCGCGTCCTGCCGCACTGGGCCG
CCTTCACCATCTGGAACGCGGGCCGCCAGGGGCGCCGGCTGTACCGCAGCCTCTCTGCGGGGGCGCGGCG
CAAGGACCTCACCGGGGGCGAGTTCGAGGCCAACCTGCGGTCACTAAACCTGCAGGAGGGCCGGGACTTC
CTTCACTTCAGCTGA
>g.0167t.1 CDS=2-2610	Tubulin-folding cofactor D(TFCD)[SwissProt]
ATGGGGCCTGGCACCAGCCGCCGTCCCTTGGGGGAGCCCTGTCCCCGCGTCCTGCGGTGGACGCAGGGCC
TGGCGCCTTGGGTGCTGACCGTCCTCAGGACTCAGTACGTGGGTCACAGGATGCGTTTCTTGAGATTAGG
TTCCCTTCTGGCGACTGTGGGGGGAGCGTCCCCGCTGCCCTCTGCGTGGACCCTGTCCRTTGTTCCCGTG
ATCCTGAAGGCGCTGACCTATGAGGAGAAGCGGGGCTCCTGCAGCGTGGGCACGAACGTTAGAGATGCCG
CCTGCTATGTGTGCTGGGCCTTTGCACGTGCCTACGAGCCCCGGGAGCTGCAGCCCTTCGTGGCCGCCAT
TTCCAGGTTCCCTCCCGCCGTGTACCGTTCGGGGTTTGGCAGACTCCGAGTTGGCTGCGACAGCGCCCTG
GTGATTGCCACGGTGTTTGACCGAAACATAAACTGCAGGAGAGCAGCCTCTGCCGCTTTCCAGGAGAATG
TGGGAAGACAGGGCACTTTCCCCCATGGAATCGACATTTTGACCGCAGCGGACTACTTTGCTGTTGGCAA
CAGGGCTAACTGTTTCCTGGTTATAAGCATGTTTATCGCCGGCTTTCCTGAGTACACGCAGCCCATGATA
GACCACCTGGTGGCCATGAAGATCAACCACTGGGATGGGGTCATCAGGGAGCTGTCCGCGAAGGCTCTGC
ACAACCTGGCCCAGCGAGCGCCGGAGTACAGCGCCACTCACGTTCTCCCCTGCCTGCTGTCGAAGACGCA
GAGCCTGGACCTGCACACGCGGCACGGGGCTGTGCTCGCCTGTGCGGAGCTCGCCCGCGGCTTGTACCGA
CTCGCCGTGCAAGAGGACAGGCCCGTCGCAGACTACCTGGATGACGCGGCCGTGCACGGCCTGAAGCAGA
TCCACCAGCAGATCCTCATCCGGCCTGTGCCGTCCAGTGGGTGCTGCGGTGCCGCGCGGCGGTGGGGTCG
CTCTACGACCACCAGTTATACAGAATCCCTTTTCCGGACACCTCTGGCTCGAAGGCACAGGCACACCTCT
GTTCCCCTTAACAGACCCCCGCCGGCCTGTGCTGGAGCCAGAGTGGGTCTAGGAGGAGAACTCATGAGAC
AAGCAGTGTGCGTTTTAATAGAAAACTTGTCCCTTTCCAAAATGCCTTTTAGAGGTGACGTCGTCATTGA
GGAGCTGCTGCGGCAGTACCTGGCCGACCTGCAGAGCCCCGAGGAGATGGCTCGCTGCGGCTTCTCGCTG
GCCCTGGGCGCCCTGCCTCGCGTCCTCCTCCAGGGCAGGCTGCAGCAGGTGCTGGCCGGCCTGGGAGCCG
TGACCGCCATCTGTCCCAAGGACGTGAGCTTTGCCGAGTCCAGGCGGGACGCCTTGAAGGCGATCTCGAG
GGTTTGCCAGACGGTCGGCGTGAGAGCAGGAGGGGCCCCAGACGAGGTTGTGTGTGAAGAGAACGTCTCC
CAGATTTACCGCACGCTGCTGGGCTGCCTGCGCGACTACACCACCGACAGCCGAGGGGACGTGGGTGCCT
GGGTCCGCGAGGCCGCCATGACCAGCCTGAGGGACCTGACGCTCCTGCTGGGGAGGGAGCAGCCTGAGCT
GCTGGAGGCCAGCATCTGTCAGCAGGTCATGTGTTGTGTGGCCCAGCAGGCGAGTGAGAAGATCGACCGG
GTCCGTGCCCACGCTGCGCGGGTGTTCATGACGCTGCTGCACTGCGACGGCGCCCCCCTCCCTCACGTGC
CCCACCGAGGAGAGCTGGAGGAGCTCTTCCCCAGGTCTGACGTGGCCTCTGTGAACTGGAATGCGCCGTC
CCAGGCCTTCCCTCGTATCACCCGGCTTCTGGGGCTGCCCGCCTACCGCTACCACGTCCTGCTGGGCCTG
GCTGTGTCCGTGGGTGGCTTGACGGAGTCCACGGTCAGGTACTCGACGCAGAGCCTCTTCGAGTACATGA
AGGGGATTCAGAACGACCCGCAGGCCCTAGAGGGCTTTGGGGGGACCCTTCTGCAGCTCTTTGAGGACAA
CCTTCTGAACGACAGGTCTGACGTGGCCTCTGTGAACTGGAATGCGCCGTCCCAGGCCTTCCCTCGTATC
ACCCGGCTTCTGGGGCTGCCCGCCTACCGCTACCACGTCCTGCTGGGCCTGGCTGTGTCCGTGGGTGGCT
TGACGGAGTCCACGGTCAGGTACTCGACGCAGAGCCTCTTCGAGTACATGAAGGGGATTCAGAACGACCC
GCAGGCCCTAGAGGGCTTTGGGGGGACCCTTCTGCAGCTCTTTGAGGACAACCTTCTGAACGACAGGCAG
GACCGGAACATCGCGGTGAGGAGCATCGCTTGTTCTCTGAGGCATCTTGGCTGCATCGTCTTTGCCCAAC
TGCGTTTCCACGAAGGCGGCATGTGGATCCCGTGGGTCTTGACCTCGGGATTCGGGGTGTTCCCCAAAGT
CCTCCAAGAGTTGATCCTGGACTCCGCTGTCCGCTGTCCTGGGCAGGCGGGCCCTGGTCACGCAGCACAG
ATGCGGGCCCCGTGGGCGCACCGTGTCCGTGGGAGGCAGCGGAGCTCAGCCTGTGCTCTGCTCCGCCTGA
ATAGCACCGAGCGTGACTGA
>g.0187t.1 CDS=2-288	.
ATGCGACACCACATGGCGGAGGGCTCAGCGTCCCCTCCAGGGCACAAGGCGGATGGCGCTACGGAGGACG
CTCCAGGCCAGCTCCATACCACAGGGCCCCACCGACGCAGCACGTGCCCACGGAGGCGGCCCACACTCCG
GACCCACACGGAGTCCCGAGAGGAACTAGGACAGCGGTCCTTTAAGCCACCACGGTCTGGGGTGCTCGTT
ACCCAGCCACAGCACCCGGCCCCAATGAGCAGGACGCCCCCCATCAGACCCACGGCACGTGGAGCTGGCG
GCAAATAG
>g.0188t.1 CDS=2-2046	Zinc finger protein 750(ZNF750)[SwissProt]
ATGAGTCTCCTCAAAGAGCGAAAACCAAAAAAGCCGCATTACATCCCAAGGCCTCCAGGAAAGCCCTTCA
AGTATAAGTGTTTCCAGTGTCCCTTCACTTGCAATGAAAAGTCTCACCTGTTCAACCACATGAAGTACGG
TCTCTGCAAAAACTCCATCACCTTAGTGTCAGAGCAGGACCGAGTGCCGAAGTGCCCCAAATCCAACTCT
CTGGACCCCAAGCAGACCAATCAGGCAGACTCGGCAGCAAAGCCCACCTCCGCCAAACCCGTCGCCAACG
GGCTCCCACACTTTGATGCCAAGCTCCAGCAAAGCCTCACCAAGGATGACGTGAAGGAAAATCTAGAACT
GCACGCACGTGGGCCCCACAGGGGCCCAGGACAGAAGCCCACCCTCCACGAGGAAGCTGCACCCCCGAGT
CCAGCTCCAGAAGCCCCGCGGGGCACCCAGCCTGTCCTGGAAGGCATCGTGCGGCCCTCGGCATTCGTCC
CAGTGGGGGAGCACAGGCTGAAGGGGCCAGAACACGCTGAGGCCCCCGAACTGCTGGCGCTGCCCAACCC
CACGGCCAAAGCCACCGCCTTCCACACCAAGTCTGCATTCCACACTCCCGGCTACCCATGGAAGGCTGGC
TCGCCTTTCCTCCCGCCCGAGTTCCCACACAAAATCCCTTCTACAAAGGGGTTTAGTGCCATTTCCCCTT
ACGTGCACCCCGCGATCCCAGAGTACCCGCCGCACTTCTACACTGAGCACGGACTGGCCACCATCTACTC
GCCCTACCTACTCGCCGGGAACTCACCCGAGTGCGATGCCCCCCTGCTGCCTGTCTACGGGGCCCAAGAC
CAGAGGCACCTGCTGCCTCCGCCGGGGCCGGTCCCGAAGCACCTGAACCCCCCCTCGGCCTACGACCATT
ACAGGTTCTTCCAGCAGTATCACCCCAACCTGCCCATTCCGTACGGGTTTTACAGACCAGAGGCTGCGTT
CTCCTCCTACGGTCTCAGACTCCCGGCCGTCGCAGGTGTTTCCAGAGATCAAAGCTCCCACCTCCTGGAA
GAAGCTGCCCTGCTCTACCCGGCCCTGAGTCCGTCCAAGTCAAGTCCTTCCAGCACCCACAAAAAGCACA
CCGAGTGTGAGAAGGGGAGCCCAAGTCCCGAGGCTGAAGATCGCCCCAAAGACGAGCAGAGGGACGCAGA
GGGGACCAAAATGAGCCCTCGAGCCGGCAGCGCGGCCACGGGCTCCCCGGGAAGGCCGAGTCCCACCAAC
TTCACGCAGACAAGTCAGCCGTGCGCCGGGCCGTGCGGCCTCTCGGACAAGCCAGGCCCCGGCGTCCCGG
GACGGCTCCACCCGCCCGAACACGGCCTCACAGCCTTCAGGCCTGTCAAGAAGAGCGCAGAGCGCCCACA
ATCGCAGGTTCTGGAGAACACAGACGAGTCTCCAAAGAGCCTGGACGCCACGAGCGGAGACGCTGCGGGT
GCGGGTGCGACAGGAAGTGCCTCCCCCGGCCCGGAGGCCACCCCGTCCAGCCCGGAGGACAGCTCCCGGA
CAGCCCCGCTGAACCTCTCCAGGAAACCAGAGGCTCCGCCAGCCACGCACGGCCCCGCGTACAAGGACTT
CGCGGAGCTGCAGGACGTGCCTCTGAACCTAGCCGAGGATGGGCCCGAGCAGGCGCAGACAGACCCCAGC
AGCCCCGACGCCGCCGCACGGCCCCCAACGGCGCCCCCCGCGAGGGCCCAGGAGCCGGCAGCGGTGGACA
GCAGCGACGAGCAGAAGCAGACGGCGGCCGTGGCCCTCTGCCAGCTGGCAGCCTACAGCCCGGGGACCGT
CCGGGTGGGCGACGGGGAGCCCACGGCCCCAGAGTCCACCTGCCAGCAGGATGCACCCACGGTCCGCGCC
ACAGGGAACCAGGAGGCTCAGTGTGACCCCAGACCCAGAGCGCAAAAGAGGACAAGTCCGAGGGATGCAG
GGAAGTCCCAGCAAGGGACCAAGAAGACGAAGCCGAGCGACACAGCCAGAGTGTTCACTCTCCGGAAAAG
AACACGGGTGTCCTAG
>g.01102t.1 CDS=2-921	Tubulin-specific chaperone D(TBCD)[SwissProt]
ATGGACAAGTACCAGGAGCAGCCTCATCTGCTGGACCCGCACCTCGAATGGATGATGAACTTGTTGTTGG
ATATAGTGCAAGATAAGACATCTCCAGCTGACCTCATACACCTGGCTTTTAAATTTCTTTACATCATCAC
CAAGGCCTACCTGGTTGTCAGTGACAAGGCCCGGGATGCAGCCGCTGTCCTCGTGTCCAAGTTTGTCACG
CGGCCTGATGTCAAGCAGAAGAAGATGGCCGGCTTCCTGGACTGGAGCCTGCACACCTTGGCCCGCTCCT
CCTTCCAGACCATCGAGGGGGTCATTGCCATGGATGGCACGCTGCAGGCCCTGGCGCAAATATTTAAGCA
TGGAAAGCGTGAGGACTGTTTACCCTATGCTGCCACCGTCCTCAAGTGCCTGGAGGGCTGCAACCTCCCC
GACAGCAACCAGACCCTGCTCCGGAAACTTGGAGTGAAGCTTGTGCAGCGGCTGGGACTGACCTTCCTGA
AGCCCAGGGTGGCAAAGTGGAGGTACCAGCGCGGCTGCCGCTCCCTGGCCGCCAACCTGCAGCCGCGCGC
GCAGGGTCCGGAGGGGTCGCAGATGCCCGCGGAGACTGCTGACGGCGACGGCGACGGCGACTATGACGTG
CCCGAGGACGTGGAGAGCGTGATAGAGCAGCTGCTGGTTGGGCTGAAGGACCAGGACACGATCGTGCGGT
GGTCTGCGGCCAAAGGGATTGCCCTGCGCTTGGATCTGCGACAGAACTTGCCCTCTGCCACTTGGCAGCA
CGCTAGCGTGCCCTGGCTCAGCCGATGCAGTGATAACAGTGTTGTCACCTTGCATGTTTGTGTCCACGTC
TGCTTGTGCGGTTCGGGCCTTGGAGAGACTGTTGACCAGCAGCGGTGCACACGTTTAGTTCGGAAACGGG
CATTGGTGTAA
>g.01104t.1 CDS=2-603	Fructosamine-3-kinase(FN3K)[SwissProt]
ATGGAGCACCTGCTGCGCGCCGAGCTGCGCACCGCCACCCTGCGGCCCTTCGGGAGCCCCGGGGCGGGCT
GCATCAGCGAGGGGCGCGCCTACGACACGGACGCGGGCCCCGTGTTCGTCAAGGTCAACCACAGGCCGCA
GGTGAACGAGTGGCAGGATGACTGGCCCACCTTCTTTGCCCGGCACCGTCTCCAAGCGCAGCTGGACCTC
ATTGAAAGGGACTATGCTGATCGAGAGGCCCGAGAACTCTGGCCACAGCTACAGGTGAAGATCCCGGATC
TGTTTTGTGGCCTAGAGATCGTCCCTGCCCTGCTTCATGGGGATCTCTGGTCCGGGAACGTCGCCGAGGA
CGACGTGGGACCCATTATTTACGACCCAGCTTCCTTCTACGGACATTCTGAGTTTGAACTGGCCATTGCG
TTGATGTTTGGGGGGTTCCCCAGATCCTTCTTCACTGCCTACCACCGCAAGATCCCCAAGGCTCCGGGGT
TCGACAAGCGGCTGCTGCTGTACCAGCTCTTTAACTACCTGAACCACTGGAACCACTTCGGGCAGGGGTA
CAGGAGCCCCTCCCTGGGCACCATGAGGAAGCTTCTCAAGTAG
>g.01109t.1 CDS=2-780	Fructosamine-3-kinase(FN3K)[SwissProt]
ATGTTTGAAGGTGAGATGGCAAGTCTGACTGCCATCCTGAGGACGGACACGGTCCGCGTGCCCAAGCCCA
TCAAGGTCCTTGATGTCCCGGGTGGCGGCAGCGCGCTGGTGATGGAGCACGTGGACATGCGGGCTCTGGA
CAGCCACGCCGCCAGGCTGGGAACCCAGCTTGCCGACCTACATCTGGAGAACAAGAGGCTTGGGGAGACG
CTCCGGAAGGAGGCCGGCACCGTGGGGAAAGGAGGCGGGCAGGTGGACCGGGCCTTCGTGGACAAATTCG
GGTTTGACGTGGTGACGTGCTGTGGATACCTCCCCCAGGTGAACGACTGGCAGGACGACTGGGTGACCTT
CTATGCCCGGCAGCGCATTCAGCCCCAGATGGACATGGTGGAGAAGGGGTCTGGAGACAGGGAGGCCCGG
GAGCTCTGGTCTGCTCTGCAGCTGAAGATCCCCGACCTGTTTCGTGACCTGGACATCGTCCCGGCCCTGC
TCCATGGAGACCTCTGGGCCGGAAATGTCGCGGAGGACTCCTCTGGGCCCGTCATCTTTGATCCGGCTTC
CTTCTACGGCCACGCGGAGTACGAGCTGGCGATAGCCGGCATGTTCGGAGGCTTCGGCCGCTCCTTCTAC
TCCGCCTACCACGGCGCCATCCCCAAGGCCCCGGGCTTCGAGGCTCGCCTGCAGCTCTATCAGCTCTTCC
ACTACTTGAACCACTGGAATCACTTTGGATCGGGGTACAGAGGGTCGTCCCTGAACATCATGAGGAACCT
CGTCAAATGA
>g.01111t.1 CDS=2-390	.
ATGGAGGCTCTGCTGAGGCGGGAGCTGGGCTGCGACTTCGTCAGGGCGACGGGTCACTCGGGGGGCGGGT
GCATCAGCCAGGGCCAGAGTTACGACACGGACAGGGGACGCGTGTTTGTGAAAGTGAACTCCAAGGCGGA
GGCCGCCCTCCCTCCGGCAGCGTCCTCGCCCTTGTCCCGCCTGTTGTCCCCCGACGGTCCCCCAACTGCT
CAGCAGCCCCCCTTGTTCCCGGTCACGTGGCAGCTCCCTGGTCTGACTCCCACCTGCACGGGGTTGGGGC
CTCGGGGAGACGGGCCTTGGGCGACCGCCGTGCTGGCGCTGCTGCAGCTGCCTCTTGCATTTCCTTTGTC
AGCAGAATCCATTGTCTTTTTCTGTTTTACTGGGATTTGA
>g.01123t.1 CDS=2-1914	.
ATGAACACCCTGGGCAGCCCGGTCCGCGCCTACGACTTCCTGCTCAAGTTCTTGCTGGTGGGCGACAGCG
ACGTGGGCAAAGGCGAGATCCTGGCGAGCCTGCAGGATGGCGCGGCCGAGTCCCCCTACGGCCACCCGGC
GGGCATCGACTACAAGACCACCACCATCCTGCTGGACGGCCGGAGGGTGAAGCTGCAGCTCTGGGACACC
TCCGGGCAGGGAAGATTTTGTACCATATTCCGCTCCTACTCCCGGGGCGCACAGGGCGTGATCCTGGTCT
ATGACATCGCCAACCGCTGGTCCTTTGATGGCATCGACCGGTGGATCAAGGAGATCGACGAGCATGCCCC
TGGGGTCCCTAAAATCCTGGTGGGGAACCGGCTGCACCTGGCCTTCAAGCGGCAGGTCCCCACGGAGCAG
GCCCAGGCCTACGCGGAGCGCCTGGGCGTCACGTTCTTCGAGGTCAGCCCCCTGTGCAACTTCAACATCA
CGGAGTCGTTCACGGAGCTGGCCAGGACCGTGCTGCTGCGGCACGGGATGGACCGGCTCTGGAGGCCCAG
CAAGGTGCTGAGCCTGCAGGACCTGTGCTGCCGAGCGGTGGTGTCCTGCACACCTGTGCACCTGGTGGAC
AAGCTCCCGCTGCCCATGGCCCTGAGGGGCCACCTCAAATCCTTCTCCATGGCCAGCGGCCTCAACGCCA
GGATGATGCACGGCCGCTCCTACTCCCTCACCGCCAGCTCCACGCACAAGAGGAGCGGCCTCCGCAAGGT
TATGAAACTAAGGGAAGAAAATGCCAAAGATACCTCTAGTTGCGTCGAGTCACAACACATCCAGATCGGC
AAGGAAACTACCGTTTGGGCCGTTTCGATTCAAAACATCACGGACAAGTGCATCTTCCGTCGCCCTGTGA
AGGTCATGGCCCCATGCAGCAGCCTCCGGGACAGAGAACTCACGTCGATCTTGGTGTATGACACACAGCA
CTGGAGAGACATGTTCGGAGTGGGAAAGCCAGTGGATGCTTTGCATGTGGGATGGAAAACGGATTCCGAG
TCTACAACACCGATCCGCTTAAAGAAAAAGAGAAACAAGTCCAGCAGCCTACCTGAGGTGACCGTGTGCT
GGGGCCTTAATCCTCGTTTGTCTGACGTCCCAGAGGTTCACCTGGACTTCGTGCTCGTGCGCTCACCCGG
CGTGTCCAAGATGAAGGGACCAGAGAGCGATGAGAGAAGCCTGCAAGTGATGATCTGGGATGACCTGAAG
AAGAAGACTGTCATTGAAATAGAGTTTTCTACAGAAGTCAAGGCCGTCAAGCTGCGGCGAGATCGAATCG
TGGTTGTTTTGGACTCAATGATCAAGGTGTTTACGTTCACACATAACCCCCATCAATTGCATGTGTTTGA
AACCTGCTATAATCCTAAAGGCCTCTGCGTCCTGTGCCCCAACAGTAACAACTCCCTCCTGGCCTTCCCG
GGCACGCACACAGGCCACGTGCAGCTCGTGGACCTGGCCAGCACCGAGAAGCCGCCCGTGGACATTCCAG
CCCACGAGGGCGTCCTCAGCTGCATTGCTCTTAACCTGCAGGGAACAAGAATCGCAACCGCATCTGAGAA
AGGGACCCTTATAAGAATATTTGATACTTCATCAGGGCATTTAATCCAGGAATTACGAAGAGGGTCTCAA
GCCGCCAACATCTATTGTCTGGCCTCCGCCAGCTTCCTCCCAAAGTACTTCAGCTCCAAGTGGAGTTTCT
CCAAGTTTCAGGTGCCCTCAGGCTCTCCGTGCATCTGTGCCTTTGGAACGGAGCCAAATGCCGTCATCGA
CGGCAGCTACTACAAGTTCCTATTCAACCCCAAGGGGGAGTGCATCCGGGACGTCTACGCGCAGTTTCTA
GAAATGACCGATGACAAGCTGTGA
>g.01141t.1 CDS=2-1587	Forkhead box protein K1(Foxk1)[SwissProt]
ATGGCAGAGCCAGGCCTGGGTCTGGCTGGTGACCAGACACAGAAGCTAGCAAAGGTGCGCTCCTTTTCTC
AAATGAGCCAGTGTGGTCCATTCAGGTGCACATTCAGGTTCCCGAGCACAAACATCAAGATCACGTTCAC
TGCCCTGTCCAGTGAGAAGAGGGAGAAGCAGGAGGCTCCCGAATCCCCGGTGAAGCCTGTGCAGGCCCAC
ATCTCGCCCCTGACCATCAACATTCCAGACACCATGGCCCACCTCATCAGTCCCCTTCCCTCCCCCACGG
GAACCATCAGTGCTGCAAACTCCTGCCCATCCAGCCCCCGGGGAGCAGGGTCTTCGGGGTACAAAATGGG
CCGTGTGATACCAGCTGACCTCAATTTAATGGCCGACAACTCGCAGCCAGAAAATGAAAAGGAAGCTTCT
GGTGGAGACAGCCCAAAGCCCAGAGTTGAAGTATTTGTGATGACTAGAAGATTTGAATTCTGGGCCTTTG
AAAGGACCAGAGCTGGTTCCTCACAGTGGCGGGAGTGCTCTGGGCTCCCCTCATCCTGCACATTAATATC
TCCTTCTGGAAGTGTTATTGGCTGGAAAACCATAGCCTTTGTGTTCGAGAGCTCGTTAAGCGCCCCAGCC
TCCCCCAATCACGCTGGAGTACTGTCTGCTCACTCCAGTGGAGCCCAGACCCCCGAGAGCCTGTCGAGGG
AAGGTTCACCGGCCCCCCTGGAGCCTGAGCCCAGCGCCCAACAGCCCAAGCTGGCCGTCATCCAGGAGGC
CCGCTTTGCCCAGAGTGCACCAGGCTCGCCTCTGTCTAGTCAGCCCGTTTTAATTGCCGTGCAGCGGCAG
CTGCCGCCAACGATCAAGCCCGTCACTTACACGGTCGCCGCTCCTGTGACCACCTCGACCTCCCAGCAGC
CTGTCGTGCAGACGGTGCACGTCGTCCACCAGATCCCCGCGGTGTCCGTCACCAGCGTGGCCGGCCTGGC
CCCCGCGAGCACGTACACGGTCGCCGGCCAGGCCGTGGTCACTCAGGCAGCGGTGCTGGCCCCTCCAAAG
GCAGAGCCGCAGGAGAATGGAGATCACAAAGAAGTGAAAGTGAAAGTGGAACCGGTTCCTGCGATCAGTC
ATGCCACGCTGGGCGCTGCCAGCCGGATTATTCAGACGCCACAGAGCACCCCTGTGCAGACGGTCACCAT
AGTGCAACAGGCACCTCTGGGTCAGCACCAGCTACCAATAAAAACTGTAACGCAAAACGGGACTCACGTG
GTGCCAATCCCTGCCGCTGTCCACGGCCAGGTGAACAATGGTAAGCAGCATCCTCCACGGTGTCTTGAAA
CCTTTACCTCTAATGAGTGTAGAAGGATTTTCCTCATCCTAGAAGCAGACCATATACCCACAGTGGCGAG
TCCTCTGCACATGTTGGCGACACATGCATCGGCGTCGGCCTCCCTGCCCACAAAGCGCCAGAATGGCGAC
CCGACGGAGCAGCCGGAGCTGAAGCGGGTCAAGACGGAGGACGGCGAGAGCATCGTCATCGCCCTGAGTG
TGGACACACCGCCGGCAGCCGGCAGGGAGAAAGGTGTCCAAAACTAG
>g.01158t.1 CDS=2-216	Forkhead box protein K2(foxk2)[SwissProt]
ATGCTCACGTCCACCGAGCCCTGCGACGAGTTGCGCCCGATGGTCACCGAGCGCTTCTTCATCAGTCGCC
TCCTGACGTCGTACACACACGGGGCACCTGAACAACTCGAAGGCCAGGGCACAGCTCCCAGCACAGCCAG
TACTGGGTACGACCTGACTCCCTGCAAACCGTACTACGAGGCCACCGTCGCTCGGAAGCCTACCAATAGC
AGTTGA
>trna_01169	tRNA-Gln
GGTCCCATGGTGTAATGGTCAGCACTCTGGACTCTGAATCCAGCGATCCGAGTTCAAGTCTCGGTGGGAC
CT
>g.01174t.1 CDS=2-1344	Probable cytosolic Fe-S cluster assembly factor GI11683(GI11683)[SwissProt]
ATGCTTGGTCTTTCCGGTTCTCGGTGCACTTGTCTGTCCTTTCAAAACATTTTTGAAGCCAAAAGAAACA
CCAGCGAACCGAAGGGAGAATTCCATAAGTTGGCTGATGCCAAGATATTTCTGAGCGACTGCCTGGCGTG
TGACAGCTGTGTGACCGCGGAGGAGGGACTCCAGGTTTCTCAGCAGAACGTCAAGGACTTCTTTCGAGTT
CTGAACCTCAATAAGAAATGTGACCCTTCACAGCACAAGGTGCTGGCAGTGTCGGTGTGCCCTCAGTCTC
TGCCTTACTTTGCTGCCAAATTCCGCCTCAGTGTGACTGATGCTTCCAGAAGACTCTGCGGCTTCCTCAA
AAGTCTTGGGGTGCACTATGTGTTCGATACAACAATAGCCGCGGATTTCAGCATCCTGGAGAGTCAGAAG
GAGTTCGTGCGTCGATACCAGCAGCACAGCGAGGAAGAGCCCGCGCTGCCCATGCTCACCTCCGCCTGTC
CAGGCTGGGTCCGATACGCCGAACGGGTGCTGGGCCACCCCGTTACCCCCCACCTGTGYACCGCCAAGTC
TCCTCAACAGATCATGGGYTCTCTGGTGAAGGATTATTTCGCCAGGCGGCAGAACCTGTCCCCAGACAAG
ATTTTCCATGTTATTGTGGCTCCTTGCTACGATAAGAAACTGGAGGCCCTTCGAGAAGACTTCCCCACCG
CTCCACATGGCTTCCGGGGTGCTGACTGCGTATTAACCTCAGGTGAAATCGCTCAAATAATGGAGCAGAG
TGACCTCACGGTGAAGGATGCTGCCGTCGACACTGTGTTTGGAGGCCCGAAGGAGGAGGAGGTGAGGCGC
CACGACGGAGCCAGCTCCGACGGGTACCTGGCGCACGTCTTCAGACACGCAGCCAAGCAGCTGTTTGACG
AGGACGTGGGGGAGGTCACCTACCGCACCCTGAGGAACAAAGACTTCCAGGAGGTGACCCTTGAAAAGAA
CGGGGAGGTTCTGTTACGCTTCGCTGCTGCGTACGGCTTCCGAAACATCCAGAACGTGGTTCTGAAACTG
AAGAAAGGCAGGTTCCCATACCACTTCGTGGAGGTGCTCGCCTGCGCGGGGGGATGTTTAAATGGCAGAG
GCCAAGCCCAGACCGAGGACGGGCGCACGGACAAGGCGCTGCTGCGGCAGATGGAGGGCATCTACGCGGA
CATCCCCGTGCGGCCCCCCGAGAGCAGCGCCCACGTGCAGGAGCTGTACCAGGAGTGGCTGGATGGGGCC
GACTCGCCCAGAGCCCAGGAGGCCCTGCACACCAAGTACCAGGGGCCCGGGCTCCCTGTGCTCAGCCGAG
ATATCAAGTGGTAA
>g.01183t.1 CDS=2-564	Cytochrome b-245 chaperone 1(CYBC1)[SwissProt]
ATGTACATGCAGGTGGAGTCCCGCAGCAGCTCCTGCCTCCATCTGAAGAGGGCTCCGGGCATCAGGTCCT
GGTCTTTGCTTGTTGGAATCTTGTCCATTGGCCTGGCTGCTGCATACTACAGTGGAGATAGTCTGGGCTG
GAAGCTCTTCTACGTCACGGGCTGCCTGTTCGTGGCCGTGCAGAACCTGGAGGACTGGGAGGAAGCCATC
TTCAACAAGAGCACGGGGAAGGTTGTACTGAAGACCTTTAGCCTGTATCGGAAGCTGCTGACTTTTTTCA
GAGCTGGCCACGACCAAGTGGTGGTCCTGCTGAATGACATCCGGGATGTGAACGTGGAGGAGGAGAAAGT
CCGGTATTTCGGGAAGGGCTAYGTGGTGGTGCTGCGGTTCGCGACAGGCTTCTCCCACCCGCTCACCCAG
AGTGCTGTCATGGGCCACCGCAGTGACGTGGAAGCCATCGCCAAGCTCATTGCCACCTTCCTGGAACTGC
ACCGTCTGGAGAGTCCTGCRGAGCTGTCTCAGAGCAGCGACAGTGAGGCTGATGGCCTGGGGACCCAGAG
CTAA
>g.01185t.1 CDS=2-1449	Hexosaminidase D(HEXD)[SwissProt]
ATGGTGAGTGGATACGAGACCATTTCAAACGGGGATCACAGCACCGAGGTTTTGCAGAGACTTAAGACTG
TTGAGCCGGCGCGTCTGCGGCAGGTCTTTCCTCTGTTCCATGCCCTTGGCGCCAACGGGCTCCTCCTCGA
GTACGAAGACATGTTTCCCTACGAGGGCCACCTCAGGCTGCTGAGAGCCAAGCAYGCGTACAGCCCCCCT
GAAATTAAAGAGATCCTACATCTGGCTACACTGAATGAGCTAGAGGTCATTCCGTTGGTGCAGACGTTTG
GACACATGGAGTTTGTGCTGAAGCACGAGGCTCTCGCTCACCTCCGAGAAGTGGCACTTTTCCCTAACAC
CCTGAACCCGCATGAGGCCGAGTCCCTGGCGCTGGTGGGAGCCATGATCAGCCAGGTCATGGAGCTGCAC
CCGGGYGCCCGGTGGCTCCATGTCGGCTGCGACGAGGTCTACTACCTCGGGGAGGGCGAGGCCTCGAGAC
GGTGGCTGCAGCAGGAGCACAACACCAAAGCCAGACTGTGCCTGTCCCACATGAAGGCGGTGGCCTGCCA
CGTGCTGGCCCGGCACCCGGCCACCAGGCCCCTGGTGTGGGACGACATGCTGCGGGCCATCCCCGAGGAC
CAGCTCGCAGCATCGGGGGTCCCACAGCTGGTGGAGCCCGTGCTCTGGGACTACGGGGCCGACCTGGACG
TCCACGGCAAAGCTCTTCTCATGGAAAAGTACCGGAAGTGTGGTTTTCTCCGGCTGTGGGCTGCCAGCGC
CTTCAAGGGGGCCACGGGGGCGAGCCAGGCCCTGACCCCCATCGAGCACCACCTCAGGAACAACGTGCAG
TGGCTGCGGGTGGCGGCCAGGGGGCCAGCGGACATGCTGCAGGGCATCGTCCTGACCGGCTGGCAGAGGT
ACGACCACTTCTCGGTGCTGTGTGAGCTGCTGCCCGTGGGGATCCCGTCCCTGGCCGTCTGTCTGCAGTY
GCTCCTACACGGAGGTTTTGCCGAAGATGTTAAAGCAAGAGTGGAGAACTTCCTCGGGATTTCAAACCTA
GAAACGACTGAYTTTACAGGCGAGGGCGCCGGCTCCTTCCCCGGCAGCGACATCCTGGCCCTCGTCACGC
ACGTCAGCCTCCACCTGCGCAGCTCCGTGGACGCGCTGCTGGAGAGGGACAGGTACGTGACCGGCTGGTT
TGGCCCCTACCACCGCCGGCGGAAGCTCATCCACCCCGTCATGGTCCAGCACATCCAGCCCCCAGCGCTC
AGGTGGAGCACCGTGGTGCAGGAGCTGGAGGCCGCCCTGCGGCGCGTCTTCTACCCGGACGCCGTGGAGG
AGTGGCTGGAGGAGAACGTGCGGCCCAGCCTGCAGCGGCTGCAGGCCTTGCTGCAGGACCTGAGGGAGGC
AGCCAACGCCAGCCCCAGCGCCAGCCCGCAGGCAGGTCAGGACCCCTGA
>g.01186t.1 CDS=2-663	2-oxoglutarate and iron-dependent oxygenase domain-containing protein 3(Ogfod3)[SwissProt]
ATGGGGGGTGATGATGGTGTCACCGAGGTCCTGGCTCACCGTGGCGAGATCCTGCCCGGACGGTTCATTG
AGGTGCCCTGCTCAGAGGACTATGACAGTCACCGAAGGTTTGAAGGCTGCTCCCCTAGGAAGTGTGGCCG
GGGSATCACCGACACGGTCATCACCAGGGACGAAGCCCAGCGGATTCGCAGATACTTTGGAGATAAGATA
CAAACCGTCTTCTCAGAAGAGGACTTCCGGTTGTATCGGGACGTGCGGCAGAAGGTCCAGCTCACRATCG
CCCAGGCTTTCGGCATCAGTGTGTCTTCACTGTACCTGACCAAGCCCACGTTCTTCTCGCGCATCAACAG
CACTGAAGCCCGGACRGCTCACGACGAGTATTGGCACGCACACGTGGACAAGGTGACCTACGGCTCCTTC
GACTACACCTCGCTGCTCTACCTGTCTGACTACCTGGACGACTTCGGCGGGGGCAGATTTGTGTTCATGG
AGGAGGGGGCCAACAGGACGGTGGAGCCCAGAGCAGGTCGGGTGTCCTTCTTCACCTCGGGGTCGGAGAA
CCTGCACCGTGTGGAGAAGGTCCAGTGGGGCACCCGCTACGCCGTCACCATCGCCTTCACCTGCAACCCC
GACCACGGCATCGCAGACCCGGTGTTCACGTAG
>g.01195t.1 CDS=2-1389	Somatostatin receptor type 4(SSTR4)[SwissProt]
ATGCGGCAGGCGGCGCCAGTGGACAAGGCTCTGATTGGGGGGGCCGTGATAGAATGTGCCTCTTTGACAG
GTCTGTGGCCCAGCTGGATGGACACCTGTAAAGAGACTCACGAAGCCAGATTTCTGTCCGTGGAACCTCG
TTTTCCATGCGGTTTCGTCATGCAATTGGAAATGCCACCWCCCCACCCAGAGGAGCAGCACGCCCAGCAC
CAAGCCCAGCGTGAGGCGGCACAGATGGCGCTGAGCCCCGAGCCAGCGAGCGGGTTCCCCGTGCTGGCTG
CGACGGGCAGCACCGTCCCCGAGCTGTCGGGCGCCCCCGACGCCTCCCCCAACGGCTCATGGGCCAGCCC
GACGGAGCCCAGCTCCCTGGAGGACCTGGTGGCCACCGGTGCCATCGGGGCAGTGCTCTCAGCCATGGGC
GTGGTGGGCGTGGCAGGCAACGCGTACACGCTGGTGGTCATGTGCCGCTTCCTGCACGCCTCGGCCTCCA
TGTACGTGTACGTCATCAACCTGGCGCTGGCTGACCTCCTGTACCTGCTCAGCATCCCCTTCATTGTGGC
CACCTACGTCACCAAGGAGTGGCACTTTGGCGACGTGGGCTGCCGCGTCCTCTTCAGCCTGGACTTCCTG
ACCATGCACGCCAGCATCTTCACGCTGACCGTCATGAGCAGTGAGCGCTACGCCGCGGTGCTGAGGCCGC
TGGACACGGCGCAGCGCTCCAAGGGCTACCGCAAGGTCCTAGCGCTGGGCACGTGGCTGCTGGCGCTGCT
GCTGGCGCTGCCCATGATGCTGGCCATCCGGCTGGTCCACAGGGGCCCCAAGAGCCTCTGCCTGCCGGTC
TGGGGCCAGCGTGCCCACCGCGCCTACCTGACGCTGCTCTTCGGGACCAGCATCGTGGGGCCCGGCGTGG
TCATCGGGCTGCTGTACGTGCGCCTGGCGCGGGCCTACTGGCTGTCSCAGCGGGCCTCCTTCGCTCAGAC
GCGGCGGCTGCCCAACCCCAGGGTGCTCTACCTCATCCTGGGCATCGTGCTGCTCTTCTGGGCCTGCTTC
CTGCCCTTCTGGCTGTGGCAGCTCCTCGCCCAGTACCGGGGGGCCCAGCCGCTCACGCCCCGCACRGCGC
GCATCGTCAACTACCTGACCACCTGCCTCACCTACGGCAACAGCTGCGTCAACCCCTTCCTCTACACGCT
GCTCACCAAGAACTACCGCGAGTACCGCCAGCGCTCGCTGCRCGCCAGGGCCGCCCGTGGGCCCGTGCGC
GCCGGCCACTTCCCGCGGTGCCGTGTCCGCTTCCACCRTGGCTCCGGCCACTCGCTGTCCTCCAGTGGCC
AGCAGGCCACGGAGACCGCAGCCGCGTCCCTGGCGGCCCCGACAGTGCTGTGCGCCTGA
>g.01236t.1 CDS=2-534	Secreted and transmembrane protein 1A(Sectm1a)[SwissProt]
ATGCAGAGTCCCGGACRTGACMGGACTGTGAGCTCCCTCCTCGCCCGGGATTGGGACAACCCCAGCTGCA
CCAAAGGCGTGGTTTCCGTGTCCAGAGGGGAGCGTGCCGTGATGGCCTGCAACATCTCCAACGACTTCSG
GGRCGTCRTYATCTACYTGGGTGACCACAGGAAGGGCCAGACCCTCTTCCRCGTCAGGCGTCCAGGATAC
TTCAGGACGGCCGGGTGGMAGCTCCACGTCCAGGGAGGCTCGGCGCAGCTGGTGATCGACCATGCGAATG
ACACCCAGGCGGGGTGCTACACGTGGCATCTCYACGGCCGGCAGAGAAATGYCAGAGTCACCATGCTGAA
CGTCTCAGACCCGGACATGGACACGCCACACCTCCCCAGGGCCAGAGACCAGCTCAACGTGGTCGTTGTG
GTCATTAGCGTCATTGTCTTCCTGGSTCTCCTGCTGGTCAGCATGTCCRCCTGCACCMAAAGCATATGTC
CCCGCCCCTATGCCTTCTGGAAGTACGAGGCCCCCCTCATCTGA
>g.01240t.1 CDS=2-522	.
ATGGTGGCCCCGGAGGGGAGCTCYGTCAACATCACCTGCTCCGCCAGTGGGGTCCTGTTGGGGGTGTRCC
TGAGGCGCAGCTGGCCGGAGCCTACCAACGTGATTTACTACGAAGACGAGAAGGASCCCACGGTAGACGA
GCRGTTTCGGGGTCGCATYGCCTTCTCGGGGCTGCAGCGCAACCTGACGGTCACCRTGCGCGGCCTGCGG
CTGCCTGACAATGGCGTCTACGTGTGCCAGGCCGTCACGATGGACGCCGAAGTCCAGGGCTCTGGCACCT
TGCTGGTGGTGAYAGASGAAGCRGCGGGCACGTACCAGGAGACTCGGCTGGTCTCTGCCGTCTGTCCGGT
CCTGGCTATAAGCTTCTTCCTCGTCGGGCTGGGGACAGGGGCCGTGTGCGCGCTGAGGACGCAGGTCAAG
AAACTCTGCTGCAGGAAGGATAAGAGCTCAGTCTCTGTGGTGTACGAGGACATGTCCTACAGCTGCGGAA
ACAGGATGCCGACCCCCAACGAGTACCAGTGA
>g.01280t.1 CDS=2-1290	Casein kinase I isoform delta(CSNK1D)[SwissProt]
ATGGAGCTCAGAGTCGGGAACAGAACAGTAAAATTTGGCCAGAGTTTTAACCTAGGATCTAGGAGCTGTC
CTGAGAAGTCCATGCATTCGTCACCTTTACACGAGCATCAAAAAGTAGGTACGGACATTGCTGCAGGAGA
AGAAGTTGCCATCAAGCTTGAATGTGTCAAAACCAAACACCCTCAGCTCCACATTGAGAGCAAAATCTAC
AAAATGATGCAGGGAGGAGTGGGCATCCCCACCATCCGGTGGTGTGGTGCAGAGGGAGACTACAATGTCA
TGGTGATGGAGCTGTTGGGGCCGAGCCTGGAGGATCTCTTCAACTTCTGCTCGAGGAAGTTCAGCCTCAA
AACTGTCCTGCTGCTTGCTGACCAGATGATTAGTCGCATCGAATACATTCATTCAAAGAACTTCATCCAC
CGAGACGTGAAGCCAGATAACTTTCTCATGGGGCTGGGGAAGAAGGGCAACTTGGTGTACATCATCGACT
TTGGGCTGGCCAAGAAGTACCGGGATGCCAGGACCCACCAGCACATCCCCTACCGCGAGAACAAAAACCT
CACTGGGACGGCGCGGTACGCCTCCATCAACACGCATCTTGGAATCGAACAATCTCGAAGAGATGACCTG
GAGTCACTGGGCTATGTGCTCATGTACTTCAATCTGGGCTCTCTGCCCTGGCAGGGGCTGAAGGCAGCCA
CCAAAAGGCAGAAGTATGAACGCATCAGTGAGAAGAAGATGTCCACCCCCATTGAAGTGCTGTGTAAAAG
CTACCCCTCTGAGTTTGCCACATACCTGAATTTCTGCCGTTCCTTGCGTTTTGACGACAAGCCCGACTAC
TCCTACCTGAGGCAGCTCTTCAGGAATCTTTTCCACCGCCAGGGCTTCTCCTATGACTACGTGTTCGACT
GGAACATGCTCAAATTTGGAGCCAGCCGGGCCGCTGATGATGCTGAGCGGGAGCGCCGGGACCGAGAGGA
GCGGCTGAGGCACTCCCGCAACCCAGCCGCCCGTGGCCTCCCCTCCACGGCCTCTGGCCGCCTGCGGGGC
ACCCAGGAAGTGGCTCCTCCCACCCCCCTCACCCCTACCTCACACACTGCTAACACCTCTCCTCGGCCCG
TGTCCGGTGTGGAAAGAGAGCGGAAAGTGAGTATGCGGCTGCACCGCGGCGCTCCTGTCAACATCTCGTC
CTCTGATCTCACGGGCCGGCAAGACACCTCCCGCATGTCCACCTCACAGATTGCCGGTCGGGTGGCTTCC
AGTGCTCTTCAGTCTGTGGTGCACCGATGA
>g.01286t.1 CDS=2-1395	Monocarboxylate transporter 2(Slc16a7)[SwissProt]
ATGGGTGGTGCCGTGGTTGATGAGGGCCCCACGGGCATCAGGGCCCCTGACGGCGGCTGGGGCTGGGCCG
TCCTCTTCGGCTGCTTCGTCATCACGGGCTTCTCCTACGCCTTCCCCAAGGCGGTCAGCGTCTTCTTTAA
GGAACTCATGCGTGAGTTTGGTATCGGCTACAGTGACACGGCTTGGATCTCTTCCATCCTGCTGGCCATG
TTGTATGGGACAGGCCCACTCTGCAGTGTGTGCGTGAACCGCTTTGGCTGCCGGCCTGTCATGCTCATGG
GTGGCCTCTTGGCGTCCCTGGGCATGGTGGCCGCGTCCTTCTGCAGAAGCATCATCCAGCTCTACCTCAC
CACAGGGGTCATCACCGGCTTGGGCTTGGCGCTCAACTTCCAGCCGTCACTCATCATGCTCAACCGCTAC
TTTAACAAGAGGCGCCCCATGGCCAACGGGCTGGCGGCCGCGGGCAGCCCTGTGTTCCTGTGTGCCTTGT
CCCCGCTGGGGCAGCTGCTGCAGGACCACTATGGCTGGCGGGGCGGCTTCCTCATCTTGGGGGGCCTTCT
GCTCAACTGCTGCGTGTGCGCCGCACTCATGAGGCCCCTGGAGGCGCCGGTGCCCAGGTCGGGGCCCGTG
CCCCAGCGGCCGTCCCGGCGGCTCCTGGACCTGAGCGTCTTCAGGGACCGTGGCTTTCTCATCTACGCGG
TGGCCGCCTCCATCATGGTGCTGGGGCTCTTTGTGCCTCCCGTGTTTGTGGTGAGCTACGCCAAGGACCT
GGGTGTGCCCGACACGCAGGCTGCCTTCCTGCTCACCGTGCTGGGCTTCATCGACATCTTCGCCCGGCCC
ACTGCTGGCTTCATCACGGGCCTTAAAAAGGTGCGGCCCTACTCTGTCTACCTCTTCAGCTTCTCCATGT
TCTTCAATGGCTTCACGGACCTCACTGGGTCCACAGCCAGCGACTACGGAGGCCTGGTGGTCTTCTGCAT
CTTCTTCGGCATCTCCTACGGCATGGTGGGGGCCTTGCAGTTTGAGGTACTCATGGCGATCGTGGGCACC
CAGAAGTTCTCGAGCGCCATCGGCCTTGTGCTGCTGCTGGAGGCCATCGCCGTGCTCATTGGACCGCCAT
CGGGAGGCAAGCTCTTGGATGCGACGCACGTCTACCAGTATGTGTTTATCCTGGCGGGGGCCGAGGTGCT
GACCGCCTCCCTCGTGCTGGTGCTGGGCAACTTCTTGTGCATTAGGAAGAGGCCCGAGGTGGTGGCGGCG
GTGGCGGAGGAGGAGGAGCAGCGCCACAAGCCCCCTGCGGACGTGAGGGTGGACTCTCGGGAGGTAGAGC
ACTTCCTGAAAGCAGAGCCTGAGAAAAATGGGGAGGTCATTCACACCCCGGAGACAAGCGTCTGA
>g.01315t.1 CDS=2-1803	Coiled-coil domain-containing protein 57(Ccdc57)[SwissProt]
ATGCTGCCGCTGCCCTCGCCCTCAGAGGCGGCCCTGAGCCAGCTGCTGGCCCGCAAGGAGGAGGAGTGGA
GGGCGCTGCAGGCCCACCGCTGCCAGCTGCAGGAGGCCAGGCTGCAGGCCGCGCACAGCCAGCTGCATGA
GGCGCAGGGGGCGCTGCGGTGCCTGCAGGAGGACTTCGCGTACAACCTGCAGGTGCTGGAGGAGCGGGAC
CTCGAGCTGGAGCGCTACGACGCTGCTGACAAGAACAGCGAGATGGATCAGCAGCGGGAACAGTACGAAA
ACCTGAAGTGGCAGCTGCAGAGGAAGCTGGAGGAGCTCGAGGGCGAACTTGCTCTGCAGAGACAGGAGCT
GCAGCTGGAATTCGAGTCTGAAATGCAGAAGACGGAGCTCGGGTTCCGCCTGCAGGCCGACGGCATGAGC
AACGCGGTGCTGACTCAGGAGCTCAAGGTGAAACTGTTGAACAAGGAGCTCGGGGCCCTGAAGGAAGCTG
CCGCCCAGGCTGCGGAGTCGCTGCGGGGCGCTGAGGCCGCCAACGCGGGGCTGGAGGAGCAGCTGCAGCA
CAGCCGCCAGGAGCTCAGGGACCTGGCCGCCGCCAAGGACGCCCGGATAAAGGACTTGGAGGGCAAACTT
AACTCTGTGCAGCTCTCCAGGAAGAAGGAAGAGGAGGTCTTCAGGAGGAAGCACGAGGAGCTTGACCACC
TGGCCCGGGAGAGGGACGTGGCACTGGCAGCCGTGAAGGAGGCCCACGCGGAGCAGCTGCGGGTGCTGGA
GGCCCGGGCCCTGGAGCTGCAGGCCCGCTGCGAGACCCTGGAGCTGCAGCTCCGCAGGGCAGAGTGGAGG
CAGGCCGACGCCCTGAAGGAGAAGGATGCCGCCGTGGACCAACTTCGGGAAGATGCATCGACTCTGAGGT
CGGGCTGGGATGCCCAGGTTGCTCAGCTGTCCAAGGACATAATCTCCAGGGACCTTCAGATTCAGTCGCT
GCAGGAGGAAGCAGGGGAGCTCAAGGCACATCTGGCCCGGTGCCAGCAGGACGTCGGAAGGTACAAACAG
CAGCTGTCGGCGGCAGCGGACAGGGAGCGGTGCCTGGAGCGTGAGCGGGCGCAGCTGGAGCTGGACTGGC
GGCAGCGCTGTGACAGCGTGGAGAGGGACCACTACCGCAAGTCCGAGGACCTGATCCAGGCCCTGACCGA
GGCGCGAGATCAGGCTGCTGCCAAGCTGCAGGAGACCGAGCGGATGCTGCGTGACCAGGAGGTGGTGCTG
CAGGCCTTGAGCCTGGAGAGGGACCAGGCCGTGGAGGCGCTGAGGACACGTGGGCTCCTCCCCGACAAGG
AGGTGCAGGTGCTGCAGAGACCCCTGGACCCAGACATCATCCAGCACGAGCTTCCCCGTGATGTGGACCA
GGTGCACCTGGAGGTTTTGGAGCTGCAGAAGCAGATGGCTGAGCTTGAGGAGCATCTTGGGAGCAGACAG
CAGTCGGGAGCCCCAGACAAGGCTGTCCGCAGTGGGGAGGTCCCTGCAGACCAAGGACCCCCGAGGACAG
AGGACTTGTCTGTGCCCCGACTCCAGCGGAGACTAAGGGAGGCGACCCGGAAAATCCTCCGCCTCTGCGA
AGAGAAGGAGCAGCTCCTGGAGATGGGGAACAGGCTCCGTGCAGCGCTGGCGCGCGCCCCAGGTTATGGT
GGGAGTCTTGTCCTGCCCAGGACCTCCTCTTCCTGTGGGGGTGGAGAGGACCCAGTGGCAGACCCTGTAC
TGATTGGAGAAGTCCTGACAACCAGTGAAAACTGCACTGCTGGGGAAGGTTGA
>g.01325t.1 CDS=2-435	.
ATGGAATCAGATCCAAGTGGGGACCGTGTCCGAGGGAAGCTGGCGGACACGGTCATGTCGGTTCACGTGC
GCATGACGGAGCGCGACTGCGCGGGCAGAGAGCTGGGGCAAGGGCTCTCCCTGCGCTCGGATCCCCCAAG
GGGCGCGTGTGGCTGCCCTGGCTCGGCCTTGGCCTTTGTGCCACGTGGGGTCATGCGGCTCCCCAGAGGC
CACTCGCGGAGCTACGTTGCCGTAGAGAACATGAAGCCCTCAGAGGTGTGGTCCTACGCAGTGACCCCCC
CAGCCCTCTATGGAAGAGCTGCATCCGCATCGACACAGCTCAGAAATATAATGTGGAATAAAAGCGCTGT
GCAGAAAGATACATACACAACCGATGTGATTTATACAGATTTTAAAATATCTGCTAAGAGAAACACCAGA
GTTAGGAGAGCCTAA
>g.01353t.1 CDS=2-315	.
ATGGGCGTGGACGCCAGGGGAGTGACGGGCTGCAAGCGGTACGGCCCGGCCCCCCACGCCGTCCCTCCTG
GCGCAGGACGCTGCCGTCTCCAGCGTGCCGTTGGTGGCGGGGCGAACCCACAGCGTCATGGGCCTGTAGC
TGGGACCTGTGGGACTCCGGGTGTGGCCTTGTGCGTGGGGTTCTGTGGCCCTCGGAGTGAAGGAGTCCGG
TTCCCAGCCCCAGGCATGGCGGTGTCGTCGTGCCTCAGTACTGTCCTACTGTCCTGCGTCCTGCTGCCCC
CCGGGGAGGGGGTGTATGTGGAGGGCACGGACTGA
>g.01356t.1 CDS=2-297	Fatty acid synthase(Fasn)[SwissProt]
ATGGAGGAGGTGGTGATTGCTGGCATGTCCGGGAAGCTGCCCGAGTCGGACAACATGGAGGAGTTCTGGG
CCAATCTCATCGGCTCCGTGGACATGGTGACAGACGACGACAGGAGGTGGAAGGCAGGGCTCTACGGCCT
GCCCAGGAGGTCCGGCAAGCTGAAGGACCTGTCCCGGTTCGACGCCTCCTTCTTCGGGGTCCACCCCAAG
CAGGCCCACACGATGGACCCGCAGCTGCGCCTGCTGCTAGAGGTCGCGTACGAGGCCATCTTACGGAGGC
GANGTCCGGCAAGCTGA
>g.01372t.1 CDS=2-1077	tRNA-dihydrouridine(16/17) synthase [NAD(P)(+)](dus1)[SwissProt]
ATGCCGAAGCTGCAGGGCTTCGAGTTCTGGAGCCGCACCCTGGGGGGCGCTCGCCACGTGGTGGCGCCCA
TGGTGGACCAGAGTGAGCTGGCTTGGAGGCTGCTGAGCCGGCGGCACGGGGCCCAGCTCTGCTACACCCC
CATGCTGCACGCCCAGGTCTTCGTCCGCGATGCCAACTACCGGAAGGAGAACCTGTACTGCGAAGTGTGC
CCCGAGGACCGGCCTCTCATTGTGCAGTTCTGTGCCAATGACCCGGAGGTGTTCGTCCAGGCGGCTCTCC
TGGCTCAGGATTACTGTGACGCCATCGACCTGAATTTGGGCTGCCCGCAGATGATAGCCAAGCGAGTTCT
GCTGGCTCATGAGAAACTCTCTGTCCCTGTCACGTGCAAGATCCGTGTCTTCCCAGAGATTGACAAGACC
GTGAAGTATGCCCAGATGCTGGAGAAGGCTGGCTGCCAGCTGCTGACCGTGCACGGGCGCACCAAGGAGC
AGAAGGGGCCCTTGTCGGGCACTGCGTCCTGGGAGCACATCAAGGCCGTGCGGAAGGCAGTAGCCATCCC
CGTGTTTGCCAACGGGAACATCCAGTGCCTACGGGATGTGGAGCGTTGCATCCAGGACACAGGGGTTCAG
GGGGTCATGAGCGCAGAGGGCAACCTGCACAACCCTGCCCTGTTTGAGGGCCGCAGCCCTGCCGTGTGGG
AGCTGGCCGAGGAGTACCTGGACATCGTGCGGCAGCACCCCTGCCCCCTGTCCTACGTCCGGGCCCACCT
CTTCAAGCTGTGGCACCACACGCCCAGGGAAGGGAGCAAGGAGAACGGGGGAGCCCGCAGCAAGCGGGCC
CTGGAGGAGGAGGAGGGCGGCGCAGATGTGCTCTCCAAGAACAAGCAGAAGAAGCAGCTGAGGAACCCCC
ACAAGACCTTCGATCCCTCGCTGAAGCGTCACGGATTGCTTTTTAAAACCAAACTGGAGAAGTCTCTAGC
CTGGAAGGGGGCCCAGTCCCGGCTGCAGGAGCCTCAGCCGGCAGGATCTGGGGAGCCGGGTGGCTTTCCT
GAGGTTGTGGGCAGTGCCCTGGCCTGA
>g.01373t.1 CDS=2-1416	COP9 signalosome complex subunit 1(csn1)[SwissProt]
ATGCAGATCGATGTGGACCCCCAGGAGGACCCGCAGAACGCCCCCGATGTCAACTACGTGGTGGAGAACC
CCACGCTGGACCTGGAGCAGTACGCAGCCAGCTACAGCGGGCTCATGCGCATCGAGCGCCTGCAGTTCAT
TGCCGACCACTGCCCCCCGCTGCGGGTGGAGGCCCTGAAGATGGCCCTCTCCTTCGTGCAGAGGACCTTC
AACGTGGACATGTACGAAGAGATCCACCGCAAGCTCTCGGAGGCCACCAGGGAGCTGCAGAACGCGCCTG
ACACCATCCCAGAGAGTGGTGTGGAGCCGCCGCCCCTGGACACGGCCTGGGTGGAGGCGACACGGAAGAA
GGCCCTGCTGAAGTTGGAGAAGCTGGACACAGATCTGAAAAATTACAAGGGCAACTCCATCAAGGAAAGC
ATCAGGCGTGGCCACGACGACCTGGGTGACCACTATCTGGACTGTGGGGACCTGAGTAATGCCCTCAAGT
GTTACTCCCGGGCCCGGGACTACTGCACCAGCGCTAAGCACGTCATCAACATGTGCCTCAACGTCATCAA
GGTCAGCGTCTACTTGCAGAACTGGTCTCACGTGCTGAGCTACGTCAGCAAGGCCGAGTCCACCCCGGAG
ATTGCCGAGCAGCGTGGGGAGCGGGACAGCCAGACCCAGGCGATCCTCACCAAACTCAAGTGTGCTGCCG
GCCTGGCCGAGCTGGCTGCGCGCAAGTACAAGCAGGCTGCCAAGTGCTTCCTGCTGGCTTCATTCGATCA
CTGTGATTTCCCCGAGCTGCTTTCCCCCAGCAACGTGGCCGTCTACGGAGGCCTGTGTGCCTTGGCCACC
TTTGACCGGCAGGAGCTGCAGCGCAACGTCATCTCCAGCAGCTCCTTCAAGTTGTTCTTGGAGCTGGAGC
CACAGGTTCGCGACATTATCTTCAAATTCTACGAGTCCAAGTATGCGTCSTGTCTGAAGATGCTGGATGA
GATGAAGGACAACCTGCTCTTGGACATGTACCTGGCCCCCCACGTCAGGACCCTGTACACCCAGATCCGC
AACCGCGCCCTCATCCAGTATTTCAGCCCCTACGTGTCTGCGGACATGCACAAGATGGCCGCGGCCTTCA
ACACCACCGTGGCCGCGCTGGAGGACGAGCTGACGCAGCTCATCCTGGAGGGTCTCATCAACGCGCGCAT
CGACTCCCACAGCAAGATCCTGTATGCCAGGGACGTGGATCAGCGCAGCACCACCTTCGAGAAGTCCCTG
CTGATGGGGAAGGAGTTCCAGAGACGTGCCAAAGCGATGATCCTGCGGGCGGCCGTGCTTCGCAACCAGA
TTCATGTCAAGTCCCCACCCCGAGAAGGGAGCCAGGGGGAGCTGACGCCGGCCAACAGCCAGTCCCGGAT
GAGCACCAACATGTGA
>g.01377t.1 CDS=2-1452	.
ATGTCGGTGGAGTACGACAAGTTCATCGAGTCCGGACGCAAGTGGTTCTGCCACGTGGATGACGACAACT
ACGTGAACCCCAAGGGCCTGCTCCAGCTGCTGGCCACCTTCTCGCCCAGCCAGGATGTGTACCTGGGGCG
GCCCAGCCTGGACCACCCCATCGAGGCCGCCGAGAGGGTCCAGGGAGGTGGAACTGTGAGTGTGGGGCAT
GGCCTGGGGAGCTTCATGAGCACGGCCGAGCGGGTGCGGCTGCCGGACGACTGCACGGTGGGCTACATCG
TGGAGGGGCTGCTGGGGGCTCGCCTGCTGCCCAGCTCGCTCTTCCACTCCCACCTGGAGAACCTGCAGAG
GCTGCCGCCCGACGCGGTGCTGCAGCAGGTCACCTTGAGCTACGGAGGCCCAGACAACCCACATAACGTG
GTGAACGTGATGGGAGGCTTCAGCCTGCAGCAGGACCCCACGCGAMCTGACACGGGGGATCCAGGCAAGA
GGAGTGAGGTCCAGGGACAGCCGAGCCACCAGGACGCCTGTGCAGGGGGTGGGCCTGTTGATGGCCTCGA
TTGCAGTGACCGGTTCACCACCCTTTGCCGARGCCCCAAGGCCCCCAGGTGGATCGGGAGAGACACTGTG
AAGGCCCTGCATGGCCTGGGAGCCAGAGTGATAGCCGTGAGCCGCACCAACACTGACCTGGTCAGCCTCT
CCAAGGAGTGCCCTGGGATAGAGACCGTGTGTGTGGACCTGGGTGACTGGGAGGCCACGGAGCGGGCGCT
GGGCAGCGTGGGTCCYGTGGACCTACTGGTGAACAACGCTGCTGTGGCGCTGGCGCAGCCCTTCCTGGAG
GTCACCAAGGAGGCCTTCGACAGGGCCTTCAACGTGAACTTGCGCTCGGTGGTCCAGATTGTGGCCCGGG
GCATGATCCACCGTGGAGTGCCTGGCTCCATCGTCAATGTCTCCAGCATGGTGGCCCATGTCACCTTCCC
CAACTTATCTGTCTACAGCTCTACCAAGGGTGCAATGACCATGCTCACCAAAGCCATGGCCTCAGAGCTG
GGGCCATACAAGATTCGGGTCAACTCCGTGGRCCCTACGGTGGTGCCGACGGCCATGAGCCAGAAGATCC
TGACGGACCCCGAGTTTGTCCGGAAGCTGAAGGAGCGGCACCCGCTGCGGAAGTTCGCTGAGCAGCGCAG
CAGCCCTGCGCGGAGCCCAGAGGGCAGGGCCGAGCGGGCTGCGGCCACCTTCCCCACCCGCAGCTCCGAC
CGCCAGCAGCCGGGCGGCTGCGGGTCTGGGAGCTGGGGAAGGTCCTTCCACGTGAACCTGCGGGCCGTCA
TCCAGGTGTCCCAGATTGTGGCCCGCGGCTTAATAGCCAGGGGAGCCCCAGGGTCCATCGTGAACATCTC
CAGCCAGGCCTCGCAGCGAGCAATAGCCAACCACAGCGTCTACTGTGAGTAA
>g.01382t.1 CDS=2-1770	Leucine-rich repeat-containing protein 45(LRRC45)[SwissProt]
ATGCAGCAGCTCCGGCTCGCCTACAGCCGGCTGTGCAAGGAAGGTGGGGCTGAGCCCCAGGAAGCCGTCC
TGCAGCGACTGCAGGAGCTGCCCCGCGGCCGGCTGGACCTGGCCGCGCAGAGCCTGACCGTGGACACCTG
CAGGGCCCTGGGCAAGCTGCTGCCGAAGGACGCGCTGCTGACGGAGGTCGTCCTGAGCGACTGCATGCTG
AGCGAGGAAGGGGCCTCACTGCTGCTCCAGGGGCTGTGTGCCAACACCATCGTGCGGTTTCTGGATCTCA
AGGGCAATAACCTTCAAGCCGCAGGGGCTGAGGCTCTGGGACAACTCCTCCGACAGAACAAGTCCATCCA
GAGTCTCACCCTGGAGTGGAACAATCTGGGCTCGTGGGACGATGCCTTTGCCACCTTCTGCGGGGCCCTG
GCGGGCAACAGTGCCCTGCAGCAGCTGGACCTCCGCAACAACCAGATCAACCACAAGGGCGCGGAGGAGC
TGGCCTTGGCCCTGGCGTGCAACACCAGCCTCCAGCAGCTGGGTTTCCTTCCAGACCTGCGCTGGAACAG
CATCGGCCTCCTGGGAGGCCGGGCCCTGGTGAACTGTCTCCCCCGCAACAGAGGCCTGTGGAGGCTGGAG
CTGGCTGGGAACAACATCCCCGGCGACATCCTCAGAGCTGTGGAGCAAGCCATGGCCCACAGTCAGCAGC
GGCAGGCTGCTTCCCGGGAGAATCAGGCCCGCACCCGGGTGCTCAGCAAGGAGGTGCAGCATCTCCAGGA
AGAGAAATCCCGGCAGGAGGCTGCAGAACGGGAGTCTAAGCTCCTCAAAGATTTATCTGCTGCCAACGAG
AAGAACCTGCTTCTGCGGAACCAGGTGGAACACATGACTCGCCACCTGGAAGAGAGTGAGAGGGCCATGC
AGGAGAGGGTACAGAGGCTGGAGGCCTCGCGGCTGACCCTGGAGGAGGAACTAAGCAACAAGGACCAAGA
AAAGGTGGCTGAGGTGACCAGGGTGCGGGTGGAGCTGCAGGAGCAGAACGGCCGCCTGCAGGCCGAACTG
ACAGCCCAGGAGGCGCTGAAAGAGAAGGTGGCGGCCCTGGAGCGCCAGCTGAAGGTGATCGCAGGTGACC
ACCGGGAAGCGCTGCTGGACAGGGAGAGCGAGAACGCCTCCCTTCGTGAGAAGCTTCGGCTCAAGGAGGT
CGAGATCGCCCGCATCCGGGAGGAGGAGGCCCAGAGGGCCAACTTCCTGCAAAATGCTGTCCTGGCTTAT
GTGCAGGGGTCTTCTCGGAGGGCCACGAGCCCCCAGAATTTCGACAACTACTCGGCCAATGTGATGGTGG
ACGGCAAGCCGGTGAACCTGGGGCTGTGGGACACCGCGGGGCAGGAGGACTACGACCGGCTGCGGCCACT
GTCCTATCCCCAAACTGACGTCTTTCTGATCTGCTTCTCGCTGGTGAGCCCGGCATCCTTTGAGAATGTT
CGAGCCAAGTGGTACCCAGAGGTGCGACACCACTGCCCCCACACGCCCATCCTCCTGGTGGGCACCAAGC
TGGACCTCCGCGACGACAAGGACACCATCGAGCGGCTGCGGGACAAGAAGCTGGCCCCTATCACCTACCC
CCAGGGCCTGGCCATGGCCCGGGAGATCGGCTCTGTCAAGTACCTGGAGTGCTCGGCCCTCACCCAGCGG
GGCCTGAAGACCGTGTTTGACGAGGCCATCCGGGCTGTGCTCTGCCCACCCCCCGTGAAAAAGCCGGGGA
AGAAGTGCACGGTCTTCTAG
>g.01396t.1 CDS=2-660	Tether containing UBX domain for GLUT4(Aspscr1)[SwissProt]
ATGCGGAGCCTCACCGCCCGGGTTCTGGAGGACACATGCCGGCGGCAGGACTTCAACCCCAGCGAATACG
ATCTGAAGTTTCAGAGGAATGTGCTCGACCTGTCTCTCCAGTGGAGGTTTGCCAATCTGCCCAATAATGC
CAAGCTGGAGATGGTGCCTGTCTCCCGGAGCCGCGAGGGGCCCGAGAACATGGTCCGCATCGCTCTGCAG
CTGGATGATGGCTCTCGGTTGCAAGACACCTTCTGTTCGGGCCAGACGCTCTGGGAGCTTCTCAACCATT
TTGCACAGACCAGGTGGGTGTTGGCAAGTTCTGGTGAGGACCGTGGGTCAGTGCGGCCGGCCCAGAGCCA
CAACGCCGAGGGCTGCTGTGGTCGGAGCCCGTGCCTTTTGGGCTCTGTGATCCTGGTGACCGGCAGAGCC
GCCTTGCAGGCCACGACGCTCCAGTCCCTGGGCCTCACCGGGGGCAGCGCCATCATCAGGCAGCGTTACA
GCCGTCGAGCTGTCCTGCTCTGTGCCCACGTGTCCTCCGTCCTGCCAGAACTGTCCCTCACGGTGGCCAC
CACRTGTGCTCCTCTTCCTGAGGGTGTCATGCTGGAGCCGTGTGCTCTCCGCCCAGAAAGCTCTCCGGGA
ATCCGCGTAGGATGGGAGCCTGCGGCGTGA
>g.01400t.1 CDS=2-1359	Palmitoleoyl-protein carboxylesterase NOTUM(Notum)[SwissProt]
ATGGACAGCTTCATGGCGCAGGTCAAGAGCCTGGCGCAGTCCCTGTACCCCTGCTCGGCTCAGCAGCTCA
ACGAGGACCTGCGCCTGCACCTCCTGCTCAACACGTCGGTGACCTGCAACGACGGCAGCCCCGCCGGCTA
CTACCTGAAGGAATCCAAGGGCAGTCGGCGGTGGCTCCTTTTTCTGGAAGGTGCGTCCCGGGAGCCCAGG
CGGCGTGGTGGGCGGAGGCCCCTGGGCAAGGACACTGACAAGGTGGCTGTGCCCGCAGGTGGCTGGTACT
GCTTCAACCGGGAAAACTGCGACTCCCGCTATGACACCATGAGGCGCCTCATGAGCTCCAGGGACTGGCC
GCGCACCCGCACAGGCACCGGGATCCTGTCCTCCCAGCCAGAGGAAAACCCCCACTGGTGGAATGCCAAC
ATGGTCTTCATCCCCTACTGCTCCAGCGATGTCTGGAGTGGGGCTTCGTCCAAGTCTGAGAAGAGGGTGC
TGCTGAACGTGGACCGCGTGGCCGAGCAGCTGGAGGAGCTGGGCTACCCGGCCATCCAGGTGCGGGGCCT
GGCGGACTCGGGCTGGTTCCTGGACAACAAGCAGTACCGCCGAACAGACTGCATCGACACCGTCACCTGT
GCGCCCACGGAGGCCATACGCCGAGGCATCAGGTGCTGGCCGCCGTGGGGACGCTGCCGGGCTCGCGTGG
GGCCTGTGACGGGCGGGGAGGGGGCGGCGCCGCCTGACCCGCAGCCTGTGCCCAGGTACTGGAATGGGGT
GGTCCCGGAGCGCTGTCGGCACCAGTTCAAGGACGGCGAGGAGTGGAACTGCTTCTTTGGCTACAAAGTC
TACCCAACGCTGCGCTGCCCGGTGTTTGTGGTGCAGTGGCTGTTCGATGAGGCTCAGCTGACCGTGGACA
ACGTGCACCTCACGGGACAGCCTGTGCAGGAGGGCCAGTGGCTGTACATCCAGAACCTGGGCCGCGAGCT
GCGGAACACGCTCAAGGATGTGCCGGCCAGCTTCGCCCCCGCCTGCCTCTCCCATGAGATCATCATCCGG
AGCCACTGGACAGACGTCCAGGTGAAGGGGACCTCGCTGCCCCGGGCGCTGCACTGCTGGGACAGAAGCC
TGCATGACGGTCACAAGGCCAGCAAGGCCCCGCTGAAGGGCTGCCCCGTCCACCTGGTGGACAGCTGCCC
CTGGCCCCACTGCAACCCCTCTTGCCCCACCATCCGGGACCAGTTCACCGGGCAGGAGATGAACGTGGCC
CAGTTCCTCATGCACATGGGCTTCGACGTGCAGACCGTGGCGCAGCAGCAGGGCCTGGAGCCCAGTACGC
TGCTGGGGATGCTGAGCAGCGGGAGCTAG
>g.01407t.1 CDS=2-924	Myeloid-associated differentiation marker-like protein 2(myadml2)[SwissProt]
ATGGGCAGCGCCATGGAGCCCCCCGGGGGTGGGCACCTGCACCTGGGCGCCGTGGCGTCCCCCGTGGGCA
CGGCCCGGGCACTGCAGCTGGCCTTCGGCTGCACCACCTTCAGCCTGGTGGCCCACCGCGGGGGCTTCGC
GGGCGTGCAGGGCACCTTCTGCATGGCTGCCTGGGGCTTCTGCTTCGCCCTGTCGGGCCTCGTGGTGGCC
TGTGAGTTCACCCGCCTCCACAGCTGCCTGCACCTGTCCTGGGGCAACTTCACGGCGGCCTTCGCCATGC
TGGCCACGCTGCTGTCGGCCACGGCCGCGGTCATCTACCCGCTCTACTTCACCCGGCTGGAGTGCCCGCC
CGAGCCCGCGGGCTGCGCAGCCAGGGACTTCCGCCTGGCGGCCAGCGTCTTCGCCGGGCTGCTCTTCCTG
GCCTACGCCGCGGAGGTGGCCCTGACCCGGGCCCGGCCCGGCCAGGTGGCCAGCTACATGGCCACGGTCT
CAGGGCTCCTCAAGATCGTCCAGGCCTTCGTGGCCTGCATCATCTTTGGGGCACTGGTCTACGACAGCCG
CTACGGGCGCTACATGGCCACCCAGTGGTGCGTGGCCGTCTACAGCCTGTGCTTCCTGGCCACGGTGGCC
GTGGTGGCCCTGAGCGTGACGGGCCACACGGGGGGCCTGGGCTGCCCCTTCGACCGTCTGGTGGTGGTGT
ACACCTTCCTGGCCGTGCTCCTCTACCTCAGCGCCGCTGTCATCTGGCCTGTCTTCTGTTTCGACCCCAA
GTACGGTGAGCCTGGACGGCCCCCCGACTGCCCGAGAGGCAGCTGCTACTGGGACAGCCAGCTGGTCGTG
GCCACCTTCACCTACGTCAACCTGCTCCTCTACATTGCCGACCTCGCCTACTCCCAGAGGATCCGCTTCG
TGCCCACCCTGTAG
>g.01411t.1 CDS=2-1290	Pyrroline-5-carboxylate reductase 3(pycr3)[SwissProt]
ATGAGCGTCGGCTTTATCGGCGCCGGCCAGCTGGCCTTTGCCTTGGCCAAGGGCTTCACGGCGGCAGGCA
TCGTGGCTGCCCACAAGATCATGGCCAGCTCCCCGGACATGGACCTGCCCACGGTTTCTGGCCTCAGGAA
GATGGGAGTGAACCTGACCCCCCACAACAAGGAGACYGTGCGGCACAGCGACGTGCTCTTCCTGGCCGTG
AAGCCACACATCATCCCCTTTATCCTGGACGAGATTGGCAGCCACATCGAGGATCGGCACATCGTGGTGT
CCTGCGCAGCTGGTGTCACCATCAGCTCCATCGAGAAGAAGCTGACGGCGTTCCAGCCAGCCCCCAAAGT
CATCCGCTGCATGACCAATACGCCGGTCGTGGTGCGGGAGGGGGCCACCGTGTACGCCACGGGCACCCAC
GCCCARGTGGAGGACGGCAGGCTCCTGGAGCAGCTCATGGGTAGCGTGGGCTTCTGCACGGAGGTGGAGG
AGGACCTGATTGATGCCGTCACGGGGCTCAGYGGCAGCGGCCCAGCCTATGGGGCCTCCAAGATGCTACT
GGACTCGGAGAAGCACCCCGGGCAGCTCAGGGACAACGTGTGCTCCCCCGGCGGGGCCACCATCCACGCC
CTGCACGTCCTGGAGAGYGGCGGCTTCCGTTCCCTGCTCATCAACGCCGTGGAGGCCTCCTGCATCCGCA
CACGGGAGCTGCAGTCCATGGCTGACCAGGAGAAGGTYTCACCAGCCTCCATCAAGAAGACCATCTTGGA
CAAGAGTGCCTGCTTGCCGTGCCCCCGGGTTATGACGACCCCCAATAAAGGAAACAAAGCCTTGAAGGTG
AAGCGGGAGCCGGGAGAGAATGGCACCAGCCTGACCGACGAGGAGCTGGTGACCATGTCGGTGCGGGAGC
TCAACCAGCACCTGCGAGGCCTGTCCAAGGAGGAGATCATCCAGCTGAAGCAGCGCCGGCGCACGCTCAA
GAACCGCGGCTACGCTGCCAGCTGCCGCGTCAAGCGCGTGACGCAGAAGGAGGAGCTGGAGAAGCAGAAG
GCGGAGCTGCAGCAGGAGGTGGAGAAGCTGGCCTCGGAGAACGCCAGCATGAAGCTGGAGCTCGACGCGC
TGCGCTCCAAGTACGAGGCCCTGCAGAACTTCGCCAGGACCGTGGCCCGCAGCCCCGTGGCGCCGGCCCG
GGGACCCCTCGCCGCCGGCCTGGGGCCCCTCGTCCCCGGCAAGGTGGCCGCCACCAGCGTCATCACGATA
GTAAAGTCCAAGACGGACGCCCGGTCGTAG
>g.01414t.1 CDS=2-4725	.
ATGACCCCAGGGAGACCTCCCTGTGGCCCTGGCTTGCTGCTCTGGGTGGCACTGCTGTTTGTCCAGGTGT
GCGACGACCCGGAGGAGCTGCGCAGGAAGGTCCGCGAGCTGGCCGGCGCCGTCCGCAACGCCAAGTACCT
GGTGGTCTACACCGGCGCGGGGATCAGCACGGCAGCCTCCATCCCAGATTACCGGGGCCCCAATGGAGTG
TGGACGCTGCTCCAGAAAGGGAGGAGCATCAGTGCCGCTGACCTGAGTGAGGCTGAGCCGACCCTCACCC
ACATGAGCATCGCCCGCTTACATGAGCAAAAGCTGGTGCAGCATGTGGTGTCTCAGAACTGCGATGGGCT
CCACCTGCGGAGCGGGCTGCCTCGGACGGCCATCTCGGAGCTCCACGGGAACATGTACATTGAGGTCTGT
ACAGCCTGCACACCCAACAGGGAGTACGTGAGGGTGTTTGATGTCACTGAGCGCACCGCCCTTCACCGGC
ACCAGACAGGCCGGGCCTGCCACAAGTGTGGGGGCCAGCTCCGGGACACCATTGTGCACTTTGGGGAGAG
GGGGACGCTGGGGCAGCCTCTGAACTGGGAGGCAGCCACTCAAGCTGCCAGCAAAGCAGACACAATCCTA
TGTTTAGGTTCCAGCTTAAAGGTTCTGAAGAAATACCCTCGCCTCTGGTGCATGACCAAGCCCCCCAGCC
GGAGGCCCAAGCTCTACATCGTGAACTTGCAGTGGACCCCGAAGGATGACTGGGCTGCCCTGAAGCTACA
TGGGAAATGTGATGACGTCATGCAGCTCCTCATGGATGAGCTGGGCCTGGAGATCCCCCCCTATAGCAGG
TGGCAGGACCCCATCTTCGCCCTGGCCACTCCCCTGCGTGCGGGTGAAGAAGGTAGCCACAGTCGGAAGT
CGCTGTGCAGAAGCCGAGAGGACCCTCCGCCTGGGGACCGGGGTGCGGCCCTGAGCTCGGCCCCTGTGCT
AGGTGGCTGGTTTGGCAGGGGCTGCGCCAAACGCACAAAGCGGAGGAAGATCACCTATGACATGGTACAT
TACGGCCACTCAAACCAGCTGCGCCAGGCGCGGGCCATGGGTGACTACCTCATCGTGGGCGTGCACACCG
ACGAGGAGATCTCCAAGCACAAGGGGCCCCCGGTGTTCACTCAGGAGGAGAGGTACAAGATGGTGCGGGC
CATCAAGTGGGTGGACGAGGTGGTGCCGGCGGCTCCCTACGTTACCACGCTGGAGACCCTGGACAAGTAC
AGCTGCGACTTCTGTGTCCATGGCAATGACATCACTCTGACCGTAGATGGTCGGGACACCTATGAGGAAG
TGAAGGCAGCCGGGAGGTACAGAGAGTGTAGGCGCACCCAGGGCGTGTCCACCACGGACCTCGTTGGCCG
CATGTTGCTGGTGACCAAGGCCCATCACAGTGGTCAGGACGAGGAGTTTCGGGGTCTGGGGATTGACCAT
GTCCTCCGTGTCCCCCACCCTTCCATTCAGGAGATATCCTCTGAGTACCGGGAATACGCGGACAGCTTTG
GCAAGTGCCCTGGGGGACGGAACCCCTGGACGGGGGTGTCCCAGTTTCTGCAGACATCTCAGAAGATCAT
CCAGTTTGCTTCCGGGAAGGAACCCCAGCCAGGGGAGACGGTCATCTACGTGGCCGGCGCCTTTGACCTG
TTCCACATCGGCCACGTGGACTTCCTGGAGAAGGTGCACGGCCTGGCGGAGAGGCCCTACGTCATCGCCG
GCCTGCACTTTGACCAGGAGGTCAACCACTACAAGGGGAAGAACTACCCCATCATGAACCTGCATGAGCG
GACGCTAAGCGTGCTGGCGTGCCGGTACGTGTCAGAGGTGGTGATAGGGGCCCCCTACGCTGTCACGGCA
GAGCTCCTGGACCACTTCAAGGTGGATCTGGTCTGTCACGGGAAGACAGAAATCGTGCCTGACAAGGATG
GCTCAGACCCCTACCAGGAGCCCAAGAGAAGGGGCATCTTCTGTCAGATTGACAGCGGCAGTGACCTTAC
CACAGACCTCATCGTGCAGCGTATCATCAAGAACAGGCTCTTCCGGCTGACCATCCGCTCCTTCTGCGGC
TGTGACTCAGAGCCTTGGTGGCATCTCATCGAGATGTTTATTCATGAGTTTTCCTATCAACACACTGTGA
CGCTGCATCGGGACCAGAAAACAGGCGAGCAGAGGCCTCCAGCAAGGTTCAGACAATTTAATGAGTTTTA
CTTATTGGATAAAAGTCCGAAACAACTTCCCGACAAGTGGCAGCACGACCTCTTCGACAGCGGCTTCGGG
GGCGGCGCCGGCGTGGAGACGGGTGGGAAACTGCTGGTGTCCAACCTGGATTTCGGAGTGTCGGACGCGG
ATATTCAGGAACTCTTTGCTGAATTCGGAACTCTGAAGAAGGCAGCTGTACACTATGACCGCTCCGGGCG
CAGTTTAGGAACAGCCGATGTGCACTTTGAACGGAAGGCAGATGCCCTGAAAGCTATGAAACAGTACAAC
GGTGTCCCTCTGGATGGCCGCCCCATGAACATCCAGCTCGTCACGTCACAGATTGACACACAGCGGAGAC
CGGCGCAGAGCGTAAACAGAGGTGGGATGACTAGAAACCGCGGCTCCGGAGGTTTCGGTGGTGGCGGCGG
CACCAGGAGAGGCACTCGTGGAGGGAGCCGGGGCAGAGGTCGAGGCACTGGCAGGAGTTCGAAGCAGCAG
CTTTCTGCAGAGGAGTTGGATGCCCAGCTGGACGCTTATAACGCAAGAGCACAAGCCCCAAAATGTCCTC
TTAATCGCATCCCAGGTGTCCCAGACCAGCTAGGAGTGAGCATGGCTGAGCAAGAGCCCACAGCTGAGCA
GCTTGCGCAGATCGCAGCTGAGAACGAGGAGGATGAGCACTCCGTCAACTACAAGCCCCCTGCCCAGAAG
AGCATCCAGGAGATCCAGGAGCTGGACAAGGATGACGAGAGCCTGCGCAAGTACAAGGAGGCCCTGTTGG
GCCGCGTAGCCGTGTCTGCTGACCCCAACGTCCCCAATGTTGTTGTGACCCGCCTGACCCTGGTGTGTAG
CACAGCCCCGGGCCCTCTGGAGCTGGACCTGACAGGGGACCTGGAGAGCTTCAAGAAGCAGTCCTTTGTG
CTGAAGGAGGGCGTGGAGTACCGGATAAAGATCTCTTTCCGAGTGAACCGGGAGATTGTGTCGGGCATGA
AGTACATCCAGCACACGTACAGGAAAGGCGTCAAGATTGACAAGACCGACTACATGGTGGGGAGCTACGG
GCCCCGGGCAGAGGAGTACGAGTTTCTGACCCCCATGGAGGAGGCACCCAAGGATGCCCCTTGGTGCGGC
CACTGCAAGGCTCTGGCCCCTGAGTACGCCAAAGCCGCCGGGACACTGAAGGCAGAAGGTTCGGAGATCA
GGCTGGCAAAGGTCGATGCCACAGAAGAGTCTGATCTGGCCCAGCAGTACGGGGTCCGTGGCTACCCCAC
GATCAAGTTCTTCAAGAACGGAGACACGGCTGCTCCCAGGGAGTACACAGCTGGCAGAGAAGCTGAGGAC
ATTGTAAACTGGCTGAAGAAGCGCACAGGCCCTGCTGCCACCACACTGYCCGATGGGGCCGCCGCAGAGG
CCTTGCTGGAGTCCAGCGAGGTGACCGTCATTGGCTTCTTCAAGGACGTGGAGTCGGACTTTGCCAAGCA
GTTCTTGCTGGCGGCAGAGGCCATTGATGACATACCTTTCGGGATCACRTCCAACAGCGACGTGTTCTCC
AAATACCAGCTGAGCAAGGATGGGGTTGTCCTCTTCAAGAAGTTTGACGAAGGCCGCAACAACTTCGAGG
GGGAAATCAGCAAGGAGAAGCTGCTGGACTTCATCAAGCACAACCAGCTGCCACTGGTCATCGAGTTCAC
AGAGCAGACGGCCCCGAAGATCTTCGGAGGGGAGATCAAGACCCACATCCTGCTGTTCCTGCCCAAGAGC
GTGTCTGACTACGACAGCAAACTGAGCAACTTCAAGAAGGCGGCCGAGCGCTTCAAGGGGAAGATCCTGT
TCATCTTCATCGACAGCGACCACACTGACAACCAGCGCATCCTCGAGTTCTTTGGCCTCAAGAAGGAGGA
GTGCCCCGCCGTGCGCCTCATCACCCTGGAGGAGGAGATGACCAAGTACAAGCCAGAGTCGACCGAGCTC
ACGGCCGAGAAGATCGAAGATTTCTGCCACCGCTTCCTGGAAGGAAAGATCAAGCCCCACCTCATGAGCC
AGGAGCTGCCTGAAGACTGGGACAAGCAGCCCGTCAAGGTGCTCGTTGGGAAGAACTTTGAGGAGGTCGC
TTTCGATGAGAAAAAGAACGTCTTTGTGGAATTCTACGCGCCATGGTGTGGCCATTGCAAACAGCTGGCT
CCCATTTGGGATAAGCTGGGAGAGACGTACAAGGACCACGAAAACATCATCATCGCCAAGATGGACTCGA
CGGCTAACGAGGTGGAGGCAGTGAAAGTGCACAGCTTCCCGACGCTCAAGTTCTTCCCYGCCAGCGCGGA
CAGGACGGTCATTGATTACAACGGTGAGCGGACACTAGAGGGTTTTAAGAAGTTTTTGGAGAGCGGTGGC
CAGGACGGAGCTGGGGACGATGACGATCTGGAAGATCTGGAAGAAGCAGAGGAGCCTGACCTGGAGGAGG
AGGACGATCAGAAAACTGTGAGAGACGAGCTGTGA
>g.01418t.1 CDS=2-465	Protein phosphatase 1 regulatory subunit 27(Ppp1r27)[SwissProt]
ATGCCCAGCAGGACCAGCCGCTATGCCCGCTACAGCCCCCGGCAGCGGCGCAGGCGGCTGCTGGCGGATC
GCAGCGTGCGCTTCCCGAATGACGTCCTGTTCCTAGACCACATCCGCCAGGGTGACTTGGAGCAGGTCGG
GCGCTTCATCCGGGCTCGGAAAGTCGCCCTGGACACCATCCACCCGTCAGGCCTGGCCGCCCTGCACGAA
GCCGTGCTCTCTGGAAACCTGGAGTGCGTGAAGCTGCTGGTCAAATACGGCGCRGACATCCACCAGCGGG
ACGAGACCGGGTGGACGCCCCTGCACATCGCCTGCAGCGACGGCTACCCCGACATAGCCAGGTACCTCAT
CTCCCTGGGGGCAGACAGAGACGCCACCAACGATGACGGGGACCTGCCCTCTGACCTCATCGACCCGGAC
TTCAAGGACCTGGTGGAGCTCTTCCAAGGGACCAAGATGGACTGA
>g.01495t.1 CDS=2-375	39S ribosomal protein L12, mitochondrial(MRPL12)[SwissProt]
ATGAGATGCAGCAGCCGTCGGATGGGGGAGGCCCTCGCCGGTGCACCCCTGGATAACGCCCCCAAAGAGT
ATCCCCCCAAGATCCAGCAGCTGGTCCAGGACATCGCCAGCCTCACACTCCTGGAGATCTCAGATCTCAA
CGAGCTCCTGAAGAAAACACTGAAGATCCAGGATGTTGGACTCATGCCGATGGGTGGCGCGATGCCCAGT
GCTGCCCCTGCCACAGCAGCCCCCGAGCCGACACATCCTGCAAACCCGTGTGTGCTGGCGGTGGGCTCCC
CTGCAGCCTCGTCGGGGCCTCCTCCTCGCCGAGATGTACAGGTCTCTGCCTGCATGGAGATTGTTTCTCA
TGGAGAGAAATTGGCAATGATCTGA
>g.01498t.1 CDS=2-339	.
ATGGGTTACATGGGGAGCCAGTCGGTGTCCATGGGCTACCAGCCTTACAGCATGCAGAGTCTCATGACCA
CCCTTCCCAGCCAGGACGCCCCTCTGCCGCCCCCACAGCAGCCCTACATCGCAGGGCAGCAGCCCATGTA
CCAGCAGGTGAGTGTGTCAAGGCTCAGGATGCTGAGCATGGTGGCCGTCCTGGGAAGAACAGACAGCGTA
GGCCAGGATGGCTTCCCAGCAGACAGCGAGGATGGAACACACCCCGCACGCACGCACGCAGCAACAGGCA
CAGATACCCAGACCACGCGTGTGCCCATCTCAACCCCACACACTGGTCGGGAGCCCTAG
>g.01500t.1 CDS=2-2238	Hepatocyte growth factor-regulated tyrosine kinase substrate(Hrs)[SwissProt]
ATGCCGAACCTAGTTCGCGTCCCACTCTCCTATTCTCGCTCYAGAAAAGAAAAGAAGAAAGTGAATTGCA
AGCCCAAGAACCAGGATGAACAGGAAATCCCCTTCCGCCTCCGAGAGATTATGAGGAGCCGCCAGGAGAT
GAAAAATGCCACCAGTAACAGGAAGAGGAAGAGAGAAGCCCAGGTGGCCTTCAGAAAGACACTGGAGAAG
GAAGCCAAGGGAGTGGAGCCAGACATCGCGGTCCCCAAATTCAAGCAGAGGAAGTGGGAGTCTGACAAGG
CCTACGTCCAGCGAATGGAGCAGGAGGCCCAGCACGTGCTCTTCCTCAGCAAGAACCAGGTGGTCCGGCA
GCCTGAGGTGCAGGCGGCTCCCAAAAAGGAGAAGTCAGAGCGGAAGAAAGCATTCCAGCAACGGCGACTG
GATAAAATCCGGCAGAGGAGGGAGGAGAAGGCAGCAGAAAGGCTGGAGCAGGAGCTGCTCCGAGACAAAG
CGACCAGCCAGCTTCTGCTGGAGACCGACTGGGAGTCCATCCTCCAGATCTGTGACCTCATCCGCCAGGG
GGACACGCAAGCTAAATATGCCGTGAGTTCCATTAAAAAAAAAGTCAACGACAAGAATCCCCATGTGGCC
TTGTACGCTCTGGAGGTCATGGAGTCTGTAGTGAAGAACTGCGGCCAGACGGTGCACGACGAGGTGGCCA
ACAAGCAGACCATGGAGGAGCTGAAGGAGCTGCTGAAGAGCCTGGCATTTGCCGGAGCCTCCCTGCGGTT
GGTCAAGCTCCTGGGGCAGGAGGAAGATTCACGTGGTTACGGGGAGCTGGGCTCCCGGGGTGCCCTAGCT
TCTCCCAGGGCGAGGCAGGTGGAAGTAAACGTCCGAAACAAGATTCTGTATCTGATCCAGGCTTGGGCGC
ATGCTTTCCGGAACGAGCCCAAGTACAAGGTGGTCCAGGACACGTACCAGATCATGAAGGTGGAAGGACA
CGTCTTCCCAGAGTTCAAGGAGAGTGATGCCATGTTTGCTGCAGAAAGAGCCCCCGACTGGGTGGATGCT
GAGGAGTGCCACCGATGCAGGGTGCAGTTCGGGGTGGTGACCCGCAAGCACCACTGCCGGGCGTGTGGCC
AGATCTTCTGCGGCAAGTGCTCCTCCAAGTACTCCACCATCCCCAAGTTTGGCATCGAGAAGGAGGTGCG
CGTGTGTGAGCCCTGCTACGAGCAGCTGAACAAGAAAGCAGAAGGAAAGGCGTCATCCACGACAGAGCTG
CCACCAGAGTACCTGACCAGCCCCCTGTCCCAGCAATCCCAGAGACAGAAGTCCGCCTACGCGGCGGCCA
CAGCCACATACCCCAAGGCGGAGCCCGCGCCCGTGGCGTCGTCGGCGCCCCCTGCCAGCAGCCTGTACTC
CTCGCCGGTGACATCGTCGGCGCCTCTGGCTGAGGACATCGACCCAGAGCTCGCCCGCTACCTCAACCGG
AACTACTGGGAGAAGAAGCAGGAGGAGGCCCGGAAGAGCCCCACACCGTCTGCCCCTGCACCCCTGACGG
AGCCCGCCGCCCCGCCCGTGGAGGGACACGCAGTCCCGGCCAATGCGCTGGAGACTCCCCTCCCGGAGAC
AGACCCTCAGCCCATAGCTCCCTCCGGCGGCCCCTTTGGCGAGCAGTACCAGAACGGGGAGTCGGAGGAG
AGCCATGCGCAGTTTCTGAAGGCCCTACAGAACGCCGTCACCACCTTTGTCAACCGCATGAAGAGCAACC
ACGTGCGGGGCCGCAGCATCACCAACGACTCGGCCGTGCTGTCCCTCTTCCAGTCCATCAACAGCATGCA
CCCCCAGCTGCTGGAGCTGCTCAACCAGCTGGACGAGCGCAGGCTGTACTACGAGGGGCTGCAGGACAAG
CTGGCGCAGATCCGCGATGCCCGGGGAGCACTCAGCGCCCTGCGGGAGGAGCATCGAGAGAAGCTTCGCC
GGGCTGCCGAGGAAGCTGAGCGCCAGCGCCAGATCCAGCTGGCCCAGAAGCTGGAGATCATGCGGCAGAA
GAAGCAGGAGTACCTGGAGGTGCAGCGGCAGCTGGCCATCCAGCGTCTGCAGGAGCAGGAGAAGGAGCGG
CAGCTGCGCCTGGAGCAGCAGAAGCAGACCATCCAGATGCGGGCCCAGATGCCCGCCTTCTCCCTGCCCT
ATGCCCAGGCACGCACCCAGCCCCGTCCTACCCCTGCCCCCGACTCCAGCGATGGAGGAAGCCGCTGA
>g.01503t.1 CDS=2-252	Oxidoreductase-like domain-containing protein 1(OXLD1)[SwissProt]
ATGAGTGGCTGCCCCAACTGCGTGTGGGTGGAGTATGCAGATGCGCTGCTGCAGCACTACCAGGATGGTG
GGGAGCGCGCCCTGGCTGCCCTGGAGGAACACGTGGCTGACCAGAACCTCAAGGCCTTCCTCAGGTTTGG
GGACGACATCCCTGGAATGGAAGGCCTGGGGACAGACATCACGGTCATCTGCCCTTGGGAGGCCTTCAAC
CACCTGGAGCTGCACGAGCTGGCCCAGTACGGCATCATCTAG
>g.01507t.1 CDS=2-447	Tetraspanin-10(TSPAN10)[SwissProt]
ATGACTTCCTCTTCACCCGAGGACGGCCTGGAGTACACCCTGCGTGCGGCCGTCGCCCACTATCAGGATG
ACCCCGACCTGCACTTCCTCATCGACCAGGTACAGCGTGGGCTGCAGTGCTGTGGGGCATCTTCCTACCA
GGACTGGACGAGGAACATGGAAGACGGGGCGGCCGTCAGCGACCCGTGTGGCCTCGGAGCTCTGGGCCTG
GACCAGGAGGCCGCTCAGAGGGTGGTGCATCTGCAGGGCTGTGGCCCCCCGTTGCGAGGGTGGCTCCGCA
GGAGCGTCCGGGCTGCCGGTGTCTATGTGGTCGCAGTCGTCGCAGTCCAGGGGGCCGAGCTCCTGTTGGC
CGCCCAGCTGCTGAGGGCCCTGGCGGTCCGCAAGGGGGGGCTGCAGAGCCCCAGAACCGCGGGGACGGGG
GCGCCCAGGGAGAGGCCCCCTGCCTAA
>g.01508t.1 CDS=2-3678	.
ATGCGACGTCAGCAGAGTCAGCGGCAGAGCCTCCCGGTACCACGAAGGGCTGAAGAGATAATTCGTGTCC
AGTCCCCAGACGGGGTGAAGCGGATCACAGCCACAAAGAGAGAAACAGCTGCAGCATTTTTGAAAAAGGT
CGCAAAGGAGTTTGGCTTCCAAAATAATGGCTTCTCMGTTTACATCAATAGAAACAAGACTGGAGAGATA
ACAGCATCGTCCACCAAATCCCTCAGTCTGCTCAAAATCCAGCACGGAGATCTGCTGTTCCTGTTTCCCT
CGAGCCTTGCTGGACCCTCCTCAGAAATGGAGACGTCGGCCCCGCCGGGGCTGAAGGCCTGCGGCGCTCC
CAACGTGGTGGAGGATGAGATCGACCAGTACCTCAGCAAGCAGGACGGGAAGATTTATAGAAGCCGCGAT
CCACAGCTGTGCCGACATGGGCCTCTGGGGAAATGTGTCCACTGTGTCCCACTAGAGCCGTTTGACGAGG
ACTACCTGAACCATCTCGAACCTCCTGTGAAGCACATGTCCTTCCACGCCTACATCCGAAAGCTGACCGG
GGGGGCCGACAAGGGGAAATTTGTTGCCCTGGAGAACATCAGTTGCAAGATTAAATCAGGGTGTGAGGGA
CACCTTCCGTGGCCTAACGGCATCTGTACTAAGTGCCAGCCAAGTGCCATCACTCTGAACAGACAGAAAT
ACAGACATGTGGACAATATCATGTTCGAGAATCACACGGTTGCCGATCGATTCCTTGACTTCTGGAGGAA
GACAGGGAACCAGCATTTTGGGTATTTATATGGACGGTATACAGAGCACAAAGACATTCCTCTTGGCATC
AGGGCCGAAGTAGCTGCCATTTATGAGCCGCCTCAGATCGGCACACAGAACAGCCTGGAGCTTCTGGAAG
ACCCAAAAGCTGAGGTGGTGGATGAAATTGCTGCCAAACTTGGCCTGAGGAAGGTTGGCTGGATATTTAC
AGACCTCGTCTCTGAAGACACCCGGAAGGGTACCGTCCGATACAGCCGGAATAAGGACACCTATTTTCTG
AGTTCGGAAGAATGTATCACTGCAGGAGACTTCCAGAATAAGCATCCCAACATATGTCGACTCTCTCCAG
ACGGACATTTTGGATCTAAGTTTGTCACTGCGGTGGCAACAGGTGGTCCCGACAACCAGGTCCACTTTGA
AGGGTACCAGGTCTCCAATCAGTGCATGGCATTGGTCCGTGACGAGTGCCTGCTGCCCTGCAAGGATGCC
CCTGAGCTCGGCTATGCCAAGGAGTCCAGCAGCGAGCAGTATGTGCCCGATGTGTTCTATAAGGACATAG
ACAAGTTTGGCAATGAGATCACCCAGCTTGCCCGGCCCCTGCCCGTGGAGTATCTGATCATAGATATCAC
AACAACTTTCCCCAAGGATCCAGTTTATACTTTTTCTATTTCGCAAAATCCATTTCCTATTGAAAACCGG
GATGTATTGGGTGAGACACAGGACAGCATCAGCTTGTTGCTGGAGGCAGTGAGGACCAGAAATGAGGAGC
TCGCCCAGACGTGGAAGAAGTCTGAGCAGTGGGCCACCATCGAGCAGCTGTGCAGCACAGTCGGAGTACA
GCTTCCGGGTCTCCACGAGTACGGTGCCGTCGGGGGCTCCACGCACGCCGCCACGGCTGCCATGTCCGTG
RGCCAAGGTGACGGGGAGGACAGGGACAGCGAGGACAGTGCGGACGGTGAGCCCCCTTGCACCGTGATCC
CCGTGGACCCGGAGGCCTGCGTCCTCCCCGACGCCACTCTGTGTGCTTTCACCGTGGTCGACAACATGCT
TGTCACCSTGGCACAAGGCCCTGCCCGGTGGAAGGTACAGCTGTTTGAGTGTCCCTGTCCAGGGGACGAC
GCCAGACCTGGAGGCCAAGTCGGCGAGGTGGAGTTGTCCACCTCCAGCCCCCTGGCTGGGACCCTTGGGG
AGCCCGCAGCCCCTCGCTCCCTGCCAGTGCTGTGCTGCGTGTCACCACCGGGTAGCAGCGCGCTGCACGG
CCACGTGCGGGGCTCCGGGGGCTTCGCAGGCTTCACGCTGGAACAGGCTCTCTTTGGGCTACTCTTTGGA
GTTGATGCCTCCCTCCTGGAATCACCTGTGATCGTCTGTGGCCTCCCTGATGGCCAGCTCTGCTGTGTGG
TCTTGAAGAATCTGGTCACCTCACGGTTGTCCCCCGGTGACCCAAAGGCCCTCGTCAAGATCCTCCATCA
CCTAGAGGAACCCGTTGTTTTCATTGGGGCCTTGAAGACCGAGTCATCAGCTGAGGACACACACCCTGAC
TGCCTCGTGGCACTTGGTCACCACGGCCGGATCCTGGCCATCAGGGCCAGCTGGGACGAGGCAGGGAATC
TGGTGCCAGACCTGCGGGAGTGCAGGCTCCCGGGGCCCGTGCTCTGTGCGGCCTGTGGCGCAGGTGGCCG
AGTGTACTATAGCACCCCCTCGGAGCTCTGTGTCGTGGACCTGGCTGCCGGAGGCGCCCCCTGGAAGCCC
GAGCAGCCTGACGGGGGCCCGGGAGACCTGCCATCTCCGCTGTGTCCCATAAGCTTAGGCATCTGCAGTG
TCGTCACCCTGTCTGTGTTGTCCGAGATGCCTGAAGGGGGCGCCAGGCTCCTGGCCCTGTCCACTGGGGG
CCGCCTCATGATCTGCAGCCTGGCCCTGAGCTCCGACGCGCCGTGTCCCGGCAGAGCCACCGTGGCCGAC
AGCGGCCAGAAGATTAAGGAGCTGCTGTGTGACATCGGCACCGTGTCTGAGAGGGTATCTTCCCTGAAGA
AGGCAGTCGACCAGCGGAACAAGGCCCTGACGTGCCTCAACGAAGCCATGAACAATGACAGTGGCTTCCG
TCTGGACCGGGGCTGGGCCTTGTGTGTGCAGGTGCTGACCAGCTCGCAAGCCCCAGACCCAGACGTGGCT
GACTCGGCCACCACCTACACCATCCCCGTGGACCAGCTGGGCCCTGGCGATCGGCGGGAAGTGACGCTGC
CGCTGGGCCCTGGTGAGGATGGCGCCCTGGACCTGCCCGTGACGGTGTCCTGCGCGCTGCACTACAGCCT
CAGGGAGGTTGTGGGCGAGGCCCTGGCCCCCTCAGAGTCTTTCAAGGATTCCTGTTTGGATGAGGGCCCC
CCCGCCGTGCTGCCCGAGCAGGACGGCATCTGCCTGCCCCTGAGTGAGCACACCGTGGACTTGCTGCAGT
GCCTGCGCTTCCCTGCCCTAGCCGCACCCCACACGCAGGCTGCCAGCCTGCTGGGCCCCGCTTGCGACCC
TGTGGACACCTTCTTGGGAACTCTCCTTGGGCCGCGCGGCGAGCCAGCGGGACCTGCTTCCCTGCGGGCC
AAGTTCCTGCCCCCGTCGGTGGCCACGATCAAGGTGTCAGCAGAGCTGCTGAGGGCCGCCGTGGGGCCCA
GTCATTCAGGCGCTGCTGCAGGAGGTGCAGACCCTTCGGGACCGGCTGTGCACGGAGGACGAAGCCAGCT
CCTGCACCACTGCCGAGAGGCTCCTGCAAGTGTACAGGCAGCTGCGGAGTCCCAGCCTCCTTCTGGTGTG
ACGCCCGCGGGGCCCATCCGTCCCACCACAGTGCCCACGTGGTCTTGGGGAGGAAAGCCCAGGACGCGAG
CTGCTGCTGCCCGGCTCCTGACCCTGGTGTCGCTGTGA
>g.01511t.1 CDS=2-1479	Protein singed(sn)[SwissProt]
ATGCCCACCAACGGGCTGCACCAGGTGCTGAAGATCCAGTTCGGCCTCGTCAACGACGCCGACCGCTACC
TGACCGCCGAGAGCTTCGGCTTCAAGGTCAACGCCTCGGCGCCCAGCCTCAAGAGGAAGCAGATGTGGGT
GCTGGAGCCGGACCCGGGCCACGGCAGCGCCGTGCTGCTCCGCAGCAGCCACCTGGGCCGCTACCTGTCC
GCCGAGGAGGACGGGCGCGTGGCCTGCGAGGCCGAGCGGCCGGGCCGCGACTGCCGCTTCCTGGTCCTGC
CGCAGCCCGACGGGCGCTGGGTGCTGCGGTCCGAGCCGCACGGCCGCTTCTTCGGCGGCACCGAGGACCG
GCTGTCCTGCTTCGCCACGGCCATCTCCGCGGCCGAGCTGTGGACCGTGCACCTGGCCATCCACCCGCAG
GCGCACCTGCTGAGCGTGAGCCGCCGGCGCTACGTGCACCTGTGCCCGCGGGAGGACGAGATGGCGGCCG
ACAGCAACACCCCGTGGGGCGTGGACGCGCTCATCACCCTCATCTTCCAGAACCGCCAGTACTGCCTCAA
GTCCTGTGACAGCCGCTACCTGCGCAGCGACGGCCGCCTGGTGTGGGAGCCCGAGGCCAGTGCGCGCTAC
ACGCTCGAGTTCAAGGCGGGCAAACTGGCCTTCAAGGACTGCGACGGCCGCTACCTGGCGCCCGCGGGGC
CCGCCGGCTCGCTCAGGGCGGGGCGCAACACGCGGCCGGGCAAGGACGAGCTCTTCGACCTGGAGGAGAG
TCACCCGCAGGTGGTGCTGCTGGCCGCCAACCGCCGCTACGTGTCGGTGCGGCAAGGGGTCAACGTGTCA
GCCAACCAGGACGAAGAGCTGCACCATGAGACCTTCCTGATGCAGATTGACGGCGACACGGGGAAGTGCA
CCTTCTATTCCAGCACCGGAGGCTACTGGACCCTCGTCGCCCACGGGGGCATCCAGGCCACGGCCACGCA
GGTCTCTGCCAACACCATGTTTGAGGTGGAGTGGCGCGGCCGGCGGGTGGCCCTCAAGGCCAGTAACGGG
CGCTACGTGTGCATGAAGAAGAACGGACAGCTGGCGGCCGTCAGCGATTTTGTGGGTGAGGACGAGGAGT
TCATCCTCAAGCTCATCAACCGGCCCATCCTCGTGCTCCGGGGCCTCGATGGCTTCGTCTGCCACCGCCG
CGGCTCCAACCAGCTGGACACCAACCGCTCGGTCTACGACGTCTTCCACCTGAGCTTCAGCGACGGCGCC
TACCAGATCCGAGGCCGCGGCGGCGGGTTCTGGAACACGGGCAGCCACGGCAGCGTGCGCAGCGACGGCG
AGCGCCCCGAGGACTTCCTGTTCGAGTTCCGCGGCCGGGGCCGCCTGGCCATCCGCGCCCGGGGCGGCAA
GTACCTGCGCGGCGGCGCCTCGGGGCTGCTGCGGGCCGACGCCGACGCGCCCGCGGGGCTCGCGCTCTGG
GAGTACTGA
>g.01531t.1 CDS=2-450	Actin, cytoplasmic 1(ACTB)[SwissProt]
ATGGCCAYGGCCGCGTCCTCGTYCTCCCTGGAGAAGAGCTACGAGCTGCCYGAYGGGCAGGTGATCACCA
TCGGCAAYGAGCGGTTCCGCTGCCCAGAGGCGCTCTTCCAGCCTTCCTTCCTGGGTATGGAGTCCTGYGG
CATCCACGAGACCACYTTCAACTCCATCATGAAGTGTGAYGTGGACATCCGGAAGGACCTTTACGCCAAC
ACGGTGCTGTCTGGCGGGACCACCATGTACCCCGGCATCGCCGACAGGATGCAGAAGGAGATCACAGCCC
TGGCCCCCAGCACGATGAAGATCAAGATCATTGCTCCTCCCGAACGCAAGTACTCTGTGTGGATCGGAGG
CTCCATCCTRGCCTCRCTGTCCACCTTCCAGCAGATGTGGATCAGCAAGCAGGAGTACGACGAGTYGGGC
CCCTCCATCRTCCACCGCAAATGCTTCTAA
>g.01533t.1 CDS=2-543	.
ATGTCAGGCCCCAGACAGGCGCCCGGGGAGGAGGGGTGGCTTCTCCCCACGGATGTGAGGACGCAGTGCG
GCCCCCCACACCTGAGCCAGCAAACCACCCTGGTCAGCGTTTCTCTCCGTAGCCCTGAGTCCACCAACAT
GCCAAGCTTTGAGGAAGGAGATGGGGCTCGAGATGACATGGAAGTCCATCTGCTCRAAGCCAAGCAAGAC
AGGGATAGTTTCAGCCTCCACAAAAGAAAAAGGGGGCTCTYTTCAAGGGAGGACGTCATCAACAACGTCA
ACAGACAGGCACTTGGGACGCGCATCTTCCAGGTGGAGAGAGAACCAGGGCTTCTATCCAGACGCACGGA
GCTGCGAACCAGGGAGACAAAGGAAAATCTGCAGGCGAGTGAGGGAAAGGATCCGAGTGGACGCCTCCCA
GAAGATGAAACCTCAGATGCTAACATCAGCCTAAATACCATTCGATTTAACGAATGGAAGCTTCTGGACG
GATGTGTCCTTGGAGAASCATCTCGTACACCCGGGCACTCAGTGCACCCCTGA
>g.01570t.1 CDS=2-261	.
ATGCTAACTCCGGCTCTGCCGTTTGCCGTCACCTTAAAACTTACAAAGGGCCACTCGCCTGTAGAAATGA
AAGCGGACGCTGCTGAGGTGCATGAGGTCAAGAGTCAAGTCCTCTCCCCAGCCGGACGTCCGGATGYTCC
TGATGCTGGGGGGTCCTGCGCCTCTGGCCTCGCCCCGTTCCCTCGTCCCCTGCCCACAGGGCCCCTCACC
CGGAAGCCTAGGGGAGCGGGCCCCTGCCGTCAGGGCTGCCGGCCTGGGTAG
>g.01575t.1 CDS=2-2343	Trinucleotide repeat-containing gene 18 protein(TNRC18)[SwissProt]
ATGGARGCCAACCAGAAGGCCAAGAAGAAGAAGGAGAGACAGGGCTTGCTAGGTAACCAGGAGGCCAGGG
CGGGCCAGGGTCAGCCTGGTGGGGGGGAGCCCAGCATCTGGGGCCCCTGTGACAGCCGCCCTCCCCCCGC
AGGGGCCTGCCGCCTTTCTAGCCCAGAGAGCGAGGTCAAGGTCAAGAGGCGCACGGTGAAGGCCAAGGTG
GGCACCAAGCTGGAGCGGGCCCCAGGGCGCAGGCCCCCAGGCGCACCAGGCAAAAAGAAAGCCAAGGGCA
AGGCCAAAGGCAGCCTGCGGGCAGAGCCGGGGGCCACCCCCAGCAGGGACGCCCTCTTCAGCCCTGCCCG
GGCCTTCACCTGCCGCGAGGAGGGCAGCAAGTTGGCCAGCGAGCGCCTCAAGAGAGCCACACGCAAGAGC
ACAATCCTCCAGCCGGGCCTGAGGCGGAAGAATGGGGCCCTGTCCATCGCCCTGTCGCCGCGCAATGCCA
AGGCCATCCTGGGGAAAGGCAGGAAGGTGGGCAAGGTGAAAAGCAAGGCCGTYGGCAAGCAGGGCAAGGG
CCGGGCAGTGAGTCGGCTGCTGGAGAGCTTTGCTGTGGAGGACGACTTTGCATTTGACGACAACGGCAGC
TTTGAGGAGGAGGAGGAGGAGGAGGAAGAGGARGAGGAGGAGGAGGCRGAGGAGGAGCCGGCCGCGGCCA
GCGGTCCTCTGAGCGCCGAGCAGAGCGCCGCCCTGGCGCGTTCGTGCACCATCCACAAGGAGGACCTGCA
GGACGGGCTCCCCGTGCTCATTCCCAAGGAGGACAGTCTGCTGTACGCGGGCAGCGTCAGGACCCTGCAG
CCCCCCGACATCTACAGCATCGTCATCGAGGGCGAGAGAGGCAACCGGCAGAGGATCTACTCGCTGGAGC
AGCTGCTGCAGGAGGCGGTTCTGGATGTCCGGCCGCAGTCCAGCCGCTACCTTCCGCCGGGCACGAGGGT
CTGCGCCTACTGGAGCCAGAAGTCCCGTTGTCTGTATCCGGGCAACGTGGTCCGAGGCGCCTGCAGTGAC
GAGGAAGAGGACCTGGACTCTGTGGTGGTGGAGTTTGATGATGGGGACACCGGCCACATCGCCGTCTCCA
ACATCAGGCTGCTGCCTCCAGACTTCAAAATCCAGTGTGAGCCCCGGGGCGCCAGGAACAAGAACTGCAA
GGCGCTGCTCGTGGGCGACAAGGACCCCGGGCCCAAGCTGGGACGGCCCCTGGCCAGCCCGAGCTACGCG
CACCCGGCCCTCGTGGGCAAGGACAGGAAGGGGCGCGCGCCGGTGCACCCGCTGCCCATGGGGCTGGCGC
TGCGCAAGTTCGCSGGCCAGGCCGAGTTCCCGCTGCCTTGCGACAGCGACTGTCACAGCTCCTACTCGGA
CGATGAGGAGGACGGGCCCGGGCTGGCCCCCGGCGTGCCCTCCCGCTTCCTCGCCCGCCTGTCCGTGTCG
TCGTCGTCCTCGGGCTCCTCCACGTCCTCCTCCTCGGGCTCCCTGTCCACCTCCAGCCTCTGCTCCTCGG
ACGACGAGGGCTCCTCCTACAGCTCGGACGACGAGGACCCGGCCCTGCTGCTGCAGACCTGCCTCACCCA
CCCGGTGCCCGCGCTCCTGGCRCAGCCCGAGGCCCTGCGCYCCAAGGGGGGCGGGCCCCACGCGCACGCG
CAGCGCTGCTTCCTGTCCAGGGCCGCGGTGGGCGGCGGGGGCGCGGGCGCGGGCGCGGGCGGCGGCAAGT
CCAAGCTCAAGCGCAAGGAGGCCCTGAGCTTCTCCAAAGCCAAAGAGCTTTCCCGGAGGCAGCGGCTGCC
CTCCGTGGAAAACCGGCCAAAGATCTCAGCCTTCCTGCCYGCCCGGCAGCTCTGGAAGTGGTCGGGGAAC
CCCACGCAGCGGCGGGGCATGAAGGGGAAAGCCAGGAAGCTGTTCTACAAGGCCATCGTCCGGGGCAAGG
AGACGCTGCGCATCGGCGACTGTGCCGTCTTCCTGTCGGCCGGGCGGCCCAACCTGCCGTACATCGGCCG
CATCGAGAGCATGTGGGAGTCCTGGGCCAGCAACATGGTGGTGAAGGTCAAGTGGTTCTATCACCCTGAG
GAGACCAAGCTGGGAAAGAGGCAGAGCGACGGGAAGAACGCGCTGTACCAGTCCTGCCACGAGGACGAGA
ACGACGTGCAGACCATCTCCCACAAGTGCCAGGTGGTGGGGCGGGAGCAGTACGAGCAGATGACGCGGAG
CCGCAAGTGCCAGGACCGGCGGGACCTCTACTACCTGGCGGGCACCTATGACCCCACCACGGGGCGCCTG
GTGGCGGCGGACGGCGCGCCCATCCTGTGCTGA
>g.01577t.1 CDS=2-2406	BAH and coiled-coil domain-containing protein 1(BAHCC1)[SwissProt]
ATGCTAGAGTTCTGGGGACGGGCGGTGGTGGGGTCGCACGGCCGGACGGTGCGCGTGACGTCGCAGCTGC
ACGCGGGCCCCGACGGGCTGTGCCCGCTGCAGGACAAAGTCCCCCGGGACCTGAAGGCCAGCGGGCCCAC
CTTCGTGCCTTCCGTGGGACACCTGGCCGACAAGAGCCGCCCCTTCCAGGCCGCCGAGGCGTGCGCCGTG
GCGGGTGAGGGCGCGGACCGGCACCTGGATGCGGCCCTGGCCCCCGAGCACGCCGTGCCCTACGGGGTCT
CCTATGCCCACCTGAAGGCCGAGGGCAAGGGCGAGCGGCGGCCTGGGGGCTTCGAGGCCGCCCTCAACCC
CCGGCTGAAGGGCCTGGAGTATCTCAACAGCTCGGGCCCCGAGACCTCCTTCTCCGGGCTCCCCAAAGGC
GGTCTGGACAAAAGCGGCTACTTCGAGCTGCCCGGCCACTCGCAGGACTGTGCCCGGCCGAGTCACCAGG
ACCCGCTGGGTGGGAAGGTCACCCAGGCCTGCTGCACTTTAGATAAAACCGCCAGCAAGGAGACCCCCTC
GGGTCCCCCTGGGGCGCAGAAGGTGGCCCGAATCCGGCATCAGCAGCACTTGGTGACCCCCGAGGTGGAG
CCGGGGGGCGGYGGGGCTGAAGCCAAGCGCAAGTCCCTGGAGCTGGCGTCTCTGGGCTAYGGCGGGCCCC
ACCTGCCCCCATGGAGCATCCAGTCGGGCCAGGGCACCGCCATGGCCATTGGCGAGGAGCGCAAGGGTGG
CGCCTACCTGGACCCCTTTAGCGGCAGCCTGCAGCAGGCCRCCCTCCTGCCGCAGGACCTGCCCGCGCCC
CCCGATGAGGTCTCGGCCATGAAGAACCTGCTCAAGTACAGCAACCAGGCCCTGGTCGTTGGGCAGAAGG
CGCCCTTCGTGGGGCTGGGCAGCCTCAAGGCCAGCTGTGCCCAGCAGGATATGAAGTTCCCAGCCTCCAA
GGGCCCAGCCCAGGTCCCCAGTGAGGCAGAGAGGCCCGACTGCGCCCGAAGCCGGGAGCATGACACCCCG
CACAGTGACGCAGAAGTGAGGCAGCCGCCCGTGGGCATCGCGGTGGCCTTGTCCCGGCAGAAGGACCCGG
TGAGCCGGCCGGAGACAGCCTATGGCACCAACGCCGGACGCCAGGGCCGTGCAGCCCCTGCCTTCAAAGC
TGACGTCATGGACCAGGCCTCGCTGTGGCCCCCCATGTATGGGGGCCGGGGCCCCGCCTCCCACGTGCAG
CACCCAGGCCAGCTCCCCGTGTACTCCCGGTCCCAGCTCCTGCGGCAGCAAGAGCTCTATGCCCTGCAGC
AGAAGCAGCAGCAGCAGCAGCAGCAACAGCAGCAGCGGGCAGGCCCCGTCCAGGTCTGTGCGTCCCGGCT
GGCCTGGCCCCCGGGAGCCAAGGGGGACGTTCGCCCACCGTCCCGGGGCAGAGGCGGGGTGCTGGGTGCC
TSCTCCGGCGCGCGTCTCGCTCTTCCYGGCCACCCYACCCGGTCCTTGGTCCTCGAGTTCTTGGGAGCAG
GGCAGCCTGGAGGCCACGCTGAGACGCGGGCTGACATCGGGAGCCTCTTTGAGGGGCGGTATGTGCCCAC
CCCTGCACACACGCTGACCCTCGTGTCCCCTGCAGAGGAAGAGGACGTGCTGGCGTTCGACCTGCAGCGC
CTGGCCACGCTGGCCTCGGCCTGGTCCCTGGTGGAGGCTGCCGGCCTGGACAGCCCCTCCGCYGCCGCCC
CGCCGCCRGCCGCCGCCGCCTGCAGGGCTCCCGCGCTCACGCCCCGCATGCAGATCCTGCAACGCAAGGA
CACCTGGACGCCGAAGACCAAGCCCGTCTGCCCCCTGAAGGCCGCCATCGACCGGCTGGACACCCAGGAG
GTGGAGATGCGCGTGCGGCTGGCGGAACTGCAGCGGCGCTACAAGGAGAAGCAGCGCGAGCTGGCGCGCC
TGCAGCGCAGGCATGACCACGAGGCGGTGAGGTCCAGCCTGAGCCTGCTATGTGCTGAGCTGCGTGGAGG
CGACGAGCCCACGAAGAAGCGGAGCCGACTRGAGCCCGGCGTCTATGTGGGCCTGCAGCCAGCCTCTGCG
GAAAAGGTTCGGTGCAAGAAGAACGGCGGCCAGGGCGAGCTGGCATCCGCCGTGGCCCACAAGGTGGCCC
AGCTGAAGCCGAAGATCAAGAGCAAGGGGCTGCCTGCTGGCCTCAGTCCCTTCAGGCGGAAGGAGGCCGC
CCCCGGGGGACGCATCCGGAAGAAGCTGTCGCGAGCCAAGAGTCCCAAGGTGCCCGGGGCRGCCCGGCAC
GCACAGCCCGGCGACRGCGGCAGCAGGGACTCCCCCAAGTTCCCGGCCCAGTCGGCAGTGGCCACGGCAC
AGGACGCAGGCAAGTCACGGGTSTGA
>g.01628t.1 CDS=2-213	.
ATGGTGACAGGGGCACACCATTGCCGGCTGCTGCCCCGGGCCTTCGGGACCCTGGACACCGGAGACCCCG
ATGAAAAGAACGACCCCCCCCCACATCTGGTGGCAGGAGACCTCCTTCAGGGAGTTGGGGCGAGTGCCCA
GCACCGCGTCCTGGGGGCTTCGGTGGTGCTGGCCGAGCTCCTCCAGCTAAGGCCCTTCTGGGAATGCGTC
TGA
>g.01708t.1 CDS=2-372	Putative sodium-coupled neutral amino acid transporter 10(SLC38A10)[SwissProt]
ATGACCGCGGCCGCCGCCTCCAACTGGGGGCTCATCACGAACATAGTGAACAGCATCGTGGGGGTCAGCG
TGCTCACCATGCCCTTCTGCTTCAAACAGTGTGGCATCGTCCTGGGGGCCCTGCTCTTGGTTTTCTGCTC
TTGGATGACACACCAGTCCTGCATGTTCCTGGTGAAATCCGCCAGCCTGAGCAAACGGAGGACCTACGCA
GGCCTGGCCCTGCACGCRTACGGAAAGATGGGGAAGATGCTGGTGGAGACCAGGTAYGTGGTGCCGCTCG
CCGGCCTCACCCCCTTCCTCACCTGCCCCGAGGAGGAACCTGAGCGCCGTTCTACACCCACCCACACGTC
TCGGACATGGACTGCTGTATGA
>g.01710t.1 CDS=2-1503	Putative sodium-coupled neutral amino acid transporter 10(SLC38A10)[SwissProt]
ATGATCGGGCTGATGCTGGGGACCTGCATGGCCTTCTACGTTGTGATTGGTGACCTGGGGTCCAACTTCT
TTGCTCGGCTCTTTGGGTTTCAGGTGACCGGCACCTTCCGTGTGTTCCTGGTCATCGTGGTGTCCCTGTG
CATCGTGCTCCCGCTCAGCCTGCAGAGGAACATGATGGCCTCCATCCAGTCCTTCAGCGCCATGGCCCTC
ATGTTCTACACCGTGTTCATGTTTGTGATCGTGCTCTCTTCCCTCAAGCATGGCCTGTTCGGGGGGCAGT
GGCTGCAGCGGATCCGCTATGTGCGCTGGGATGGTGTCTTTCGCTGCATCCCCATCTTTGGCATGTCCTT
CGCCTGCCAGTCCCAGGTTCTGCCCACCTACGACAGCCTGGATGAGCCGTCGGTGAAAACCATGAGCTCC
ATATTTGCCTCCTCCCTCAACGTGGTCACCACCTTCTATGTCATGGTAGGCTTCTTCGGCTACGTGAGCT
TCACTGAGGCCACTGCGGGCAACGTGCTGATGCACTTTCCCTCCAACCTGGTGACTGAGATGATGCGAGT
GGGCTTCATGATGTCGGTGGCCGTGGGCTTCCCCATGATGATCCTGCCGTGTCGACAGGCCTTGAACACG
CTGCTTTTTGAGCAGCAGCAAAAAGATGGGACCTTTGCTGCCGGAGGCTACATGCCCCCCCTCCGGTTTA
AAGCGCTCACCCTCTCAGTTGTGTTTGGAACCATGGTGGGTGGAATCATGATCCCTAACGTGGAGACCAT
CCTGGGCCTCACGGGCGCGACGATGGGGAGCCTCATTTGCTTCATCTGTCCAGCTCTGATCTATAAGAAA
ATCCACAAGAACTCCCTTTCCTCCCAGGTGGTGCTCTGGGTTGGCCTGGGCATCCTGATGGTCAGCACAC
ACACCACCCTGTCCGTGAGCGAAGAGGCCCCGGTGGACTTGGCCAAGGAAGCCCTGGCCGGCCGGCTTGA
AGAGGCTGAGGGCGTCATAAAGGCAGAGGCAGCGCGACTCCCAGGCCAGAATCCAGTGGTGGACGTGGCC
GAGGACGGCCGAGACAAGCCGAAGCTGCCCAATGACAAAGATGAGATGGAGCAGGCCCAGATTAAGGGCC
CCGTGAACGTGCCCCAGAGGGAAGGCACCAAGGAGAAGCAGGAGCAGGCRCAGCTGGACCGCCCGGGCCA
AGGTGTGGCGGTACCTGTGGGCGAGGCCCACCGCCACGAGCCCCCTGTCCCTCACGACAAGGTGGTGGTG
GACGAAGGTCAAGACCAAGACCAACCGGAGGAGAAAGCGGGCCGGGCGGAGCTGCTGGACCACGCCGTCC
TGTTGCAGGTGATCAAAGAGCAGCAGGTCCAGCAGAAGCGGCTGTTGGACCAGCAGGAGAAGCTGCTGGC
GGTGATTGAGGAGCAGCACAAGGAGATCCATCAGCAGAGGCAGGACGGCGAGGACGGCAAGTCAGGGCCG
GGTCGGGGAAGGCGGCTGTCACTGGATGTGTGA
>g.01714t.1 CDS=2-3000	Centrosomal protein of 131 kDa(cep131)[SwissProt]
ATGATGGCGGCCACGCCGGCGCTGCGGGACCGGCTGAGCTTCCTGCACCGGGTGCTGAAGATCCTGCTCC
ACCTGTGTGGCCACGGCTCCTCGTCTTCCGTGCTCATCCTCAAGCGCAACCCCGCCTTCATCCAGGAGGC
CGCAGCGTTCTCAGGGCCYCCGGATCCTCTCCACGGGAACAGCTTGTACCAGAAGGTGCGGGCGGCCGCC
CAGGAGAGCGGTGACCGGAGCAAGGCCTTGGACTCTGGCAGTCGGTCGGGCAGTGACAGCCCCTCTGCGG
CCAGCCAGGCGCCCAGCGACCTGGCGGAGCGGGTTGAAGCTGTGAGCCTGAGTGACTGCCAGCAGGAGCA
GAACCTGGTGCAGACCGTGACGTGTGGGCCACATGCCTTTCTGAGCCGAGAGGAGGCACAGCGCTTCATC
AAAGAGTGTGGATTGCTCAACTGTGAGGCTGTGCTGGAGCTGCTGACACGCCACCTGGACGGGCCCAGCG
AGTGTGCGCAGATGGTGAGGCCCTGCCTGGCCCGCTCCGCCCCCATGAAGGGCTCCCGCGCCGCCGGCCG
GCCCGCCAGCACCCCCGAGGGCAGCTCAGAAGGCGTGGACCTCAGCCTGACGGGCCTGCCCCCGCCGGTG
TCCTGGCGCCCCAACAGCGCCTCCGCCGCCAAGCCCATCGCCCGCTCCTTCTCCGTGGTCGCCGGCAGTG
AGCCAAGGAGGAAGGCGCCGGAGGGGCCCGGGGGTTCCCGAACCATCAACAACCTCCGCAGATCCAACAG
CACCACGCAGGTCCACCAGCCGCCGGCTAGCCAGGCCTGGACCGGCCCCCCCAGGCCGGCCGAGAGCCCC
CACGTCCTGACGCTCTCCGAGGGCAGCCCCGGTGGGAAGAAGAGGGCGGCTGGTCTGAGCAAAACTCCCA
GCGAGAAGGCAGCCACGTGGAACGTCCTGGATGACCAGCCCAGGGCCTTCGCCTCGCCGCCCGACTCCCG
GAGCCCTAGCACCGTCGGCGCGCCCGTGGGCCCCCGGAGGAGAGAGTGCACCGTACCCCTGGCCCCGAGC
TTCACTGCCAACAACAGGAGCAATAAGGGCACCGTGGGCAACTGCGTCACCACCATGGTGCACAACCACT
ACACCCCCCCGGAGAGGGCGCCGCCCCCCAAGAGCTCCAACCACACAGCTCCTTCCCTCAAGTTTATCCA
CCAGGTGAACCGGGCAGCTGTCACCATCCAGCGATGGTACCGCCACCAGGTGCAGCAGCGCCAAGCCAGA
GCTGCCCGCCTAGAGCGCCTGCCAGCATCCAACCAAGAGGAGCAGCGGCGGCAGCTGGGAGGGGATAGCC
TCCTGGACCAGCACCAGAAGAAGGAGGCGGCCAGGAGGAAGGCCCGGGAGGAGAAGGCACGCCAGGCCAG
GCGAGCGGCCATCCAGGATGCCAGCGCCCAGGGCGTGCCTGGTGAGGATCTGGAGGTGGGGGACCCTGCC
CGGAGCAGGGCCAAGTCCAGGGCGACGCTGGACGAGCTGCTAGACACACTGAAGCTGCTGGAAGARGAGC
CCGAGCCGCTGCCCCGTCCCAGGGCCTACCGCAAGGACAAGTACTCCTGGACGGATGAGGAGGACGATGC
CAGCAACCTGACAGCTGACAACCTGGAGAGATTTGGGAAGCTCAGCACGTGCGACGGTCCCTCCGAAGAC
GGGACCCTGCTCTCTGAGGCCAAGCTGCAGAGTATCATGAGCTTTCTGCACGAGATGGAGATGGAGCAGT
CGGGGCAGGACCGGCCGGCCTCGGCCCCCCAGGGGCTGGCGCTGGAGGACGGGCGCCCGGAGCCCGGGTC
CACGGTGAGCACATCTGTGATGCGGCTGAAACTGGAGGTGGAGGAGAAGAAGCAGGCGGTGGGGCTGCTG
CAGAGAGCGCTGGTAACGCCCCCGCCCCCGGCCTCGCCCACACGCACGCGCACGCTGCACCTGCTCCCCA
GCCGGGCGCCCTGCCAGTGCTGCTCCCTGAGAGGCCTCGCCTTCCGTGTCCCCCTCCTGGCTCTCTCTGC
CCCGTTGCCGCCCCGGCACCCCTCGCAGGTGCAGCAGCGGGACCTCACCGTCCGGCGGGTCAAGGAGACC
GAGAAGGAGCTGGGCCGGCAGCTGCGGCAGCAGAGGGACCACTACGAGGCCACCATCCAGCGGCACCTGT
CCTTCATCGACCAGTTGATTGAGGACAAGAAGGCCCTGGCGGAGAGGTGTGAGGCCGTGGTGGCCGAGCT
GAAGCAGAGAGACCAGAGGCGCAAGGACAGGGAGGCCCAGGTGCAGGAGCARCATGAGCTGGAGATCAAG
AAACTCAAGGAACTGATGAGTGCCACCGAGAAAGTCCGCAGGGAGAAGTGGATCAACGAGAAAACCCGAA
AAATCAAGGAGATTACAGTCCGAGGCCTGGAGCCCGAGATCCAGAAGCTGATCGCCAGGCACAAGCAGGA
GGTGAAGAAGCTCAAGAGCCTGCACGAGGCGGAGCTGCTGCAGGCGGACGCGCGGGCGGCCCAGCGCTGC
GCCCGCCAGATGGAGATGAAGGCCCTGAAGGACCAGCTGGAGGTGGAAAGACAGATGTGGGAGGCCAACT
GCGCCAAGAAGGAGGAGGCGTGGCTGCTGACCCGGGAGCGGGAGCTGAGGGAAGAAGTCCGCAGGGGCCG
GGACAAGGAGATCGAGCTGGTCATCCACCGGCTGGAGGCCGACATGACGCGCGCCAGGGAGGAGAGCGAG
AGGGCGGCGGAGAGCCGCGTGCAGCGCCTCCGGGACAAGTACGACGCGGAGCTCTCGGAGCTGGAGCAGT
CGGAGCGGAAGCTGCAGGAACGGTGCACGGAGCTCAAGGGGCGGCTCGGGGAGGCGGAGGGCGAGGGCCT
GCGGCTGCAGGGCCTGCTGCGGCACAAGGAGAAGGAGCTGGCCCGCGTGACGGCGGCCGCGGTGAAGCGG
GCCGACCACCTGGAAGAGCTGTTGGAGCAGCGCAAGTGGCCGTTACCGAGCGCCAAGTGA
>g.01719t.1 CDS=2-438	Calcium-dependent protein kinase 19(CPK19)[SwissProt]
ATGGACGAGGAATTCTCCTCTCAGATGAAGAAGATGGCCTTGGCTATGGGCACGTCCCTGTCGGACAAGG
ACATAGAGCTGCTGCCCACGGACATGAGGCATCACGGCTCCTTCAACTACCTCAAGTTCCTGGAGCACAT
GCAGAAGTTCCAGGCCACGGGCCAGCTGGACAGCGCCATCCGCCAGGCCTTCCAGACCCTGGACAAGGAC
AAGAGCGGCTTCATTGAGTGGAACGAGATCAAGTACATCCTGTCCACCATTCCCAGCAGTGGGCCCACCG
CCCCGCTGACGGACGAGGAGGCCGAGGCCATGATCCAGGTGGCCGACACGGACGGCGACGGGAGGATTGA
CTTCGAAGGCCCCGATTCCAGCCATGCTGCTCCCTTTGCATGGCTGTTCCGGCCTGGCATGCTCTTCTCY
AGATTCACATCTGCATGA
>g.01734t.1 CDS=2-2820	Serine/threonine-protein kinase LMTK1(AATK)[SwissProt]
ATGTCGTCGTCCTTCTTCAACCCCAGCTTCGCCTTCAGCTCGCACTTCGACCCCGACGGCGCCCCCCTCA
GCGAGCTCTCCTGGTCGTCCTCCCTGGCTGTGGTGGCCGTGTCCTTCTCTGGGCTCTTCACTGTCATCGC
CCTCATGCTGGCCTGTCTGTGTTGTAAGAAGGGCGGCATCGGGTTCAAGGGGGACCTCAAGGGGTATCTG
CGGAGCTGCCGGGTGGCAGAGTCCATGGCACCTGACCCCCTGACCTTGCAGCGCATGGCCTGTGAGGTGG
CCTGTGGGGTCCTACACCTGCATCGCAACAACTACGTGCACAGCGACCTGGCCCTGAGGAACTGCCTGCT
TGCGGCCGACCTGACGGTGAAGATCGGCGACTATGGCCTGTCCCACGGCAAATACAGAGAGGACTACTTC
GTGACCGCCGACCAGCTGTGGGTGCCGCTGCGCTGGATCGCACCCGAGCTGGTGGACGAGGTTCACTGCA
ACCTGCTGGTGGTGGACCAGACCAAGGCCAGCAACGTGTGGTCCCTGGGCGTGACCATCTGGGAGCTCTT
CGAGCTGGGCGCGCAGCCCTACCCGCACCACTCGGACCGGCAGGTGCTGGCTTACGCTGTCCGGGAGCAG
CAGCTCAAGCTTCCCAAGCCCCAGCTGCAGCTGACTCTGTCTGACCGCTGGTACGAGGTGATGCAGTTCT
GTTGGCTGCAGCCTGAGCAGCGGCCCACGGCCGAGGAGGTGCACCTGCTGCTGTCGTACCTCTGCGCCAA
GGGCGCCACTGAGGCGGAGGAGGAGTTTGAGCGGCGCTGGCGCTCCCTGCGGCCGGGTGGGGGTGGCGGG
GGCCCCGGGCTGGCCGGCCTGGCTCTGGGGGGCGCGGGCGAGCTCGCGGCCGCCTCGTCCTTCCCGCTGC
TGGAACAGTTCGCGGGCGACGGCTTCCACGCGGATGGGGATGATGTGCTGACCGTGACGGAGACCAGCCG
CGGCCTCAACTTCGAGTACAAGTGGGAAGCGGGCCGCGGCGCCGAGGCCTTCCCCCCGCCCGGGGGTGCA
GGGAGCCCCGGCCGCGCCGCGTGCCTGCAGGAGCTCTGTGCCCCTGACGGTGCGCCCCCCGGCGTGGTGC
CCGTGCTCAGTGCGCACAGCCCCTCGGTGGGTAGCGAGTACTTCATCCGGCTGGAGGAACCCACACCCGC
CGCCGGCCACGAGCCTGACTGCGCCGGCTGCACCCCCAGCCCCCACGCCGCGGACCTGCTCCCCGACACT
GGTGACCAGGACAATGACTCGGAGGGCAGCACTGCCGCCTCGTTGGCCATGGAGCCGCTGTTGGGCCACG
AGCCGCCCGCCGAGGGGTCCTGGGGCCGCTGTGACTACTACGGGCGGGAGAGCCATGCCCGAGACCCGCC
CTGCCCGCTGGGCTCGCCGTCACCGGGGGCCCTCGGCTGGGAGACTGCCCCTGAGGTAGCCCCGAGCCCA
GAGAGCCGCACTGGTTCCCCTGGGCTGGAGGCGCCAGTCAGCGAGGATGAGCACACAACAGAGGCCACTT
CCGGCGTCTTCACAGACTTGTCCAGCGATGGCCCGCCCGCGAGGAAGCCGGACGTGCCGCCGGCCTTCCG
CTCCCTGCAGAAGCAGGTGGGGACCCCCAACTCCGTAGACTCCCTGGATATTCCATCTTCTGCCAGCGAC
GGCGGTGGCTGCGAGGTCTTCAGCCCGTCGGTCACCGGCACTCCCGGCGGGCAGCCCCGAGCCCTGGACA
GTGGCTATGACACGGAGAACTATGAGTCCCCGGAGTTCGTGCTCAAGGAGGCACACGAGCCGTGTGAGCC
CGAGACCTTTGGGGAGCTGGTCTCCGAGGGTGAGAGCCCGGGGCCCGAGACTCAGCTCCCCGCCTCCCTC
GGCGGCCTTGGGGAGAAGAACCCCTACCGTGACTCAGCCTACTTTTCGGACCTCGACACAGATCCCGAGG
CCACCTCCGGCCCCCCGGAGAAGGGAGGAGGTGCCCTGGCCTCCAGGCTACAGCTGGATCTGGAGAGCCC
TGGGCTGCAGTCTGCACAGCCCTCGCCTGAGTCTGGGGTGCCCGGGGGGACACAGGGCCCTGGCCCCAGG
GAGGTGCCGCCCCTGCGACTGCTGCCGCTGGAGGATGCGTGTCCGGAGCCGAGCACCTGCCCAGAGAGCC
CCAGACTGGAGCCTCCCTGGGCTCCGGGGCTCAGCCCCGGGCGCCCCAAAGTTTTCCAGCTGACCCCAGT
CCCGCTGAGCTCCGAGAGCCCCCGCCCTGACCTCCAGGAGGCCCAGCAGGGACGGACGGGGGGCCCCGGC
GCCCCCAGGACCCCGCTCTGCTTGGCCTTGCCCGCACTGCCCGCGGCCGCGGAGGGCCGGCCGGAGGAGG
AGGAGGAGGACAGCGAGGACAGCGACGAGTCCGACGAGGAGCTGCGCTGCTACAGCATCCAGGAGCCCAG
CGAGGACAGCGAGGAGGAGGCGCCCCCGGTGCCCGTGGTGGTGGCCGAGAGCCAGGGCGCGCGCAAGCTG
CGCAGTCTGCTCAAGATGCCCAGCCTGCTGTCCGAGGCCTTCTGCGAGGACCTGGAGCGCAAGAAGAAAG
CCGTGTCCTTCTTCGACGACGTCACCGTCTACCTCTTCGACCAGACCGGCCGCAGCTCAGATGCTCGGCA
GGTAGCGGCCACCTCCGGCTCCCAAGGCCAGGTGTGCTGTGACAGTGACGTCTGCCCCAGGCCCTGCCAC
CGTGACTCGACTCTGGCTCCAGAAGGCGGCTCCGGGCCCTTGGCTGTCCCCAGCCGGGTCAAGGCAAGGG
GTGTCTGGGGGCCGCACTAG
>g.011097t.1 CDS=2-1242	Neuronal pentraxin-2(NPTX2)[SwissProt]
ATGCCGGGCCCCCGCGCCGCGCGCACCTGTGCGCTGCTCGCCCTTTGCCTCCTGGGCAGCGCGGCCCAGG
ATTTCGGGCCGACGCGCTTCATCTGCACCTCGGTGCCCGTGGACGCCGACATGTGCGCCGCGTCCGTGGC
CGCCGGCGGCGCCGAGGAGCTCCGGAGCAGCGTGCTGCAGCTCCGCGAGACCGTGCTGCAGCAGAAGGAG
ACCATCCTGAGCCAGAAGGAGACCATCCGCGAGCTGACCACCAAGCTGGGCCGCTGCGAGAGCCAGAGCA
CGCTGGACGCGGGCGCCGGCGAGGCCCGGGCCGGCGGTGGCCGCAAGCAGCCCGGCGCGGGCAAGAACAC
GATGGGCGACCTGTCCCGGACGCCGGCCGCCGAGACGCTCAGCCAACTCGGGCAAACTTTGCACCAGACC
AACAGCCTCAAGGATCTGCTGCAGAGCAAGATCGATGACCTGGAGAGGCAGGTGCTGTCTCGGGTGAACA
CTCTGGAGGAGGGCAAGGGTGGCCCCAAGAACGACACGGAGGAGAGGGTCAAGATCGAGAGCGCCCTGAC
CTCCCTGCACCAGCGGATCAGCGAGCTGGAGAAAGGTCAGAAGGACAACCGCCCTGGGGACAAGTTCCAG
CTCACGTTCCCGCTGCGGACCAACTACATGTACGCCAAGGTGAAGAAGAGCCTGCCGGAGATGTACGCCT
TCACCGTGTGCATGTGGCTGAAGTCCAGCGCGGCGCCCGGGGTGGGCACACCTTTCTCCTACGCCGTGCC
GGGCCAGGCGAACGAGCTGGTGCTCATCGAGTGGGGCAACAATCCCATGGAAATCCTCATCAACGACAAG
GTGGCCAAGCTGCCCTTTGTGATCAACGATGGCCAGTGGCACCACATCTGCATCACCTGGACCACCCGGG
ACGGGGTCTGGGAAGCCTACCAGGATGGCACCCAGGGTGGCAATGGCGAGAACCTGGCACCCTATCACCC
CATCAAGCCGCAGGGTGTGCTGGTGCTGGGCCAGGAGCAGGACACTCTGGGCGGCGGGTTCGATGCCACC
CAAGCGTTCGTGGGCGAGCTGGCCCATTTCAACATCTGGGACCGCAAGCTGACCCCCGGGGAGGTGTACA
ACCTGGCCACCTGCAGCAGCAAGGCCCTCGCGGGGAACGTCATCGCCTGGGCCGAGTCCCACATCGAGAT
CTATGGGGGGGCCACCAAGTGGACATTCGAAGCCTGTCGCCAGATCAACTGA
>g.011130t.1 CDS=2-924	Endonuclease V(ENDOV)[SwissProt]
ATGGCGCGGGAGGCCGCGGAGAAGCCGCCGGAGGAGATCTTGTCGCTCTGGAAACGGGAGCAAGCTCAGC
TGAAGGCCCTCCTCGTGGAGCAGGACACGGAGGCGTGGCAGCGGGACCCTGCATTCTCAGGCCTGCAGAG
GGTCGGGGGCGTGGACCTGTCCTTTGTGAAGGGCGACAGTGCCAGTGCCTGTGCCTCCCTGGTGGTGCTC
AGCTACCCTGAGCTCGAGGTGGTGTATGAGGACTGCAGCATGGTTAACCTGACGGCTCCCTACATGTCGG
GCTTCCTGGCCTTCCGAGAGGTGCCCTTCCTGGTGGACGCGGTGCAGCGGCTACGGGAGAAGGAGCCCCA
CATGGTGCCCCAGGCAGGCTTCGGGGTGGCCTGCCACCTTGGCGTCCTCACGGACTTGCCCTGCATTGGG
GTGGCCAAGAAACTCCTGCAGGTGGACGGGCTGGAGAACAACGCCCAGCACAAGGAGAAGATACGACTTC
TACAGGCTGAAGGAGACACCTTTCCTCTGATAGGAGGCTCTGGGACTGTCCTGGGCATGGCCCTGAAGAG
CCACAGCCACAGCAGCAAGCCCCTCTACGTCTCCGTGGGCCACAGGATAACCCTGGAGTCCGCTGTACGC
CTGACCCGAAGCTGCTGCAGGTTCCGGAGCCCGGAGCCCGTGCGCCAGGCTGACATCCGCTCTCGAGACT
ACATCCGCAGGACCCTGGGAAGCCCCAGGCCCCCCACACCAGAGCAAGAGAGACGTAGTCGTTCGTGGGC
TGGCAAGATCTGGTGGGAGAGCCTGGCCCGGATGGTCACGGCCGGTGGGGATGGTTATCTGTCCCTGGCC
ACGGCTTGCCACGAGACAGGGAAGACCAGACCAGAGCCTGGAGAGAAGTTTGCGGACAACTCACCCGAGT
CGTTTCCATTGTGA
>g.011134t.1 CDS=2-3786	E3 ubiquitin-protein ligase RNF213(RNF213)[SwissProt]
ATGGTGACCCCTCTCCTGGCGAGCATGGTGTCTGTCCTGGACAGAGACAGCAACCTCGAGCTACTGATCA
GACAAGATGCTCCATCCTGGACAAGAGATCTTTGGATGTTTATTTTCCAGGACACAAAGCTTCTGAACAT
TCCTCTTGTGACGTATGATATGAGATCCAAAAGTGAGATGCCCTACATCATGGTGCACAACGACATGAGC
CCTCCCGAGGGCGTGTCCGGTGACGTCCCGTTTAGCTGGAGGATCAAAGACTATCTGGAGGAGCTGTGGG
TCCAGGCTCAGTATATCACTGGGGCTGAAGCAGGGCTGTCCAAGAAGTTAGTGGAGATCTTTCAGCAGAC
CCCCCTGGGCAGGTTCCTCGCTCAGCTCAGTGTCAAGCAGCAGCAAGAACTGTTTGTGAGCTACATGAAG
GACTTCCTGCTCTTGACCATGAGACCGTCCACATGGGATCAACTGAAAACTCTGGATGCACTGGCAGCAG
TGGCCTGCACGGAGGTGCTCACGAGGGACATCCTGAAGCCCAGCCCCCAGGCGTGGCTGCAGATGGTGAA
GAACCTGTCCATGCCGCTAGAGCTCCTGGGCTCGAAAGGGTACCTGCAGAGCTGCGGGAAGATGGCCAGA
GATGCCATCCGAGAAGTCAGAATCCACTGGAACCGCATCTTCCCCGTTGCCCTCTTCGTGGAACACGTGG
TCCTGGGGGTCAGGAGCAAGATTCCTGAGCTGCAGGCACTGGTGACTGACCACGTCTTCCTGCTGAACAA
GTATCTACAGGACGACTCTGACATCAAGACATACAGGCCCTTTGTCACAGTGATGCATACTCTCTGTAAA
TGCAAGGAACAGGCCAGCAAGACCCTGTCCAGGTTTGAGATCCAGCCGTGCCCCGTGTGCCTGGGAGATG
CCCAGGAGCCGGTCTCCCTGCCCTGTGGCCATGTGTTCTGCCTGAGATGCATCAACACCTGCGTCACCCT
GGGGCAGATGGCGTGCCCCTACTGTTTAACAGACTTACCAAAAGACTTCTCTCTCACGGTGAACCAGGAG
CACAGGGACGCCATCAGGAAGCACGCCAGCCTCCGGCAGATGTGCAACAGTTTCTTCTTAGACCTGGTCT
CCACCGTGTGCTTCAAGGATAACACGCCACCAGAGAAGGACGTGATCGACGTCCTGCTAAGTTTGCTCTT
TGTACAAAAGGAGTTCCTAAGAGACGCCCCCCAAAGACACTGTGAACACACAAAATCTCTCTCTCCGTTC
GACGACATCGTGGATAAGACCCCCGTCATCCGCTCCGTGGTCCTGAAACTGCTTTTGAAGTACAGCTTCC
AAGAAGTAAAAGATTATATCCGGGCTTACTTGTCCCTGCTGCAGCAGAAGGCCCTGGTAACTGAAGATAA
AACCGAGCTGTACATCCTGTTTAGCAACTGCCTGGAGGTAAGCACGACCCCGGACCTGCCCTGCTCGCCT
CCTGCCAACCGGCTGCACCATGTGGTTGATGCAGTGGAAAAGACGGCCAGGGAGAAGCAGTGCTACCTGC
AGCAGGTCGAGCGCTTCTGCAGACAAGCCAAGAATGACTGGTACCGGGTGTACCTGGTGCGGAAGCTCTC
CAGCCAGCGAGGGATAGAGTACGTGCAGCAGTTCTGTGCACAGGGCCATCCGGCACGCTGGATCTTCCCG
GAGGGGGCCTTGCTGCGGGAGGAGAATATGCTAAGCCAGATGGATCGATACCTGGTGCATGGTGACAAAT
ATAAGGCTCTTCGTGACACAGTGGGCAAAGCCATCCTCCAGAACGAGCCCCTGACTACTGTGGCTGTTCT
GAAGCAATGTGAGGCTCTGAACGCGTTCATCGAGGAAGGCAAGATCCTTTCTTCTCCGCACATGAGGCAT
TTTGCAGCATCCCTGGTGAACAACACGCTGCCCCTGCTGAGGACAGGTCCCGGGGACAGCAGCCTCCAGG
GCACAGTGGCAGAACTGGCTGTTCACACCGCAGCTGTCCTCCTGTGTGGACAGGGTGACATCCTGGAACC
CCTGAAGAGTCTGGCCTTCTCCCCGGCTCACATGGTGGTAAGACCGGCAGAACTCTTACCTTCCGACGAT
GCCCGAAGACTTGCTGGTTCAGGCTCGGAATTGGAAGGGTCTGGAGACCCTCTCCTGGTACAAGACAAGA
CGGACAGAACACAGAAGGGCCACGTGCTGGGAGCCCCGCTGTCCAGAGACGAGGTGCTGGTGTCTGACCG
GGAGCTGGCCCCGGCCGTCTTCCTGCTCATCCGGTTGCTCACGCACCTGGCCCTGCTCCTGGGAGCGACC
CAGAGGCCTGAGCACCTGGAGAAAGCCCTGCTGACGGTCACTGCCAGCATCAGCCAAGATGAACGGATCA
GCTCCAACCCTGTGGCCAGAATCGTGTACAAGGACCCAACAGTCTTCCTGCCCCACCTGCCCCAGAAGAG
CGTGTTCCACTGCTCTAAGATGTGGACCTGCAGGAGGAAGGTCACCGTTGAGTACCTCCAGCACATTGTG
GAGCAGAAGAACGGCAAAGAAAGCGTGCCCATCCTCTGGAAGTTCCTGCAGAAGGAAGCAGAGCTGAGAC
TCGTGAGGTTCTTGCCTGAGATCCTGGCCCTGCAGAGGGACCTAGTGAGGCGGTTCCAGAACGCTTCCGA
CGCCGACTACCAGTCCATCCGATCCTTCATTAGCAGCCACCAGGGAGGTGAGATCAAGCTGCCAGACAGC
TACTGCAGTGCCGACCTGGACATGGACACCAACTTCGAGGTCATCCTGCCGCGCCGCCGCGGCCTGGGCC
TCTGTTCCACCGCCTTAGTCAGCTATCTGATCAGCCTGCACAACGACATGGTCTACGCCGTGGGAAAGTT
CTCCGACGAAAACAACAGCTACTCCGTGGACGCCTCTGAGGTCACAGACCTGCACATCATCAGCTACGAG
GTCGAGCAGGACCTGATGCCGCTGATCCTGTCCAACTGCCAGTACCAGGTGGAGCAGGGCAAGGAGACGC
TGCAGGAGTTTGACCTGGAGAAGATCCAGCGCCAGGTCACCAGCCGCTTCCTCCAGGGCAAGCCCAGGAT
CACCCTCATGGGAATACCCACTCTGGTGTACAGACGTGACTGGAACTATGAACAGCTCTTCATGGACATC
AAGAACAAAATGCTACAGAAACCCCTCCCCAACGCGACCATCAGCTCCATCCGTGGACAGCTGCCGTCCT
ACAGCGATGGCTGCAAGGCTCTGTCTGTCATAGAGGTCACTCTGGGGTTCCTGAGCACGGCCGGCGGCGA
CCCCAACATGTCCTTGAATGAGTACGTCCAAGACATGCTGCGCATGGGCGACCAGGCAGAACTGGTACTA
AAGGCCTTCAACAGATGCCAGCTGAAGCATGCCATCGCCCTCTGGCAGATCCTGTCCGCCCACAGGTCGG
AACAGCTGCTCCGCCTGCAAAAGGAGCCCTTCAGGGATATTAGCAGCCGGTACAAAGTTCATCTCAGCCC
AGAAAATGCCAAGTGTCTCAGCACTTTCCTGAATCAGACGGACCTCGACGCCTTCCTCCTGGAGCTCCAT
GAGATGATGATCTTGAAACTGAAGAGCCCCCAGGCCGAGGACAACTTCAGACCTGAGTGGAGCCTGAGAG
ACACCCTAGTAAGTTACATGGAAACCAAAGACGGTGAAATTCCTCCTGAGCTAGAGTACCAGTTCCCAGA
GGAGATCCTGCTGAGCAACTGTGTCCCCGCCTGGAGCCTGGCTGTCGGGCTGAAGCGGGCTCGGCACGCG
AAGTAG
>g.011136t.1 CDS=2-10074	E3 ubiquitin-protein ligase RNF213(Rnf213)[SwissProt]
ATGCGTAAGCAACTGCCGCGTTCCTCCCTCACTGTCCCCGGCGAGTCTACCCGGGCCTGGAGTGGGTGCA
GCCCCCTGAGTGTCCAGGAAGGAGTCACCGTGTACTTCCACGCCATCATTCCTAAGGACTGCATCGTGAA
CCGCAGCTCACACCAGGTGTTTGTCAGGGGCGGAGAGGAATTTGGGAAGCTCAGATGGCAGAGGAACGTC
TGTGAGATGSRTTACACCAAAGACCTGCATGAGCACGGGTACCTCGCGGAAGGCTGTACCGTCCTTTCCA
GGCAGCACGTGGATAAACCCATCCCCTACAAGTACGTCATCGTGGACAGCAACGRCTGCTGCGAGTACGA
GTTTATCTACAAACAAAAGCAGAAACACGGCGACCACGTCAACCGTTGCCTGCTCGTGAGGTCCCAGCTT
CTGGCCTTGGGAGTGGGTTGGAAATGTCAACGTTTCATCTCCTTTCTTCTGGTAGATTCTGAGAGACCCA
AGACCTCTGATGCAACAACCCCCCCCCGACCCCCGCAATCCCRGGGAACCCGTGTACCAACCGCACTGAG
CCATCGGTTCAATCAAGACACGTTTGGAGTCTTTCCAGGGCAGCTGAATCATGTGACCTTGGGTCCCCCT
CTATCACCGCGGGGCGACAAGGACTGGCACCAGTATGACGACATGGTACGCATGGAGTCCCCGGGGAAGC
TGCAGAAGCTCATGAGCTCCGTCACCGACGGCATAAGGAAGGACTTGGTGAGGGGGAAGCAGGTGGCCGC
CACCTTCATGCTGGACAACATCTTCAGCCTCCTGAAGGCCTGGGGCACCATCAACCTCAGGAGCTTCTTC
ATGCAGTTCCAGCAGTTCTTCTCTGTGGTCAGGGTGCCCATGATCTACGAGGGCCAAGCGCAGCCCTGGC
TCTCCCTGAAGTACGAGGAGAAGGAGGTGAAGAAACACCTGTGGGAGTATTTGAAAAAGCAAGCAGCGCC
ACTTCTGGAAAGTAGTGTGGACCCTCTGCCTGAGGACCACCCGGTGAAGAGTCCGTTGAGAATGGGCCTG
ATTGTCCTTTTTGCTGTGGAAAAATTTAACATTCCCTTATCAGACAGTGACCTGAGCATGCTCTGTACCC
TTCTCTGCTCGAACATCAGGTCACCAGGTGATCTTCACAGTGACCTAAGTGACATCTTTGAAACATATCA
GAGCTGGCGAGAGGCCTTGGTTAACCTGTGCCAAAAATGCATGGAGCAAACAGTTGACCACTGGGTGCTC
ACCCTGCCCCTCCTGCACTACTGCATGGAGCTGTTCCTGCAAGGAAAGGACTGCAGGATGCAGCCTGAGG
ACACCTGGGCGGCCCTGGAAGGAATCTCCTTCTCAGAGTTTCGGGAAAAAAGGCCAGATCAGACACATCT
GGTTAAGCTCATGAGCAAGTATAACCGTCTGCTGAACGTAGACGTGTACCTGTTCCGGTCCTGGTTCAGT
CTGGTGCCTCTGAGCAACTTGCTTGACTATATGGAGAACTTCGTGGAGTATCAGAGTGACGTCCCTGCTT
GCATCCTGGACTGCCTTCAAGGGACTTGGTACCGGCTTCAACACTATACACAACTCTTCAAGAGACATCA
GGAGAACATTGGGAAGATATTAACGAAGCTGTTGGGCCTCCTGAATATTTGTCAGGACAAGATTCTTGAG
GARCCCTTGATACGGTCCTACTTGACTGTGGGCCAGAAACTTCACGAAACTATCTGCAGCATCACAAAAC
ACGAAGCACTTTATGAGCTGCTTGCCTTATCTGCTGAGATTGTTTGCAGAATTATTACACTTCAGCCTCT
AGTGCAGGATTCGGCCGAGGGCCTGGGAAAGGAAGCCAGGAGGAATTCTGTGCACGCGGTGTTCCAGGGG
ACCATCACCAGCACCAGAGCTTGGCTGCAGAGCGTTTTTCGGGAGCGTATCTTCTATATCATCAGTGCCG
AGAYGGTTCTCACCTTCAGATACAGAGATGAAATCCAGGTCTGGAGGCAGCTGATGAAGATAAACTTCCC
CGTGGAGTATGGCTGGAAGGAGTCCTTGCTGGAGGACTTGGAAGGGAGAATCAAACAGGAGAAGCCTTTC
GACCAGATCTGTATCTTCTGCGGCCCCCAGTGGGATGCCAGGGGGCAGGAGGATAGTGTGTCAAAATGCT
TCGAGAAGTGTGTCGTTGAAGCAGTGAGCGCAGCCATCCAGAATCAGACCAGTATTCTAGAGAGGATCTC
TTACCACAACCTGCAGAATTTCGGCACCCTGGTGTCGGCTGTGATCACAAAGTCCTGGCCGAGGAACGAG
GACGCCCCAYACTACCTGGATGAGGTCTTGAAGCACCTGCTCACATGTCCGGACATCAAGCATCTCTTCA
AATTGTGCAGAACCAACCAGAAKATATTAGCCAACATCACCGAGGACAGCAAGGAGCTGTGGGCTACCGG
CAACTCTGTGTTCAGGGAGGTCGGCGAGGACCTCGTGCACGGCACCATTTTGGTCAGACACCTGGAGCTC
ATCGAGAAGCACACGGATCAGTTCCTGGGCATCTGGGAGTCCAAGAGAAAGAGTCTTTCATCCCTGGAGA
ACGAACACAACGTGGAGGAGGTGCTGGTCTGGAGAATGGATGAGCTGAGCTCTCTGAAGAGGGAGAAGAA
ATGTGTGAGCAGTCTCCTGAGCATGTGCGAGAAGGTGAAACAGCTGGTCCAAGTGGATCTGGAAAAGATG
GTGGAGAAAAACTTGGAAGATCTGGGCAGTAAAAGACTGTGTGACGTTGTGACAGTGAGGCTGTCGTCCA
GCTTCCCGGACATGAAGAGGACAGTGCATTACAACCTGAGTCCCCACATCCAGGAGATGGCCGAGAAGGT
GGACCAGCTGAAGGACAGCCACATCTTCCAGGTCTTCTGGGAAAACACCGCGGAGGGGCTGAGAAAGCCC
RAGGAGGAGCTGGAACGGCAGATTCTTCAGCTTGAGGAGGTGTATACATACCTGTATGTCCCGTGTTTCG
AGAAGTTTATGAAACTGTATGAGGATCTGAGGTCAGGCAAGATCACCTTTCAGGAGGTCAACACTGTCTT
CAAGGACTTTGTGAATAAATACAGCAACCTCACTTCCGACCTCCGGACCATGTGTGCCCTGGACCCCAGC
GACCAGCAGGACTGGATCGAGGATCGTGTTGCGCAGATCCAGGAGTATCATCACCTGGACCAGGCTGTCA
GCTCAGCCAAGGTCATCTTGGAGGTCAAGGAGAATTTGGGCCTGATTGGCAACTTCAATGTTCTGCACAC
TTTGTTACACTTTACTGACAACTTTGACAAGTACCGCCACGAGAAGCTGGAGCAGATCAGCAAGGAGCTT
ATCCGTGCCAAAAAGCTGCTGGATGACATCAGTGAGACGCGGTCCCAGTGTCTGAAGGAGCTGGCCCTGA
GGAAGGAGTTCATYAGCTGGGTCCGGGAGGCTCTCGGAGGCATCAACGAGCTGAAGGTGTTTGTGGACCT
GGCCTCTATCTCGGCGGGGGAGAACGACATCGACGTGGACCGGGTGGCCTGCTTCCACGATGCCGTGCAG
GGCTCYGCGTCGCTGCTGTATAAGCTGGACACGAGTGCAGGATTCAACGAGTTCATGATGCACCTCAAAG
AAGTGTGGAAGGCTCTGGAGAAAGATCCGCACCTGCCCCATAAACTGATCTCCCCGGACACGGTTCTGCA
GTTGCTCCTGCCCGAAAGCCACGGAGACCATGAGGAGGTGCGAGTCTACTCTTTGGAACAGCTCAAGGAG
CTTCTGAACAAATTAATGCTGATGTCTGGCAAGAAGGATCACGGCAACGTCCAAGTAGAGGTGTTCTCCA
AGGTGTTCTCCAATGTGCAGAGGCTCGTCCAATCCTTCATAAACCTTTACTGTGCCGGAAACATGCTGTT
CAGGGCCTGGAAAGCCGAGGTGTTCTGCTCCCCCCGGCACGGCGTCTCCCTTCGGATGGACTTCTGCTTG
ACGCTCATAAACCAGCTCAAGGGCACTGGGCCGGTGGTCGAGCTGTTGGAGGCCGTCAGCAGGCAGATGG
AGGACTTCCTGGACCACTGGATAAGCTTCGTGGCAGAGAAGCGGGCTAAGCACTTTTATCTCAACTACTA
CACCGCCGAGCAGCTGGTGTACCTGAGCACACAGCTCAAGGAACCGAAGCCCAGCACCGCCGCCCTCASC
ATGCTGTCCTTCATCAAAGGCAACTGCACCCTGAGGGACGTCAAAGAGGCCCTCCGGGAGTCCAGTGGCA
AGGCCGCCAGGCACCACGAGAGGACAGCGGCCGAGGGATTGAGGCAGGCGCTCCCGCACGAGTTCAGCCT
GGTGGACAAGCTGCGGGCCATCCTGGAGCAGTCGATGGCGTGCATGAGTGCCTTCCTGCCCCACTGCCTG
GACCTGGAGGCCCTCGGCCTCTATCTGGCCTCCCTGGCCCGCATGAACAGACACCCGGTGGAGCGGGACC
TCCCCMAAGGCCTGCACGTCGGCCAGCCCAACCTCATCGTCTGTGGCCACTCGGAGGTGCTGCCGGCGGC
CCTGGCCATCTACAGGCACATGGAGAAYGAGCCCCTGCCCACCTTYGACGAGATGCTGCTCTGCACCCCG
GGAACCACGTTTGAGGAGGTGGCGCTGCTCCTGCGCCGCTGCCTGACCCCAGGCTCCAGGGGGCGCGGGA
TCTACAGCCTGCTGTACGCGGACCTGCTGAGCTACGAGGTGGCCTGCCAGGCGGAGACGCTCTTCCTGCA
CCTGTGCTTGCAGGCGCATCAGGGTGACTTCCAGCTGGTGATGATCTGCGACTCCGAGCGGGAGCACTGC
CACCTGCCCTCGGCCTTCAGCCAGCACAAAGTCCTTATCACCCCCCAGGCGTCCCTCCAAGACATCCAGG
CCTACCTGGCTAAGCATTTCCAGGTGCCCGAGAACATACCGTCGGCCGCYGATGTGTTCCGGGACCGGAT
GTGCGTGGGGGTCGTGACCTCCAAGAGAGCTGGCGTCGGAAAGTCTCTCTATGTGGAGAGGTTACATAGC
AAACTGGAAAGGAAGCTTAGAGACAAAGAAGTGCCCCTGAAAGTTATCCGACTCATCGACCCTCAGGTGG
ACGAGAAAAAAGTGCTGAGCTCCCTCCTGCCTTTCCTGAAGTCCTGCTACCAGACGATGCCTGTGATCTT
CCACTTTGACGTGACCTCTTCCGTGCAGACTGGACTTTGGGTGTTCATTTTCAAGCTCCTCATCCTGCGG
TACTTAATGGATATAAATGGGAAAATATGGCTTCGGAACCCGTGCCACTTATACATCATTGAAATCCTGG
AAACGACTCCAGCRCTACCCAAGGCACCTTCAAGACAGAGCACACACACCCCCCAGTTCAATTTTCTGGA
CGTCTTCCCAAAAGTCACCTGCCGGCCTCCCAAAGAAGTGATAAACATGGAGCTGAATCCTGAAGAGAAC
TACAATGATCCAGGGATGGATCTGACAGTGTTCCGCAGTGAGACTTTCCAGAGGCCTTACCAGTATTTGA
AACGGTTCCACGAGAAAAGAAACCTCGACAACTTTCAGTACCAGGAAGGCTCTGTGGAAGGCACCCCTGA
GGAATGCCTTCAGTATTTCCTGATTTACTGTGGGGTGATTGATCCATCCTGGTCAGAGCTACAGAACTTT
GCCGGGTTCCTGAATTATCAGCTCAGAGACTGTGAGGCCTCTGTCTTCTGCAACCCACACGTGGTTGGAG
ACACACTGCAAGGTTTCAAGAACTTTGTGGTCACCTTCATGATCTTCATGGCAAGAGATTTTGCCACACC
AACACTTCACACGAATGACCAAAGCCCAGGGAGGCACRCAGTCATCATGGAYGGGGTCAGGGAAGAAGAC
CTAGCCCCTTTCTCTCTCCGGAAGAGGTGGGAATCAGAGCCTCACCCGTACGTGTTCTTCAATGGTGACC
ACACGTCCATGACCTTCATAGGCTTCCACATCCAATCCAACAGGAATGCCAGCCTTGATGCCATCCATCC
CTCCAGTGGAAGGGTGATCAAGAAAGACGTCATGGGGCAGAAACTRTACCAGGGGCTGTTGCTGCAGAGG
GTACCTTTCAATGTTGACTTTGATCAGCTGCCCAGGSAAGAGAAACTTGCAAAGCTCTGCCTGGCATTGG
GCATCMAGTGCCCCATAGACCCTGATGACACCTATGAGATCACAACGGACAATATGCTAAAGATCCTGGC
CATCGAGATGCGGTTCCGGTGTGGGATCCCCGTCATCATCATGGGAGAGACYGGCTGTGGGAAAACCAGG
CTCGTTAAATTCCTCAGTGACCTGCGATGCGGGAGAACCAAAGCTAAAACCATGAAGCTGGTCAAGGTCC
ACGGTGGAACCACTGCGGAGATGATCTATGCCAAAGTCCGGGAGGCAGAGAAACTAGCTCTCCTCAATAA
GGAACAATATCGACTGGACACCATCTTGTTCTTCGATGAGGCCAAYACAACGGAAGCCATAAGCTGTATC
AAGGAAGTCCTGTGTGATCGTACAGTGGACGGCCAGCCCCTGGTCAAGGACTCRGGCCTTCAAATCATAG
CGGCCTGCAACCCTTACCGGAAGCACTCGCAGGAGATGATCTGCCGTTTGGAGTCAGCCGGTTTGGGATA
CAGGGTCAGGGCAGAGGACACGGCAGAGAGGCTTGGCTCCATCCCCCTGAGGCAGCTGGTGTACCGAGTG
CACGCTCTGCCGCCCAGCCTCATCCCGCTGGTGTGGGACTTCGGACAGCTGAATAACRATGCCGAGAAGC
TCTACATCCAGCAGATCATGCAGAGGCTGGTGGGCTCCATCAGGATAGATAAAGATAAGACTCATGTGAT
CACAGAAGTGCTTTCCACCTCTCAGGGTTTCATGAGGACGAGAGTAAATGAGTGCAGCTTTGTCAGCCTC
AGGGAYGTAGAGCGCTGTGTCAGAGTGTTCAGATGGTTTTACAACCGCAGTGAGATGCTCCTGGCAAAGC
TGGATTCCTTTCTCCAACAGTCCCATGTCAGCAAAAACAACTTTAAGAGAGATCCTGTCCTCTGGTCCCT
GGTGCTGGCCCTTGGGGTGTGCTATCACGCCTCTTTAGAACAGAAGGAACCATATTGGAAAGACATCTGC
ATGTTCTTTCCAGAACCATATAACGATAGCAAGGTGATCCTGGAGGAGATAACTCAAACTCAGGATCTTT
TTCTAGATGGTGTGTCCTTAAGGAAAACCATTGCTAGGAACGCGGCTTTGAAGGAGAATGTCTTCATGAT
GGTTATCTGCATTGAGCTGAAGATTCCCCTCTTCCTAGTGGGGAAGCCCGGCAGCTCCAAATCTCTTGCT
AAGACYGTCGTGGCAGATGCCATGCAAGGCCCGGCGGCTCACTCRGACCTCTTCCGGAGCCTAAAGCAGG
TCCATCTGGTGTCATTCCAGTGCAGCCCACATTCTACCCCGCAAGGCATCATAAGCACGTTCAAGCAGTG
TGCCCGCTTCCAGCAGGAGAAGGACCTACACCAGTAYGTCTCCGTGGTGGTGYTGGATGAGGTTGGGCTG
GCCGAAGACTCACCTAAAATGCCCCTGAAGGCTCTGCACCCACTGTTGGAATACGGGTGCGTCGAAGACA
ATCCCGCCCCCCACAAAAAGGTTGGCTTCATAGGCATTTCCAACTGGGCCCTTGACCCTGCCAAGATGAA
CCGAGGTATTTTTGTGTCACGCGGCAGTCCCAACAAGAAAGAGCTCATAGAGAGCGCGAAGGGGATTTGC
TCTTCAGAGCCCTTAGTTCAGAAAAGAGTCCAAGGGTTCTTTGCACCCTTTGCCAAAGCCTATGAAACAG
TGTGTGAGAAGCAAGACAAGGAATTCTTTGGCCTTCGTGACTACTATAGCCTCATCAAGATGGTCTTCGC
CAAGGCAAAGGCTTCTAACAAAGAGCCCTCCCCGCAAGATATTGCACAGGCTATCCTTCGGAACTTCAGT
GGCAAAGATGACATCCATGCTCTGGACATTTTTACAGCCAATTTACCTGAGGCAAAGTGCTCGGAAGAAG
TCAGCACCATGCAGCTGATCCAGCAGAACATGTACGGTGACCTTCAGACAGTGCCAGGCAGGGAGCTGGA
TGACTCTGAATCCCGCTACCTACTCGTGCTGACCAGAAACTACGCRGCCCTGCAGGTCCTGCAGCAGCAG
ATGTTCTTCAGTGAGAACCAGCAGCCAGAGATCATTTTTGGTTCCAGCTTTCCTAGGGACCAAGAGTACA
CCCAGGTCTGCAGGAACATCAACCGAGTGAAGATCTGCATGGAAACTGGCAAGATGGTGGTGCTGCTCAA
CCTGCAGAGCCTCTACGAGAGCCTCTACGATGCACTGAATCAGTACTACGTCTACCTCGGAGGCCAGAAG
TACGTGGACCTTGGTCTGGGGACCCATCGGGTCAAATGTCGGGTTCACCCAGACTTCCGCTTGATAGTCA
TTGAAGAGAAAGATGTTGTCTACAAACACTTTCCCATCCCCCTCATTAACCGGCTGGAGAAACACTATCT
GGATATCAACACCGTTTTGGAGAAATGGCAGAAAAGTATTGTGGAAGAGCTCAAGACCTGGGTGGAGAAC
TTTGTAGAGGTGAAAACAGAACACTTTATAGCCATACACAAATACAGCCCTTCTGAGGTCTTCATTGGCT
ACCACCCTGACGCTTGTGCCTCAGTGGTGCTCCAGGTCACGCAGAGGCTAGGTCCCAACTTCCCGACTGA
TGAACTTTACCAGAAGGTGTCTCAGGAGGCCAAGCTGGTACTGCTGGGTTGTGCCACGCCAGATGCGGTG
GTTCGGCTGGGTACCTCCTCCCTGGGCCTGTTCACCGCACAATTCCTGTCTCGAGAATACTACCACAAGC
AGCAACATAACTCCTTTGCAGACTTCCTTCAGGCTCAGCTTCACGCAGTGGATCTGGAACGCCGTGTCAT
CTTCACAGAGGTGATTATCTCTATAATTTTACCCTTGTYCTCTTTMATCTCAGAAGCCTTGAATCCCATT
TCAAGAATTCAGGATTCTTTTCAAATCAGTGAACAGGAGTCACATATGGATATGGTAGCCAAATGTAAAA
TCCTCATTATTCAAACGGATTTTGAAGATGGAGTCCGTAGTGCTCAGCTCATCGCTTCAGCTAAGTATTC
GGCCATAAATGAAATCAACAAGATACAAGGCAATGAGGACCGCATCTTGGTCTATTTCATCACAAAACTG
TCCCGGATGGAAAGTGGAGCAGCCTACGTGGGATTCCATGGAGGCCTGTGGCAGTCCGTGCACATTGATG
ACCTCCAGAAGTCCACGGTCATGATTGCAGACGTGACTAAGTTGCAGGATGTGGCCATCAGCCAGCTCTT
TGAGCCAGAAGAGAAGSCTGAACTGGAAACGGGACAGGAGGCCGGAGAYGGCCTGGGGGAGGCRATGGAG
ATCGGCCTGGGGGAGGYGATGGAGATCGAGGCTTCTGCGTCAGGGGAGGCGGCGGAGGGGAGCTCGGCAC
CGGAAGGCAGCTGGCATGCGGAGCGGGGCAGGAGCGATGTCCTGGACACCAGCAGCCTGCTGCGCAGCTG
CGTGCAGGGCGCCGTGGGCATGCTCCGGGACCGGGAGGACRCCCGCCCGCGCGGCATGCAGCGCGTGGAG
ATCCTTCTGGGCCTGCTGAGCGAGGACCACGCCGACAGAGGTGCGGGGGCCCGGGCCGTGCCCAGCGCGC
GGCCCCTCGGCTCCCCTGCAGCCGCCTTCCTGCGGGTGTGCAAGGCGCGGCTCCACGGCCTCCTCAAGCA
GCAGGAGGAGAGCAGCGCGTTCAGCAGGAAGGACTGGGTGTCCCGGGAAGCCTCGAATCAGGACGCGCTC
CAGGAGGCAGGCACGTTCAGGTACGGCCCGCGGGGCGCCTCGGCGGGACACCACTGCCACCCCCCCGGCC
CCCGGCCGCAGGGTCCTCGTAGGCTTGTGACGGCYGGTCTGCCCGTGCTGCCCCCACTTCGGGGAGAACG
WTCAGCCSGTCCGGCCTTCCTCAGCCGCGGTCCGTGTGGCTTCGGGGACGCCGCCTCTGTGTGA
>g.011168t.1 CDS=2-1653	Probable sulfate permease C3H7.02(SPBC3H7.02)[SwissProt]
ATGCTGTCTCCCCACCAGTACGGCCTCTACTCTGCCTTCATGGGATGCTTCGTGTATTTCTTCTTGGGCA
CCTCCCGGGATGTGACGCTGGGCCCGACGGCCATCATGTCCCTCCTGGTCTCCTTCTACACTTTCCACGA
GCCTGCTTATGCTGTGCTGCTGGCCTTCCTATCAGGCTGCATCCAGTTAGCCATGGGCTTCCTGCGCTTG
GGTTTCACATCTGCTGCCACCGTCACCATCGGCTTTGGGCAGATCAAGAGCTCGGAGCACAAGGTGCTTG
AGCGGGTCTCCATCAATTCCATGAGCCCTCGGGGGAGATGCCGAGTGATGGCCCGACTGCACAACAGGGT
GGGTGATGCCGTGCTGGGGCTGGTGTGCATGGTGCTGCTGCTGGTGCTGAAGCTGATGCGAGACCACGTG
CCTCCCGTGCACCCCGAGATGCCCCCGGGCGTGCGGCTCAGCCACGGGCTGGTGTGGACTGCGACGACAG
CGCGCAACGCCCTGGTGGTCTCCTTTGCCGCCCTGGTCGCCTACTCCTTCGAGGTGACCGGATACCAGCC
TTTCGTCCTGACGGGGCAGACCGCCGAGGGGCTCCCTCCAGTCCGGACTCCGCCCTTCTCGGTGACCACG
GCCAACGGGACAGTTTCCTTCACCGAGATGGTACAGGACATGGGGGCTGGGCTGGCTGTGGTGCCCCTGA
TGGGCCTCCTGGAGAGCATCGCGGTGGCCAAGTCCTTCGCTTCTCAAAATAACTACCGCGTTGACGCCAA
CCAGGAGCTGCTGGCCATCGGCCTGACCAACGTGCTGGGCTCGCTCGTCTCTTCCTACCCGGTCACGGGC
AGCTTTGGACGGACGGCCGTGAACGCCCAGTCGGGGGTGTGCACCCCAGCCGGGGGCCTGGTGACAGGAG
CCCTGGTGCTGCTGTCGCTGGACTACCTGACGTCGCCCTTCTACTACATCCCCAAGTCTGCGCTGGCTGC
CGTCACCATCATGGCCGTGGCCCCGCTCTTCGACGTCAGCATCTTCCGGACGCTCTGGCGCGTGAAGAAT
GGAGGTCCCCCAGGGCTTGGGCTAGCCAGGGCTTACCGAGGGGGGACTACCCCTCAGCTGGACTCCTCTC
TGCCAGGGCTGGACTTGCTGCCTCTCTGCGTGACGTTCCTGCTCTGCTTCTGGGAGGTGCAGTATGGCAT
CCTGGCCGGGACCCTGGTGTCCGTGCTCATTCTCCTGCACTCTGTGGCCAGACCTAAGATGCAGGTGTCA
GAGGGGCCGGTGCTGGTCCTGCAGCCGGCCAGTGGTCTGCACTTCCCCGCAGTGGAGGCCCTTCGGGAGG
CGATACTGAGCCGAGCCCTGGAAGCGTCCCCGCCGCGCTGTGCGGTGTTGGAGTGTACCCACGTCTGCAG
CATTGACTACACCGTGGTGCTGGGGCTCGAGGAGCTGCTCGGGGACTTCCACAGGCAGGGTGTCACCCTC
GCCTTCGTCGGCCTGCAGGTTCCCGTTCTCCGTGTGCTGCTGTCCGCCGACCTGAAGGGGGTCCAGTACT
TCTCCACCCTGGAAGAGGCAGAGAAACACTTGAGCCAAGAACCAGGGATCCAGCCCTACAACATCAGCGA
AGACTCAGTCCCGGAACACAAAGTCGCCCTGCTGAAGGCCTGA
>g.011169t.1 CDS=2-306	Probable sulfate permease C320.05(SPCC320.05)[SwissProt]
ATGCCCTCTTCCGTGAAGGCGTTGGGTCAGGCCAGGCCCTCGGGGGCCAGCATGGCCCCACCGGCCGGCT
GCTGCTCCCCTGCGGCCGTGCAGAGGCGCCTGCCCATCCTGGCCTGGCTGCCAGACTACTCCGTGCAGTG
GCTGAAGATGGACTTCATCGCCGGACTGTCCGTTGGGCTGACGGTCATCCCCCAGGCGCTGGCCTATGCT
GAGGTGGCTGGACTCCCGCCCCAGGTGAGACGTCTGCCTCAGCTGCTGCCCCCACTCCAGCCTCGCCACG
CGCCCAGAAACAGCAGAAACACATGA
>g.011173t.1 CDS=2-1248	N-sulphoglucosamine sulphohydrolase(SGSH)[SwissProt]
ATGTACGGCCTGCACCAGGACGTCCACCACTTCAACTCCTTCGACGGAGTGCGGAGCCTGCCGCTGCTGC
TTGGCCGGGCCGGCGTGCGCACAGGCATCATCGGGAAGAAGCACGTGGGGCCCGAGTCGGTGTACCCGTT
TGAGTTTGCGTACACGGAGGAGAACAGCTCTGTCCTCCAGGTGGGGCGGAACATCACCAGGATCAAGCTG
CTGGTCCGGAAGTTCCTGCAGACCCAGGACGACAGGCCCTTCTTCCTGTACGTCGCCTTCCATGACCCCC
ACCGCTGTGGGCACTCCCAGCCCCAGTTCGGGACCTTCTGCGAGAAGTTTGGCAACGGGGAGAGCGGCAT
GGGGCGGATCCCAGACTGGACCCCCCAGACCTATGACCCACTGGACGTGCTGGTGCCTTACTTCGTCCCC
GACACGCCCGCGGCACGAGCCGACCTGGCTGCTCAGTACACCACCATCGGCCGCATGGACCAAGGGGTTG
GGCTCGTGCTCCAGGAGCTGCATGGAGCAGGTGTCCTGAATGACACCCTGGTGATCTTCACATCCGACAA
CGGAATCCCCTTCCCCAGCGGCAGGACCAACCTGTACTGGCCGGGCACTGCTGAGCCCTTGCTCGTCTCG
TCCCCAGAGCACAGGAAGCGTTGGGGCCAAGTCAGCGAGGCCTATGTGAGCCTCTTAGATCTCACGCCCA
CCATCCTGGATTGGTTCTCCATCCCTTACCCGAGCTACGCCATCTTTGGCTCAAAGACTGTCCAGCTCAC
TGGCCGGTCTCTCCTGCCAGCGCTGGAGGCAGAGCCCCTCTGGAGCACCGTCTTTGGCAGCCAGAGCCAC
CACGAGGTCACCATGGCCTACCCCATGCGCTCCGTGCACCACCAGGGCTTCCGCCTTGTGCACAACCTGA
ACTTCAAGATGCCCTTTCCCATCGACCAGGACTTCTACGTCTCGCCCACCTTTCAGGACCTCCTGAATCG
CACCGTGGCCGGCCACCCGACGGGCTGGTATAAGGATCTCCATCATTACTACTACCGGGAGCGTTGGGAG
CTTTACGACAGGAGCCAGGACCCCCACGAGACCCGGAACCTGGCCACTGACCCATACTATGCCCCGATTC
TGGAGCTGCTTCAGACCCAACTGGCCAAGTGGCAGTGGGAGACCCATGACCCCTGGGTGTGTGCTCCCGA
TGGTGTCTTGGAAGAGAAGCTCTCCCCTCAGTGCCGGCCACTCCACAACGAGCTGTGA
>g.011174t.1 CDS=2-2154	Caspase recruitment domain-containing protein 14(Card14)[SwissProt]
ATGAAGCGCGAGGTCAGCGCCCACTTCCACGAGGTGCTCAAGCTGAAGGACGAGATGCTCGGCCTGTCCC
TGCACTACAGCAACGCGCTGCGGGAGAAGGAGCTGGCCGCCACGCGCTGCCGCAGCCTGCAAGAGGAGGC
GGAGAAGGACATTCTGGAGCAGAACCTGGACGAGGCCCTGGAGAGCAAGCAGGAGCTGGTGGACCGCATC
CACTCTCTGAGGGAGCGGGCCGTGGCCGCCGAGAGGCAGCGCAAGCAGTTCTGGGAGGAGAAGGAGCAGA
CCCTGCTCCAGTTCCAGAGGACGAAGGTGGACTGCGACATCTACAAGGAGAGGGTGACCGCGCTGCAGAG
CCAATTGCTCCAGCTGCAGAAGGAGCGGGACCAGGCCTACTCCGCCAGGGACGCAGCCCAGACGGAGATC
GCTCAGAACCTGACGGAGAAGGACGCCCTGCGCAGGAAAGTGTTTGAGCTGACAGACCAGGTCTGCGAGC
TGCGCCAGCAGGTCCGCAAGCCGCAGGCCGAGTCCCTGCAGGGGCAGCCTAAGCAGGAAGCCGGCGCCAG
GGAGCCCTGTCCGAAGGGGAAGCAGCGGCTCGTGCGCATGTTCGCCATCTGCCCGCGGGATGACAGTGAC
TACAGCTGCCCCAGCTCCACTGAGTCTCAGCTCTGCTCCGACCTGAGTGCCACGTCCAACCGTGAGCTGG
TGGACAGCTTCCGCTCCAGTAGCCCCAGGCCTCCCAGCCTGCAGTCCCTGTACAAGCGGGTCACAGACGA
CTTCTGGGAAGACCCTTGGTCTTTCAGCGGCGTCCCCGTGCGGAGGAGGCCGGCCCGCAAGATCCTGAGC
CAGGTCACCGTGCTGGCCTTCCAGGGGGACGCGTTGCTGGAGCAGATAAGCGTCATTGGTGGCAACCTCA
CGGGCATCTTCATTCACCGGGTCACCCCTGGCTCAGCGGCAGACGAGATGGCCCTGCGCCCCGGCACCCA
GATCATGATGGTGGATTGCGAGGCCACAGAGCCCTTGTTCAAAGCCACCTTGGAGGACACAACCCTAGAG
CAAGCGGTTGGACTCCTCCAGAGGGTCAATGGCTTCTGCTGCCTGTCCGTGAAGGTCAACATGGAAGGTT
ATAAGAAGTTGGTCCAGGACCTGGAGGCCAAAGTGGCTACCTCAGGGGATTCCTTCTACATCCGGGTCAA
CCTGGCCATGGAGGCGCGGGCGGAGGGGGAGCTGCAGGTGCGGTGCAATGACATCCTGCACGTCACCGAC
ACCATGTTCCAGGGCCGGGGCTGCTGGCACGCCCACCGCGTGGGGCCCTACAGCACGACGGGCGCCGAAC
ATGGCACCATCCCCAACTACACACGGGCTCAGCAGCTGCTCATCGCCCTCATCCAGGACATGGCTCAGCA
CACCACCATTGCCCGCAAGCAGTCCTCCGGGGGACCCCAGAAGCTGGTCCGCATCGTCAGCGTGGACAGA
ACCAAGCCCAGCCCTCTGCGCTCATCCTTTGATGGGACCCCGCCGCAGCCCAGCAGGCTGGAAGAGCCCT
CCACCGCGTGCTTCTGGGCCGAGAGCTGCTTCACCCTGGTGCCCTACTCCCTGGTACACCCCCACAGGCC
CAGCCAGCCCCGGCCCGTGCTCTTCGTGCCCAGCGTGGCGGGGAAGATCCTGAGCGAGAAGCTGTGCCTC
CTCCGAGGGTTTAAGAAATGCCCAGCAGAGTACTTGAGCCAGGAGGAACACGGTGCCTGCAGCCAGAGAG
GGGACATCATCCAGGAGCGGGAGGCATCCGGTGGCCGCTACTGCGTGACCCGCCGGGCTGTGGAGTCCCT
TATGGAAAAGAACACCCACGCCCTCCTGGACGTCCGGCTGGACAGCGTCTGTGCCCTGCACAGGATGGAG
ATCTTCCCCATCATCATCCACATCCCCATCAACGAGAGGGCGGCAAAGAAACTCAAGAAGGTCCTGCAGC
GGCTCAGCACCTCCGAGGAGCAGCTCCTGGAGGCGGGCAGGCAGGAGGAGGGCCAGCTGGACCGAGTGCC
CTGTCTCTACGGCAGCCTGGCCCCCGACAGCTGGAGCGATCTGGAAGGCCTGCTCGGCTGTGTCCGCGTG
GCCATCGCAGACGAGCAGAAGAAGGTTGTGTGGACAGAGCAGAGCCCCCGCTGA
>g.011176t.1 CDS=2-426	Caspase recruitment domain-containing protein 14(CARD14)[SwissProt]
ATGGCGGCACTGCGCCGCACCGAGTCCACACTGACGGCCCTGGACGAGGAGACGCTGTGGGAGATGATGG
AGAGCCACCGCCACAAGATCGTGCGCAGCATCTGCCCCAGTCGCCTCACCCCCTACCTGCGCCAGGCGAA
GGTGCTGGACCAGCTGGACGAGGAGGAGGTGCTGCACAGCCCCACGTTCACCAACACCGTCATGCGAGTC
GGGCACTTACTGGACTTGCTGAAGACTCGAGGGAAGAATGGAGCCATTGCCTTCCTGGAGAGCCTGAAGT
TCCACAACCCTGACATCTACACCCTGGTCACTGGGCTGCAGCCCCAGGTGGACTTCAGCAACTTCAGTGT
GGGTGGTTCCGTTGGTTGGAGTTCCAGTATACAGATTCGTGTTCCTCGTTGTATTTTCCGGTCATCCTAT
TCTTAG
>g.011187t.1 CDS=2-1155	Eukaryotic initiation factor 4A-III(EIF4A3)[SwissProt]
ATGGCGGCCGCGGCCACGATGGCGACCTCGGGCTCGGCGCGGAAGCGGCTGCTCAAAGAGGAAGACATGA
CCAAAGTGGAGTTCGAGACCAGCGAGGAGGTGGACGTGACGCCCACGTTCGACACCATGGGCCTGCGGGA
GGACCTGCTGCGCGGCATCTACGCCTACGGTTTTGAGAAACCATCAGCCATCCAGCAGCGAGCCATCAAG
CAGATAATTAAAGGGAGAGACGTCATTGCTCAATCGCAATCTGGCACAGGCAAAACTGCCACCTTCAGCA
TTTCTGTCCTCCAATGTTTGGATATTCAGGTTCGTGAAACCCAGGCTTTGATCTTGGCTCCAACGAGAGA
ATTAGCTGTGCAGATCCAGAAGGGTCTGCTCGCTCTGGGGGACTACATGAATGTGCAGTGCCATGCCTGC
ATCGGGGGCACCAATGTGGGAGAGGACATCAGGAAGCTGGACTACGGGCAGCACGTTGTTGCTGGCACAC
CTGGACGTGTCTTTGGTTTCAAGGAGCAGATTTACGACGTGTACAGGTACTTGCCCCCGGCCACGCAGGT
GGTGCTCATCAGTGCCACGCTGCCTCACGAAATCCTGGAGATGACCAACAAGTTCATGACGGACCCCATC
CGCATCTTGGTGAAGCGTGATGAATTGACTCTAGAAGGCATCAAGCAGTTTTTTGTGGCGGTGGAGAGGG
AAGAGTGGAAATTTGACACACTGTGTGACCTCTACGACACGCTGACCATCACTCAGGCCGTCATCTTCTG
TAACACCAAAAGGAAGGTCGACTGGCTGACAGAGAAGATGAGAGAAGCCAATTTCACGGTGTCGTCCATG
CACGGGGACATGCCGCAGAAAGAGCGCGAGTCCATCATGAAGGAGTTCCGGTCTGGTGCCAGCCGGGTGC
TCATCTCCACAGACGTCTGGGCCCGGGGGCTGGACGTCCCACAGGTGTCCCTCATCATTAACTACGACCT
GCCCAACAACAGAGAGTTGTACATACACAGAATCGGGCGGTCGGGCCGCTATGGCCGCAAGGGGGTGGCC
ATCAATTTCGTGAAGAATGACGACATCCGCATCCTGAGGGACATCGAGCAGTACTACTCCACCCAGATCG
ACGAGATGCCCATGAACGTGGCGGATCTGATCTGA
>g.011191t.1 CDS=2-3045	Lysosomal alpha-glucosidase(GAA)[SwissProt]
ATGGGGCAGCCCTGGTGCTTCTTCCCACCCAGCTACCCGAGTTACAAGCTGGAGAACCTGACCACCACRG
AGACGGGCTACACGGCCGCTCTGACCCGTAGCACCCCAACCTTCTTCCCCAAGGACATCCTGGCCTTACG
GTTGGACGTGCTGCTGGAGACGGAGAGCCGGCTCCACTTCACGATCAAAGATCCCGCCAACAGGCGCTAC
GAGGTGCCCCTGGAGACCCCGCGGGCCCACGGCCGCGCCTCGGCCACACTCTACAGCGTGGAGTTCCAGG
AGGAGCCCTTCGGGGTGGTCGTGCGCCGGAAGCTGGACGGCCGGGTGCTGCTGAACACGACGGTGGCCCC
CCTGTTCTTCGCCGACCAGTTTCTGCAGCTGTCCACCTCCCTGCCGTCCCAGCACATCACCGGCCTTGCC
GAGCATCTCGGCTCCCTGATGCTCAGCACCAACTGGACCAGGGTCACCCTCTGGAACCGGGACATCGCCC
CCTCGCCCAACGTGAACCTGTACGGGTCCCACCCTTTCTACCTGGCGCTGGAGGATGGCGGGTCAGCTCA
TGGGGTCTTCCTGCTGAACAGCAATGCCATGGACGTGGTCCTGCAGCCGAGCCCGGCCCTCAGCTGGAGG
TCGACAGGCGGGATCCTGGACGTGTACGTCTTCCTGGGCCCGGAGCCCAAGAGCGTGGTGCAGCAGTACC
TGGAAGTCGTGGGCTCCCCGTTCATGCCRCCCTACTGGGGCCTGGGCTTCCACCTGTGCCGCTGGGGATA
CTCGTCCACGGCCATCACCCGCCAGGTGGTAGAGAACATGACCCGGGCCCACTTCCCCCTGGACACGCAG
TGGAACGACCTGGATTACATGGACGCCAGGAGGGACTTCACTTTCAACAAGGACGGCTTTGGGGACTTCC
CGGCCATGGTGCAGGAGCTCCACCGGGGCGGCCGGCGGTACGTGATGATCGTGGACCCGGCCATCAGCAG
CTCCGGCCCCCCCGGCAGCTACCGACCCTACGACGAGGGTCTGCGGAGGAAGGTTTTCATCACCAATGAG
ACGGGGCAGCCGCTGATTGGGAAGGTGTGGCCCGGGTTCACCGTCTTCCCCGACTTCACCAGCCCGGCGG
CCCTGGACTGGTGGCAGGACATGGTGTCTGAGTTCCACGCCCAGGTGCCCTTCGACGGCATGTGGATTGA
CATGAACGAGCCATCCAACTTCGTGAGGGGCTCGGTGTACGGCTGCCCCGACAATGACTTGGAGAACCCG
CCCTACGTGCCCGGGGTGGTTGGCGGGACCCTGCGGGCGGCCACCATCTGTGCCTCCAGCCGCCAGCTGC
TCTCCACGCACTACAACCTGCACAACCTGTACGGCCTGACGGAAGCCATCGCCTCCCACAGGGCCCTCGT
GAAGGCTCGGGGGACGCGCCCCTTTGTGATCTCCCGCTCAACTTTCGCCGGCCACGGCCGGTACGCCGGC
CACTGGACAGGGGACGTGTGGAGCAGCTGGGAGCAGCTCTCGTACTCTGTACCAGAAATCCTGATGTTCA
ACCTGCTGGGGGTGCCGCTGGTTGGGGCCGACGTCTGTGGCTTCCTGGGCAACACGTCAGAGGAGCTGTG
CGTGCGCTGGACCCAGCTGGGGGCCTTCTATCCGTTCATGCGGAACCACAACGACCTCAACAGCCTGCCC
CAGGAGCCGTACAGGTTCAGCGCGACGGCACAGGAAGCCATGAGGAAGGCGCTCGCCCTGCGCTACTCGC
TGCTGCCCCACCTCTACACGCTTTTCCACCGGGCGCACGTGGGGGGTGAGACCGTGGCCCGGCCCCTCTT
CCTCGAGTTCCCCGAGGACCACCACACCTGGACCGTGGACCGCCAGCTCCTGTGGGGGGAGGCTCTGCTC
ATCACCCCCGTGCTTGAGGCCGGGAAGGTCGAAGTGACTGGCTACTTCCCTGCTGGCACATGGTACGACC
TGCAGATGGTGCCCGTAGGGGCCTTCGGCAGCCTCCCGCCCCCACCTCCAGCTCCGCTCACGTCCACCAT
CCACAGCAAGGGGCAGTGGGTGACGCTGCCAGCCCCGCTGGACACCATCAACGTTCACCTCCGGGCTGGG
CACATCATCCCTCTGCAGGGCCCTGGCCTCAYGACCACAGAGTCCCGAAAGCAGCCCATGGCCCTGGTCG
CAGCTCTGGGCACAAACGGGGAAGCCCGAGGGGAGCTGTTCTGGGACGACGGGGAGAGCCTGGGGGTGCT
GGAGCGCGGGGCCTACACGGAGGTGGTCTTCCTGGCCCGGAACGCCTCTGCCGCCGTGAGCGTGCACGGC
TCACTCAACGTCAACCTCAACTCGGCGGTGCTGCGGCGGCACGCGTGGCTGCTGCAGGAGGGCGGCGGCG
GGGTGGCCGTGGTCGTGCTCGCCCAGGGCAGCCACCAGTGCCAGAAGCTGCGCGCAGAGAGCACCACGTG
CATCGCGCTCACCTCCCCGCTCGCCCGCCTGCCCCGGCCCGCGGGTCTCCTTCCTCAAAGGGGGCTATGG
GACTCTGGATGTCCTGAGTGCTGTGTGGATGTACGACCCATTTCACAAGAGAAGGCGGACGCCGAGGAAG
CCCTCGTGAGCCAGCGAGGGAAACCAGCGCTCAGCATCAGCTACAGGCCAGCCTACGAGCAGGGCGGCCC
CGTGGAAATCCTTCCGTTCCTCTACCTTGTGCCTACCGTGCACCCAAGTGTCCTGGTCCACTGCGAGGCT
GGGATCTCCCGCTCGCCCACCATCCGCATGGCTTATCTCACGAAGGCCAGGCAGTTCCGCCTGAAGGATG
CCCTCGATTACGCCAAGCAGCAGCGGAGTGTGGTCTCGGCCAACTTTGGCTTCCGGGGCCAGCTCCTGCA
GGAGTCCGACATCCTACCTTCCACACCTCCGGCTCCTTCCTGCCAACGGGAGGCGGCCGGCTCTTCGCTC
CTCGCCCATTTGCAGACACCGAGCCCTGACGCGCAGGGTTCCTACTGCACCTTCCCTACCTCGGTGCTGG
CACCCACGTCCACCCACTCGACAGTCTCCAGCTAG
>g.011195t.1 CDS=2-1977	Coiled-coil domain-containing protein 40(ccdc40)[SwissProt]
ATGCCCCAGCTTCGCTCTCTCCATCCCGGCAGCGAGTGCCAGCACCAGATCATGTCCATCGACGGTGAGA
TCGAGGCCTACAAGAAATCCATCATGAAGGAGGAAGAGAAGAACGAGAAGCTGGCCAGCATCCTGAACCG
CGAGGAGACGGAAACCCACCTGATGCAGAAACTGACCACGCAGTGCCTGAGCAAGCTGGAGGCGCTGCAG
AACGAGTTCAACACCTACCGCCTGGCGCTGCAGGCCACGGAGGACGCGCTGGGCAAGGCCCAAGTGGTAC
GACCGGGTCCCCCCGCCCGYGGGGCGCGTCCCTGCGGCCTCCCCCCCAGYGCCCGCCTGCCCCTTCCTTT
CCAGGAGTGCACGGCCACCACRGGCGAGCTGCAGACCGTCCACCAGGCCATCCAGCACGAGCTAGAGCTG
AGGAGGASGATGGACGCCTCCATCGTGGAGAAGYTGCAGGAGCACATGACCTCCAACAAGATGACCAAGT
ACTTCCACCAGCTCATCCTGAAGCTCCAGAAGGAAAAGACCAACCTGGTGACACATCTTTCCAAAATCGA
CGGCGACATAGCTCAGACCACCCTCAACATCACAAACACCAACTGCAGGCTGGACATGCACCAGAAGACG
CTGGGCGAGCTGGACAAGGAGGTGAAAAAGGTCAACGACCTCATCACCAACAGCGAGAACGAGATCTCCA
GGCGCACCATCCTCATCGAGAGGAAGCAGGGCCTCATCAACTTCTTCAACAAGCAGCTGGAGCAGATGGT
CTCTGAGCTGGGGGGGGAAGAAGTGGGGCCCCTGGATCTTGAAATCAAGAGGCTGACGAAGCTGATGGAA
GAACACAACAGCAACGTGATGCAGGCCCAGGTGACGTGGCTCCGCCTGCAGCAGGAGATGGTGAAGGCCA
CTCAGGAGCGGGAGGCGCAGCTGGTGGCCCTGGACACGTTCAGGAAGGAGGTGCACATCCTGGAGCAGAA
GAAGCTGCGGGTAGAGAGCAAGATCGATCAGGAGAAGAAGGAGCAAAAGGAGCTTGAGCGCCACATGAAG
GATCTGGACAACGACCTGAAGAAGCTCAACGTGCTGATAAGCAAGAACCGGAGCAGCTCCGAGGGGCTGC
AGCAGGACAACCTGGTGACGGAGAAGGAGTTCGTGCGCTCGCTGAAGGCCTCAGAGAGGGAGACTATCGA
GATGCAGGAGAGGCTGAGCCAGCTGCAGGAGGAGAAGGCGGCTATGCTGAACAACCTGGTGGAGGCAGAA
CACCAGATCATGCTGTGGGAGAAGAAAATCCAGCTGGCCAAAGAGATGCGAGCATCGGTGGACTCCGAGA
CGGGCCAGACAGAGCTGCGAGCCATGAAGGCGGAGATCCACAGGATGAAGGTCAGGCACGGGCAGCTGCT
CAAGCAGCAGGAGAAGATGATCCGGGACATGGAGCTGGCCATCGCCCGCAGAGAGACCATCTCGATCCAG
GCCAAGGGGCAGAGCAAAACCGATAAGAAGCTGCTCACCCGGACAGACTTCCACCACAAGCAGACAGAGC
TGCGACGMAAGATCAAGGACACTCACAAGGCCACCGAGGAATGCACCAAAGTCATCTCAGAACTGGAAGA
AACTCAAAAACACGTGAGCAGCTCCCTCACGGAGAAGCAGGAGCAGCTATCAATGATGCAGTCCAGCATG
GACGAGCTGGAGGCCGACCTGGACCGGCTCCTGGCCCTCAAGCAACAGAACCTCTCGGAGCTGGTGGCCC
GGCAGACTCGCCTCAAGCACCTCCAGGCTGTGAAGGACGGGAGGTACGTGTTCCTGTTCCGCTCCAAGCA
GTCGCTGCTGGCCGAGCACAGGCGCCTGGACAACCGGATGGCCACCATCAGCACCATCCTGGACCACGTG
AAGGACGAGTACCCCCAGTTCCAGGAGGCCCTGCTCAAGGTCAGGGAGGCCATCGCCAGGAAGCTGCAGC
CGTCTGGGCCCCCCTAG
>g.011200t.1 CDS=2-1629	Coiled-coil domain-containing protein 40(CCDC40)[SwissProt]
ATGATTCCAAATCCGCACCTGACCCTCCGGGTGACTATAAAGACAGCCTTACCAAGGTCTCAGCTGGAAG
GCGAATCAACTTCTGAAGAAGACGAGGCCCAGAATCATGAAGGGGACAGGGTGTCACCCACTGGGAAGAG
CAGTGACCAGGACGATGACGAGGCTGTTGGTGCTGCCGAACTTTCTGAAGAGGAAATTACAGCCTTTGAG
GAAGTCACAACGGAAGGAGAAATTGAAAGCGAGGGGGAAGTGGAGACGGATGGGCAGGTGGAAACGGAGA
AGGAACCTGAGTTCGAAGGGGGATTCCAATCCGATCTCGAAACCGTATCCCTCGAGAAGAAAGCCAGTTC
CACGGATCTGGCTTATTCAGAAGTCGGTGCCTGGGAGGAGGCCGGAGAGGAAGTGGGCCCCACGTACCCG
TACCCGGTTGAGCAGATAAGGAGGGAAGGCGTTCCCAAAGACAGAGACGCCCCCCATCCATCAGAGGCCA
GAGATTCGAGGGACCTCTCCACGCAGCCATCCCAGCAGGCGGTAGGCTCACCCGAGCAAGCAGGCCCAGA
CGCTTCTGGAGCCAGGGCTCGCAGATCGAAAAAAAACAGCGAAGAGCTCCCRCAGGAAGTCTTCYCTCTG
GGGGCACAACACCACCTTCAACTGAGCCAGGGGAGCAGCAACACCTCCTCCGACTTTGACTTTGAGGAGC
TGCTCCTGAGCGAGGAGGAGCCCGAGGAGGAGCCCGARGAGGAGCCCGTCSTCGGGGAGCCAGGGGTCCM
CCCGGAGGAGCCTGATGCGCAGCCCGAGGGAGGAGCCSAGCCYGCCTTCCTGGACCGGATCCAGCAGCTG
AGCACCGAGGAGGGGACGGWGGGGAGGATGGAGTCCGAGGGGAGCGACGAGGYRGAAGAGGACAGACAAC
ACCTGGTGGTTCTGGACCCYGACCACAGCCTGGCCACCAAGCAGAGCCGAGGGCAGCGGCAGGAGCTGGG
GGTGGATCTGTACGGGGTCCAGCAGCACCTGGCCCGCCTGCAGATGCAGCTGGAGAAGAGCCACGACCTG
CACTCGATCGCCGCGCGCGCCCGGCAGCAGAAGGAGGCCGAGCTGCGGGCCGCGCGGCTGCTCTACACCC
GGGCCTGCGAGGCGGCCGACGGCGAGCGCCGCAAGCTGGCGGCTCTGCAAGCCGAGCTGGAGAGGCTGGC
TCTGCACCTCTTCTACATGCAGAACATAGACCAGGACGTGCGCGACGACATCYGCGTCATGAAGCAAGTG
GTGAAGAAGTCAGAGGCGGAGCGCACGCGGGCCGAGGTGGAGAAGAAGCAGCAGGACCTTCACGTGGACC
AGCTCACCACCAAAGCCAACCAGCTGCAGGAGCAGATCGCCCTGCTGGAGGCTCAGAGCTACGCGCAGGC
CGAGGACACGCGGGCTCTCAGGAAAGCCGTGAGCGAGGCCTGCACAGAGATCGATGCCATTAACATGGAG
AAGAGGCGCATCCTGCAGCAGTGGGCCACCTGCCTGGTGGGCATGAAGCATCGCGACGAGGCCCACAGAA
CCATCCAGGAGGCGCTCAGGTTCCAGCCAAATTCTGCTCTTCCTCTTCTTGGGGACAATCTCTGCATCGA
CGCCGAGTCTACAGTTTAA
>g.011203t.1 CDS=2-2094	TBC1 domain family member 16(TBC1D16)[SwissProt]
ATGGAGAAGGATGAGCTGCTGGGGAGCACCCTCATCCTYACGTGGGTCCCCAACTCTCGGATCCAGAGGC
AGGACGAGGAGGCGCTGCGCTACATCACCCCGGAGAGCTCCCCTGTCCGCAAGGCGCCCCGCCCGCGGGG
CCGGCGCGCCCAGAGCTTGGGGGCCCCCCACCAGGCCTCCCCCACGGAGCCCAGGCCCGCCCTGATCCCC
AGAGACGCGGACGCCCTGGGGGTGGCGCAGAGCGTCCCAGACACCGTGCGTGTCAGCCCCTCCCCCCCTT
CCGAGGACGGGGACAAGCTGGCCCGGGGCTTGGGGATGGCCCCGCCGCCCGCRCACAGCGACTCCGGGAT
CTTGTCGGCSGTCAGTTCGCAGGACGGGACGGAGGAGGGGCGGGAGCCGCGGCCCGAGGCGGGCGAGGAG
GAGGGCTCCCTGGAGCTGTCGGCCGACGGCGTGAGCAGGGACAGCTCCTTCGACTCGGACTCTGACGCCT
TCTCTTCGCCCTTCTGCCTGTCGCCCATCAGCGCCGCCCTGGGGGACAGCGGCAGCTCCGTGTTCCTGGA
CAGCGAGAGCGGCTCCCCCTCGGGCGCCGATGCCCACCTGCGGTTCCCGGACGGCACCGGCCTCCTGCAG
ACCCCACGCTGGGAYGAGCCGCAGAGGGCCTGTGCCCTGGAGCAGATCTGCGGGGTGTTCCGCGTCGACC
TGGGACAAATGCGCTCCCTCCGCCTCTTCTTCAGCGATGAGGCCTGCACCAGCGGCCAGCTGGTCATCGC
CAGCCGGGAGAGCCAGTACAAGGTGTTCCACTTCCACCACGGCGGCCTGGACAAGCTGTCCGACGTGTTT
CAGCAGTGGAAGTACTGCGCCGAGACGCATCTCAAGGACCAGGTCRCCGAYGAGAAGACGTGCATGCAGT
TCTCCATCCGACGCCCCAAACTGCCCTCCTCCGAGACGCACCCCGAGGAGAGCATGTACAAGAGGCTGGA
CGTGGCGGCCTGGCTGCGCCACCTGAACGAGCTGGGCCAGGTGGAGGAGGGCTACAAGCTGCGCAAGGCC
ATTTTCTTCGGCGGCATTGATGTGTCAATCCGGGGGGAGGTCTGGCCCTTCCTGCTGCGATATTACAGCC
ACGAGTCCACGTCTCAGGAGCGGGAGGCTCTGCGGGCGCAGAAGCRCCGGGAATACGCCGAGATCCAGCA
GAAGAGGCTCTCCATGACCCCTGAGGAGCACAGAGCATTTTGGCGCAACGTGCAGTTCACGGTGGACAAG
GACGTGGTCCGGACGGATCGGAGCAACCAGTTCTTCCGGGGCGAAGACAATCCAAACGTGGAGAGCATGA
GGAGGATCCTGCTGAACTACGCCGTGTACAACCCGGCCATCGGCTACTTCCAGGGCATGTCAGACCTCGT
GGCGCCCATCCTGGCCGAGGTCCTGGACGAATCRGACACCTTCTGGTGCTTTGTGGGTTTGATGCAGAAC
ACGATCTTCGTCAGCTCTCCTCGGGACGAGGACATGGAGAAACAGCTGCTCTACCTGCGGGAGCTGCTGC
GGCTGACACACCTGCGCTTCTACCAGCACCTGGTCTCCCTGGGCGAGGACGGCCTGCAGATGCTCTTTTG
CCACCGCTGGCTGCTGCTCTGCTTCAAGCGCGAGTTCCCCGAGGCGGAGGCCCTGCGGATCTGGGAGGCC
TGCTGGGCCCACTACCAGACCGATTACTTCCACCTTTTCATCTGCGTGGCCATCGTGGCCATCTACGGGG
ATGACGTCATCGAACAGCAGCTGGCCACTGACCAGATGCTGCTGCATTTTGGAAACCTGGCCATGCACAT
GAACGGGGAGCTGGTTCTCAGGAAGGCCAGGAGTCTCCTGCACCAGTTCCGCCTCCTGCCCCGCATCCCC
TGCAGCCTGCACGACTTGTGTAAGCTGTGTGGGACCGGCATGTGGGACAGCGGGTACATACCCGCTGTGG
AATGCACGGGCCACCACCCGGGGTCGGAGAGCTGCCCGTATGGGGGCACGGTGGAGACRCCTTCGCCCAA
GCCCCCCAGAGAAGGCAAGAAGGGCCCAAAGATGCCTCGGGAAGGCTTCGGTTTCCGCAGATAG
>g.011207t.1 CDS=2-606	.
ATGAGGTGGAAGGTGGAGCACCCTCCCCGTCTTCGTCCATGGCACACTACCCCGCTGGAAGAGTGGGCCA
TCCTGTGGCCTCCCCCAGAGAATAGGGCCCCTCTTTGGCTTACCCGGGTTCCCCCAGCGCTGACAGTGTC
AGCTCGCAGAGGCACTCCACAAACATCAGATGGCGACACGGAGGTCAGGGCGGTCACATCTCCAGCGGAC
TTTGCCCACGTGGTGCCACACACTGTCCATGCTCAGGATGGAGCTGGGGCTCCTCTTCCAGAACCTACCA
AATGCTTCTGGGATGGCCTTTCTGGTGGGMACCCCTCATTCTCTGCTGATGGAGATGATTATTGGAAGGA
CGTGCCCAGATCCGGTGGAAAAGAATTCCCGAAGCGAGCGTTAGAGCTGGGGACAGTGACATCCACCTGT
TACAGGTACCCATCCACGGCTGGGGGTACGGAAGCCACAGGGGTCTGTGGGACTCCTCCTGGACAGGTGT
CCCTTGTAAGCATTACCCGGATTGTGGGGCCCCAGGAGCCCACTCTACAAGCAGACCTTGGTGGGTCCGT
TTTTCGGGCATGTGATGGGGGTCGGGGTCTGTGTAGGAACCAGTAA
>g.011210t.1 CDS=2-1638	E3 SUMO-protein ligase CBX4(CBX4)[SwissProt]
ATGAACGGCAGCTTCGTCCGGGGGAAGGAATCGGGGCTGGATCGGTCTAGAGTCAGGCGCCGTCCTTCCA
GCGGCTCGGGCTCCAACAACACACGGAGCGTCCGGGACCRCCTCCTCCTTCTGCTCCCCATCTCCGTCCC
ACCGGCAAATCCTGTTGACTTTGTCTTTGGTGTCGACCCARAGTGCTCTCCTGCCCAAGGCCACCGTCGT
CTCTTGCCAGGGCTGCTGCATGGTCTCCTCACTCACCCCAAGGGCCAGTCCTCAACGGAGAAGCCGCRTG
CTCCTCCACAACCCTGTGTCAGCGGCCAGTTTGGGAATTTGACACAGATTTCTCACGTTCGTGCCACAAC
ACGTGCCTGTGGCGGGGTTATTAACGTGGGGATCGAGCCGCAGGCCTTCTGCGTGCTGGGCTTCACTCCT
CTGCACGGAACATTTGGAGACCAGCCTCCGCTCCGCGAGCATCGGCCCCCTGATGCTTCCCCGGACCTGA
GCCGCTCCCCACACCCCCCTGGCAGATATAACACGTGGGAACCCGAGGAGAACATCCTGGATCCCCGGCT
GCTGATCGCCTTCCAGAACAGGGAACGGCAGGAGCAGCTGATGGGGTATCGGAAGAGAGGGCCGAAGCCC
AAACCGCTGGTGGTGCAGGTACCTACCTTTGCCCGCCGCTCCAACGTGCTGACTGGTCTCCAGGACTCAT
CGGCAGACAACCGCTCTAAGCTGGAGCTGGGCGGTCAAGGCAAGGGCCAGGGCCACCAGTACGAGCTCAA
CAGCAAGAAGCACCACCAGTACCAGCCGCACAGCAAGGAGCGAGCCGGGAAACCCCCACCACCGGGCAAG
AGTGGCAAGTACTACTACCAGCTCAACAGCAAGAAGCACCACCCCTACCAGCCCGACCCCAAAATGTACG
ACCTGCAGTACCAGGGCGGCCACAAGGAGGCGCCCAGCCCCACTTGCCCGGACCTGGGCGCCAAGAGCCA
CCCGCCCGACAAGTGGGCACACGGCGCGGGGGCCAAGGGCTACCTGGGAGCTGTGAAGCCCCTGGCAGGT
GCGGCCGGGGCTCCCGGCAAGGGCTCGGAGAAGGGCCCCCCCAACGGGATGACCCCGGCCCCCAAAGAGG
CAGTGACGGGCAACGGGATTGGAGGCAAGATGAAGATCGTCAAGAACAAGAACAAGAACGGGCGCATCGT
GATCGTCATGAGCAAGTACATGGAGAACGGCATGCAGGCGGTGAAGATCAAGTCCGGGGAGGCCGCGGAG
GGCGAGGCGCGCTCCCCCAGCCACAAGAAGCGGGCCGCCGAGGAGCGCCACCCCCCGGCCGACAGGACTT
TCAAAAAGGCCCCSGAGGTCATCCTGCTGGACTCGGATCTGGATGAGCCCATAGACTTGCGCTGCGTCAA
GACGCGCGGCGAGGCCGGGGAGCCCCCCAGCGCCCTCCAGGTGAAGCCCGAGGCGCCCGCTGCGGTGGCG
GCCGTGGCAGCTGCGCCGGTGGCCKCGGCCGAGAAGCCTCTGGCCGAGGCCCAGGACGAGCCCGAGGAGC
CGCTGAGCGAGTTCAAACCCTTCTTTGGGAATATAATTATCACCGATGTCACCGCGAACTGCCTCACCGT
CACGTTCAAGGAGTACGTGACGGTGTAG
>g.011236t.1 CDS=2-1140	Chromobox protein homolog 6(Cbx6)[SwissProt]
ATGGAGCTTTCGGCGGTGGGGGAGCGGGTGTTCGCGGCCGAAGCCCTCCTGAAGCGGCGCATACGGAAAG
GACGCATGGAATACCTCGTGAAATGGAAGGGCTGGTCGCAGAAGTACAGCACATGGGAACCCGAGGAAAA
CATCCTGGATGCTCGCCTGCTCGCAGCCTTTGAGGAAAGGGAGCGGGAGATGGAGCTCTACGGCCCCAAA
AAGCGAGGACCCAAACCCAAAACCTTCCTCCTCAAGGCCCAGGCCAAGGCAAAGGCCAAAACATACGAGT
TCAGAAGTGACTCTGCCCGGGGCATCCGGATCCCCTACCCTGGACGCTCCCCCCAGGACCTGGCCTCTAC
TTCCAGAGCCCGTGATGGCCTGCGGAACATGGGTCTGTCCCCGCCCGGAAGCAGCAGCAGCACCAGCAGC
ACCTGCCGAGTGGAGCCCCCTCGGGACCGGGACCGAGAGCGGGAGAGGGAGCGCGAGCGGGAGCGAGAGA
GGCAGCGCGAGCGCGAGCGGGGTGCCAGCCGCACAGATGACAAGCCCAGCTCGCCGGGGGACAGCTCCAA
GAAGCGAGGCCCCAAGCCCCGGAAGGAGCTCCTGGACCCCTCGCAGAGGCCCTTGGGAGAAGCCAGCGAT
GGCCTCGGAGATTACCTCAAGGGCAGGAAGGTGGACGAAGCCCCTCCCGGGGCAGGGAAGTTCCCCGCTG
GCCACAGCGTGATCCAGCTAGCCCGGAGGCAGGACTCGGACCTGGCCCAGTGCGGTGTGGCCAGCCCCAG
CCCCGCGGAGGCCACAGGCAAGCTGGCTGTGGACACCTTTCCGGCCAGGGTCATAAAGCACAGGRCCACT
TTCCTGGAGGCCAGARGCCAGGGGGCCCTAGACCCGGGTGGCCCCCGTGTCCGGCATGGCTCAGGCACCC
CTGGCTCTGTGGGGGGCTTGTATCGGGACATGGGGGCCCAGGGGGGAAGGCCCTCCCTCATCGCCAGGAT
CCCAGTGGCCAGGATCCTGGGGGACCCAGAGGAAGAGTCCTGGAGTCCCTCTCTGACCAACCTGGAGAAA
GTGGTGGTCACTGACGTGACCTCAAACTTTTTGACCGTCACCATTAAGGAAAGTAACACGGACCAAGGCT
TTTTTAAAGAGAAAAGATGA
>g.011247t.1 CDS=2-1368	Chromobox protein homolog 2(CBX2)[SwissProt]
ATGCCCCGTGGACYGCGGAGATCCGGCCTTAGAGACAGTGACRTCCTCTGTGCTCTTTCTCTGCAGGAAC
CCGACGCTCCCTCCAAATCCAGCAGCTCCTCCTCTTCCTCCACGTCTTCTTCCACTTCCTCAGATGAAGA
GGACGACAGTGATTTAGACGCCAAGAGGGGTCCCCGGGGCCGCGAGACCCACCCAGTGCCTCAGAAGAAG
GCCCAGATCTTGGTGGCCAAACCGGAATTGAAGGACCCCATCCGGAAGAAGCGAGGCCGCAAGCCCCTGC
CCCCAGAGCAGAAGGCGGCCCGGAGACCCGTGAGCCTGGCCAAGGTGCTGAAGACTGCCCGGAAGGACCT
GGGGGCGCCGGCCAGCAAGCTGCCCCCGCCGCTCAGCGCCCCCGTGGCAGGCCTGGCAGCCCTGAAGGCC
CACGCCAAGGAGGCGTGCAGTGGCCCCGGTGCCATGGCCACCCCGGAGAACCTGGCCAGCCTGATGAAGG
GCATGGCCGGCAGCCCCAGCCGGGGCGGCATCAGCTGGCAGAGCTCCATCGTGCACTACATGAACCGAAT
GAGCCAGAGCCAGGCCCAGGCCGCCAGCAGACTGGCGCTCAAGGCCCAGACCGCCGGCAAGTGCGGCCTC
GGGCTGGACCTCAAGGTGAGGACGCAGAAGGGGGAGCTGGGGTTAAGCTCCCCAGGAAGCAAAGTCCCAA
AGGCCCCCAGCAGTGGGGCTGTGGAGCAGAAAGGGGGGGGCGCAGGGGGGCCCCCCTACATCCACAGTAG
CAGCAAGGGCCCTGCTGGGTGCCTGGGCCCCCAGCCTGCTCCCACCCAGGAGCTGAGCCTCCAGGTCTTG
GACTTACAGAGTGTCAAGAACGGCACAGCTGGGGTGGGCATGGTTGCCCGCCATGCCACGGCCAGCAAGG
GTGTCCCTGCCACCAACCCAACCACCGGGAAGAGCGCCGGGGGTGGCCTCACCGGGGGGAGCGGGGCCAC
YGTGCCCTCYGACACCAGCAAGAGTGAGAAGCTGGCTTCCCGGGTGGCAGCTCTGCCCACTTCTGCAGGC
AAGAGGGACTGTATGAAGGGCAGCACGGCCCCCAGCAGTCAGGAGGGCCACAGGGCCCCCGGCGACGCCC
GCAAGTTGGCCTTGCCTTCAGAGCTGAGCGCTGGYGAGGAGAGTAGCTCCGACTCAGACCCCGGCTCCGC
CTCGCCACCCGGYGCCAGACAAAACCCATCAGTGTCGGTCCAGACCAGCCAGGACTGGAAGCCCACCCGC
AGCCTCATTGAGCACGTCTTCGTCACCGACGTCACTGCCAACCTCATCACGGTCACGGTGAAGGAGTCCC
CTACCAGCGTGGGCTTCTTCAACCTGAGACATTACTGA
>g.011248t.1 CDS=2-1635	Ectonucleotide pyrophosphatase/phosphodiesterase family member 5(Enpp5)[SwissProt]
ATGGACCGGAAAGAGGGGACCCAGATAATAAAAGTTAAGACACGCACCGGGGCGCTGGCTTCGGCAGAAC
CGGAGCGACGCAGACGCTGGGCATGGCGCCTGTGCCAGGACCACACCCAACCGTGGGAAGGGTCCCTCGC
AAAGTGTAACCGGAGTCCAGGAACCACCCCGGACGCCTTGGTGTCTGGAAGGCCCATCATGGGGCGCCTG
GCGGTCCTCCTGGGCCTGGCTCTGGCCRCCCTCCTGGCTCCGGGAGCAGGGGCTCCGGTGGGCAGGAAGG
GCGCCCGCAACAAGCTGTTGCTGGTGTCCTTTGACGGTTTCCGCTGGAACTACGACCAGGACGTGCACAC
CCCGAACCTGGACGCCATGGCGCTGGACGGAGTGAAGGCCCGCTACATGACCCCGGCCTTCGTCACCATG
ACCAGCCCCTGCCACTTCACCCTGGTCACCGGCAAATACATCGAGAACCACGGGGTGGTGCACAACATGT
TCTACAACACCACCAGCAAGGTGAAGCTGCCCTACCACGCCACGCTGGGCATCCAGCGGTGGTGGGACAA
CGGCAGCCTGCCCATCTGGATCACAGCCCAGAAGCAGGGCTTGCGGACGGGCTCCTTCTTCTACCCTGGC
GGGAATGTCACCTACCAAGGCCTGGCGGTGACGCTGAGCCGGAAGGAAGGTGCTCTGCACAACTACAAAG
ATGAGGCGGAATGGAAGGCCAACATCGACACGGTGATGAAGTGGTTCACGGAGGAGGGGCTGGACCTGGT
CACGCTCTACTTTGGGGAGCCCGACTCCACGGGCCACAAGTACGGCCCCGAGTCCCAGCAGAGGAAGGAC
ATGGTGATGCAGGTGGACAGGACGGTGGGCTACCTCCGTGACAGCATCAGGAGGAGTGGCCTGGAGGACA
GCCTCAACCTGATTGTCACGTCCGACCACGGCATGAGCACCGTCAACAAGACCGCCCCGGACCTGGTGGA
GTTCCACAAGTTCCCCAACTTTACCTTCAAGGACATCGAGTTTGAGCTCCTGGACTACGGGCCAAATGGG
ATGCTGCTCCCCAAGGAGGGGATGCTGGAGAAGGTGTACGGGCTCATCAAGGATGCCCACCCCAAGCTCC
ACGTCTACAAGAAGGAGTCCTTCCCCGCGTCCCTCCACTACGCCAGGAACCCCAGGATCACCCCCCTGCT
CATGTACAGTGACCCCGGCTACGTCATCCAYGGGAGAGTGAACGTCCAGTTTAACAACGGGGAGCACGGT
TTTCACAACGACGTCATGGACATGAAGACCATCTTCCGGGCCGTGGGCCCCAACTTCAAGAGAGGCCTGG
AGGTGGAGCCGTTCGAGAGCGTCCACGTGTACGAGCTCATGTGCAAACTGCTGGGCATCGTGCCCGAGGC
CAACGATGGGCTCCTGAGCACACTGCTGCCCATGATTCAGGAAACCAGCAACCGGCCCGTCAGCACCCCG
CCGCCCACGCTCCCGGGAACCAGCAGCAGGACGGCCAGCACCCCCCCAGTGGTAGCTTCAGAGGTCAGCG
GCACCTGCTCCAGCGTCTTCTCCAGACACAACAGCTGGGAGCCAGAGGAAAATATCCTGGACCCAAGGCT
GCTCCTGGCCTTCCAGAAGAAGTGA
>g.011255t.1 CDS=2-717	.
ATGACAAATCGGTGCGTGTGGCTTATCAACCCCCCATCTGTGCTGCGGGGTCACCGCTGCCCCAAGGACG
ACGACAATAGGCCTGAAATTCAGTGCCTTGCCCTCCTCCAGATGGAGAGCGAAGGGGCCACACAGGGTCA
CCGCTSGGGCGGTTCTCCAGATTGGCGAAGYCTTCTACAGACCCAGCTGTGCTGCTGCTGCAGACTCTCC
TGGACAGAGGAGCCCGTGCTGATCCGCGACCTCAGGGCTGACACGGCAAGCCAGAAGCGGGACCTGAAGG
CCTTCTGCCCTGCTATTCCCCAAGTCAGGCTCAAACCTGCATCCAACGAGAGCCTTCTGGGCTATCAGAA
CTGTGGACACAGTGCCCGGTCTGCAAAGCTGATGACCCAGCCCCAGGGGTTCATAAAGCACCCACTGTGT
GTTCCAATCAGAGATGTAGACTGGCCTATTACCAGGGGGGACATGGCAGTCCCAGCTAAAACGTATGACG
TTTCTCCTGGTGGCAATGAAAGTTCTGCTGTTCTAAATTCTACTGCGGTGGTCCYGAAACAGCTCTGTGA
GCATTCTGAAAACCACTCGATTGTGCACTTCAGACGGRCTCYCCAATCTCCAGGAGTCATCTGTAAAAAT
GTGGATATCGATCGGAGGAAAGGTGAAGGTCAGCAGGGTAACCAGGGTGTGACCCCAGCGCGTAGGGAGA
AAGCCGTGCTCCGGTAA
>g.011399t.1 CDS=2-312	.
ATGAGCCTGGGTCCTGGGGACGGACATGCTGGCCCGCCAGGCAGCGTGAGTCAGAGCTACGCCCRTCACA
GAATCCGATGGGGGCGGTGTGCTACGGAGCGTGACCCGTCCTGCGCCGGCGGGTACGTGTTATTCCCYCG
GAGCTTCCGAGAGCAGACGATTCCCCCTCGTCTACCTCAACGCACTTACTACAGGCGAGAACAGGTCCAG
CTGCTGAGGAATAGCAGCTCCCTGATGGACGCCACCTGTGGGAACCTGCGTCACCACCCGGGGGACCCTG
TGTTTGCAGAGGGTCCCCCGTTTGTTCCGTGA
>g.011413t.1 CDS=2-249	.
RTGCYGGATGCCGCGGCGCTGACACCTGCACCRGGAGGCGGTGTCTACACGGCCACTGGGTCAACAGCAA
ACCCCTGGGTCACCCCGATCCTCACTGYGTTAAGTCAGAACGGCCAGAGGAAGATCCTGCCAGCATTTCC
CCCGAGCTGGTCGCAGGCCCCTCCGGCTGGGAACCCGTCCCAGGAGCTGTCCGTCGGCAAACAGCAAGAG
CAGCCCAGCGTTACCCTCTGCAGCATCGAACACTTCTAG
>g.011451t.1 CDS=2-975	.
ATGCGGCTGGTCCGCCCAGGACCACAGAGGCAGGGACCACCCGCTCTGGGACGTCAGTCTGGCCTTTCCA
AGGATGGCAGCCACATGCGGTCCCCCAGCTCCGTGGCTCAGCGCCTGGTCGGGCCGTGCAGGGGGCACCG
GCCCCGGGTCCTGCCCTGCCCTCTGCGGACCTCCCAGCGGGCCAACCGCTGTGGACTGAGCCCCACGTAC
TGCCACGCCTGCCCCTCTGGCCCTGACGGCCCCATGGCAGGGGAGGCTGGCAAACTAGGGTCCTCACGCG
GGGCCGTCGGGACGCGGCTTCTCTGTGCTCAACCTGCTGGAGCGGTGGCCCCAGCGACGACGGCAGAAAC
CAAGGAGGACCCCCACCCGGATGATCTGCTGGAGTACCCGTCTGATGGGTTCAGTGATTCCCAGGCATGC
ATCCTCTACRCCCCAGGCTCCRCGCCYAACCTGCAGGCCTCCTCTGGGTGTCGGGGACGCYGGCTCYGGA
ACACCCCACCAGGCAAYGTCAGCRCAGTCAACCCCAGCCAGGTGACACCGGTGACCCCTGTGACCCCGCT
TCCTTCCGTTCACAAAACGTTTTGCTCTTTCAGAAATGAACCCACTGCCGGCTTGTATCGTCCTTATGAC
AACAGCGACACGTGTCCTGCCCCCGAGCRAGGCCGGTTTTCAGTGTGGTTCACACCAAACAATCTGCCGG
AAAACCTCCCCGAGGGTTGCGGYGCAGACCCCTTGGCTCTTGTGCGGCTCCTYGTGGGCCGCTGCCGCCR
CCRCATCTGCATCCTGGACACCCCACTTCCYGCCCCGGCAGGGATGGGGGACACGGAGAGAGCAGAGCAC
GACCTCGCGGCGGGCTGGGACTCCCGCTGGCCCAAGCGCTTCTCTCCTCACCACCTTGGGTCTTATTCAC
TGAGCAGCTATGAYGGGCCAGACGCTGAGGMTGCGTCGCCAAGCCCGCACAGTCCCACGGGGTAG
>g.011505t.1 CDS=2-279	.
ATGGGGAAACTGAGGCCTGAAGCCTTCGTAAGGCAGGAGGGAGGTCTGACCAGGATGTGSGAGTGGTCTC
AAGCCCTGGGCGCCCCGACGCCCCCACCCRAGGGCAACTCCGGCAGCTCAGATCTGGTGSCCCATGTCYG
GGAGCCCCCCACCCACCCAGAGGGCCWGGGCCATGCTGCCAACAGCCCAGCATCGAGGCYGCAGAAACTT
CTGGAAACCCACCTGCGYGGCCCYGCGAGCCCTCGGGAGGGGGCAGCGTCGGGTCTGCCAGGCGTCTAA
>g.011506t.1 CDS=2-1062	RNA binding protein fox-1 homolog 1(RBFOX1)[SwissProt]
ATGGCCCAGCCCTACCCCCCTGCCCAGTACCCCCCTCCGCCACAGAACGGCATCCCCGCCGAGTACGCGC
CACCCCCCCCGCATCCCACGCAGGACTACTCGGGCCAGACCCCGGTTCCCCCGGAGCACGGCATGACCCT
GTACACACCAGCACAGACCCACCCCGAGCAGCCGGGCTCGGAGGCCAGCACACAGCCCATCGCCGGGGCG
CAGACAGTGCCGCAGACAGACGAGGCGGCACAGACAGACAGCCAGCCGCTCCACCCCTCCGACCCCACAG
AGAAGCAGCAGCCCAAGCGGCTACACGTCTCCAACATCCCCTTCCGGTTCAGGGACCCCGACCTGCGGCA
AATGTTCGGGCAATTCGGAAAAATTTTAGACGTGGAGATCATTTTTAACGAGCGGGGCTCCAAGGTCAAT
AACGCCACGGCCCGCGTCATGACCAACAAGAAGACTGCGAACCCCTACAGTAACGTGACGGGGTTCCCCT
ACCCCACCACGGGCACAGCCGTTGCCTACCGGGGCGCGCACCTACGGGGTCGGGGCCGGGCCGTGTATAA
CACRTTTCGGGCTGCGCCGCCCCCACCCCCCATCCCAACTTATGGAGCGGTCGTGTATCAGGATGGCTTT
TATGGTGCTGAGATTTATGGGGGCTATGCAGCCTACAGATACGCTCAGCCTGCGGCGGCGGCAGCGGCCT
ACAGCGACAGTTACGGCAGAGTCTATGCAGCCGCTGACCCSTACCACCACACCATCGGCCCCGCGGCGAC
CTACAGCATYGGAACCATGGGCACGCGGGGCCCAGCGGAGGAACAGGCCGCGGGCCTGCGCAGGGAGAGC
AGCCAGCAGGACTTGACCTTTGTTGCCAACTGTGCCAGTGGAGGGGACGGCCGGACCGGGCATGGGGGGG
ACGGCTGTCCGTTCCCGGGGTCCCTGGCTCCGGCCGGTGCCCGTCACCCTCGGGCCCCCGGCTCCCCCTC
GGGCCATGCTGCCAACACGGTGTTCTGCAAACCTGGGGTGTTCTGCAAACCTGGGCGTTGTGGGCCGCAG
GAGCCTGTCTGA
>g.011512t.1 CDS=2-2163	Cytosolic endo-beta-N-acetylglucosaminidase 1(ENGASE1)[SwissProt]
ATGGCTSGCCAGCATTATAAAAGCAACCTCACGTTGGAACAGAGACAACTGTGTGCACCCATCAGAATTG
AGGAGGAGCAAGAAGAAGCAGTGTTTCATGATGTGGTCAGTTTTACCCCGGATCCTCTGCCAGGTAGATA
TTATGACAAGGACACCACCAAACCCRTCAGCTTTTACTTCTCTTCGCTGGAGGAACTCTTGGCGTGGACG
CCCGGCGTGGAGGACAGCTTCAACGTGGCCCTGGAGCCCTCCGAGTGTCGGCAGCCGCCTCTGAGCAGCG
AGAGGCCCCGGACCTTGCTGTGCCATGACATGATGGGCGGGTACCTGGATGACAAGTTTATTCAGGGTGC
GGCGGCGCACAACCCCTACTGCTTCTACCACTGGCAGTCTATTGACATCTTTGTGTACTTCAGCCACCAC
ACGGTGACCATCCCCCCCGTGGGCTGGACCAATGCTGCCCACAGGCATGGGGTCTGCGTGCTGGGGACCT
TCATCACCGAGTGGAAGGAAGGCGGGCGGCTCTGYGAAGCCTTTCTGGCCGGGGACGAGCGCTCCTACCA
AGCCGTGGCTGATCAGCTGGTCCTGATTGCCCAGTTTTTCCGTTTCGATGGCTGGCTGATCAACATCGAG
AACTCTCTGAGCCTGGCTGCAGTGGGGAACATGCCCCATTTCCTCCGGTACCTGACYGCTCGGCTCCATG
AGCAGGTCCCCAGGGGCTTGGTGCTCTGGTACGACAGTGTGGTGAGCAGTGGGCAGCTCAAGTGGCAGGA
CGAACTAAACCAGCACAACCGGGTCTTCTTTGACTCCTGTGACGGCTTCTTCACCAACTATAACTGGCGG
GAGGAGCACCTGGAGCGGATGCTGGGGCAGGCCGGGCAGCGCCGGGTGGACGTGTACGTGGGAGTGGACG
TGTTCGCCCGTGGCAAGGTCGTGGGAGGCCAATTCGACACGTACAAGTCGCTGGAGCTGATCCGGAAGCA
CGGGTTCTCGGCGGCTCTCTTTGCACCTGGCTGGGTGTACGAGTGTTTGGAAAAGAAGGATTTCTTCCAG
AACCAGGACAAGTTCTGGGCTTTGCTGGAACGCTACCTGCCCACACACAGCATCTGCTCTTTGCCCTTTG
TCACTTCTTTCTGCCTGGGCATGGGCACGCGAAGAGTGCGCTACGGCCAGGAGGAGGCGGAGGGGCCCTG
GTACCACCCAAGCGCCCAGGAGATCCAGCCGCTGTTCGCAGAGCACAGGCTGGAGGGGGCCGGGCGCGGC
TGGGTGAAGACGCACTGCTGCCTGGCGGACGCCTGGAACGGGGGCAGCTCCCTGCTTGTCCGCGGGCTGA
TTCCACGCGAGCAGGACCACGTGGCTGTGAGGTTATTCTCTCTGCAGGTCCCCGTGCCTCCCCAGATTTT
CCTGTCCTTGGTGTACAAGCTAGAAGGGGCTTCGAATGTCGGGGTGGCACTGGAGCTCACCACGGGGGAT
GCGGGTAGCTGCCACGTCGGCAGCATCTCGACGTTGAATGAGACAAGCTCGAGGCACAGTCCCCGACCCC
TCCGGGCGCCCCCCACCAAGCTGGCCCGATGGGTGCACCGCTGCGGCCAGCAGCTCCATGGGGGCTGGGT
CCAGCGCTGCTACAAGGTGAACCTGCGCRACTGCCTCCTGCGAGACCTCTTCGTTAGCTTYGCCCGGCCT
CYGGGCAGCCAGGAGGAGGAGAGCTTCGTCTGCCGCCTCGGCGAGGTCCAGGTGGTGGATGCCAAGAGCC
TGCTCGCCCCGCTGCCCCGGGTGCAGGCCGTCACCGTGTCCCACGTGCGCTGGCAGCGAGCCACCCCTGW
GGAGGAGGGTTCCCCTGCTCGGCTCCGGCTCGGCTGCACCCTGCACTGGTCCTACCTCCTCTCCCCCATC
CGATGCTTCCGGATCCACTGCTGCGCGGGGACTGGCGGTGGCGCTCTGGGCGGGGGGCCGTCGGGGCCGG
AGCAGCCCGCGCTCCTGGGCCTGGCATTTGTCAACCAATATCGGATAGTGGACYTGGTGGTGGCGGCCGC
AGGGCCCGGCGGGGACGGCCGCGTGGAGTTCCTGGTGGAGCCTGTCCCCAAGGAGGGGTTTCTGGTGCCA
CGGGCGGAATGGGGCAGGGCGGCCCTGCTCTACTCCATGCCCCGCACAGATGGGGCGTTATGA
>g.011526t.1 CDS=2-840	Complement C1q tumor necrosis factor-related protein 1(C1QTNF1)[SwissProt]
ATGGGCTCCGGGGCGCCGACACTCGTGCTGGCCTGCTGCGTGCTGCTGACCTTTGCCTGCGGMGCGGGGC
TGGGCCGGGCGCCACGTGGCACGCGGGAGCTGCGGGAGCAGGAGGGGACCAAGGAGCCGCCGCTGGACCA
CACGGAGCGAGATGAAGAAAACCATGACAAATACAGCCCCAGGCAGGGCGAGGAGGCCTCTGCTTCCCGG
TGCTTTCGCTGCTGTGACCCTGGCACCCCCGTGTACCAGGCCATCCCGGTGCCACAGATCAACATCACCA
TCCTGAAAGGTGAGAAAGGTGACCGGGGAGACCGCGGCTTACAAGGGAAATAYGGCAAGACGGGCTCCGC
GGGCGCCAGGGGCCACGTGGGCCCCAAGGGGCAGAAGGGGTCCATGGGGGCCCCCGGGGACCGCTGCAAG
AACCACTACGCCGCCTTCTCGGTGGGCCGCAAGAAGCCTCTGCACAGCAACGACTACTACCAGACGGTGA
TCTTCGACACGGAGTTCGTGAATCTCTACGGCCACTTCAACATGTTCATGGGCAAGTTCTACTGCTATGT
GCCGGGCATCTACTTCTTCAGCCTCAACGTGCACACCTGGAACCAGAAGGAGACCTACCTGCACATCATG
AAGAACAGGGAGGAGGTGGTGATCCTCTATGCCCAGGTGAGCGACCGCAGCATCATGCAGAGCCAGAGCC
TGATGCTCGAGCTGCAGGACCAGGACGAGGTCTGGGTGCGCCTCTTCAAGGGCGAGCGGGAGAATGCCAT
CTTCAGTGACGAGTTCGACACCTACATCACCTTCAGCGGCTACCTGGTCAAGCACGCTACAGAGCCCTAG
>g.011538t.1 CDS=2-3096	Galectin-3-binding protein A(lgals3bpa)[SwissProt]
ATGGAGCCAGGAGTAGTCAGGGAGAGACCCACGGTCCTGTCCAGGGGACGCCTTGGCTCACCCGAAGTTC
AGAGAAGGCAGATTTCAGCAGTACGGGGGTCCCACACACCGGGCCAGCCCCCTGAAGACAAAGCCCCCAA
CAGCAAGCTTATGTCCGCTGCCCTGAGCCAGAAGCTGGCCTGGCGCCGCTGTGGCCACGCTGGCCAGGCT
GCCGTGGTCGGTGCCGGGGACGTAAGCAGGGGGTCCCGCCTGCCCTCCAGTCTGATGCCCGCCCAGCCCC
CTAACCACCTGGAATGGAATGAGCCTATGCACTCCCTCCGGATCAGTGTGGGGGGCCTTCCGGTGCTGGC
GTCCATGACCAAGGCAGCAGACCCCCGCTTCCGCCCCCGCTGGAAGGTGATCCTGCCGTCCTTCGTGGGC
GCCGCCGTCCTCTGGTTGCTCTATTCTCACCGCCCGCCCCCAGGCCGGCCCCCCGCACCCAACGCCCACA
ACTGGAGGCTCAGCCAGACACCTGCTGACCGGTACAATGACACCTACCCGCTGTCTGCCCCTCAGAGGAC
ACCGGGCGGGACTCGGTACCGAATTGCGGTTATCGCTGACTTGGACACAGAGTCTAGAGCCCAAGAGGAA
AATACCTGGTTCAGTTACCTGAAGAAGGGCTATCTGACCCTGTCAGACAGCGGGGACAAGGTGGCCGTGG
AGTGGGACAAAGGCCACGGGGTCTTAGAGTCCCACCTTGCTGAAAAGGGGCGGGGCATGGAGCTGTCTGA
GCTGATCGTCTTCAACGGGAGACTCTACTCCGTGGATGACCGGACAGGGGTCATCTATCAGATCGAGGGC
ACCAAGGCTGTGCCGTGGGTGATCCTGTCCGACGGCGATGGGACGGTGGGGAAAGGCTTCAAAGCCGAGT
GGCTGGCTGTGAAGGACGAGCATCTGTATGTGGGCGGCCTGGGCAAGGAGTGGACCACCAGCACGGGGGA
AGTGATGAATGAAAACCCAGAATGGGTGAAGGTGGTGGGCTGCAGAGGCAGCGTGGACCACGAGAACTGG
GTGTCCAGCTACAATGCTCTGCGGGCCGCCGCTGGGATCCAGCCTCCAGGCTACCTCATTCACGAGTCTG
CCTGCTGGAGTGACACGCTGCAGCGGTGGTTTTTCCTGCCGCGCCGGGCCAGCCACGAGCGCTACAGCGA
GAAGGACGACGAGCACAAGGGCACCAACCTGCTCCTGAGCGCCGCCCAGGACTTCGGCGACATCTCTGTC
AGCCACGTGGGGGAGGTAGTCCCCACGCACGGCTTCTCCTCCTTCAAGTTTATCCCCAACACTGACGACC
AGATCATCGTGGCCCTCAAGTCTGAGGAGGACRGGGGCCAGATCGCCACCTACATCATGGCCTTCACCCT
GGACGGCCGCTTCCTGCTGCCAGAGACCAAGATCGGAAACGTCAAGAGCACCATAGGCATGAAAGATGGG
GACATGCGGCTGGCCAATGGGGGCACCRGCAACGAGGGCCGCGTGGAGATCTTCTACAGTGGCCAGTGGG
GGACCGTGTGTGACAACTTGTGGGACCTGATGGATGCCAGCGTCGTCTGCCGGGCCCTGGGGTTCGAGAA
TGCCACTGAGGCTCTGGGTGGAGCCGCCTTTGGGCCAGGCAAGGGCCCGATCATGCTGGACGAGGTGGAG
TGCACGGGGACAGAGCCCTCGCTGGCCAACTGCACGTCCCTGGGCTGGATGAAGAGTAACTGCAGGCACA
ACCAGGACGCCGGCGTGGTCTGCAGCAACGAAACCAGAGGCGCCCACACCCTTGACCTGTCGGGTGAGCT
CTCTGCGGCTCTTGAGCAGATCTTTGACAGCCAGAGGGGCTGTGACCTGTCCATCCGGGTGAAGGTGAAG
GACCAGGAGGAGGAAGGCCCGCACTTCTGTGCTCACAGGCTGATCCTGGCTGCCAACCCCGAGGCCCAGG
CCCTGTGCAAGGCACCGGGCTCCACGGTCACCATGGAGGTGGACGCAGAGTGCCTGCCTGTCGTCAGAGA
CTTTATCAGGTACTTGTACTCCCGAAGGCTGGACATCTCCCTGACGTCCGTGAAGTGTTTCCACAAGCTC
GCCTCTGCCTACGAGGCCCAGCAGCTGCAGAGCTTCTGCGCCAGCCTCTTTGCCATCCTCCTCCCCGAGG
ACCCCTCTTTCCAGGCACCCCTGGACCTCTATGCGTATGCGCTGGCCACGCAGGACCCTGTGCTGGAGGA
GCTGTGTGTGCAGTTCCTGGCCTGGAACTTYGAGGGCCTGACGCAGGCCACGGCCTGGCCGAGCGTCCCC
ACAGCCCTGCTGCAGCTCCTGCTCTCCAGGAGCGAGTTGGCTGTGCCCAGCGAGCTGGCTCTGCTCACGG
CCCTGGACGTCTGGAGCCAGGAGAGGCGTCCTTCCCACGGGGAGGTGGCGCGTCTGGTGGACAAGGTCCG
GTTCCCCATGATGCTGCCCGAGCACCTGTTCGAGCTGCAGTTTAACCTGTCCCTGTACTGGAGCCACGAG
GCGCTCTTCCAGAAGAAGATCCTGCAGGCGCTGGAATTCCACACCGTGCCCTTCCGGCTGCTGGCCCAGT
ACAGAGGCCTGAACCTCACCGAGGACGCCTACCAGCCCCGGCTGTACACCTCGCCCACCTGGAGTGCCTC
TATCTCCACCTTTGTCTCCAGGCGCTCGTCCAGGTACCGGAACTACCCCTACCAGTCCTTCCAGACCCCG
CAGCACCCCAGCTTCCTGTTCCAGAACAAGTACATCTCCTGGTCTCTGGTCTACCTTCCCACCGTCCAAA
GCTGCTGGAACTATGGCTTCTCGTGCTCCTCTGACGAGGTCCCCCTCCTGGGCCTCTCCAAATCTGACTA
CTCAGATCCCACCATTGGCTACGAAAACAAAGCCCTGATGCGCTGTGGGGGGCGCTTCGTGGCCGACGTG
ACCGATTTTGAAGGACAGAAGGCCTTGATCCCCAGCGCCCTGGGCACCAACAGTTCGAGGCGCGCTTCCC
TCTTCCCCTGCCTGGGGGGGTCCTTCAGCAGTTTCCAGGTGGTCATCCGCCCCTTCTACCTGACTAACTC
CTCAGACGTGGACTAA
>g.011564t.1 CDS=2-672	Metalloproteinase inhibitor 2(TIMP2)[SwissProt]
ATGGATCTCCTGCATGGCCCCCCCACTGGCCCACTCCCCGGTATCAAGGTTTATGTTGTGCTTCTAAGCC
TCAGCCAGAGGAGCATCCGGGTGCCAGGCCAGATGCGGCCAGCAGCTGTGYGGTTGCCGCGGCGGCAGCC
TGCCCGTGGCCCACCAGCTGGGGCAGACACCGGGCTGCTGGTGGACGTGGGGAGCTGCGAGTCCAGCCTG
CTCTGGGAACCAGATAGCAAGTACGCGAGGCTTTGCCAGCCCGCCACTCTCTATGGCAACGGCCCTCCCC
TGCCACCGCAGCTTGGAAGCAGCCGTAGACGGCACGCAATGATTAGGGCCAAAGCGGTCAGTGTGAAGGA
GGTGGACTCTGGGAATGACATCTACGGCAACCCCATCAAGCGGATTCAGTATGAGATCAAGCAGATAAAG
ATGTTCAAAGGACCAGACAAGGACATAGAGTTTATCTACACGGCTCCGTCCTCCGCCGTATGCGGGGTCT
CCCTGGACATCGGAGGAAAGAAGGAGTATCTCATTGCGGGAAAGGCCGAGGGGAAYGGCAAGATGCACAT
CACCCTTTGTGACTTCATCGTGCCCTGGGACACCCTGAGCAGCACCCAGAAGAAGAGTCTGAACCATAGG
TACCAGATGGGCTGTGAGTGCAAGRTAAGCGCKGCSCCATGA
>g.011567t.1 CDS=2-483	.
ATGATCCCGTGCTACATCTCGTCTCCGGATGAGTGCCTCTGGATGGACTGGGTCACGGAGAAGAGCATCA
ACGGGCATCAGGCCAAGTTCTTCGCCTGCATCAAGAGAAGCGACGGCTCCTGTGCATGGTACCGCGGAGC
GGCACCCCCMAAGCAGGAGTTTCTCGATATTGAGGACCCAAATGTGGGAAAGAAGGTAACCTTCTTCAGG
GTCATGGTCATGGAGAATATAGATAGCCTTTCTGCTCTGTGTCCACACAATGGGGCTGAGGAGATAGTGG
AAGCAAGTGGCCTCACGTGGTGCTCTGTTCACCCCACAGATTCTGACGCCTGTTCGGAACGACAGACTTG
CAGCTTTGGTGATTTAACGGGGCATAGCCGAGGAGCTGGTGAATCGGGTCCTGCGGTGCACCTGCCCAGT
CTGGCCCGGAACCTGACCCCATGCTGCAGCAGCAACACGCCCAAGTTCAGACACCCCAGGTAA
>g.011571t.1 CDS=2-2700	Ubiquitin carboxyl-terminal hydrolase 36(Usp36)[SwissProt]
ATGCCAATAGTCGATAAATTGAAGGAAGCCCTGAAACCCGGCCGTAAGGACTCGGCTGATGATGGAGAGC
TGGGGAAACTTCTGGCCTCCTCTGCTAAGAAGGTCCTTTTACAGAAGATCGAGTTTGAGCCAGCCAGCAA
GAGTTTCTCCTATCAGCTGGAGTCACTGAAGAGCAAATATGTCTTGCTAAACCCTAAAACGGAGGGAGCC
GGTCGCCACAGGAGTGGAGATGAGCCACAGGCCAGGAGACAGGGGAGCGAGCATATGTATGAGAGTGGTG
GTGATGGTGTTCCTGCCCCACAGAAAGTGCTCTTCCCCACGGAGCGGCTGTCCCTGAAGTGGGAGCGGGT
TTACCGCGTGGGAGCGGGGCTCCACAACCTGGGCAACACCTGCTTTCTGAACTCGACCATACAGTGCTTG
ACCTACACCCCGCCTCTGGCCAACTACCTGCTCTCCAAGGAGCATACGCGCAACTGTCACCAGGGCAGCT
TCTGCATGCTGTGCGTCATGCAGAACCACATGGTCCAGGCCTTCGCCAACAGTGGCAACGCCATCAAACC
CGTCTCCTTCATCCGAGACCTGAAAAAGATTGCCCGGCATTTCCGCTTTGGGAACCAAGAGGATGCGCAC
GAGTTTCTCCGGTACACCATCGACGCCATGCAAAAGGCCTGTTTGAACGGCTGTGCCAAGTTGGATCGTC
AAACGCAGGCGACGACTTTGGTCCATCAGATTTTTGGAGGCTATCTCAGATCCCGTGTGAAGTGCTCGGT
GTGCAAGAGCGTCTCGGACACGTACGACCCCTACCTGGATGTGGCGCTGGAGATCCGGCAAGCGGCTAAT
ATCGTGCGTGCTCTGGAACTGTTCGTGAAACCAGATGTCCTGAGTGGAGAGAATGCCTATATGTGTGCCA
AATGCAAGAAGAAGGTTCCAGCCAGCAAGCGCTTCACCATCCACAGGACGTCCAACGTCTTAACTCTCTC
CCTCAAGCGCTTTGCCAACTTCAGTGGGGGGAAGATCACGAAGGATGTAGGCTATCCGGAGTTCCTGAAT
ATCCGTCCGTATATGTCCCAGAGCAACGGCGAGCCTGTCATGTACGGGCTGTACGCCGTCCTGGTCCACT
CGGGCTATAGCTGCCACGCGGGGCACTACTACTGCTACGTGAAGGCAAGCAACGGCCAGTGGTACCAGAT
GAATGATTCCTTGGTCCATTCTAGCAACATCAAGGTGGTTCTGAACCAGCAGGCCTACCTGCTCTTCTAT
TTGCGCATCCCAAGCTCTAAGAGGAGTCCTGACGGCTCCCTCTCCAGGACCGTCTCCTCTATTCCTGGCC
GTCCAGGGCTGGTCCCAGACCACTTCAAGAAGAACATTGGCAATGGAACTGTTTGCTCCCCACTGATTGG
AAAGCGGCTAGACCCTGTGACGGTGAAGAAGCTGCCCGCCACTGAAGAGCTTGGCGTGCCCGTTTCCAGG
AACGGCTCTGTGTCGGGTCCAAAGTCTCAGAATGGATACGTTCCTCCAAAGCCACCCGTGGGGTCCCCTT
CCCCCCGACTCTCCAAGACACCCCCTCACACCCCAACCATTCTGGATGAGCCTGGAAAGAAAGTCAAGAA
ATCGTCTCCCCTGCAGCACCTCTCCCCATCACGCAAAGCTTCTCAGGGGTTCCATGGTACCAGCAAYGGG
AGCAGCAGCAGGAGCGAGGGCCACCGGCAGGGCTCCTGGGACGGCAGGGGTACCGCCCTCTCTACCTCAC
CCAGGCTCCCAGCCCGAGTGACTGCCAACGGGCACGGGCCCAAGGCGGGTGGCGCGAGCCCCGAGCTCGA
CGGGAGGGATTCCTGCAGCTCCAGTCCAGAGCACTCTGCCAGCAGTGACCCCGCCAACGCCCCCCAGACG
CCCAAGAGTGGAGCTGCCCATTTGGGTGATTCTCAGGGAACACATTCTTCCGCTGCTGGCCACTCCAGAG
CGCTGCCGAACGGAGACGACGCCAAGGCAGTGAAGCCCAAGGCCCCTGTCCTGAGCAATGCCGCCACCGA
GCCCGCAAGCATCATGTCTCCTCCACCAGCCAAAAAACTGGCCCTTTCTGCCAAGAAGGAGGGGCAGATG
CAGCAGCAGCCCTGGAGTCTCGAGTGCAGCAAGGAGGCCCGGGCAGAGGTGCCCGCTGACAGACTAGAGG
ACAATGGTGGACGGCAGCAAGAGAATGGCCAGCAGGTGGGGAGCGTGACCGACAGCCACCATGTGAGCAA
TAGGAAGAGGAGACGGAGGGGAGCAGAGGGCCTCAGTGCAGAAGACCGCCTCCAGCAGAACCCACCTTGG
CACAGGAGCTGCTCTCCCTTGGACATCGTCGAGGTGGAGGCCACGGTAGCATCTCCAAGAAAAAAGAAAA
AGAAAAACAGACCACGGGAGTCACGGCAGGAAGTGGAAGAGGACGAGCACCCTGACGCCTGCCMGAGCGA
GAAGCAGAGGGGCTCTGCGATCCCTGGGAGCCCGCYCCCACCGGCTGTGAACGGCCGGCGCCCCGGGGAC
CGAGCAGTGTTGACGTGGGGCGGCGAGGTGTCGGCTGTCAGCCAGGACGCCATTGAGGACAGCAGATGGG
CCCGCGCRGCCACGGTGATCGACGACTGGGACGAGGAGTTCGATCGAGGGAAGGACCCGTGCGATGACAT
TGGACCCACCAGGATGATCCAGCATAATGAACGACCTTAG
>g.011599t.1 CDS=2-1296	GTP exchange factor for ARFs 1(grp-1)[SwissProt]
ATGGTCTTCTCGCGGTCGGGGGAGAGCCCGGAGCGCCAGGCATCCAAGGGCCTCCGTCTGAACGYGCCCT
TCTTGTCCCAGAGAGCGCCCCCTCACCCGATGGCCAGTGTCCCTGTCCTTCAACTTCCCAGTGACCTGAC
GGCAGAGGAGCGTCAGGAACTGGAGAATATCCGGCGGAGAAAGCAGGAGCTGCTGGCCGACATTCAGAGG
CTCAAGGATGAGATAGCAGAGGTAGCTAATGAAATTGAAAACCTCGGGTCCACAGAAGAAAGGAAAAACA
TGCAGAGGAACAAACAGGTAGCCATGGGCAGGAAAAAATTTAACATGGACCCTAAAAAGGGGATCCAATT
CTTAATAGAGAATGACCTGCTGAAGAATACCTGTGAAGACATCGCCCAGTTCTTGTACAAAGGGGAAGGC
CTCAACAAAACCGCCATTGGTGACTACCTGGGGGAGAGAGACGAGTTTAATATCCAGGTTCTTCATGCAT
TTGTGGAGTTACATGAGTTCACTGACCTTAACCTTGTCCAGGCACTACGGCAGTTCCTGTGGAGCTTCCG
GCTACCGGGAGAGGCCCAGAAGATTGACCGGATGATGGAGGCATTTGCACAGCGCTACTGCCAGTGTAAT
AATGGGGTGTTCCAGTCCACAGACACTTGTTACGTCCTCTCATTTGCCATCATCATGTTGAACACCAGCC
TGCACAACCCCAATGTCAAGGATAAGCCCACTGTGGAAAGGTTCATCGCCATGAATCGTGGCATCAATGA
TGGGGGGGACCTGCCCGAGGAGCTGCTCCGGAATCTGTATGAGAGCATAAAAAACGAACCCTTTAAAATC
CCAGAAGATGATGGGAATGACCTCACTCACACTTTCTTCAATCCAGACCGGGAAGGCTGGCTATTGAAAC
TCGGTGGCAGGGTCAAGACTTGGAAAAGACGCTGGTTTATTCTCACTGACAACTGCCTTTACTACTTTGA
ATATACGACGGATAAGGAGCCCCGTGGAATTATCCCTTTAGAGAATCTGAGTATCCGGGAGGTGGAGGAC
TCCAAAAAACCAAACTGCTTTGAGCTTTACATCCCTGACAACAAAGACCAAGTCATCAAGGCCTGCAAGA
CGGAGGCTGACGGGCGGGTGGTGGAAGGAAACCACACGGTGTACCGGATCTCGGCCCCRACGCCCGAAGA
GAAGGAGGAGTGGATTAAGTGCATCAAAGCAGCCATCAGCAGGGACCCTTTCTACGAGATGCTAGCGGCG
CGGAAGAAGAAGGTCTCCTCCACGAAAAGACACTGA
>g.011646t.1 CDS=2-396	.
ATGTGCGGCCCTAGGTTTCGGGGGTCCTGGCTGACCGGGCGCCCAGCAGCTACGTCCGCCCCCGGCCCAG
GCTCCTGGGGCGCTTCTGCTGCGGCCCCGCGGCAGATCCCCGCTTTTGCTTTGACCAAAGCCACCGCCGT
GAGGATGGTTTACAGGACGCAGCTCCCGAAAACACACTCCTGCTATGGAAGAGGCGGTGGGTCATCCCGC
CACCACGCTGTGGCCAAAGCACCGGACGGCGGCTGCGGCTGTCTTCACCTGAGCCAGATCGGCTCCGAGC
ATGGGGCCCTCCGCGAGGGGACTCGGGGACCGATGGACAACGAGCTGCGGGAAGTTCCGGGGGCCGGCGA
GCCNCGGCCAAAGCACCGGACGGCGGCGGCGGCTGTCTTCACCTGA
>g.011647t.1 CDS=2-2877	Dynein heavy chain 17, axonemal(DNAH17)[SwissProt]
ATGACCATCACGCCGGACGTCAGGTTAGAGTATTTGGAGGGAGTAGCCTCCCTCATTCTGAGGTTCAAGC
CCGACAAGTGGAGCAAGCTGATCGGAGCCGAAGAGAACATGGTCTTATTCACCGAGTTCTTTGAGAAGCC
GGACGTCCTGGTTCTGGTGTTGACGCTCAGTCCCGCCGGCGTGATCATACCCTGCCTGGGCTTCCCCGCC
GCCCTCAAGTCCAAAGGGGTTTACTTCATCAAGAAGGGACCAGAGAACATCGGCAAGGATAACTACAAGG
ACCGTCTCCTGTACGGGGACATCGGCCCCGCGCCCGTGGACCAGCTGATCGCCACCGTGGAGGAGGTGCT
CTACTCTCTGTTAAACCAAAGCGAAAACTTGAGTGGATGGCCCCGCGTGGTCTCGGAAGACATTGTGAAG
CAGGTCCACAAGCTGAAGAATGAGATGTTCGTGATGGGGGGCAAGATCAAGGGGAAGACCCTGCTGCCCA
TCCCGGAGCACCTGGGGAGTCTGGACGGCACGCTGGAGTCCATGGAGAGGATCCCCTCTTCTCTGGACAA
CTCGCTGCTGCACGCCATCGAAACCATCATCATCGACTGGTCCCACCAGATCCGGGACGTGCTGAGCAAA
GACTCGGCCCAGGCCCTGCTGGACGGGCTACACCCCCTGCCCCAGGTCGAGTTTGAGTTCTGGGATGCCC
GGCTGATGAATCTCAAGTGCATCCACGAGCAGCTGAACAGGCCCAAAGTGAACAAAATAGTTGAGATCCT
GGAAAAAGCCAAAAGCTGCTACTGGCCGGCCCTGCAAAACGTGTACATGAACGTCACGGACGGGCTGAAG
GAGGCCAACGACATTGTTCTGTATCTGAAGCCTCTGCGGATCCTGCTGGAGGAGATGGAGCAAGCCGACT
TCACGGTGACGCGCACTTTCCTGAGCCCAGACGAGGTGCTGAAAGGCTTGCAGGGAGAGACGGAGGAGGT
CCTGAGCGGCATCTCCCTGTCCGTGCGCATCCTGAAGGAGCTGTACCACACCTACGATTTCTGCTGCGCC
AACATGAGACTTTTCTTCAAGGACAAGGAGCCCGTGCCCTGGGAATTCCCTTCTTCTCTGGCATTTTCCA
GAATGAATTCCTTCTTTCATCGCATCCAGACCATCGAGGATCTTTATAAAACAGCCATTGAGTTTCTGAA
GTTGGAGAAGATTGAGCTCGGAGGCGTGAGGGGGAACATCCTCGGAAGCATGGTCACTCAGATTTACGAT
GAGGTCTTTGAGCTGGTGAAGGTCTTTGCCGAGTGCAAATACGACCCCTTAGACCCGGGAGATCCGAGTT
TTGATGACGATTATGCTGATTTTGAGACCAAAATCCAAGACCTGGATAGGCGGCTGGCCACCATCTTTTG
TCAAGGGTTTGACGACTGTAGCTCCATCGAGTCCTGTGCAAAGCTCCTGCATATGTGCGGGGGCCTCCTG
GAGCGGCCCCTGATCCTTGCGGAGGTGGTGCCCAGGTACTCGGTCATGCTGGAGCTGTTTGACGCCGAGC
TGGACAACGCCAAGACCTTGTATGACGCGCAGCTTGCGGCCTCTGCAGACGGCAACGTCCCCCCGATCCA
CAAAAACATGCCGCCAGTGGCCGGGCAGCTCAAGTGGAGCCTGGAGCTGCAGGAGAGACTGGAGGCGCCC
AGGAGGGACCTGAAGTNCATAGAACACCCGGTCATGTCCAGCTCGGAAGCCAAGCTGATCTACCAGAAGT
ACGACGAGATGATAGAGCTGCTGAGGCGCTACCGGGAGAGGACCTACCAGCAGTGGGTGGCAGGCGTGGA
CCAGGATTGCCACTTCAACCTGGGGCAGCCCCTGATACAGCGGGACCCCGCCACCAACCTCATCCAAGTC
AACTTCAGCAAAGCGCTGGTGGCRGTTCTGAGAGAAGTCAAGTACCTGGGCTTCCAGCAGCAGAAGGAGA
TTCCAGCCAGTGCCGAGAATCTGTTCTCACAGCACGAAACCTTCCGGAAGTTTGTGGGCAACCTGGAACT
CATCGTTGGCTGGTACAATGAGATAAAGACCACGTTGACGGATGTAGAGCTTCCACTAATAAAGTCAGAA
CTGGAAGCAACCGATGTCAAATTATCGCGTGCTGAAACCACGCTCTTCTGGAACAGCGAAGGTGTGTTAG
AATATATCCAAGAGATGCGAGAAATCCTCCACAACTTGCAGAACAGGATACAAAAAGCAAAGCAAAATAT
AGATGGGATTGCTCAGGCCATGAAGGACTGGTCGGCCAACCCGATGTTTGAGAGGAAGGACAATAAGAAG
GAAGCCCTGCTGGACTTGGAGGGGAGGGTGGTCAATTCTAACAAGCGCTACACTGCGGTCAAGGACGCTG
GCCTGAAGATCCAAGCCATGGTCGCGGAAAATGCTGAACTCTTCAGAGCAGACACGACCAGCCAGTCCTG
GAAAGACTATGTCAACTATGTCGACAACATGGTCCTGGACGAGTATGACCATTTCATCCACAAATCTCTG
AATTACTTCATAGACAACATGGTCCTGGATCGCACCCRCAGGAACGATGGTGGGGAGGGCAGCAGGATGC
CCTTGTACAAGCTGCAGAGGACGGATGATTCATGTCTGAGCCCAGCTCACGTGACACCAGATGAGCACAG
ACCCGAAATTCTACGGATGAAAGTCATCATTACTACCGACTATAAGGTTCACCAAGCAGCCCACAATGAT
GCGAAGTGTCAGCAAGTTAAGTCATTAATAGTTAATCGGTCGCAACCAAAACAYGACGGATGTCCTGATG
ACAAAATGTCGTTCTCCCAAAAATCCCGGAGAGTCCCTATATCTGCAAGTGGCCCAGCAGCAGGAGCAGA
CCCCTGA
>g.011648t.1 CDS=2-2712	Dynein-1-beta heavy chain, flagellar inner arm I1 complex(DHC10)[SwissProt]
ATGGAGCTGGGCGAGGAAGGGCTGGTCTTCCATCCGTCCCTGGAGGTGGGCGCGGACCGTGGCTTCCTGA
GGCTGATCGAGGGCCTGATCAACGACATCTACAATGCAGCCAAGCTCATCCCCCGGCTGGCCAAGGGCCG
GGTGAGCTACAAGGCAGACCTGGAGGACATGACGGACCTCATAGAGATGCGGGAGGAGATGTCCAACCTG
GTCATCAGCGCCATGAAGGAGGCCGAGGAGTACCAGGACTCCTTCGAGCGGTACTCCTACCTCTGGACCG
ACGACCCCCAGGAGTTCATGAAGCACTTCCTGGTCTACGGGCGCGCGGTCGCCCCCGAGGACTTGGACCA
CCGCGCCCAAGAGGCCGTCCCCAAGACGCCGCCCAACCTGACCCAGTTCCAGCAGCAGATCGATTCCTAC
GAGAAGCTGTACGAGGAAGTGTCCAGGTGTGAGAACACCAAGGTGTTCAACGGTTGGCTCCAGTGCGACT
GCCGCCCCTTCAAGCAGGTGCTCCTCAACACCATCAAGCGCTGGAGCTTCATGTTCAAGCGACACCTGAG
CAACCACGTCATCAGCAGCCTGGCCGACCTAGAAGCCTTCATGAAAGTCACCAGGATGGGCTTAACCAAG
ACCCTCAAGGAGGGGGATTACGACGGTCTCGTGGAGGTGATGGGGCATCTGATGAAGGTCAAGGAGAGGC
AGGCGGCCACCGACAACATGTTCGAGCCCCTGAAGCAAACCATCGAGCTGCTTAAGACCTACGGGGAGGA
GATCCCGGAGGAGACTCACCTGAAGCTGCAGGAGCTGCCGGAGCAGTGGACCAACACCAAGAAGCTGGCC
CTCCAGGTGAAGCAGAACGTGGCGCCGCTGCAGGCCAACGAGGTCAACATCCTGAGGCGGAAGTGCCAGC
AGTTCGAGCTCAAGCAGCACGAGTTCAGGGAGAAGTTCCGGCGAGAGGCCCCGTTCAGCTTCATGGACCC
CGACCCCTACAAGTCCCTCAATAAGCAACAAAAGAGCATCGCGTCCATGGAGAGCACCATGGAAGCCCTG
TGCAAGTCCGGGAGCCTGTTCGAAGTCACGGTCCCAGACTACAGGCAGCTCAAGGCTTGTCACAAAGAGG
TCCGCCTGCTGAAGGAGCTCTGGGACATGATCGTCATGGTGAACACCAGCATCGATAACTGGAAGACCAC
CCAGTGGAAAAATATTAACGTGGAGCAGATGGACATAGATTGTAAGAAGTTCGCCAAGGACGTGAGGTCT
CTGGACAAGGAGATGAAGAGCTGGGACGCCTTCATAGGGCTGGACAACACCGTAAAGAACATGATCACAT
CCCTGCGCGCCGTGAGCGAGCTGCAGAACCCCGCCATCCGGGACCGCCACTGGCAGCAGCTCATGCAGGC
CACCCAGGTGAAATTTGAAATGTCAGATGAGACCACGCTGGCAGATTTGCTGCAGCTGAACCTTCACAAA
TATGAGGACGAGGTCCGAAATATCGTTGACAAGGCTGTGAAAGAGTCTGGGATGGAAAAGGTGCTGAAAG
CCCTAGATGCCACGTGGTCCACCATGGAGTTTGAGCATGAGCCACACCCACGCACGGGCACCATGATGCT
CAAGTCAGACGAGGTGCTGGTGGAGACTCTGGAGGACAACCAGGTGCAGCTGCAGAACCTGATGATGTCC
AAGTACCTGTCCCACTTCCTGAAGGAGGTGACAAGCTGGCAGCAGAAGCTGTCCACGGCGGACTCGGTCA
TCTCCATCTGGTTTGAGGTCCAGAGGACCTGGAGCCACCTGGAGAGCATCTTCATCGGTTCTGAAGACAT
CCGTGCCCAGCTACCGGAGGACTCCAAGCGCTTTGACGACATTGACCTGGAGTTCAAGGCCCTGATGGAA
GAGGCGGTGAAAACGCCCAACGTGGTGGAAGCCACCAACAAACCCGGTCTCTACGACAAGCTGGAGAACC
TGAAGAAAAGCTTGGCTGTGTGCGAAAAGGCCTTGGCGGAGTATTTAGAGACCAAAAGACTGGCTTTCCC
GAGGTTCTACTTTGTCTCCTCGGCTGACCTCCTGGACATCCTCTCCAACGGAAATGACCCCGTGGAGGTG
AGCCGCCACCTGGCCAAGCTCTTCGACAGCCTGTGTAAACTCAAGTTTCGCCTGGACGAGGAGGAGAAGC
CTCTCAAGTTCGGCCTGGGGATGTTCAGCAAGGAGGACGAGTATGTGGACTTCGACCAGGAGTGTGACCT
CTCAGGGCAGGTGGAAGTCTGGCTGAACCGCGTGCTGGACCGCATGTGCGCCACGTTGCGCCACGAGATT
CCGGAAGCCGTCGTGACGTACGAGGAGAAGCCGAGGGAGCAGTGGATCTTCGATTACCCTGCGCAGGTCG
CGCTCACGTGCACCCAGATCTGGTGGACCACGGAGGTGGGCCTGGCGTTCGCGAGGCTGGAGGAAGGCTA
TGAGAACGCCATCAAGGACTACAACAAGAAGCAGATCAGCCAGCTAAACGCGCTCATCACCCTGCTCATC
GGAAACCTCAGTGCGGGCGACAGGATGAAGATCATGACCATCTGCACCATCGACGTGCACGCCCGGGACG
TGGTCGCCAAAATGATCACGGCCAAGGCACGAGCCCCCGGGAAGGGCCGGGAACCGGGTCGGGATCTGGC
GTTGGGGGGGACCCTAACCCGTGTTGGGGCCTCTCCCCTGGGAGGCGACTGA
>g.011650t.1 CDS=2-846	Dynein beta chain, flagellar outer arm(ODA4)[SwissProt]
ATGGTGTACGTCTTCAACTGCTCAGAGCAGATGGACTACAAGTCCTGTGGAAACATCTACAAGGGCCTGG
CTCAGACTGGAGCCTGGGGCTGCTTCGATGAATTTAACCGAATCTCCGTGGAAGTCTTGTCGGTGATCGC
CGTGCAGGTGAAATGTGTCCAAGATGCAATTCGGGCCAAGAAAAAAACTTTCAGTTTCCTGGGAGAGATG
ATAAGTCTCATCCCCACCGTGGGGCTCTTCATCACCATGAACCCTGGGTACGCGGGACGCACCGAGTTGC
CCGAAAACCTAAAGGCCTTGTTCAGGCCCTGCGCCATGGTCGTCCCCGACTTTGAGCTCATATGCGAGAT
CATGCTGGTGGCCGAGGGCTTTCTGGAAGCCCGCCTGCTGGCCAGGAAGTTCATCACGCTCTATACCTTG
TGCAAGGAGCTCCTGTCGAAGCAGGACCATTACGACTGGGGCCTGCGGGCCATCAAGTCCGTGCTGGTGG
TGGCCGGCTCCCTGAAGAGAGGCGACCCCAGCCGCGCCGAGGACCAGGTGCTCATGAGGGCGCTCAGAGA
CTTCAACATCCCCAAGATCGTGACCGACGACCTGCCGGTGTTCATGGGGCTGATCGGGGACCTCTTCCCC
GCCCTGGACGTGCCTCGGAAGCGCGACCTGAACTTTGAAAAAATCATCAAGCAGAGCATCGTGGAGCTCA
AGCTGCAGGCGGAAGACAGCTTTGTCCTGAAGGTCGTGCAGCTTGAGGAGCTGCTCCAAGTGCGGCACTC
GGTGTTTGTCATCGGGAACGCAGGCAGTGGCAAGTCTCAGGCACGTCCCCTCTCGTCCACACCCCCATCC
CTCTGA
>g.011652t.1 CDS=2-7002	Dynein beta chain, ciliary[SwissProt]
ATGAAGAGGAAGCCGGTGGCCGTGGACCTGGACCCCAAGGCTGTCACCTGCGATGAGCTCTTTGGCATCA
TCAACCCGGCCACCAGGGAGTGGAAAGACGGCCTCTTCTCCACCATAATGCGGGACCTGGCCAACGTCAC
TCATGATGGGCCCAAGTGGATTGTCCTGGATGGGGACATAGACCCTATGTGGATTGAATCTCTCAACACC
GTCATGGATGACAACAAGGTCCTCACGCTGGCCAGCAATGAGCGCATCCCCCTAAACCGCACCATGAGGC
TGGTGTTCGAGATCAGCCACCTGAGGACAGCCACCCCGGCCACCGTCTCCAGGGCCGGCATTCTTTACAT
CAACCCTACGGATCTAGGGTGGAACCCGGTGGTGAGCAGCTGGATTGAGCGGCGCAAGGTGCAGTCTGAA
AAGGCCAACCTGATGATCCTCTTCGACAAGTACCTGCCCACGTGCCTGGACAAGTTGCGCTTTGGGTTTA
AGAAGATCACGCCCATACCGGAGATCACGATCACCCAGATGATCCTGTACCTGCTCGAGTGCCTCCTCAC
GGAGAGGAACGCGCCGCCCGACTCCCCCAAGGAGCTGTACGAGCTCTACTTCGTGTTCGCCTGCTTCTGG
GCCTTCGGGGGAGCCCTGTTCCAGGACCAGCTCGTGGACTACCGAGTCGAGTTCAGCAAGTGGTGGATCA
ATGAATTTAAAACGATCAAGTTCCCGTCGCAGGGAACCATCTTTGATTACTACATAGACCCCGACACGAA
GAAGTTCCTCCCGTGGACGGAAAAAGTGCCGGCCTTCGAGCTGGACCCTGACACCCCGCTGCAGGCCTCG
CTGGTGCACACGACAGAGACCATCCGAATCCGCTACTTCATGGACCTGCTCATGGAGAAGTCGTGGCCGG
TGATGCTGGTGGGGAACGCGGGCACCGGCAAGTCCGTGCTGATGGGAGACAAGCTGGAGAGCCTGAGCAC
CGACGACTACCTGGTGCAGGCCGTGCCCTTCAACTTCTACACCACCTCAGCCATGCTGCAGGGGGTTCTT
GAGAAGCCGCTGGAGAAGAAATCCGGGAGGAACTACGGTCCACCAGGCACCAGGAAGCTGATCTACTTCA
TCGACGACATGAACATGCCCGAGGTGGACAAGTACGGGACCGTGGCCCCCCACACGCTCATCCGGCAGCA
CATGGACCACGGACACTGGTACGACAGGCAGAAGCTGACGCTGAAGGACATCCATAACTGCCAGTACGTG
GCTTGCATGAACCCCACCTCCGGATCTTTCACCATCGATCCCAGACTCCAGCGCCACTTCTGCGTGTTTG
CTGTGAGCTTCCCGGGCCAGGAGGCCCTCGCCACCATCTACAACACGATCCTGGCCCAGCACCTGACCTT
TCGCTCAGTCCCCATGGTGGTTCAGAGGATGAGCAGCCAACTGGTGGCCTCCGCCCTGGCCCTGCATCAG
AAAGTCACTGCAACATTTCTTCCCACGGCCATTAAATTTCACTATGTCTTCAACCTCAGGGACCTCTCCA
ATATTTTCCAGGGACTCTTGTTCTCCACCACGGAGATCCTGAGAATACCACTTGACCTAGTCCGCCTCTG
GCTGCACGAAGCTGAAAGAGTGTATGGAGACAAAATGGTTGACCAGAAAGACCAGGAAACGTTGCGCAGA
GTCACCGTGGCTTCCACCAAGAAATTCTTTGATGATCTTGGTGATGAGCTCCTGTTTGCCAAACCAAATA
TGTTTTGCCACTTCTCTCACGGGATCGGCGAGCCCAAATACCTCTCGGTAACCGACGTGGCTCACCTGAA
CAAGCTGCTGGTGGACGTCCTGGACAGTTACAATGAAGTCAACGCAGTCATGAACCTGGTGCTGTTCGAA
GACGCGGTGGCTCACATCTGCAGGATCAACCGCATCCTGGAGTTCCCCCGTGGGAACGCCCTGCTGGTGG
GCGTGGGCGGCAGCGGCAAGCAGAGCCTCTCCCGCCTGGCCGCCTACATCAGCGCGCTGGACGTGTTCCA
GATCACTCTCAAGAAGGGCTACGGGATCCCGGACCTCAAGGTTGACCTGAGCGCGCAGTACATAAAGACG
GCGGTGAAGAACGTTCCCTCGGTGTTCCTGATGACAGACTCCCAGGTGGCCGAGGAGCAGTTCCTGGTGC
TCATCAATGACCTGCTGGCCTCGGGGGAGATCCCGGGGCTGTTTATGGACGACGAGGTGGAGAACATCAT
CTCCTCCATGCGGCCCCAAGTGAAGTCCCTCGGCATGACCGACACTCGGGAAACGTGCTGGAAGTTCTTC
ATTGAGAAAGTGCGCAGGCAGCTTAAGGTGATCCTGTGTTTCTCTCCCGTGGGCTCCGTCTTGCGTGTGC
GGGCGAGGAAATTCCCTGCTGTTGTCAACTGCACGGCCATCGACTGGTTCCACGAGTGGCCGGAAGACGC
CCTGGTGTCCCCAGAGGTCAAGACCTCCATCAGCATCTTCATGTCTTACGTGCACACCACGGTCAATGAG
ATGTCCCAGCTGTACTTGGCCACCGAGCGGCGCTACAACTACACCACACCCAAAACCTTCCTGGAGCAGA
TCAAACTGTACCAGAACCTGCTGGCCAAGAAGAGAATGGAGCTGGTGGCCAAGATCGAGAGGCTGGAGAA
CGGGCTGATGAAGCTGCAGAGCACGGCGTCCCAGGTGGATGATTTAAAGGCCAAGCTGGCAATTCAGGAG
GCTGAGCTCAAGCAGAAAAATGAGAATGCGGACAAGCTGATCCACGTGGTGGGCGTGGAAACGGAGAAAG
TCAGCAAAGAGAAAGCCATTGCCGACGAGGAAGAGGCCAAGGTGGAAGTCATCAACAAGAATGTCACAGA
GAAACAAAAGGCTTGCGAAACGGACCTGGCCAAGGCAGAGCCGGCCCTGCTGGCGGCGCAGGAAGCTCTC
GACACGCTGAACAAGAACAACCTGATGGAGCTGAAGTCCTTTGGGTCCCCCCCGGACGCCGTGGTCAATG
TCACGGCCGCCGTCATGATCCTGACCGCCCCCGGGGGCAAGATCCCCAAGGACAAGAGCTGGAAAGCCGC
AAAAATCATGATGGGCAAAGTGGACACCTTCCTGGACTCCCTGAAAAAGTTCGACAAGGAGCACATCCCC
GAGGCCTGCTTAAAAGCATTTAAGCCCTACCAAGGCAACCCCACCTTCGACCCTGAGTTCATCCGCTCCA
AGTCCACGGCCGCCGCGGGCCTCTGCTCCTGGTGCATCAACATCGTCCGCTTCTACGAGGTGTACTGCGA
CGTGGCCCCCAAGAGGCTGGCCCTGGAGGAGGCCAACGCGGAGCTAGCAGAGGCTCAAGAGAAGCTCTCG
CGGATCAAAAACAAGATTGCCGAACTCAATGCCAACCTGAGCAACCTCACGTCGGCCTTTGAAAAGGCAA
CTGCAGAGAAGATCAAGTGCCAGCAAGAGGCCGACGCCACCAACAGGGTGATCTCGCTGGCTAACAGGCT
GGTAGGGGGCCTGGCATCGGAAAACGTGCGCTGGGCTGAATCGGTGAAGAACTTCAAGGGCCAGGGGGTC
ACCCTGTGCGGGGACGTCCTGCTGATTTCCGCCTTCGTCTCCTACGTGGGCTACTTCACCAAGAAATACC
GAAATGAGCTGATGGACAAATTCTGGATCCCTTATATAAAGAAGTTAAAGGTTCCCATCCCGATCACAGA
AGGTCTGGACCCCTTGAGCCTGCTGACGGATGACGCCGACGTGGCCACTTGGAACAACCAGGGCCTCCCC
AGCGACCGCATGTCCACTGAGAATGCCACCATCCTGTGCAACACGGAGCGCTGGCCCCTCATCGTGGACG
CCCAGCTGCAAGGAATCAAGTGGATCAAAAACAAATACGGCAGCGAGCTGAAAGCCATCCGCCTGGGGCA
GAAGAGCTACCTGGACATCATCGAGCAGGCCATTTCTGAAGGGGACACCTTGCTCATCGAGAACATCGGC
GAAACCGTGGACCCTGTGCTGGACCCGCTGCTGGGCAGGAACACCATTAAAAAGGGAAAGTTCATTAAGA
TCGGCGACAAGGAGATGGAGTACCACCCCAAGTTCCGCCTCATCCTGCACACCAAGTACTTCAACCCACA
CTACAAGCCCGAGATGCAAGCCCAGTGCACCTTGATCAACTTCCTGGTCACCAGGGATGGGCTCGAGGAC
CAACTCCTGGCGGCCGTGGTGGCCAAAGAGCGCCCGGATCTAGAGCAGCTGAAGGCAAACCTCACCAAGT
CCCAAAATGAATTCAAGATTGTTCTGAAAGAGCTAGAAGACTCCCTGCTGGCCCGTCTGTCGGCCGCGTC
GGGGAACTTCCTGGGGGACACGGCCTTAGTAGAGAATCTGGAGACCACCAAGCACACGGCCAGCGAGATC
GAGGAGAAGGTGAAAGAGGCAAAAATCACGGAGGTTAAAATCAACGAGGCCAGAGAGAACTACCGGCCAG
CCGCCGAGAGGGCCTCCCTGCTGTACTTCATACTGAACGACCTCAACAAAATCAACCCCATCTATCAGTT
CTCGCTCAAGAAACAAACTAGAACCCTGGCGGGCAGCCTGGGCGGCCTCACAGTCCAGCCCCCCAAGCCG
CCATACGCCGCTCCCCAGGCCTTCAACGTGGTGTTCGAGAAGGCCATCCAGAAGACCACCCCCGCCAAGG
AGGTCAAGCAGCGGGTGATGAACCTGACGGACGAGATCACCTACTCCGTCTACATGTACACGGCCCGCGG
GCTCTTTGAACGGGACAAGCTCATCTTCCTGGCCCAGGTGGCCTTCCAGGTCTTGTCCATGAAGAAAGAG
CTGAACCCGGTCGAGCTGGACTTCCTCCTGCGGTTCCCTTTCAAGGCGGGGGTCCTGTCGCCGGTGGACT
TCCTGCAGCACCAGGGATGGGGCGGCATCAAGGCTCTGTCAGAGATGGACGAGTTCAAGAACCTGGACAG
CGACATCGAAGGGTCTGCCAAGCGGTGGAAGAAGCTGGTGGAATCGGAAGCCCCGGAGAAGGAAATCTTC
CCCAAGGAGTGGAAGAACAAGACGGCCCTGCAGAAGCTGTGCATGGTGAGGTGCATGCGCCCAGACCGCA
TGACCTACGCCGTCAAGAACTTCGTGGAGGAGAAGATGGGCAGCAAGTTCGTGGAGGGTCGGAGCGTCGA
GTTCTCCAAGTCCTACGAGGAGAGCAGCCCCTCTACTCCAATCTTCTTCATCCTTTCCCCGGGCGTTGAC
CCCCTGAAGGACGTGGAAGCCCTGGGACAGCTCTTGGCAGAAGCGCTGAAACTGGTGAGCACGGGAGGGA
ACATCCACCTGGTGGCACGGTGGCTGGGCACCCTGGACAAGAAGGTGGAGCGCTACAGCCTGGGCAGCCA
CGAGGACTACCGCGTGTTCATCAGCGCCGAGCCCGCCCCCAGCCCCGAGTCCCACATCATCCCCCAGGGC
ATCCTGGAAAACGCCATCAAAATCACCAACGAGCCGCCCACGGGCATGCACGCCAACCTGCACAAGGCTC
TGGACCTCTTCACCCAGGACACCCTGGAGATGTGCAGCAAGGAGACTGAGTTCAAGTGCATCCTCTTCGC
CCTGTGCTACTTCCATGCCGTGGTGGCCGAGAGGCGCAAGTTTGGGGCTCAGGGCTGGAACAGGTCGTAC
CCGTTCAACAATGGGGACCTCACCATCTCCATCAACGTGCTCTACAACTACCTGGAGGCCAACACCAAGG
TGCCCTGGGACGACCTCCGCTACCTGTTTGGAGAAATCATGTACGGGGGCCACATCACGGATGACTGGGA
CCGCCGGCTCTGCAGGACGTACTTGGGAGAGTACGTCCGGGCAGAGATGCTGGAGGGCGAGATCCTGCTG
GCCCCGGGCTTTCAGATCCCCCCCAACCTGGATTACAAGGGCTACCACGAGTACATCGACGAGAACCTGC
CCCCCGAGAGTCCCTACCTGTACGGCCTGCACCCCAACGCAGAGATTGGCTTCCTGACAGTCACGTCAGA
GAAGCTGTTCCGTACTGTCCTGGAAATGCAGCCCAAAGAGACCGACTCGGGAGCGGGCACCGGCGTGAAA
GCCGTGCTGGAGGAGATCCTGGAGAAGGTCCCGGAGATGTTCAACATGGCTGAGATCATGGCCAAGGCGG
CCGAGAAGACCCCCTATGTGGTGGTGGCCTTCCAGGAGTGCGAGAGAATGAACATCCTGACCAACGAGAT
GCGCCGCTCGCTGAAGGAGCTAAGCCTGGGGCTGAAGGGAGAGCTGACCATCACGACCGACATGGAAGAC
CTGTCCATGGCGCTGTTCTACGACACCGTGCCCGACCCGTGGGTGGCCCGGGCCTACCCCTCCATGATGG
GCCTGGCGGCCTGGTACGCGGACCTGCTACTCCGCATCAGGGAGCTCGAGGCCTGGACGACGGACTTCGC
CCTGCCCACCACCGTGTGGCTGGCCGGCTTCTTCAACCCCCAGTCCTTCCTCACGGCCATCATGCAGTCC
ATGGCCAGGAAGAACGAGTGGCCACTGGACAAAATGTGTCTGTCTGTGGAAGTGACCAAAAAGAACCGGG
AGGACATGACGGCACCGCCCCGAGAGGGCTCCTATGTATACGGGCTCTTCATGGAAGCACCCCCACAAGC
CGCTCCTGCGCAGGTCCAGCCCCTGGCATTCCCCCCCCAGCTGGCCATGGCTCGCCGCTGGCACGGCCCC
ACGGCCACGCTGACCTCGCCGTGCCGTCCTGCAGGAGCTCGCTGGGACACCCAGACCGGAGTCATCGCCG
AAGCCAGGCTGAAGGAGCTGACGCCAGCCATGCCCGTCATCTTCATCAAAGCCATCCCTGTGGACCGCAT
GGAGACCAAGAACATCTATGAGTGTCCCGTGTACAAAACACGCATCCGTGGCCCCACCTACGTCTGGACC
TTTAACCTAAAGACCAAAGAGAAGGCAGCCAAGTGGATCCTGGCAGCCGTGGCCCTGCTCTTACAGGTCT
AG
>g.011656t.1 CDS=2-1572	Probable CDP-diacylglycerol--glycerol-3-phosphate 3-phosphatidyltransferase(pgs1)[SwissProt]
ATGTGTGGACTGACGGCGTGGCCCCGGGTCACCTCCCCTCCTTGCTGCCTGTGTCCAGAGGGCGTGCACA
GGTTCCAGTGGATCCGGAACCTGGTCCCAGAGTTCGGGGTCTCCAGTTCCCACGTCAGGGTGCTTGCTTC
CCCGGCAGAGTTTTTTGAGCTTATGAAGGGCCAGATCAAAGTGGCCAAGAGACGGGTGGTGATGGCATCT
CTCTACCTGGGGACAGGTCCTTTGGAACAGGAACTGGTAGATTGTCTGGAAAGCACTCTGGAAAAGTCAC
TCCAAGCCAAGTTCCCTTCAGACCTCAAGGTGTCCATCCTCTTGGACTTCACACGGGGCTCAAGAGGTAG
GAAGAACTCCCGCACAATGCTGCTCCCGCTGTTACAGAGGTTTCCAGAACAGGTCCGCGTCTCTCTCTTC
CACACTCCTAACCTCCGTGGTCTCCTCCGGCTCCTGATCCCTGAGCGCTTCAACGAGACCATTGGCCTGC
AGCACATTAAAGTGTACCTCTTTGACAACAATATCATCTTGAGTGGTGCGAACCTGAGCGACTCCTACTT
CACCAACCGCCAGGACCGCTACGTGTTCTTGCAGGACTGTCCCGAGATTGCAGACTTCTTCACGGAGCTG
GTGGACGCAGTGGGGGATGTATCCCTGCAGTTGCAGGGGGATGACACAGTGCAGGTGGTGGAGGGGATGG
TGCATCCTTACAAAGGTGACCGGGCCGCGTACTGCAGGGCAGCCAACAAGAGGGTTATGGATGTGATAAA
CTCAGCTCGGGCCCGCCAGCAAGTGTTGCACGCCCAGACCTTCCATGGCGACTCCCTTTTGACTCAGGAG
GACGCAGCAGCTGCTGGGGACCGGAGGCCAGCCCCCGATACCTGGATTTACCCGTTGATCCAGATGAAGC
CCTTTGAGATCCAGATTGACGAGATTGTCACTGAGACCCTGCTGACAGAGGCTGAGCGGGGCGCCAAGGT
CTACCTCACCACTGGCTACTTCAATCTGACCCAGGCCTACATGGACCTGGTCTTGGGCACGCGGGCTGAG
TACCAGATCCTGCTGGCCTCCCCGGAGGTGAACGGCTTCTTCGGGGCCAAGGGGGTGGCGGGGGCCATCC
CAGCTGCCTATGTGCACATTGAGCGGCAGTTCTACAGGGAGGTGTGCAGCCTGGGCCAGCAGGAGCGGGT
CCAGCTGCAGGAGTACTGGCGGAGGGGCTGGACATTCCATGCCAAAGAACTTCATGCCGATGACCTGGGT
GGCTGTTTCAGGAAGCACGTGGAACTTCTGCGGGTGGGAAGAGGCCTCTGGCTGTACCTGGCAGGGAGCA
GCCTGCCCTGTCTCACGTTGATTGGCTCTCCTAATTTTGGGTACAGGTCAGTTCACCGGGACCTGGAGGC
CCAGATCGCCATAGTGACGGAGAGCCGGGCCCTGCAGCAGCAACTTCACCAGGAGCAGGAGCAGCTCTAC
CTACGCTCAGGTGTGGTGTCTTCCTCCACCTTCGAGCAGCCAAGTCGGCAGGTGAAGTTGTGGGTGAAGA
TGGTGACTCCGCTGATTAAGAACTTCTTCTGA
>g.011657t.1 CDS=2-216	.
ATGTGGACTCGGGCCGCGCCCCCAGGCATCGGAGAGGAGGAGCTGAAAGCCAAATCGGAGCAGGAGTCGT
GCAGGGGAGACCCAACCCTGGACTGGCAATTTTATGCACCCAAAGAGGAAGGCACTCTGAGGAGCAAAGC
ATTTTATGAAGGCCCCCCCGGTGACAGCACGGACGTTGGGAAAACCATATCTGGACAGGTGACACTCAAA
ATCTAA
>g.011673t.1 CDS=2-651	Suppressor of cytokine signaling 3(SOCS3)[SwissProt]
ATGAGCCGCCCCCTGGACACCAGCCTGCGCCTCAAGACCTTCAGCTCCAAGAGCGAGTACCAGCTGGTGG
TGAACGCAGTGCGCAAGCTGCAGGAGAGCGGCTTCTACTGGAGCGCCGTGACGGGCGGCGAGGCGAACCT
GCTGCTCAGCGCCGAGCCCGCGGGCACCTTCCTCATCCGCGACAGCTCGGACCAGCGCCACTTCTTCACG
CTCAGCGTCAAGACCCAGTCGGGGACCAAGAACCTGCGCATCCAGTGCGAGGGGGGCAGCTTCTCGCTGC
AGAGCGACCCCCGGAGCACGCAGCCCGTGCCCCGCTTCGACTGCGTGCTCAAGCTGGTGCATCACTACAT
GCCGCCCCCCGGCGCGCCCTCCTTCCCCGCTCCACCGACTGAACCCTCCTCCGAGGTGTCGGTGTCGGAG
CAGCCGCCTTCCCAGCCGCTCCCGGGGAGTCCCCCCAGGAGAGCCTACTACATCTACTCCGGGGGCGAGA
AGATCCCTCTGGTGTTGAGCCGGCCCCTCTCCTCCAACGTGGCCACGCTCCAGCATCTCTGTCGGAAGAC
GGTCAACGGCCACCTGGACTCCTACGAGAAAGTCACCCAGCTGCCTGGGCCCATTCGGGAATTCCTGGAC
CAGTACGATGCCCCGCTTTAA
>g.011766t.1 CDS=2-861	Probable low-specificity L-threonine aldolase 1(THA1)[SwissProt]
ATGCTCACGGCAGCACMGTTGGTAAAGCAGACCCTGGATCCCGAAAATCACCTGGATCCTGAAACAGAGC
TGCAGGAAAAGGCCGCCAAGCTGCTGGGGGTGGAGCGGACCCTGTTTGTGCCTACCAACACCATGGCCAA
CCTCATCTCTGTGATGGGTCACTGCCAGCGCAGGGGCTCCCAGCTCCTCCTCGGGCAGGAGTGCCACCTC
CACGTCTACGAGCAGGGCGGGGTGGCTCAGATCGCTGGGGTGCACTCCCACCCCCTCCCAGACCTGCCCC
ATGGCACCCTGGACCTGGCTGAGCTGGAGAGGATGGTCACACGGGGCCTGGGGAGCCCCTACCACCCGGT
CTGTGAGCTCATTTGCCTGGAGAACACCCACAGCAGCTCGGGGGGTCGGGTCCTCCCCATCGACTACCTA
YGCCAGGTGCACCGCCTGGCCCAGAGCTACGGGGTCCGGGTCCACCTGGACGGGGCCCGGCTGATGAATG
CTGCSGTGGCTCTRCGTGTGTCCCCCGCCCGCATCGTGGAGCACTGYGACTCTGTGTCTCTCTGTTTCTC
CAAGGGCCCGGGCCCAGGGCTCCAGGAGCTGGCGTCCCCCATCTGCTCCGTGGACGTCGCCGCCGTGGAG
ACGAACATGGTGATGGTGACGGTGGACGGGCTGGCGCCCGAGGAGCTCTGCCGGCGTCTGCGGGCCGTGA
GCGCTGCCGAGGTGGCCCAGACCGGGCGCGCRGTGYGCGTGCTGCTGTTCCCCTGGAGCGAGCGGTCGGT
GCGCGCCGTGTGGCACCGCGACGTCTCCGCGCAGGACACCGAGCTGGCGCTGAGGAAGTGGGAGTTCGTG
CTGAGGCAGCTGGGGCCCTGA
>g.011767t.1 CDS=2-633	Transmembrane protein 235(TMEM235)[SwissProt]
ATGGCCCGGCTGGGCGCGCTGCTGCTGGCCGCCGCCCTGGGCGCGCTGCTCAGCTTTGCGCTGCTGGTGG
CCGCGGTGGCCAGCGACTACTGGTACGTCCTGGAGGTGGCGGACGCCGGCAACCGCACGCAGCGGCTGTC
CTCGCACTCCGGGCTCTGGCGCGTCTGCGAAGGGCAAAACAGCTGCATCCCACTGATCGACCCCTTTGCC
AGCGAGAACCTGGATGTCCCCACCTCAGTTCGGCACCTCATCTCCCTGCACCGAGCTGTCATGGTGGTCC
TGCCCCTGAGCCTCGTCCTCGTGGTGTGTGGCTGGATCTGCGGCCTCTTCAGTTCCCTGGCACAGAGCGT
CCTGCTGCTTCTCTTCACCGGCTGCTACTTCTTGCTGGGAGGTGCCCTGACCCTGGTGGGCATCAGCGTC
TACATCAGCTACTCACACCTGGCCTTCGCCGAGACCGCCCGCCAGTTCGGCCCCCCGCAGGTGCAGCACG
TCCGCGTCGGCTTCGGCTGGTCCCTGGCCCTGGCCTGGGGCTCGTGCGCCTCGGAGGTGCTCAGTGGCAT
CCTTCTACTCACAGCAGCCCGCGCCCTCCGCCTGAGCCGGCAGCGGGGGGGCCCCCACTCGGTGGCCGTC
TGA
>g.011770t.1 CDS=2-483	Baculoviral IAP repeat-containing protein 5(BIRC5)[SwissProt]
ATGGGCGCTTCGTCGCTGCCCCCCGCCTGGCAGCTCTACCTCAAGGACCACCGCGTCTCTACGTTCAAGA
ACTGGCCGTTCCTGGAGGGCTGCGCCTGCACCCCGGACCGGATGGCAGAGGCRGGCTTCATCCACTGTCC
CACTGAGAACGAGCCGGACTTGGCCCAGTGTTTCTTCTGCTTCAAGGAGCTGGAAGGCTGGGAGCCAGAT
GATGACCCTATAGAGGAGCAYAAAAAGCATTCATCTGGTTGTGCTTTCCTTTCTGTCAAGAAGCAGTTGG
AAGAATTAAGCCTCAGTGAATTTTTGAAACTGGACAAGGAAAGAGCCAAGAACAAAATTGGTGTGATTGG
GAAGCTCTCGATTCCGTTTCATACGCCTGTTCTTTATTTCCAGGCAAAGGAAACCAACAACAAGCAGAAA
GAATTCGAAGAGACCGCAAAGAAAGTGCGCTGTGCCATTGAGCAGCTGGCCGCCGCGGAGTAG
>g.011778t.1 CDS=2-771	Kynurenine formamidase(AFMID)[SwissProt]
ATGGAGGGCCCGGCGCCCTGGGAGCGGCTGTCCGAGGAGATGTGGGGTGAAGTAGTGTCCTGGGCTCTTC
AGAATCCTCTGCTGTGCCCAGCTCTGTGCCAAATACACGACTATCTGGTCACCACCAAGAAGGCCCGGGC
CACCAGGAAGAGCCTGCTGCACGTCCCCTACGGAGATGGCGAAGGGGAAAAATTGGACATCTACTTTCCC
GAGGGAGTGTCTGAAGCCTCGCCTTTCTGTCTGTTCTTTCATGGAGGGTACTGGCAGAGTGGAAGTAAAG
ACACATCAGCCTTCATGGTCAATCCACTGACAGAGCAGGGGGTGACCGTGGTGGTAGTGGCTTATGACAT
CGCCCCCAAAGGTACCCTGGACCAGATGGTAGACCAAGTGACTCGGAGCATCGTGTTTGTCCAGAAGCAT
GGGATCTATGACCTGAAGCCCATTGTGTACACTTCTCAGAATGCTCCTCTCCTCATGACCCTGGAGGATG
CTCAGAGGAACAGCCCACAGCTGCTCCTGGAGGCGGCCCTGACTCGGCCCTTGGATCCAGCCTGCCATGT
GCTGGTGTCTGTGGGCCAGCACGACTCCCCTGAATTCCACCGACAGTCCAAGGAATTTTATCAGACACTG
CGCCAAGGAGGGTGGAATACCTCGTTTGAAGAAATCCATGATATGGATCACTTTGAAATCATTTGGAACC
TAACCCAGAAGGACTATGTGCTCACCCAGATGATTTTGAGAACAATCCTCCAGGAGCCCCGACGGCACTA
A
>g.011779t.1 CDS=2-675	Thymidine kinase, cytosolic(TK1)[SwissProt]
ATGTTCTCAGGAAAAAGTACCGAGCTGATGAGAAGGGTCCGTCGCTTCCAGATTGCCCAGTACAAGTGCT
TGGTGATCAAGTATGCCAAAGACACGCGGTACAGCAACAGCTTCTCCACACATGACCGGAACACCATGGA
GGCACTGCCAGCCTGCCTGCTCCGGGACGTGGCCCAGGAGGCCCTGGGCGTGGCTGTCATAGGCATCGAT
GAAGGGCAGTTTTTCCCAGACATCGTGGAGTTCAGTGAGACTATGGCCAACGCCGGGAAGACCGTGATCG
TGGCCGCATTGGATGGGACCTTCCAGAGGAAGGCATTCGGGACCATCCTGAACCTGGTGCCTCTGGCCGA
GAGCGTCGTGAAGCTGACAGCCGTGTGCATGGAGTGTTTCCGCGAGGCCGCCTACACCAAGCGACTCGGC
TCGGAGAAGGAGTGCAGGCCCTTTCTGTCCGGGGGCCAGGTCGAGGTGATCGGAGGAGCAGACAAATACC
ACTCCGTATGCCGCCTCTGCTACTTCAAGAAGGCGTCGGGCCCGCCCGCGGGGCTGGACAGCAGGGAGAA
CAAGGAGAACGTGCTGGTGCCGGTGCCCGGAAAGCCTGGGGAGGGCAAGGAGGCCGCGGGAGTTCGCAAG
CTCTTTGCTCCCCAGCACGTCCTGCAGTGCAGCCCCGCCAACTGA
>g.011783t.1 CDS=2-2022	Transmembrane channel-like protein 7(Tmc7)[SwissProt]
ATGCCATGGTGGACAAGCGCTGCATCCGGCCTCTTTGGCACCGGAATCCAGTCCTACTTCACCTTTCTCC
GCTTCCTGCTGCTGCTCAACCTGCTGACCCTGCTGCTGACCGCCAGCTTCGTCCTGCTGCCCCTGGTCTG
GCTCCGCCCCCGTGACCCAGGCCCGGCCCTCAACTTCACCCTCCAGTGCTCTGATGGCCTCCAGTCCCAG
ACTGGTGTTCCCAGGTTCCACAATCAACTCTGGAATGTCTTAACCGGCAGGGCCTTCAACAACACTTACC
TCTTCTACGGCGCCTACCGGGCGGGTCCGGAGAGCGGCTCGGCCTACAGCATCCGCCTGGCCTACCTCCT
GAGCCCCCTGGCCTGCCTCCTCCTCTGCTTCTGTGGGACTCTTCGGCGGATGGTGAAGGGGCTGCCACAG
AGGCTGTTTCTGGGCCAGGACTACAGGTCGCCCGTCAGCGTCAAAGTGTTCTCCTCCTGGGACTTCTGTA
TCCGGGGGCAGGAAGCAGCCACCATCAAGAAGCATGAGATCAGCAACGAGTTCAAGGTGGAGCTGGAGGA
AGGGCGTCGGTTCCTGCAGGTGCGGCAGCAGACCCGGACCCAGAGGATCTGCCACCTGCTTACCTACCTG
CGGGTCAACGTCCTCATCGGGCTCCTGGTGGTTGGGGCCATCAGCGTGATCTTCTGGGCCACCAAGTACT
CGCAGGACAACAAAGAGGACTCACTGTTCGTGCTGCTGCAGTACCTGCCCCCTGGGGTCATCGCCCTGGT
CAACTTTCTGGGGCCCCTGCTATTTGTTTTCCTCATCCAGCTGGAGAACTACCCCCCCAACACTGAGATC
AACCTCGCCCTCCTCTGGTGCGTTGTCCTGAAGCTGGCCAGCCTGGGGATATTCTCCTTCTCTCTGGGCC
AGACCGTGCTGTGTATCGGCAGAAACAAGACGAGCTGTGCGGCCTACGGCTACAACGCCTGTGATTACGA
GTGCTGGGAAAACGCGGTCGGGGAAGAGCTGTACAAGCTGAGCATCTTCAACTTCCTCCTCACCGTGGCC
TTTGCCTTCTGCGTCAGCCTGCCTAGGAGGCTGCTGGTGGAGCGGTTCACGGGCAGCTTCTGGACCTGGC
TGGACCGAGAAGAATTCCTGGTGCCCAAGAACGTCCTGGACATCGTGGCGGGGCAGACAGTCACCTGGAT
GGGCCTCTTCTACTGTCCCCTGCTGCCTCTGCTCAACAGCATCTTTATCTTCCTCACCTTCTACATCAAG
AAGTACACCCTCATGAGGAACTCCAAGGCATCTCCTCGGCGATTCCGCGCCTCCAGCTCCACCTTCTTCT
TCCAGCTGGTGCTCATCCTGGGCCTGCTCCTGGCTGTCATGCCCCTGGGCTACGTGGTCAGCAGCCTTGT
CCTGACCATTTGCATCTCCCAGTCCCAGGCCAATGCCAGGGCCATCCGGGGGCTCCGAAAGCAGCTGGTG
TGGGTCTTTGCTCTGATCGTGTTCTCCTGCATTTTCGGCGAGGGCTACACCAACACCCACCACTCCATTC
AGAAGTACTGCGTTTTCAACCACAACGAGGACGCGTGTGGCTATGGAAGCGCCATCGGGGTGCTGGCCTT
CCTGGGCTCTGCCGCCTTCCTAGTGGTTGACGCCTACTTCCCCCAGATCAGCAACGCCACGGACCGCAAA
TACCTGGTCGTCAGCGACCTGCTCTTCTCAGCTCTCTGGACCTTCCTGTGGTTTGTTGGTTTCTGCTTCC
TTACCAACCAGTGGGCGGCCACCGAGATGGAAGACGTGCTCGTGGGGGCCGACTCGGCCCGGGCCGCCAT
CACCTTCAGCTTCTTCTCCATCTTCTCCTGGCGCTACAAGGCGGGAGTGGACGACTTCATCCAGAACTAC
GTAGACCCCACGCCTGACCCCAGCACGGCCTATGCCTCCTACCCCGGTGCGTCTGTAGACAACTACCAAC
AGCCGCCCTTCACCCAGAATGCCGAGACCACTGAGGGCTACCAGCCGCCCCCTGTGTACTGA
>g.011788t.1 CDS=2-1602	Transmembrane channel-like protein 6(TMC6)[SwissProt]
ATGGCCCAGCCACTGACCTTTGTCCTCAGTGTTCCCGAGACCCCGGAGGACCATGGCCCGGAGCCCAGCC
CCTATGATGAGAGCGAAGTGCACGACTCCTTCTATCAGCTCATCCAGGAGCAGAGCCAGTGGGTGGCCGA
GGAGGGTCTGGAGCTGCAGCAGAGGGAGCCGGGCCCCCCGGAGACCCCAGGCAGCGGCCACCAGACCCTG
CTGGGGCCCGAGGACCCCCTCGTCCACAGCACGGCCACACTCCGCATCTTGGCCAGCATGCCCAGCCGCA
CTATCGGCCGCAGCCGAGGGGCCATCATCTCCCAGTACTACAACCGCACCGTGCGGCTCCGGCGCAGGGT
CAGCCGGCCCGAGCTCAGGGGCGTGGGGCGCTCCGCCCGGCCCAGCCTCCGCCTCTACGACCTGGAGCTG
GACCCCGTGGCCCTGGAGGAGGAGGAGAAGCGGTTCCTCCTGGTGAAGGAGCTCCAGGGCCTGCCGGTGG
CCCAGCGGGACCACATGCTCCGCGGGATGCCCTTGGGCCTGGCCGAGAAGCGCTGCCTGCGAGAGGAGAG
CCGGACCCTGACGCGGAAGCGGCGTGGCCGCCGGGGCCGCCGTGGGCTCCTCCCCTGCTGCGGCCGGCTG
CGGGACGCCTGCGTCCTGGGCCGCTTCACCCACACCGTCATGTACTACGGCTACTACAGTAACACCACGC
TGAACCAGCCGTGTGTGCCCCCGCTCGACGGTCAGTGCAGCCGCGAGGCAGACGGCCTGCCCTACAACAT
GCCCTTGGCCTACCTGTTCACTGTGGGCGTGGCCTTCTTCATCACCTGCATCACCCTGGTGTACAGCATG
TCGCACTCTTTTGGGGAGAGCTACCGGGTGGGCAGCACGGCGGGGGTTCATGCCGTCACCGTTTTCTGCT
CCTGGGACCACAAGGTGACTCAGAAACGGGCCTCCCGCGTCCAGCACGACAACATCCGAACCCATCTGAA
GAGCCCGGTGTCCACGGAGCAGGAGGGGGCGCTGCTGGCCCTGCCCACCGTGGTATGCGTCCTCAATCTG
GGCGCCCCCTACCTGTACCGCTGCCTGGCGGCCCTGGAGCGGCACGACTCCCCGGTGCTGGAGGTGTACG
TGGCCATCTGCAGGCTCATCTCTGAGAAGAAGCTCAAGCGGGAGAAGCCGGAGTTTGACATTGCGGGGAA
CGTTCTGGAGCTAATTTACGGGCAGACCCTGACCTGGGTGAGGCCCTCCAGCACCTGCGGCCCCTTCCGG
ACCCTGGACACCATGTACGAGGCGGGCAAGGTGTGGGTGCGCCGTCTGGAGCAGGCGGGCCCCAGCGTGT
CCTGGGTGCCCTGGATCCACCGCTACCTGGTGGAAAACACCTTCCCCGTCTACCTGGTGTCGGCCCTGCT
GCTGGCCGTCATCTACCTCAACATCCAGGTGGTGAAGGGCCAGCGGAGGGTCATGTGCCTCCTCAAGGAG
CAGATCAGCAACGAGGGGGAGGACAAAATCTTCTTGATCAACAAGCTTCACTCTGTCTACGAGAGGAAGG
AGAGGAGGGCTGGTAGGACCCAGGAGGCCGAGCGGCTGGCGGGCGATCCGGACGCCTGGTAG
>g.012005t.1 CDS=2-1164	.
ATGTGCTCGTCCTTCTCCTGGGAGGCTGTTTCCGAAGCGGAAGATTATCCCGAGAAAATGGTCCTCTCAT
CTGGCCACCCTTCCATCCACCCCATCGTCCATCTGTCCTCCCAGCCCCTATCCACTGACCCACTGGTCGA
TGGCTCTGAAGCACTGGTGCTAACCGACCAGCCCCCTGACGCGTCCAGCCAACCACTTCCCACTTACTCT
GGCAGAGAAGAGAGAGAGACATGCACACTCGCGGATGAGGCCGTCCGCCCCGACGCCCAGAAGTACCGGG
GATGCATCCAGAAAAGAAGATTACGGGCTGACTTCTCTGGTGAACGTGACTCCAAGCGTCTTACACCAAA
CATTAGCAGGGGCTCCAACTGGCCCATCGATCTGCAGATGGGAGGGAGCTCCCTGCGGYTTGCTGAAGGG
CTCGCTTCTCAGCGCCCCCCAACCATCTCTGACCCCGAAGACCGCCTCTCACAGCCGGATTCTCCATTTC
TTCACTCAAAGCTCTGGCTACGAGGGAGGAACGAAGATGACAAGACAAGGGGGAGCAGAGTCCTCCGTGA
ACAGAAACGCTGCGTGTCCACTCACCTTCGGGGCCCAGGCAGGTACTGGAGGGTGGMCCTGTGGTCACCT
GGGGAGTGCCACGTCCAACAGGCAGCCCCTGCTCAGCTCCAGATAACTGCCGTCATGGGGGAGCCTGGAG
TCACCTGCAATATCTGGTTTCTTTGGAGGAACCAGACCTATGAACTAGATTTTGATGTGAAAGCACAYGA
TTTTAGATGTTGGCACCCAGATTTTAAAATGAGAAAGCATGCACGCCCAGACCCCGTTCAAGGCCAGAGA
AGAGAAGAAACGTGCCCTCGAGTTGCTTACAGCTCAGGGAATGCTCTCCGGGCGGAGGACATTGCAGCCC
GGTGCCACTCAGAGGCAGATAGGGAAACAGAGGACCGGGAGGCGCCTCCRCCGTCCCCAGACCTCAAATT
CGTTTGGAAGCCAGGACTGGTCCTAGAGTTCAGCGTTCGGCAGAAGCCAGAGAAGACCTTTGTGCTCAAA
CGGTCAAATATAACTCTTCCATCCCCACCCCAGCTGTGCGAGCTGCAGTTCATTGTCGTCACTGCCACCC
CAAGTCAGCGTCAGGTCCCACAAAGTAAGCCCCGCAGGCACTAA
>g.012049t.1 CDS=2-270	.
ATGGGGGCCCCGGGCTGCCAGCCCGCTTGGCTCGGGGCCCCCACGCTGCCTCTGGCGCCGTGGCCAGCAC
GGGACTCTGGTTATCGGGGGCCAGCCGTGGCGCCCAGGTCCAAGCATCTTCCCCCCGGGCTGGTCCCTGG
CCTTCACATCTGGAGTGACCGCTGTGATCTCCTCCAGGTGTCCAGCCTTTTAGACCTCAGTTTGCAGTCA
GCCTGCACATCTTCACGACCAGAGATCCTGCTCTGGAAGAGCTGTGACTCGGTTCTTTAA
>g.012099t.1 CDS=2-1368	Cell division control protein 10(CDC10)[SwissProt]
ATGGCCGACACCCCCAGAGACGCTGGGCTGAAGCAGGCGCCCGCGCCCCGGAACGAGAAGGCCCCCGCGG
ACTTCGGCTACGTGGGGATCGACTCCATCCTGGAGCAGATGCGCAGGAAGGCCATGAAGCAGGGCTTCGA
GTTCAACATCATGGTGGTCGGGCAGAGCGGCTTGGGGAAGTCCACCTTGATCAACACCCTCTTCAAATCC
AAAATCAGCCGGAAGTCGGTACAGCCCACCTCGGAGGAGCGCATCCCCAAGACCATCGAGATCAAGTCCA
TCACGCACGATATTGAGGAGAAAGGCGTCCGCATGAAGCTGACCGTCATCGACACCCCGGGGTTCGGGGA
CCATATCAACAACGAGAACTGCTGGCAGCCCATCATGAAGTTCATCAACGACCAGTACGAGAAGTACCTG
CAGGAAGAGGTCAACATCAATCGGAAGAAGCGCATCCCGGACACGCGCGTGCACTGCTGCCTGTACTTCA
TCCCCGCCACCGGCCACTCCCTCAGGCCCCTGGACATCGAGTTCATGAAGCGCCTAAGCAAAGTAGTGAA
CATCGTTCCCGTCATCGCCAAGGCCGACACGCTGACCCTGGAGGAGAGGGTCTACTTCAAGCAGCGGATC
ACCGCGGACCTGCTGTCCAACGGCATCGATGTGTACCCCCAGAAGGAGTTTGACGAGGACTCGGAGGACC
GGCTGGTGAACGAGAAGTTCCGAGAGATGATCCCGTTCGCCGTGGTGGGCAGTGACCATGAGTACCAAGT
GAATGGGAAGAGGATCCTCGGAAGGAAAACCAAATGGGGCACCATCGAAGTTGAGAACACCACCCACTGT
GAGTTTGCCTACCTTCGGGACCTCCTTATCAGGACACACATGCAAAACATTAAGGACATTACCAGCACCA
TCCACTTCGAGGCCTACCGGGTGAAGCGCCTGCACGAGGGCAGCAGCGCCGTGTCCAACGGCGTCGACGA
GAAGGGGCCCGAAGCCCAGGAGATGTGCCAGGGACGCCAGCATCAGCTGATCACCTGGCACGTGGAGAAC
CGCCACGGCCCCTCCACCTCCCTGATTAATGACTTCCTCGGAGCCTGTCCCATGAAGAAATCTAAGTCCC
CCGAAGGAAACAGCCGCATGGAGGGATGGCGCGGGGGAGGCTCCAAGGACCTGTCCAGGCAGGGCGCTCA
GGAACCCCAGGGGCAGCCTCTCCAGCCCAGCCAGGATCAGGTGTCTCCCAGGGGCTTCCCAAAAACCCAG
AGAGGCCCTGCTGCTGGGGTAGCCTTGGTGCCACTTCTGTCCTTGGCAAGCGGCCTCTCCCTCTCCGAGG
CTGCTCTGGTCACTTCTCCAGCGCTGTGGTTCAAGTAG
>g.012112t.1 CDS=2-417	.
ATGTCCAGGACAGGTGAACCCACAGAGACAGGACGAAGATTAGTGGTGCCGGAGGCTGTGGGCAGCGAGC
TGCAGATGGAAGTGCAGGACAGTGGGGTGCTGTTGCGCAGGGCCACGGTAACCTTTGGCCCCTGGACACT
GACACAGCCCCGCAGTCCTGACCTGACCCGCGGCCAGACCTCATCACAGATCGGTCCAGACCCTCTGGAC
ACAGGTTGGAGTGGGAGCAGAGACCATGAGCCCCACAGCATAGGACACAGACTGGTGCAGGTGCAACCAC
TGCTCACGTCAAGGAAGAAGCCCAAGCCAGCCCCGCTCTTTCCTCTCTGCCCCCAGAACCAGGAGCTCCG
GAAATTCGGAGGCTGTGAAGCTGCTGGCACATCATCTCCGGCTGTTTATTCACAGAGGGGTCGCTGA
>g.012143t.1 CDS=2-882	Septin-9(SEPTIN9)[SwissProt]
ATGCAAGACCAGCCGGTGCGGCCCGACGCCGTGGTCCCCGCTCGCGTCTGGCAGGCCGGCCTGGAACCCC
GCGTTCTGGTTGGACGCCCGAGGACGGATGGTTTCCATGGCTCAGCCGGGAGCCGATGTCGGTCAGGGCA
GGTGGCACCTGGAAGGATGCTTGCGTGTCTGCCGGGAGTCACGCGGACCTCCAGCAACCGTCTCCGGAAG
CTTGGCGACCCCACTGGCCCAGCCTTGAAAAGATCTTTTGAGGTCGAGGAGGCTGAGACGCCCAACTCCA
CCCCGCCCCGGAGGATCCAGACCCCCCTGCTCCGGGCCACTGTGGCCAGCTCCACCCAGAAGTTCCAGGA
CCTGGGCGTGAAGAACTCTGAGCCCGCAGCCCGCCATGTAGACTCCCTCAGCCAGCGATCCCCCAAGGCT
GCCCTGCGGAGGGTCGAGCTCTCGGGCCCCAAGGCCGAGCCCGTGTCCCGGCGCACGGAGATCTCCATCG
ACATCTCGTCCAAGCAGGTGGAGAACGCCAGCGCCGCCGGGCCGTCCCGCTTCGGCCTCAAGCGGGCCGA
GGCGCTGGGCCACAAGACGCCGGAGCCCGCCCCCCGGAGGACGGAGATCACCATAGTCAAGCCCCAGGAG
TCGGCCCACCGGAGGATGGAGACGCCCGCCTCCAAGATCCCCGAGGTGCCCGCAGCCCCCACTGCGGACG
TAGCCCCCAAGAGGGTCGAGATCCAGGCTCTGGGTGAGTGCGGCTTGTCCCCGTCCACGTCCCTGCTTTC
CGCGGCCCCTGCATGGGTGGCTCCGGGTGGGGCAGGACCACAACCATGCCTGTGCGGGGAGCGCCTGGCT
CTGCCTCCACCCGGGAACCACCCGCCTCTGGCCCATGGCTGA
>g.012187t.1 CDS=2-231	.
ATGACAAGTGACACGAGACGCTGGTCGGCGCACGACACTGTCCTCCATCGGGTCCTGGTGCGAACAGCCA
GCGGGATCCTGCGAGTGTCGGCGACCGAGGCCCTGTCCATCCTGCCTTGGTTTGTCGCCCCCAGAGCAGA
CACGCTGCAGACCCCACGTCCCACGAGGGCTAGTACCTACAGAACAAGGGACTCGCGGCTCGACAGCGAG
GCGCCCGAAGACTCCAGTTAG
>g.012193t.1 CDS=2-558	.
ATGCCAGCGTGCGCCGCCACCAACCTGCCCCGGGTGGACGATGTGCTGGCCTCCCTGCAAGTGTCGTCTC
ACAAGTGCAAAGTGATGTACTACACCGAAGTGATCGGCTCCGAGGATTTCCGGTACGGCTCCCCTCCCAC
TGGGGCCATCACAGCACCACTGCTGTGGGCTTGGAATCCAGAGGTTTGCGGGCGGAGGTGTTTTCAGCCA
GGGCTTAGGCAGGTAATTTGCCTCGAAGGAGAGGGACACCGGCTCTCTCACTGGGACTCAGGCTTCCTTT
CCTTGGTCCTCATCACCAAATCAGGGGTTGCAGCTGCTGCGACCTGCAGCTCCTGTCCGTCCCGTGCTGC
CGGTGGCCGCGAGCGGGACAGCAAAGCCGGGGAGCGCGCCAGCGGCGGGCACAGCGAGGAACTCCGAGGC
CGGCCCCGGGGGCTGTGCCCCTGCATGTGCTGCCCGCCACCCATCCTGCCCCGGGACCAGATCCGCTCTG
ACCTTGGCTTTGGGGGTGAGAATGGGTCCCCAGGACCCGTGCTGACACCCTCTGAGAAACAACCCTGA
>g.012431t.1 CDS=2-759	Alpha-1,6-mannosylglycoprotein 6-beta-N-acetylglucosaminyltransferase B(MGAT5B)[SwissProt]
ATGCGAAAGACAAAGGCGCCCGGAAGTCTCTTCCTCTTCGCTGCAGTGAGAGGAGACCAGTTCCTCCCTG
AACACCCTCCAGTGTCTGCACTCAGGCTCTTTGTCCTGGGCATCGGCTTCTTCTCACTCTGCTTCCTGAT
GACGTCTTTGGGAGGCCAGTTCTCTGCCCGGCGCCCGGGGGACTCCCCCTTCACCATCCGCACAGAAGTG
TTGGGTGGGCCCGAGTCCCGCGGCGTCCTCCGCAAGATGAGCGACCTGCTGGAGCTGATGGTGAAGCGAA
TGGACACGCTGGCCAGACTGGAGAACAGCAGTGAGCTGCACCGGGCTGCTGCCAACGGGCACTTTGCTGT
GGACAGGTTTGCCCCCGGGGCCGGCCTCATGGAGCGGATCCAGGCCATCGCCCAGAACGTCTCGGACATC
GCCGTGAAGGTGGACCAGATCCTGCGCCACAGCCTGCTCCTGCACAGCAAGGTGTCGGAAGGCCGGCGGG
ACCAGTGCGAGGCACCCAGTGACCCCAAGTTCCCTGACTGCTCAGGGAAGGTGGAGGCAGTTTTCCGGAG
CAACCTGTCCCACCTCCTGGAGCTGATGGGCAGTGGAAAGGAGTCTCTAATCTTCATGAAGAAACGGACC
AAGCGGCTCACGGCCCAGTGGGCACTGGCTGCCCAGCGGCTGGCACGGAAGCTGGGAAGCGCCTGGAGGG
ACCAGAAGCAGGAGGTGTTTGAATCTCCTGTGCCGTGGGATCGGGGTTTGCACCGCTGA
>g.012467t.1 CDS=2-1386	UNC93-like protein MFSD11(MFSD11)[SwissProt]
ATGTACACGTCGCCGACGCGCCCGTACTTCTCGAACACGCGCCTCAGGGTGTCGGGCGAGGATCGTCAGC
GGCTTCGCCCCGAGGAGCTGCTGACCTCCGGCCCAGCCCGAGCCACAATGTCCCCGGAATCCAAAAAGCT
TTTCAACATTATTATTTTAGGAGTTGCCTTTATGTTTATGTTCACCGCCTTTCAAACTTGTGGGAATGTG
GCGCAAACCGTCATCAGGAGCTTAAATAGCACAGATTTTCATGGCAGTGGATATACCAGCATGGCAATTA
TTTATGGAGTGTTCTCTGCTTCCAATTTGATTACACCATCAGTGGTGGCCATTGTAGGACCTCAGCTCTC
TATGTTTGCAAGTGGTTTATTTTACAGCATGTACATTGCCGTTTTTATCCAGCCTCTCCCATGGTCCTTC
TACACAGCTTCTGTTTTCATTGGAATTGCAGCTGCCGAGAGTGATCGAAGAACAGTGTTTATTGCCCTGA
CAGTGATTAGCCTTGTGGGGACAGTTCTTTTCTTTCTCATTCGACAGCCAGATTCTGAAAATGTCTTGGG
AGAAGATGAGTCTTCTGATGACCAGGACCTGGAAGTCAATGAGTCTGCCCAGAGCACTATGGGAAAAGCA
GTAGATGCCTTTAGTAAGTATTTTCTGTGCCTGAAATGCGAGACCTGTTCAGGAACACCTGCAGCGTTTG
CCTTTACCCCCTTCCCTGGAAAATCTCTTAAGCTGTGTGTCACCAAGGAGATGCTCCTCCTTAGCATTAC
AACTGCTTATACAGGTCTGGAATTGACTTTCTTTTCTGGTGTCTACGGAACGTGTATTGGTGCTGTAAAT
AAATTTGGAACAGAAGAGAAGAGCCTCATTGGACTTTCTGGCATTTTCATTGGCATTGGAGAAATCTTAG
GTGGAAGCCTCTTTGGCCTGCTGAGCAAGAATAATCGTTTTGGTAGAAATCCAGTTGTGTTGTTGGGCAT
CCTGGTGCATTTTGTAGCTTTTTATTTGATATTTCTCAATATGCCTGGGGATGCCCCTATTGCTCCTGTT
GAAGGAACCGATAGCAGTGCTTACATCAAATCCAGCAAAGAAGTTGCCATCTTCTGCAGCTTCTTGTTGG
GCCTTGGGGACAGCTGCTTCAATACCCAGCTGCTTAGTATCTTAGGGTTTCTCTACTCTGAAGACAGTGC
GCCAGCCTTTGCAGTCTTCAAATTTGTGCAGTCCATCTGTGCGGCCGTGGCATTCTTCTACAGTAACTAT
CTTCTCCTTCACTGGCAACTCCTGGTCATGGTGATATTTGGGTTCTTTGGGACCATTTCGTTTTTCTCCG
TGGAGTGGGCCGCCGCCGCCATCGTGGCCCGGGGCTCTGACTACCGAAGCATTTGA
>g.012468t.1 CDS=2-354	.
ATGAATAACCTGCCACAGGTGCGTGTCATTGGACTGACATGGGGCCATGTGTCTCAGGATCTTCTGGCTC
TACCACCACAAGATATTATTCTTGCATCTGATGTGTTCTTTGAACCAGAAGAGGACACCGCTCCTTCCTC
CTCGGGAGACTTGGGGGGGCTCTTGGAGCGCGACCTGGACTTGGACTCCCTCTTGGACACGGGCGGAGGA
CTCCGGGACCGGGACCGGGACCGGGAGCGCGAGCGAGACCTGGACACCGACGACGACTTGGACTTGGACC
TTCGCGCCGACCTGGACTTGGACGTGGACCGCGACCTCGAGCGAGTGCGGGAGCGAGACTTGGAGCGGCT
GTAG
>g.012473t.1 CDS=2-1374	Bifunctional arginine demethylase and lysyl-hydroxylase psr-1(psr-1)[SwissProt]
ATGAACCACAAGAGCAAGAAGCGCATCCGCGAGGCCAAGCGGAGTGCGCGGCCGGAGCTCAAGGACTCGC
TGGACTGGACCCGTCACAACTACTACGAGAGCTTCTCGCTGAACCCGGCGGCCGTGGCGGATAACGTGGA
AAGGGCAGACGCCTTACAGCTGTCGGTGGAAGAATTTGTGGAGCGCTATGAACGACCCTACAAGCCCGTG
GTTCTGCTGAACGCCCAAGAGGGCTGGTCTGCGCAGGAGAAGTGGACCCTGGAGCGCCTGAAAAGGAAGT
ACCGGAACCAGAAGTTCAAGTGTGGCGAGGATAATGACGGCTACTCCGTGAAGATGAAGATGAAATACTA
CATCGAGTACATGGAGAGCACTCGGGATGACAGCCCCCTCTACATCTTTGACAGCAGCTACGGTGAACAC
CCTAAAAGAAGGAAACTTCTGGAGGACTACAAAGTGCCCAAGTTTTTCACCGATGACCTCTTCCAGTATG
CTGGGGAGAAACGCAGGCCGCCTTACAGGTGGTTTGTGATGGGGCCACCACGCTCTGGAACCGGAATTCA
CATCGACCCTCTAGGAACCAGTGCCTGGAATGCCTTAGTTCAGGGCCACAAGCGCTGGTGCCTGTTTCCT
ACCAGCACGCCTAGGGAGCTCATCAAGGTGACCCGTGAAGAAGGAGGGAACCAGCAAGATGAAGCCATTA
CCTGGTTTAGTATCATTCATCCCCGGACACAGCTTCCTACTTGGCCACCTGAATTCAAACCCCTGGAAAT
CTTACAAAAACCAGGAGAGACTGTCTTTGTACCAGGAGGCTGGTGGCACGTCGTCCTTAATCTCGACACC
ACCATTGCCATCACCCAGAATTTTGCCAGCAGCACCAATTTCCCTGTTGTATGGCACAAGACGATACAGC
ACGGGCAGCGGCAGTGCAAGCCACCCCCAGCCACCCCGTGCCACTGTGTCCCAACCCTGACCTGGAGGGA
CCAGCTCTCGGGGATCTTGAAGCAAGAGCACCCTGAGTTGGCGGTCCTGGCCGACTCTGTTGACCTTCAG
GAATCCACAGGAATTGCCTCGGACAGCTCCAGTGACTCCTCCAGCTCCTCCAGCTCCAGCTCRTCGGACT
CGGACTCCGAGTGTGAGTCTGGGTCTGAAGGTGATGGCACAATGCACCGCAGGAAGAAGCGGAGGACGTG
CAGCATGATGGGAAATGGGGACACCACCTCCCAGGATGACTGTGTGAGCAAAGAACGCAGCTCCTCCAGA
GTGCAGAAGGAGCAGCTGGCGGCTATCTTCAAGCTCATGAAGGAGAACAAGGAGACGTTTGGGGAGATGT
CCGACGGCGACGTGCAGGAGCAGCTCCGGCTGTACGACATGTAG
>g.012503t.1 CDS=2-2277	.
ATGAGGACCCGCCTGTGTAGACTCAGTCATCTGGACCAAACTACACAATGGTTCCTGCTTTCGGCTGTGT
TGACCTTCTTTGTCTTCATCCTGCCTTCCTTTATTAAGGAGCCCAATACCAAACCTTTCAGTTTGGATGA
CCTCTCCCACGTGCAAGCCACCTTCAACCCTGCCGTGTTCTTTCTAGTAGATACAGTTGACCGTGAACAA
CATGAGTTGTACCGCGTCTATATGGATTTGTTTTACAGTACTGGCCGCACCACCCGGAGAAGCCCGAGTC
TGCGGGCTGCCRACTTCAAGTCTGAGCCCCGGTGGGATTTCGAGGAACAATACAGCTTTGACACGGAGGC
CCTGCAGCCGACCTGCCCCGACTCAGTGAAGGTCAAGGCCTCCAAGTCACCCTGGCTCCAGAATCTCTTC
CTGGCCAACCTCACCCTCTTCCTGGACTCCAGCCGCTTCAGCCAGAGGGAGTGGGACCGTCTAGAACACT
TCGCACCGCCCTTCGGCTTCATGGAGCTCAATCAGTCCCTGGTGCAGAAGGTGGTGAYCCGCTTCCCTCC
GGTGCCCCAGCAGCAGCTGCTCCGGGCCAGCCTCCCCGCCGGGAGCTCCCAGTGCGTCACCTGCGCCGTG
GTGGGGAACGGGGGCATCCTGAACGACTCGCGCGTGGGCCAGGAGATAGACGGCCACGATCACGTGTTCC
GGTTGAGCGGAGCTCTCACTAAGGGCTACGAGCAGGATGTGGGCACCCGGACGTCCTTCTACGGCTTCAC
CGCCTTCTCCATAACGCAGTCACTGCTCGCCTTGGGYGRTCGGGGCTTCCCGCACGTCCCTCTGGGGAAG
GATGTCCRCTACCTRCATTTCCTGGAAGGCACCCGAGACTACGAGTGGCTGGAAGCGCTGCTTCTGAATC
AGACCCTGGTGAAAAGTAGCCTTTCCTGGTTCAGGCGCAGGCCCCAGGAGGCTTTCCGGGATACCTTGCA
GTTGGACAGGTACCTGTTGCTACACCCAGACTTTMTGCGATACATGAAGAACAGGTTTTTGAGGTCAAAG
ACCCTGAACAATATCCACTGGAGAATATACCGTCCCACCACTGGGGCCCTCCTGCTGCTCACGGCCCTTC
ATCTCTGTGACCAGGTGAGCGCCTATGGCTTCATCACCGAGGGCCACGAGCGCTTCTCTGATCACTACTA
TGATAAGTCCTGGAAACGAACGATCTTTTATATCAACCATGACTTCCCGTTAGAGAGAACACTCTGGAAG
AGGCTGCACGATGAAGATTTGTGCAGCCGAGAAACTCWGAAACCTCTCTCCTCAGTTYCCTGTTGGAGGG
TTTCCGAGAACCCGCACTGCCGACGCCCACTTGACCTGGCCATCCAGAGGCACCCCCACTTCCGTGCCCT
GTTCGATCTCTCCACTCCAGTGCTGCTATCCGGGGGCCTCTTCACTCAGGAGCTCTGGGACAGCCTGAGC
CAGCACAAAGCCCCCTACGGCTGGCAGGGCCTGTCCTACCAAGCCATCAACTCCACCCTGAGCCTCCTGA
ACAGCTCCGAGAGCTCCCAGCTGTTCGCCACCTCCAAGAAGCCGCTTTCAAGCTGCATTCGGTGCGCGGT
GGTGGGCAACGGGGGCATTCTGAACGGATCCCGCCAGGGTCTGAACATCGACGCCCATGACTACGTGTTC
AGACTCAACGGCGCGGTGATCAAAGGCTTCGAGAAGGATGTGGGCAACAAGACCTCCTTTTACGGTTTCA
CTGTGAACACGATGAAAAACTCTCTCATCTCCTACTGGAACTTTGGCTTCACCTCCGTGCCGCAAGGACC
GGACCTGCGCTACATCTTCATCCCCTCGGACATCCGCGACTATGTGATGCTGAGATCGGCCATTCTGGGC
GTGCCTGTCCCCGAGGGCCCTGATAAAGGCGACAGGCCTCAGACCTATTTCGGACCAGAAGCCTCTGCCA
GGAAATTCAAGCTACTACATCCGGACTTCATCAGCTACCTGAGGGAGAGGTTTTTGAAATCAAAGTTGAT
TAACACAAATTTTGGAGACCTATATATGCCTAGTACTGGGGCTCTCATGCTGCTGACGGCTTTGCACACC
TGTGACCAGGTTAGTGCCTATGGATTCATCACAAGCAACTACTGGAAATTTTCTGACCACTATTTCGAGC
GAGTTAAGAAGCCACTGATATTCTATGTCAACCACGACCTGTCCCTGGAAGCCTCCCTGTGGAGGGACCT
GCACAAGGCCGGCATCCTTCAACTGTACCAGCGCTGA
>g.012529t.1 CDS=2-2757	Inactive rhomboid protein 2(RHBDF2)[SwissProt]
ATGGAGAAAGTGCCGGGCGAGATGGAGATTGAGCGCAGGGAGCGGAGCGAGGAGCTGTCCGAGGCGGAGA
GGAAGGCGGTGCAGGCTACGTGGGCCCGGCTCTATGCCAACTGCGAGGACGTGGGGGTGGCCATCCTGGT
GAGGTTCTTTGTGAACTTTCCATCGGCCAAGCAGTACTTCAGCCAGTTCAAGCACATGACAGAGCCCCTG
GAAATGGAGCGGAGCCCCCAGCTGCGGAAACATGCCTGCCGGGTCATGGGGGCCCTCAACACTGTCGTGG
AGAACCTACACGACCCGGAGAAGGTGTCCTCTGTGCTCGCCCTTGTGGGCAAAGCCCACGCCCTCAAGCA
CAAGGTGGAGCCCGTGTACTTCAAGATCCTCTCTGGGGTGATTCTGGAGGTGATCGCCGAGGAATTTGCC
AATGACTTCCCACCTGAGACACAGAGAGCCTGGGCCAAGCTGCGTGGCCTCATCTACAGCCATGTGACCG
CTGCCTACAAGGAAGTGGGCTGGGTACAGCAGGTCCCCAACACCACCACCCGGCCCACCATGGACTCCAC
TGACAAGAATGGCGAGAGCGTCTCCTCCGTGTCCAGCAGCCGCCTGCAAAGCCGGAAGCCGCCCAACCTG
TCCATCACCATCCCACCACCCGAGGCCTCGGCCCCTGGCGAGCAGGCCAGCATGCTGCCCCAGGGAGCTG
AAGAGGAGAGAGCCCGGGATCTGGGCTTCACCAAGCCCCAGCCTGTCCTCCCGCCCCACCACCCACAGAG
GCCCAGGAACCCGGCCTACATGAAGAGCGTCAGCCTCCAGGAGCAGCGGGGACGATGGCAGGAGGGCAGC
TCGGAGAAGCGCCCTGGCTTCCGCCGCCAGGCCTCCTTGTCCCAGAGTATTCGCAAGGGCACCGCCCAGT
GGTTCGGGGTCAGCGGCGACTGGGAGGCCAAGCGGCAGCACTGGCAGCGCAGAAGCTTGCATCACTGCAG
CGTGCGCTACGGCCGACTCAAGGCGTCGTGCCAGCGGGACCTGGAGCTCCCCAGCCAGGAGGTGCCTTCC
TTCCAGGGCACCGAGTCTCCCAAACCCTGCAAGATGCCCAAGGGACGCTCTGTGCTGGATGCCACGGGAC
AGCGGTGCCGGGTGGTCAAACGCAGCTTTGCCTACCCCAGCTTCCTGGAGGAGGACGTGGTCGATGGGGC
AGACACATTTGACTCCTCGTTTTTTAGTAAGGCAAGCATGGGGTGTGGGCCTTGGGACCGGGAAGAAATG
AGCTCCATGCCCGATGACGTGTTTGAGTCTCCCCCACTCTCTGCCAGCTACTTCCGGGGGATTCCACGCT
CGGCCTCCCCAGTCTCCCCCGATGGGGTGCAGATCCCTCTGAAGGAGTATGGCCGAGCCCCCGTCGCTGG
GACCAGGCGTGGCAAGCGCATCGCCTCCAAGGTGAAGCACTTCGCCTTCGACCGGAAGAAGCGGCACTAC
GGCCTGGGCGTGGTGGGCAACTGGCTGAACCGGAGCTACCGCCGCAGCATCAGCAGCACCGTGCAGCGCC
AGCTGGAGAGCTTTGACAGCCACCGGCCCTACTTCACCTACTGGCTGACCTTTGTCCACATCATCATCAC
GCTGCTGGTGATTTGCACATATGGCATCGCACCTGTGGGCTTTGCCCAGCACGTCACCACCCAGCTGGTG
CTCAGAAACAAAGGTGTGTATGAGAGCGTGAAGTACATCCAGCAGGAGAACTTCTGGATTGGCCCTAGCT
CGATTGATTTAATCCACCTGGGAGCCAAGTTCTCCCCCTGCATCCGGAAGGACCAGCAGATTGAGCAGCT
GGTGCTTCGAGAGCGAGACCTAGAGCGAGACTCGGGCTGCTGTGTCCAGAATGACCACTCGGGCTGCATC
CAGACCCAGCGGAAGGACTGCTCAGAGACTTTGGCCACTTTTGTCAAGTGGCAGGATGATACAGGGCCCC
CCATGGACAAGTCTGATCTGGGCCAGAAGCGGACATCAGGAGCGGTGTGTCACCAAGACCCCAGAACCTG
TGAGGAGCCAGCCTCGAGCGGTGCCCACATCTGGCCTGATGACATCACCAAGTGGCCAATCTGCACGGAG
CAGGCCAAGAGCAATCGCACCGGCTTCCTGCACATGGATTGCCAGATCAAGGGCCGGCCGTGCTGCATCA
GCACCAAGGGCAGTGTGGTGCACTGCCTCGTGTCTGTGGTCTTCCAAATGACCATCCTGCGGGACCTGGA
GAAGCTGGCCGGCTGGCACCGCATCGCCATCATCTTCATCCTCAGTGGCATCACCGGCAACCTCGCCAGT
GCCATCTTCCTCCCATATCGGGCAGAGGTGGGCCCTGCAGGCTCGCAGTTCGGGCTCCTCGCCTGCCTGT
TCGTGGAGCTCTTCCAGAGCTGGCAGCTGCTGGAGCGGCCCTGGAAGGCCTTCTTGAACCTGTCGGCCAT
CGTGCTCTTCCTCTTCATCTGCGGCCTCCTGCCCTGGATCGACAACATCGCCCACATCTTCGGCTTCCTC
AGCGGCCTGCTGCTGGCCTTCGCCTTCCTGCCCTACATCACCTTCGGCACCAGCGACAAGTACCGCAAGC
GGGCCCTCATCCTGGTGTCGCTGCTGGTCTTCGCCGGCCTCTTTGCCTCTCTCGTCATCTGGCTCTATGT
CTACCCCATCAACTGGCCCTGGATCGAGTACCTCACCTGCTTCCCCTTCACCAGCCGCTTCTGCGAGAAG
TACGAGCTGGATCAGGTGCTGCACTGA
>g.012530t.1 CDS=2-624	Serotonin N-acetyltransferase(AANAT)[SwissProt]
ATGTCCACACAGAGCGCACAACACCTGGAGCCCGAGGCCTCGCACCTGCAGCCGGAGATCCCGGAGGCCC
TGAGCCGCCGCCGGCGCCACACGCTTCCCGCCAGCGAGTTTCGCTGCCTCACTCCAGAGGATGCCGCCAG
CGTGTTTGAGATCGAGCGCGAAGCCTTCATCTCTGTCTTGGGCATCTGCCCACTGTATCTGGACGAGATC
AAGCACTTCCTGAGCCTGTGTCCAGAGCTGTCCCTGGGCTGGTTCCAGGAGGGCCGCCTTGTGGCCTTCA
TCATTGGCTCGCTTTGGGATGAGGAGAGACTCACTCAGGAGTCGCTGATGCTGCACCGGCCTGGGGGCGA
CACCGTCCACCTACACGTGCTGGCGGTGCACCACACTTTCCGGGGGCAAGGCAAGGGCTCCATGCTGATG
TGGCGCTACCTGTACCACCTGGGGAGCCAGCCAGCAGTGCGCCGGGCCGTGCTCATGTGCGAGGACGCGC
TGGTGCCCTTCTACCAGAGTCTGGGCTTCCACCTTGTGGGCCCGTGCGCCATCACCCTGGGCTCACTCAC
CTTCACTGAGCTCCAGTGCTCCATGAGAGGCCACATCTCCCTGCGCAGGAACAGCGGCTGCTGA
>g.012578t.1 CDS=2-3636	(E3-independent) E2 ubiquitin-conjugating enzyme(UBE2O)[SwissProt]
ATGTGGCCCCTCAGCAGTGACAGCTGTGAGCAGGTGGTAGCAACCAGGCCCCCTAGAGATGTTGCAGGGA
ACGAGCTCAAGCCCGAAGAGCCTGGACAGCCCAGGGCTGTCATTCCAGATGAGGCATCTCACGCCCAGCT
GAAACTAGAGGACCGCTCCGTGGTACCCCGGGACGTGGTCCGGCACATGCGATCCACCGACAGTCAGTGT
GGCACCGTGATAGACGTCAGCATCGACTGTGCTGTCAAGCTCATCGGCACCAACTGCATCATCTACCCTG
TCAACAGCAAGGACCTCCAGCACATCTGGCCCTTCATGTACGGGGACTACATTGCCTATGACTGCTGGCT
GGGGAAGGTGTACGACTTAAAGAACCAGATCATCCTGAAGCTATCCAACGGTGCCAGGTGCTCCATGAAC
ACAGAAGATGGCGCCAAGCTCTATGATGTCTGCCCCCATGTCAGTGACTCTGGTCTCTTCTTTGATGACT
CCTACGGCTTCTACCCAGGCCAGGTGCTCATTGGCCCTGCCAAGATCTTCTCTAGCGTCCAGTGGCTGTC
AGGGGTCAAGCCTGTGCTCAGTACCAAGAGCAAATTCCGAGTGGTGGTGGAAGAGGTACAAGTTGTAGAG
CTGAAAGTCACATGGATTACCAAGAGTTTCTGTCCAGGGGGCACGGACAGCGTCAGCCCCCCGCCCTCTG
TCATTACCCAGGAAAACCTAGGCAGGGTGAAGCGTCTCGGATGCTTTGACCATGCTCAGCGGCAGCTTGG
AGAGCGCTGTCTGTATGTCTTCCCAGCCAAGGTAGAGCCGGCCAAGATTGCCTGTGAATGTCCAGAAAAA
CACTGCGCCCAGGGGGAGGGCTCTATGGCCAAGAAGGTGAAGCGCCTGTTGAAGAAGCAGGTTGTGAGGA
TCATGTCCTGCTCCCCGGATACCCAGTGCACTAGAGACCATTCCATGGAGGACCCAGGAAAGAAAGGCGG
GGCCAAAGCCAAGAGCGAAACAGGGTCCGTCAGTCCCGAAGAGACGCCTGATGGGTCCACCAGCCCGGTG
GACATGCAAGATGAGGGCTCAGAGGAAGCCCAGGACACGAGTGAGCAGCTGCCCCCCTTCCTGCTGAAGG
AAGGTGGAGATGACAGGCTGCACTCAGCGGAGCAGGACGCGGATGACGAGGCTGCTGATGACACAGATGA
CACCAGCTCGGTGACCTCCTCTGCTAGCTCCACCACTTCCTCCCAGAGTGGCAGTGGTACAAGCAGAAAA
AAGAGCATCCCTTTGTCTATCAAGAACTTAAAGCGAAAACACAAGCGGAAGAAGAATAAAATCACTCGTG
ACTTTAAGCCGGGGGACAGGGTGGCAGTGGAGGTGGTAACCACCATGACCTCGGCAGACGTCATGTGGCA
GGATGGCTCCGTGGAGTGCAACATTCGCTCCAATGACCTCTTTCCCGTGCACCACCTGGACAATAACGAA
TTCTGCCCTGGAGACTTCGTGGTGGACAAGCGAGCCCAGAGCTGTCCGGACCCCGCTGTCTATGGTGTGG
TACAGTCCGGGGACCACGTGGGCCGTACCTGCATGGTGAAGTGGTTCAAGCTACGGCCAAGTGGCGATGA
CGTGGAGCTGATTGGAGAAGAGGAAGACGTGAGCGTCTACGACATTGCTGACCATCCTGACTTCCGGTTC
CGCACAACTGACATCGTCATCCGCATTGGCAATACTGAGGATGGAGCTCCTCACAAGGAGGATGAGCCGT
CAGTTGGCCAGGTGGCCCGCGTGGATGTCAGCAGCAAGGTGGAGGTGGTGTGGGCTGACAACTCAAAGAC
CATCATTCTGCCCCAGCACTTGTACAACATTGAGTCTGAGATTGAGGAATCAGACTATGACTCGGTGGAA
GGCAGCACCAGTGGGGCATCCTCGGATGAGTGGGAGGACGACAGTGACAGCTGGGAGACGGACAACGGGC
TGGTGGAGGATGAGCACCCCAAGATAGAGGAGCCCCCCATCCCACCTCCTGAGCAGCCAGCAGCCCCCGA
GGAGGACAAGGGGGTGGTGATCAGCGAAGAGGCTGCCACGGCCGCCATTCAGGGGGCTGTGGCCATGGCT
GCGCCCGTGGCTGGGCTGATGGAGAAGGCTGGCAAGGATGGGCCCCCAAAGAGCTTCCGGGAGTTGAAAG
AGGCCATCAAGATCCTGGAGAGCCTCAAGAACATGACTGTGGAGCAGCTTCTGACAGGCTCACCCACCTC
CCCCACAGTGGAGCCTGAGAAACCCACTCGGGAGAAGAAGTTTCTAGATGACATTAAGAAACTCCAGGAA
AATCTCAAGAAGACTCTGGACAATGTGGCCATTGCGGAGGAGGAGAAGATGGAGGCGATGCCGGATGCTG
AACGCAAGGAGGACAAACCCGAGGGGCAGTCCCCCGTGAAGGCCGAGTGGCCCAGCGAGACCCCGGTGCT
CTGTCAGCAGTGTGGCGGCAAGCCTGGAGTCACCTTCACCAGTGCCAAGGGCGAGGTCTTCTCGGTGCTG
GAGTTTGCGCCCTCAAATCACTCTTTTAAGAAAATTGAGTTCCAGCCTCCAGAAGCCAAGAAGTTCTTCA
GCACAGTACGGAAGGAGATGGCACTGCTGGCTACCTCGCTGCCCGATGGCATCATGGTCAAGACTTTTGA
AGATAGGATGGCAAGTAGCCTGGCGTGGGCTTGGCATGGGCAGGACCTTTTCTCAGCCCTGATCAAGGGC
CCCACTCGCACCCCCTACGAGGATGGCCTCTACTTGTTTGACATCCAGCTGCCCAACATCTACCCAGCCG
TGCCCCCCCACTTTTGCTACCTCTCCCAGTGCAGTGGCCGCCTGAACCCCAACCTGTATGACAACGGGAA
GGTGTGTGTCAGCCTCCTGGGCACCTGGATTGGAAAGGGGACGGAGAGGTGGACGAGCAAATCCAGCCTT
CTCCAGGTGCTCATCTCCATCCAAGGTCTGATCCTGGTGAATGAACCCTACTACAATGAAGCCGGCTTCG
ACAGCGACCGGGGCCTGCAGGAGGGGTACGAGAACAGTCGTTGCTACAACGAGATGGCGCTCATCCGCGT
GGTCCAGTCCATGACCCAGCTGGTGCGGCGGCCCCCTGAAGTCTTCGAACAGGAAATCCGGCAGCACTTC
CGTACTGGCGGCTGGCGGCTGGTGAGCCGCATCGAGTCCTGGCTGGAAACCCACGCCCTGCTGGAGAGGG
CCCACGCGCTGCCCAACGGGATCCCCAAGGACAGCAGCTCCCCGGAGCCGCCTGCTATGGCCGAGCTCTC
AGACTACGGCCGAGAAGAACCTGAGGACGGAGGGCTAGCCGCTGGCGAGGCCTCCCAAGGCTCAGACTCG
GAGGGCGGCGCCCAGGGCCCGGCCTCAGCTAGCAGGGACCGCACAGACCAGACTTCGGAGGCAGCGCCTG
ACACCCCGGTGCCACCCAGTGTCAAACCAAAGAAGCGGAGAAAGAGCTACCGGAGCTTCTTGCCTGAGAA
GAGTGGCTACCCTGACATCGGCTTCCCTCTCTTCCCACTTTCTAAGGGTTTCATCAAGAGCATCCGGGGT
GTCCTGACGCAGTTCCGGGCCGCTCTGCTAGAGGCGGGCATGCCTGAGAGCGCGGAGGACAAGTAG
>g.012581t.1 CDS=2-1185	Sphingosine kinase 2(SPHK2)[SwissProt]
ATGCAGAAGCCCTGYGGCAGCAGGGGACAAGCGGGCGGCGCGCGCAGCCTGCTCCCCCAGCCCTGCCGCG
TGCTGATCCTGGTGAACCCGCGCGGAGGCAAGGGCAAGGCGCTGCAGCTCTTCCGCAGCCACGTGCAGCC
CCTGCTGGCGCAGGCCGAGATCTCCTTCACGCTGATGCTCACTGAGCGGCGGAACCACGCTCGGGAGCTG
GTGCGCGGGGAGGAGCTGGGGCGCTGGGATGCGCTGGTGGTCATGTCCGGAGACGGGCTGATGCATGAGG
TGGTGAACGGGCTCATGGAGCGGCCCGACTGGGAGACTGCCATCCGGAAGCCCCTGTGCAGCCTCCCGGC
SGGCTCTGGTAACGCGCTGGCAGCTTCTCTGAACCATTATGCCGGCTACGAGCAGGTGACTAATGAGGAC
CTCTTGACCAACTGCACGCTGCTGCTGTGCCGCCGGCTGCTGGCACCCATGAACCTGCTGTCACTGCAGA
CAGCCTCCGGGACGCGCCTCTTCTCCGTGCTTAGCCTGGCTTGGGGCTTCATTGCTGACGTGGATCTGGA
GAGCGAGAAGTTTCGGAGTCTAGGGGAGATGCGCTTCACTCTGGGCACCTTCCTGCGCCTGGCGGCCCTG
CGTGTCTACCAGGGCACACTGGCCTACCTCCCCGTGGAAAGGGTGGTCTCCCAGATGCCCACCTCCCCTG
CTGTGGACCGGCAGGACCAGCAGGGTCCTACAGATGTGCACCTCGTACCCCTGGAGGAGCCAGTGCCCTC
ACACTGGACGGTGGTACCAGAGCAGGACTTCGTGCTGGTGCTGGCCCTGCTGCACTCACACCTGGGCAGC
GAGATGTTTGCTGCCCCCATGGGCCGATGCCCGGCTGGCACTATGCACCTGTTCTACGTGCGGGCGGGTG
TGTCTCGGGCCATGCTGCTGCGCCTCTTCCTGGCCATGGAGAAGGGCAGGCACATGGAGTATGACTGTCC
CTACCTGGTATATGTGCCTGTGGTTGCCTTCCGCCTGGAGCCCAAGGATGGGAAGGGGGTGTTTGCTGTG
GACGGGGAGCTGATGGTCAGTGAGGCTGTGCAGGGCCAGGTGCACCCAGACTACCTCTGGATGGTCAGTG
GCTGCATGGATCCCCCAGCCAGCCAGAAGCCTCCCCAGGGACCATCTCCAGAAGAGCCCTTGTGA
>g.012600t.1 CDS=2-906	Ribose-phosphate pyrophosphokinase 2(prps2)[SwissProt]
ATGGAGCTGCTGATCATGGCTTACGCGCTGAAGACTGCCTGTGCCAGGAACATTATCGGAGTCATCCCGT
ACTTCCCCTACAGCAAGCAAAGCAAGATGCGGAAGAGGGGTTCCATTGTGTGCAAGCTCCTGGCGTCCAT
GCTGGCGAAAGCAGGTTTAACTCACATTATCACTATGGATCTTCATCAAAAGGAAATACAAGGCTTTTTC
AGCTTTCCCGTGGACAACCTTAGAGCCTCACCTTTCCTGCTTCAGTATATCCAGGAAGAAATTCCAAATT
ACAGAAATGCAGTCATAGTAGCTAAGTCTCCTGATGCTGCCAAAAGGGCCCAGTCATATGCTGAGAGACT
GCGTCTGGGGTTAGCTGTGATCCACGGAGAAGCTCAGTGTACAGAGCTGGACATGGATGATGGTCGCCAT
TCTCCCCCGATGGTCAAAAATGCTACTGTCCACCCGGGTCTGGAGTTGCCCTTGATGATGGCCAAAGAGA
AACCACCAATAACTGTAGTCGGAGATGTTGGAGGGCGCATCGCAATCATAGTGGATGACATTATTGATGA
TGTGGAAAGTTTTGTCGCTGCTGCGGAGATCCTGAAAGAAAGAGGTGCTTACAAGATTTACGTCATGGCC
ACTCATGGCATCCTGTCTGCAGAGGCCCCCCGCCTGATTGAGGAGTCCTCCATTGATGAGGTCCACATTG
GGAACACATCAGTAAACGTGTTTATCTTCCGTTGCTGCAATGACCAGGTGGTGGTGACGAACACTGTCCC
TCATGAGGTGCAGAAGCTGCAGTGTCCCAAGATAAAGACGGTGGATATCAGTCTGATTCTTTCTGAAGCA
ATTCGGAGAATCCACAATGGGGAGTCCATGGCATACCTTTTCCGAAACATCACTGTGGATGACTAA
>g.012604t.1 CDS=2-4035	.
ATGCCGCCCACGCCGGCGGCCAGCACCGTGTCCCTCCGGGAGCTGGCCGACCTGGCCATCGGCACCCCGG
AGGCGGGCGCCGTCAACTTCACGGCCCTGCACACGCTCATCGTGGCCATGCTCCGGAGCCTGAACCTGCA
GGAGGTGCGCATCGACTTCCAGTCGCCGGAGCCCGAGCCGGAGCCGCCGCCGCCGCCGCCCCCGCAGGCC
GTGGTCAGCGCCCCGCAGCTGGCGGCGCCGCGGGAGACCAGGCCCGCGGCCCTGGAGAGCCAGGTGAAGG
GGCTGGGCGGGCAGGTCCACGACCTCAGCAGGCGGCTCAAGACCATCACCAGCCAGGTGCAGGGCATCGT
GAGCCACGTGCAGCACCTGACGGCGCCCGAGGGGCTGGCCGCGGACCCCCGGGACTGGYTGGACGAGACG
GTCAAGCTGGCGCCGTCCCGGTCGCGGGTCGGGTCGCTGAGAACCGGGAAGGCCGAGAAGGCTGGCGTGG
CGCAGGTCACCACGGAAGACCTGAAAAGCCTCCAAGAAGCCAAGGGAAAGGCGCAGGAGCTCCCGRMGGC
GAAACTCGAGACTAGTCCAGGCCAGGAAGCCACCTCTGCCAGGAGTACGGACTATCTGAACAACCTCTAC
CTAGTCTCATCAGAAAAGAGTGATTTCCAGAGCGAAAGACACGATTCACTGGATAAACTGGCTCCTAGCT
TCCCCATGGCGGTGGAGACATTTCGTCTGATGGGAGAGATCATTGGCCTCTATGTGGAGCTCAAGGAGAA
CATGAAAGAGCTAAATGAGGAAAAGGCTGGCCAGACGGATTTGGAGAAGATACAGTACCTGCTGGCGCTC
ATGGTCAAAAAGAGCATACCCCCTGACCTGCAGGAACAGCTGAAGACTCTCAAGTCCTTAACCAAAGAAA
TTCGACAGGAAAAAGCAAAACTGGACAGGATGCAGAGGATCCTGGAAGGCGATGGGGAGCAAGAAATAGG
AAAAGAGATGAAGGATGGCCAGCTGAGCTTGCAGCTGGGAATCCTCAGAGTCACCGTGGCTGACATTGAG
AAGGAACTGGCTGAGCTGAGGGAGAGCCAAGAGCGGGGCAAGGTCAGCATGGAACATTCGGTGTCCGAAG
CCTCSCTCTACCTGCAGGACCAGGACGAAGAGCTGCTGGGCCACGTCCAGAGTGCCATCCTGCAGGTGCA
GGGCGACTGCGAGAAGCTCAACATCACCACCAGCAACCTCATCGAAGACCATCGGCAGAAGCAGAAGGAC
ATTGACTTGCTGTACCACGGTCTAGAGAAGCTCGAGAAAGAAAAGGCCAACAGGGAGCACCTGGAAATGG
AGATTGATGTGAAAGCTGATAAGAGCGCCCTGGCGGCCAAAGTGAGCCGCGTCCAGTTCGATGCCACCAC
GGAGCAGCTGAACCACATGATGCAGGAGCTGGTGGCCAAGATGAGCGGGCAGGAGCAGGACTGGCAGAAA
ATGCTGGACAAGCTGCTGGCGGAGATGGACAGCAAGCTGGACCGCCTGGAGCTGGACCCGGTGAAGCGGG
CGCTGGAGGACCGCTGGCAGGCCCTGCGGCGGCAGCTCAAAGAGCGCTCCCCGCTCTACCAGGCGGACGA
GGCTGCGGCCATGCGCAGAATTATCCCTGTGATGCCCGTGGGCCCGGGCCTGCCTGGGCACCGTTCCATC
CGCCCCTACACCATCTTCGAACTGGAGCAGGTCCGGCAGCAGAGCCGCAGCCTAAAGCTGGGCAGTGCTG
CCTTCCCTCGGGGTGACCTGGCGCACCTGGAGCGGAGCGTGGGGCGCCTGCGCACAATGCACTCCAAGAT
GCTGATGGACATAGAGAAGGTGCAGATCCACTTTGGAGGCTCGGTCAAGGCCAGCAGCCAGATGATCCGT
GAGCTGCTGCAGGCACAGTGTCTGAGCTCCCCCTGCTACAAACGGGTSCCAGAAACGGCTGACTACACKT
ACTCGAGCGTGCCTCGGCGCTGCGGGGGCAGCCACACGCTCACCTACCCCTACCGCCGCAACCGCCTRCA
GCACCTGTCCCAGGGCCTGTACCCCACCGAGGAGGTCCAGATCGCCATGAAGCATGACGAAGTGGATATC
TTGGGTCTGGATGGACATATTTACAAGGGACGGATGGATACAAGGTTGCCGGGCATCCTGAGCAAAGACA
GAAGCTATTTTGCCAGCCACTTCATTATGGGAGGAGAGAAGTTTGACTCCACACACCCCGAAGGTTACCT
ATTTGGAGAGAACAGTGATCTGAACTTTCTGGGGAACAGACCAGTAGCGTTTCCCTATGCTGCCCCGCCG
CCCCAAGAACCCGTGAAGACTCTGAGAAGCCTGATCAACATCCGGAAGGACACACTAAGACTTGTAAAGT
GTGCCGAGGAAGTGAAGACCCCTGGAGAAGAGGCCAGCAGAGCTAAAGTCCACTACAACGTGGAGTTCAC
CTTTGACACTGATGCTCGGGTGGCCATCACCATCTACTATCAGGCCACGGAAGAGTTCCAGAATGGGATT
GCCAGCTACATCCCCAGAGACAACAGCCTCCAGTCGGAGACGGTGCACTACAAGCGAGGGGTGTGTCAGC
AGTTCTGCTTGCCCTCCCACACTGTGGACCCCTCGGAGTGGGCAGAGGAGGAGCTTGGCTTTGATCTGGA
TCGAGAGGTTTACCCTTTAGTGGTCCACGCCGTGGTGGATGAAGGAGATGAGTATTTTGGCCATTGCCAT
GTACTGCTGGGCACTTTTGAAAAGCACACTGATGGAACCTTCTGTGTCAAGCCCCTCAAACAGAAACAAG
TGGTAGATGGCGTCAGCTACCTCCTTCAGGAGATCTATGGAATTGAAAACAAGTACAATACACAAGATTC
TAAGGCAAGTTCTATCCAAAATTCTGGATATGCTTATGCTTCTATCACTTTGGAAATGAAAAGCATTGGC
AGGTTTGGATTAGTTCCTCTGAGAGCYCTGGCCACTCGGTTACCCGATGTGCGGGACACCTTGATCCTGC
CCTGTCGCCACCTCTGCCTCTGTAACACGTGCGCTGACACGCTGCGCTACCAGGCAAACAACTGCCCCAT
CTGCCGACTGCCCTTTCGGGCACTGCTTCAGATCCGGGCCATGAGGAAAAAATTGGGCCCCTTGTCTCCC
ACCAGCTTTAACCCCATCATCTCATCCCAGACGTCTGACTCGGAAGAGCATTCGTCCTCAGAGAACATTC
CACCAGGTTATGAAGTGGTGTCTCTTCTGGAAGCTCTCAATGGGCCCCTCACCCCATCCCCAGCGGTCCC
TGCACTCCACGTGCTTGGAGATGGCCACCTCTCAGGAATGCTGCCCTCCTATGGCAGCGATGGCCACCTG
CCCCCGGTCAGGACGCTCTCCCCGCTCGACCGCCTGTCTGATTGCAGCAGCCAAGGAATCAAACTCAAAA
AGAGTCTCTCTAAGTCTGTTTCCCAGAATTCTTCTGTGTTGCATGAAGAGGACGATGAGCGTTCTTGCAG
TGAGTCAGACACCCAGCTCTCTCAGAGGCCATCAGCCCAGCATCTGGAAGAGAGCCAGCACTCCCAGATC
AGCACCGACACAGTCTCCTCCATGTCTGGCTCCTACATCGCCCCTGGCACTGAAGAAGAGGGAGAGGCCC
TCCCTTCACCCCAGGCCGCCAGCAGGGCCCCCTCAGAAGAAGCAGAGGTGACACCAGCAGCATCTCCAGA
CAGCAACTTTGTTGGCCTCGCCGCTGAAGAGCAGGATGCAGAGGGAAATGATGTTATAGAGGAAGAGGAT
GGATCACCCACACAAGAAGATGGCCAGAGGACATGCGCATTTCTAGGTATGGAGTGTGACAATAACAATG
ACTTTGGCATCGCCAGCGTGAAAGCACTGGACAATAAGCTGTGCCCTGAGGTCTGCTTACCGGGGAGCTG
GCAGGCTGATGACAACGTTGTCAGTCGTCGGAACACACAGCACCGGCGCTTATCATCTGGCAGCCTGGAG
GACCTTGAGGACAGACCCTGTGTGTGGGGTCCTTTGGCCGTCTGA
>g.012610t.1 CDS=2-1269	Forkhead box protein J1-A(foxj1a)[SwissProt]
ATGGCGGAGAGCTGGCTGCGCCTCTCGGGTGCAGGCGCGGCGGAGGAGGCCGGGCCCGAGGGCGGCCTGG
AGGAGCCCGACGCCCTGGATGACAGCCTGACCAGCCTGCAGTGGCTGCAGGAGTTCTCCATTCTGAACGC
CAAGGCCCCCGCCCTGCCGCCGGGGGGCACCGACCCCCACAGCTACCACCAGGTGCCAGGCTCGGCCGCG
CCGGGGTCCCCCCTGGCGGCGGACCCCGCGTGCCTGGGGCAGCCGCACACTCCCGGTAAGCCCACGTCGT
CGTGCACGTCGCGGAGCGCGCCCCCGGGGCTGCAGGCCCCGCCCCCCGACGACGTGGACTACGCCACCAA
CCCGACTGTGAAGCCGCCCTACTCGTACGCCACGCTCATCTGCATGGCCATGCAGGCCAGCAAGGCCACC
AAGATCACCCTGTCGGCCATCTACAAGTGGATCACGGACAACTTCTGCTACTTCCGCCACGCGGATCCCA
CCTGGCAGAACTCGATCCGCCACAACCTGTCCCTGAACAAGTGCTTCATCAAGGTGCCGCGCGAGAAGGA
CGAGCCGGGCAAGGGCGGCTTCTGGCGCATCGACCCCCAGTACGCCGAGCGGCTGCTGAGCGGGGCCTTC
AAGAAGCGGCGGCTGCCCCCSGTGCACATCCACCCGGCCTTTGCCCGCCAGGCGTCCCCGCAGGAGCCCC
GCGCCGCCCCGTGGGCCGGGCCGCTGACCGTGAACCCCGACGCCCAGCAGCTGCTGCGCGAGTTCGAGGA
GGCCACCGGGGAGGCGGCCTGGGGCGCGGGCGAGGGCAGGCTCGGCCACAAGCGCAAGCAGCCGCTGCCC
AAGCGCGTGGCCAAGGTGGCGCGGGCCCCCAGCACGCTGCTGCTGACCCAGGAGGAGCAGGGCGAGCTGG
AGCCCCTCAAGGGCAACTTTGACTGGGAGGCCGTCTTCGAGGCGGGCGCGCTGGGCGGCGAGCTGGGCGC
GCTCGAGGGCCTGGAGCTGAGCCCGCCGCTGAGCCCCGCGGCGCCCGGGGACGCGGACCTGACCGTCCAC
GGCCGCCACATCGACTGCCCCGCCACCTGGGGGCCCGCGGGGGAGCAGGCGGCCGACAGCCTGGACTTCG
AGGAGACCTTCCTGGCCACGTCCTTCCTGCAGCATCCCTGGGACGAGGGCGGCAGTGGCTGCCTGCCGCC
GGAGCCCCTCTTCGAGGCCGGGGACGCCACCCTGGCCGCCGACCTGCAGGACTGGGCCAGTGTGGGCGCC
TTCTTGTAA
>g.012640t.1 CDS=2-1749	Exocyst complex component 7(EXOC7)[SwissProt]
ATGATCCCCCCGCAGGAGGCGTCCGCCCGGCGGCGGGAGATCGAGGACAAGCTGAAGCAGGAGGAGGAGA
CGCTGTCCTTCATCCGAGACAGCCTGGAGAAGAGCGACCAGCTCACCAAAAACATGGTGTCTATCCTGTC
ATCCTTTGAGAGTCGCCTTATGAAGCTAGAGAACTCCATCATCCCTGTGCACAAGCAGACTGAGAACCTG
CAGCGGCTGCAGGAGAATGTTGAGAAGACTCTGTCCTGCCTGGACCATGTCATCAGCTACTACCATGTGG
CCAGTGACACTGAGAAAATCATCAGGGAGGGCCCTACAGGCAGGCTGGAAGAGTACCTGGGGAGCATGGC
CAAGATTCAGAAGGCTGTGGAGTATTTCCAGGACAATAGCCCAGACAGTCCAGAGCTCAACAAAGTGAAG
CTGCTATTCGAGCGGGGGAAGGAGTCGCTGGAGTCCGAGTTCCGCAGCCTGATGACCAGGCACAGTAAGG
TCGTGTCCCCTGTGCTCATCCTGGATCTGATCAGTGGCGAAGATGAGCTGGAGGTCCAGGAGGAGGTACC
CCTGGAGCACCTGCCCGAGGGAGTGCTCCAGGACGTGATCCGCATTTCCCGCTGGCTGGTGGAATACGGC
CGCAACCAAGATTTCATGAATGTCTACTACCAGATTCGCTCCAGCCAGCTAGACCGCTCCATCAAGGGCC
TGAAGGAGCATTTCCGGAAAAGTAGTTCCTCCTCTGGGGTTCCCTACTCCCCTGCTATCCCCAATAAGAG
GAAAGACACGCCCACCAAGAAGCCCCTCAAGAGGCCAGGTCACGAGCATGATTTCCGAGTTAAGCACCTG
TCCGAGGCCCTGAACGACAAGCACGGGCCGCTGGCTGGGAGAGACGACACGCTGGACGTGGAGACCGACG
CCTACATTCACTGTGTCAGTGCCTTCGTCAAGTTGGCCCAGAGCGAGTACCAGCTGCTGATGGACGTCAT
CCCTGAGCACCATCAGAAAAAGACCTTTGACTCTCTGATCCAGGATGCACTGGACGGGCTGATGCTCGAA
GGGGAGAACATCGTGTCTGCTGCCCGCAAGGCCATCATCCGACACGACTTCTCTGCCGTACTCACTGTCT
TCCCCATCCTGCGGCACCTCAAGCAGACGAAGCCCGAGTTTGACCAGGTGCTCCAGGCCATCCTCTTTCT
ACAGCAACTCCTGGACTTCCAAGAGACAGCCGGGGCGATGCTGGCCTCCCAAGGTAAAGTCCTGGGCAAC
CTGCAGCTGAACCTCCTGAGCAAGTCCAAAGTGTATGAGGACCCAGCTCTGAGCGCCATCTTTCTGCACA
ACAACTACAACTACATCCTCAAGGCCCTGGAGAAGTCTGAGCTGATCCAGCTGGTGGCTGTGACCCAGAA
GACTGCTGAACGCTCCTACCGGGAGCACATTGAGCAGCAGATCCAGACCTACCAGCGGAGGGCTCCCTCT
GCTCCTTGCCCCTGTTTCTCCTTGGTTTGTGTGTTTCTTCCTGGTTTCAATGATGGCCTCGAAGAATTGT
GCAAGATCCAGAAGGCCTGGGCTATTCCTGACATGGAGCAGAGAGACAAGATTCGCCAAGCTCAGAAAAA
CATCGTCAGGGAGACGTACGGGGCCTTTCTGCACAGGTATGGCAGCGTGCCGTTCACCAAGAACCCTGAG
AAGTACATCAAGTACCGCGTGGAGCAGGTGGGCGACATGATCGATCGCCTCTTTGACACCTCTGCCTGA
>g.012641t.1 CDS=2-2070	Neuropeptide CCHamide-1 receptor(CCHa1-R)[SwissProt]
ATGAACGGCTCGGGCGGCCCCGGGGCCGAGGACGCGAGCGAGGCGGGCGGCAGGGACGGCGGGCAGCCCG
AGGCGGTTATCGTGCCCATGCTGTTCGCGCTCATCTTCTTGGTGGGCACCGTGGGCAACGCCCTGGTGCT
GGCGGTGCTGCTGCGCGGCGGCCAGGCGGTCAGCACCACCAACCTGTTCATCCTCAACCTGGGCGTGGCC
GACCTGTGCTTCATCCTGTGCTGCGTGCCCTTCCAGGCCACCATCTACACCCTGGACGGCTGGGTGTTCG
GCTCGCTGCTCTGCAAGGCCGTGCACTTCCTCATCTTCCTCACCATGTACGCCAGCAGCTTCACGCTGGC
CGCCGTCTCCCTGGACAGGTACCTGGCCATCCGCTACCCGCTGCACTCTCGCGAGCTGCGCACGCCTCGA
AACGCGCTGGCTGCCATCGGGCTCATCTGGGGGCTGTCGCTGCTCTTCTCCGGGCCCTACCTGAGTTACT
ACCGCCAGTCGCAGCTGGCCAACCTGACTGTGTGCCACCCGGCGTGGAGCGCGCCTCGCCGCCGCGCCAT
GGACCTCTGCACCTTCGTCTTCAGCTACCTGCTGCCCATGCTGGTGCTCGGCCTGACCTACGCGCGCACC
CTGCGCTACCTCTGGCGCGCCGTTGACCCGGTGGCCGCGGGCTCCAGCGCGCGGCGCGCCAAGCGCAAGG
TGACGCGCATGATCCTCATCGTGGCCGCGCTCTTCTGCCTCTGCTGGATGCCTCACCACGCGCTTATCCT
CTGCGTGTGGTTCGGCCGCTTCCCGCTTACGCCTGCCACGTACGCGCTGCGCATCTTCTCGCACCTGGTC
TCCTATGCCAACTCCTGTGTCAACCCCATCGTCTACGCGCTCGTCTCCAAGCACTTCCGCAAGGGCTTCC
GCAAGATCTGCGCGGGGCTGCTGCGCCGGGCCCCTCGGAGAGCCTCAGGCCGCGTGTGCATCGCGGCGCA
GGGCCCCCGCGGCAGCAGCGTGCTCGAGCGCGAGTCCACCGACCTGACGCACCCTCTGGGGCTTCACGGG
GGAGCTCTGGATGAATGCGCCCAAGGTGCTCTGCTGAGCCACAGAGAAAGAGAGGCCTGCAGCCAAGGCA
GCCAAGTTAAGGTCCCCATAGAAATCCCTGACTGGGGAGCACGGGTCAAAGAAGGCTCTCTGCACACGGC
CATCCAGAGGCGCCTGGCATACATACAAGGCCACACCAGCAGCCAGCTGTGCCTGCGACAAAGGCAGGCC
GAGTGCTTAAGCGAGGTCCCCTGGCCATCCTTTTTCAACTTCAACCAGTCCCAGGGGGTTCAGGAAACCA
TCCAGATTCCAAACAATGGCAGCGCGCCCCTGCTCGTGGATGTGCAAGTGTTCGTGTCCAACGTGTTTAA
TGTGGACATCCTGCGGTACACAGTGTCCTCCATGCTGCTGCTTCGGCTGGACCAGAGCCCGCGGGCCAGA
GTGGGCCCTGATGGCCACGTCGACCTGTATTTGGCCCTCACCACGGAGACCAACTTGCTAGAGCTGGAGT
TCCGGGCCCATGCAGTGAACGAGATTGTGAGTGTCAAGAGGGAATATGTAGTTTGGGGTCTGGAGACCCA
AATCCCTCCCCGGCAGCTGGTGCCCTGCTTCCAGGTGACGTTGCGCCTGCAGAACACAGCGCTGAAGGCC
ATCATAGCCCTGCTGGTACCTGGGGAAGCGCTGCTGTTAGCGGACATGTGCGGGGGGCTGCTGCCCCTCC
GGGCCACCGAGCGCATTGCCTACAAGGTGACCCTGCTGCTGGGCTATCTGGTCTTCCACTCCTCCCTGGT
GCAGGCACTGCCCAGCTCCTCCTCCTGCAACCCGCTGCTCATTTACTACTTCACCGTGCTACTGCTGCTA
CTCTTCATCAGCACCATGGAGACCGTGCTGCTGGCTGCACTGCAGGCCCGGGGCCACCTCAGGGCCAGAA
GCAGCCCCATCCCAAACCCAAGACGGGAGCAGCAAGATCATGGGGACCTGGGGCCGCATCCTGAAGAAGC
CATCATGTGGCCCATGCAGCCTGAGAGTCATGAAACCTAA
>g.012695t.1 CDS=2-5505	Envoplakin(EVPL)[SwissProt]
ATGTTCAAGGGTCTGAGCAAAGGCTCCCAGGGGAAGGGGTCCCCTAAGGGCTCCTCAGCCAAGGGCTCCC
CCAGCAAGCACAGCCGGGCTGCCACCCAGGAGTTGGCCCTGCTCATCTCCCGCATGCAGGCCAATGCTGA
CCAGGTAGAGAGGGACATTCTGGAGACCCAGAAGAGACTGCAGCAGGACCGGCTGCACAGCGAGCAGAGC
CAGGCCCTGCAGCACCGGCAGGAAGTGGGGCGCAGCCTGAAGGAGGCTGAGGTGCTGCTGAAAGACCTCT
TCCTGGATGTGGATAAGGCGCGGCGGCTCAAGCACCCACAGGCCGAGGAGATTGAGAAGGACATCAAGCA
GCTGCACGAGCGAGTGACCCAGGAGTGTGCCGAGTACCGCGCCCTGTATGAGAAGATAGTGCTGCCACCC
GATGTGGGGCCCAGGGTCGACTGGGCGCGTGTGCTGGAGCAGAAACAGAAGCAGGTCTGCGAGGGCCAGT
ACGGGCCGGGCATGGCAGAGCTGGAGCAGCAGATTGCGGAGCACAACATCCTGCAGAAGGAGATTGAGGC
CTACGGGCAACAGCTCCGGAACCTCATCGGGCCGAAGGCAGCCTCGTGGCGCGGCCAGAGCCTGGGCAGC
CTGTACACGCACCTGCAGGGCTGCACGCGCCAGCTGAGTGCCCTGGCCCAGCAGCAGCAGGGCATCCTGC
AGCAGGACTGGAGCGACCTCCTGGCGGACCCCCAGGGCGTGCGGCGGGAGTACGAGCACTTCAAGCAGCA
GGAGCTGCTGAGCCAGGAGCAGAGCGTGAACCAGCTGGAGGATGACGGGGAGCGCATGGTGGAGCTGGGG
CACCCGGCTGTGGGGCCCATCCAGGTGCAGCTGCTGCGGGGTGAACGGTATTTGCTGATGGACAACACTG
ACCAGCACACCTGGGTCGTTCAGGGCCCAGATGGGGAGACCAAACGTGCCCCAGCTGCCTGCTTCTGCAT
CCCAGCTCCGGACCCTGATGCTGTAGCCAGGGCCGCCAAGCTGGCATCGGAGCTGCAGGCCCTGAAGCAG
AAATTGGCCACAGTCCAGAGCGAGCTGACGGCTTGTGCTGAGCAGCCCTTACAGACCGGCCAGCAGGCTC
CCACTGGCTCAGCCCCAGAAGACCCACAGGCCCAGAAGCTCCTGACACAGATGACTCAGCTGGATGGAGA
CCTGAAGCAGATAGAGAGGCAAGTGCTGGCCTGGGCCCGGACCCCGCTGAGCCGCACGACACCCCTGGAA
GACCTGGAGGGCCGCATCCAGAGCCATAAGGGCACAGCCCAGCGGCTGCAGGGCCTGGGAGCAGAGAAAG
AAACAGCCCAACAGGAGTGTGAGGCGTTGCTGTCCGCCCGGCCTGGGGGCGCCGCTGCCCTGCAGCTGCC
CGTGGCCCTCAACAGTGTCAAGAACAAGTACAGCGACGTGCAGATTCTTTGCAACCTCTACGGGGAGAAA
GCCAAAGCTGCCCTGGGTCTGGAGCGCCAGATCCAGGACGCGGACAGGGTCATCCGAGGCTTCGAGTCCA
CTGTGGCGCAGGAGGGCCCCATCCCCGCCAGCCCTGGGGCACTGCAGGAGAGGGTCAACGAGCTACAGCG
CCTGCGGAGGGAGCTGCTGGAAAAGCAGGCCTGTGTGCTGGGGCTGCACCGCGAGCTGAAGGCCACCGAG
CATGCATGCAGCGCCCTGCAGAACAACTTCCAGGAGTTCTGCCAAGACCTGCCTCGCCAGCAGCGCCAGG
CCCGGGCCCTTACCGACCGCTACCATGCTGTGGGGGACCAGCTGGACCTGCGGGAGAAGATGTTGCAGGA
TGTTGGCCTCACCTACCAGCAGTTCAAGAATTGCTTGGACAATCTGAGCTTCTGGCTGGAAAACCTGCCC
CGCAATGAAGTGCGGCCCAGCGACGGGCCCAGCCAGCTCGCCTACAAGCTGCAGGCACAGAAGGACTATG
AGTTGCAGGCAGACACCTACCGCTGTTCCCTAGAGACCACCACCCAGGCAGGGTCAGCCCCCAAGAGACC
CCGAGTGGCTCCCCTGCAGGAGAGCATCCAGGAGCAGAAGGAGCTCAGTGAGGATGTCCAGGTGACCCAT
GATGCACAGCAGGGGTCTGAGAGCCCAGCCCAAGCAAGGAGGGAGTCAGAGGCCCTAAAGTCCCAGCTGG
AGGAGGAGAGGAAGCGGGTGGCCCAGGTGCAGCAACAGCTGGAGGAACAGCGGAACCAGCTGCTGCAGCT
GAGAACCCAGCGCCCCTTGGAGAGGCTAGAAGAGAAGGAAGTGGTGGAGTTTTACCGGGACCCCCAGCTG
GAGAGCAGCCTGTCCAGGGTGAAGTCCCAGGTAGAGGAGGAAGGCAAGAAGCGGGCCGGCCTGCAGGCGG
ACCTGGAGGCAGCAGCCCAGAAGGTCGTCCAGCTGGAGAGCAAGAAGAGGGCCATGCAGCCTCACCTGCT
GACCAAGGAGGTAACCCAGATCGAGAGGGACCCCGGCCTGGAGAGCCAGGCAGCCCAGCTCAGCAGCGAG
ATCCTGCAGCTGCGGGGGGAGAATGCCACCGTCTCGGCCCGGCTCGAGGCGCTAAAGAAGGAGCTGCTGG
CCCTGGAGCAGAAGGAGCCGAACGTGAAGGAGAGGGTCGTGGTGAAAGAAGTGGTCAAGGTGGAGAAGGA
CCTGGAAATGCTTAAGGCAGCCCAGGCCCTCCGGCTGCAGCTGGAGGAGGACTCTGCGCGGAGGAAGGGG
GCCGAAGAGGCCGTGGCCAAGCTGCGGGCACGCATTGAAGAGCTAGAGCGGGCGATCGGTGCCGTGGAGC
CCAAGGTGATCGTGAAGGAGGTGAAGAAGGTGGAGCAGGACCTGGGCCTCCTGGAAGAGGCGTCCAGGCT
GAGGAACCTCCTGGAGGAGGCCAGGAGCAGAAACGCCACGCTGGCGCGCGAGCTGGAGGACCTGCGGGGC
AAGTACAGCGTGGTGGAGAAGCAGAAGCCCAAAGTGGAGCTCCAGGAGCGCGTCCACGAGACCTTCCAGG
TGGCTCCGGAGACGCAGCAGGAGATGGCGCGGCTCCGGGCCCAGCTGCAGGACACCGCCAGCAAGAGGAG
CGGCGTGGAGAAGGAGCTGGAGGGGCTGCTGCCCGAGCTGGCCGCCCTCCGTGCCCAGAAGCCCGCGGTG
GAGTACAAGCAGGTGACGCAGGAGGTGGTGAAGCACGAGAGGAGTCCCGAGGTGCTGCGGGAGATCGACC
GCCTGAAGGCCCAGCTGAATGAGCTGGTCAACGGCAGCGGGCGGGCCCAGGAGCAGCTCATCCGGCTGCA
GGGGGAGCGCGACGAGTGGAGGCGGGAGCGGTCCAAGGTGGAGACCAAGACGGTGAACAAGGAGGTGGTG
CGCCACGAGAAGGACCCTGTCCTGGAGAAGGAGGCCGAGCGGCTGCGCCAGGAGGTTCGAGAAGCCACCC
AGAGGAGGCGGGCCACCGAGGACGTGGTCTCCGAGCTGCAGAACCGGTACCTGCTGCTGGAGAGGAGGCG
GCCCGAGGAGAGGGTGGTGGTGCAGGAGGTGGTGGTCACCCAGAAGGACCCGAAGCTCCGAGAGGACCAC
GGCCGGCTGAGCCAGAGCCTGGACGAGGAGGCGGGCCGGCGGCGGCAGCTGGAGCGGGAGGTGCAGCAGC
TCCGGGCTGGCGTGCAGGAGAAGGAGAGCCTGCTCAGCTTCCAGGAGGACCGGACCAAGAAGCTGGCCGT
GGAGAGGGAGCTGCGGCAGCTGACCCTGCGGATCCAGGAGCTCGAGCAGCGGCCTCCCGCGGTGCAAGAG
AAGATCATCATGGAGGAGGTGGTCAAGCTGGAGAAAGACCCGGATCTGGAGAAGTCCACAGAAGCCCTGC
GGCAGGACCTGGAGCAGGAGAAGACCCGGGTGACAGAGCTGCATCGGGAGTGCAAGAGCCTGCAGGTGCA
GATCGACGTCCTCCAGACCACGAAGTCGCAGGAGAAGACCATCTACAAGGAAGTGATCCGGGTAGAGAAG
GACCCGGTGCTGGAGGGCGAGCGGTCCCGGGCGTGGGAGGCGCTCAACCGGGAGCGCGGGGCCCGGCAGG
GCCGGGAGGAGGAGGTGCGGCACCTCCGGCAGCGGCTGGACGGGGCCGAGGCGCTGAGGAGGACCCGGGC
CCGCGAGGAGGCTGAGCTCCAGAGGTCCCGGGCCCAGGCGGACCAGGAGCACCGGCAGCTGCGGCAGGAG
CTGCGGGAGCTGGAGAGGCGGAAGCAGCAGAGGGCGCTGCACCTGCAGGAGGAGGCGAAGCTGCTCAGCC
AGAGGACGGACGGCGAGCGGCAGAAGGCGGCCCAGCGGGGCCAGGAGCTCTCGCAGCTCGAGGCGGCCAT
CCTCCGCGAGAAGGACCAGATCCACGAGAAGGAGCGGACGCTGCGCGACCTCCGCGCCAGGGTGAGCAGG
GAGGAGCTCAACCAGGAGACCCAGACGCGAGAGACCAACCTCTCCACCAAGATCTCCATCTTGGAGCCCG
AGACGGGGAAGGACATGTCCCCGTATGAGGCCTACAAGCAGGGCATCATCGATCGGGGCCAGTACCTCCA
GCTCCAGGAGCTCGAGTGTGACTGGGAGGAGGTCACCACCTCGGGCCCCTGCGGCGAGGAGTCCGTGCTC
CTGGACCGCAAGAGCGGGAAGCAGTACTCCATCGAGGCGGCGCTGCACTGCCGGCGCATCTCCAAGGAGG
AGTACCACCTCTACAAGGACGGCCGCCTGCCCATCTCCGAGTTCGCGCTGCTCGTGGCCGGGGAGACCAA
GCCCTGCTCCTCGCTCTCCATTGGCTCCATCATCTCCAAGTCCCCGCTCGCCTCCCCAGCCGCCCAGGGC
TCCGGTTTCTTCTCCAGCGGCTCCCTTGGGCTCAGCGATGACAGCTTCCCCATCGCTGGCATCTACGACA
CGACCACGGACAACAAATGCACCATCAAGACGGCCATGGCCAAGAACATGCTGGACCCCATCACGGGGCA
GAAGCTGCTGGAGGCCCAGGCGGCCACAGGGGGCATCGTGGACCTCCTCAGCCGGGAGCGCTACTCCGTG
CACAAGGCCATGGAAAGGGGGCTGATCGAGAACACCTCGACGCAGAGGCTGCTCAACGCGCAGAAGGCCT
TCACCGGCATCGAGGATCCCGTCACCAGGAAGAGGCTGTCGGTGGGCGAGGCCGTGCAGAAGGGCTGGAT
GCCGCGGGAGAGCGTGCTCCCACACCTGCAGGTCCAGCACCTGACCGGGGGACTCATCGACCCCAAGAGG
ACCGGCCGCATCCCTGTCCCTCAGGCCGTGCTCTCCGGAATGATCAGTGAAGAGCTGGCCCAGCTCCTGC
AGGATGAGTCCGGCTATGAGAAGGATTTGACAGACCCCATCTCCAGGGAGCGGATGAGCTACAAAGAGGC
CATGGGGCGCTGTCGGAGAGACCCCCTGAGCGGCCTGCTGCTGCTCCCAGCCACGCTGGAGGGGTACCAC
TGCTACCGCTCCGCCTCCCCCGGGGCGCTGCGCTCGCTGCGCTGA
>g.012697t.1 CDS=2-918	Cyclin-dependent kinase 2(Cdk2)[SwissProt]
ATGGATGTGTTCCAGAAGGTAGAGAAGATCGGAGAGGGCACCTATGGGGTGGTGTATAAGGCCAAGAACA
AGGAGACGGGGCAGCTTGTGGCCCTCAAGAAGATCAGGCTGGATCTGCTGCTGGACGTGGTGCACAGCGA
GAAGAAGCTTTACCTGGTGTTTGAGTTCCTCAGCCAGGACCTGAAGAAGTACATGGACTCGGCGCCGGCC
TCCGAGCTGCCCCTGCACCTGGTCAAGGTAGCGAGGGCGGGTGCGGAGGGCCCGGGCGCGCCCACCGGCC
GCCGTCGCTCAGGCAGCGTCGCCGCGGCTCGGCAGAGCTACCTCTTCCAGCTGCTGCAGGGGGTGAGCTT
CTGCCACTCTCATCGGGTCATCCACCGAGACCTGAAGCCCCAGAACCTGCTCATCAACGAGCTGGGGGCC
ATCAAGCTGGCCGACTTCGGACTGGCTCGAGCCTTCGGGGTGCCCCTGCGCACCTACACCCACGAGGTGG
TGACGCTCTGGTATCGCGCCCCTGAGATCCTCTTGGGCACCAAGTTCTATTCCACAGCTGTGGACGTCTG
GAGCATTGGTTGCATCTTTGCCGAGATGGTGACCCGCAGAGCCCTGTTTCCTGGTGACTCTGAGATTGAC
CAGCTCTTTCGAATCTTTCGGACCCTGGGGACACCCAGTGAAGCCACGTGGCCAGGGGTCACCCAGCTGC
CTGACTATAAGGGCAGTTTCCCCAAGTGGACCAGGAAGGGGCTGGAGGAGATCGTGCCCAGTCTGGAACC
AGAGGGCAAGGACCTGCTCATGCAACTCCTGCAGTACGACCCCAGCCAGCGGATCTCAGCCAAGGCTGCC
CTTGTGCACCCCTACTTCTCGTCTGCCGAGACCTCCCCAGCTCCCCACCAGTGTGTGCTGGAGCGTTTCT
GCCGATGA
>g.012700t.1 CDS=2-423	CST complex subunit TEN1(TEN1)[SwissProt]
ATGCGGGCCGCCTCCCCGGTCGAGGGAATCTTCAAAAATCCCTCTCCACTATTTGGGATGCTGCCCAAAC
CTGGGATCTATTACTTCCCCTGGGAAGTCAGTGCTGGCCAAGTTCCCGATGGGGGCGCGCTGAGAACATT
CGGCAGGTTGTGCCTCTATGACATGACCCAATCCCGAATGACCCTGCGAGCTCAGCATGGATCTGACGAG
CACCAGATCCTGGTCTGCACCAAGCTAGTGGAGCCGTTCCAAGCCCAAGTGGACTCCCTGTACCTTGTCC
TTGGGGAGCTCGAACACCAAGACGGAGGCTCCGTGGTGAAGGCCCGGGTGCTGACTTGTGTGGAAGGAAT
GAACCTGCCCTTGTTAGAACAAGCCGTGCGGGAGCAGAGGAGGTACCAGGAAGAGAGGGACAGCAGCCAG
TAG
>g.012701t.1 CDS=2-4506	Fas-binding factor 1(FBF1)[SwissProt]
ATGAACCAAGACCTTCGCAGGGAGCGGGAAGCCGCCAGCTTCAACCCGGAGCTGCTCACGCACGTCCTGG
ACGGCAGCCCCGAGAACACCCGGCGCCGCCGAGAGATCGAGAACCTGATTCTGAATGACCCAGACTTCCA
GCACGAGGACTTGAATTTCCTCACTCGCAGCCAGCGCTACGAGGTGGCCGTCAGGAAGAGTGCCAACATG
GTGAAGAAAATGAGGGACTTTGGCATCGCAGACCCTGAGGAAATCATGTGGTTTAAAAAAGTTCATTTGG
TCAATTTTGTGGAACCTGTGGGCCTCAATTACTCCATGTTTATTCCTACCTTGCTGAATCAGGGCACCAC
TGCTCAGCAAGAGAAATGGCTGCTTTCATCCAAAGGACTCCAGATAATTGGCACCTACGCCCAGACGGAA
ATGGGCCACGTTGGAAAGACTTCAAATCATGCAATAGTTCTTGCCCAGCTCATCACTAAGGGGAAATGCT
ATGGATTACATGCCTTCATCGTACCTATTCGTGAAATTGGGACCCATAAACCTTTGCCAGGTATTACCGT
TGGAGATATTGGCCCCAAATTTGGCTACGATGAGATGGATAACGGCTACCTGAAGATGGACAATTATCGT
ATTCCCAGAGAAAACATGCTGATGAAGTATGCCCAGGTAAAGCCTGATGGGACGTACGTGAAACCCGTGA
GTAACAAGCTGACCTACGGGACCATGGTGTTTGTCAGGTCCTTCCTCGTAGGAGAAGCTGCTCGATCTCT
GTCCAAGGCTTGCACCATCGCCATCCGATACAGTGCTGTGAGGCACCAGTCTGAAATCAAGCCAGGTGAA
CCAGAGCCACAGATTTTGGATTTCCAGACCCAGCAGTATAAACTCTTCCCACTCTTGGCCACGGCCTATG
CCTTCCAGTTTGTAGGTGCGTACATGAAGGAGACCTACCACCGGATTAATGAGGACATTGGCCACGGGGA
TCTGAGTGAACTGCCTGAGCTCCATGCCCTCACTGCCGGGCTGAAGGCTTTCACCTCTTGGACGACAAAT
GCTGCTATCGAAGCTTGCCGGATGGCTTGTGGCGGGCATGGCTACTCTCACTGCAGTGGCCTCCCAAATA
TCTATGTCACTTTTACCCCCACCTGCACCTTTGAAGGAGAGAACACTGTCATGATGCTGCAGACGGCTAG
GTTCCTGATGAAAAGTTATGACCAGGTACACTCAGGAAAGTTGGTGTGTGGCATGGTGTCCTACTTGAAT
GACTTGCCCACTCAACGCATCCAGCCGCAGCAGGTGGCAGTGTGGCCGACTGTGGTGGACATCGACAGCC
CTGACAGTCTCACAGAAGCATATAAACTTCGAGCAGCCAGATTAGTAGAAATTGCTGCAAAAAACCTTCA
AAATGAAGTGATTCGCAGAGAAAGCAAGGAGGTAGCCTGGAACCTCACTTCTGTTGACCTTGTTCGAGCA
AGCGAGGGAAGCATCATGACGGAATCCCAAATTACCCAAGTAAATCAGCGCATAAAGGAGTTGCTGACTG
CAGTTCGTCCAGATGCTGTTGCTTTGGTTGATGCATTTGATTTTAAGGATGTGACACTCGGCTCTGTGCT
TGGCCGGTATGATGGGAATGTGTACGAACATTTGTTTGAGTGGGCCAAGAAGTCTCCACTGAACAAAGCA
GAGGCGCCAAAGACCAAGAAGGGATTGAAAGGCTCCATTGATGATGTCCTCAGTGACCTCTTAGGGGATG
AGCTGACACTACCAGAGGAGCCTGTTAAACTGGCTTCACGTTCCCGAGATGCCCAAGGCATAGCCCAGGC
TCTCCCTTCTTCCAGGGCTAGAACGAAGTCCCTCCTGGAAGACTATGCCTTCAGCACCACCCCAGGCCTG
ACGGGACTTGATGCTGAGGTGTCTGACGTCTCAGATGCAGACCCACAGAACTTGCTCCAGACTCTGAAGG
ATCTGGATGACATGGATGCCGATCTCTTAGGTTTGAAGAAGTCTAATCTGACCTCTAACAGAAGAGCTGC
AAAGGGTTCTGGGAAAGAAGAGCTGCCCAGTCATCCCAAACCTGCCAGTATATTGACAGCCAGTGAGAAA
GGTGATGCCACTCCTGCCAAGAAGCCCCCTCCCTCTCCCAACAACTTTGGGCATCAGAACAGAAAGTTTT
CCTTCAAAGGTCCATCTATGCCTCTAACTCCCGGGGACACCCCGGTCCGAAAGAGAGAAGAAGTGCTATT
TGATGAGGAGGATGATGTCATGGCCACCCTGGGGTTTGCAGACAGCCCCACGGCAGACAGGAGGCAGATG
GGCGACCAGGAAGGGCCCCGTTCTGCTCGCTCCAGGCTGGATGAGCTGCTGGGTCTGGGCACTGCCACCA
AACTCCTGGCCCGCCCAGGTACTGGGGAGCGTAGAGAATTCAGGCTGGACAAGAAGTACCAGAGGCCACA
GGACAAAGAAGATCCCTGGAGTGATGAAGACTTCACCTTCGGGGACTACCAGCCCACCATGGGCTCCTGT
GAGGGCCGGCAGTGTCGCCGGCAGTCGGTCAGTAGGTTCCTAGCAGAAGGTGGCGCAGACCCCAAGGGAG
AACCAGACTCAAAACAGAGTACCCTAGCGGCCTCCAGCCCCATCCACCCTAAGAAGGGAGGAGCTGACTG
GTTGGGCCTCAAGGATGAGGACCTGCTCCCTCCCTCTCCCACCGGAGAGGCAGAGGCGCAGAAGGGAGGC
TCAGCACTCTCCACATCCTCTGTGCTCCCTCCCAAGAGCCAGCACTCTGCCCCAGGCCGGCACTCTACCT
CCCCTGGACTGCCCTCCTCTTCTTCGGGGGCCAAGCTACCAACTGGGGGTGCAGATATCCTTGCCAAAGC
CAGTCAGGCCTCCAATCTGGGAGCTTCTGAGAAGAAAGAGGAAGAAGATTGGCTGAGTCATGCCTTGTCT
CGGAAGAAGTCCCAGGATCTGGCCAGAGAGGAACACAGTGAGGCCTCTAAAGGCCAGAATCTGGTGGGGG
CAGGAGGCAGCCCCCCTGCCAGCAGGTCCCCTGTGACTTGGAACCGGGCTGCCTCGACCCTCCCTGTAGG
TGACCCAAAGAAGGGAACAGCCCTTGGAGACCTCTCCAGTGCTGAGCCCGCAGCTGGTCTCCCGAGGTCC
CAGGAGCCCAAAGGGCCTTCTCTGCCCACCCAGGTGCGGAAGCTTGAGCTAGAGCGGGCGCAGCACCAGC
TGCTGCTGGAGAGCTTGCAGCAGCGGCACCAGGCTGACCTAGAGCTCATCGAGAGTGCTCACAGAAGCCG
AATAAAGGTGCTAGAAACATCATACCAGCAACGGGAAGAGCGGCTACGGAGGGAGCATGAGGAGCTGTCA
GCCCGGTATCTGTCTCACTGCCAAGAAGCTGAGCAAGCCCACGCCGAGCTCACAGCCCAGCACCAGCGTC
GCTTGGCGGCTGCCATGCAAGAGAAGGACCAGGAGATGGAGCGGCTTCGGGAGCTGCAGCGGGCCTCCAT
CCTGGAGATGCGCAAGGACCACGAGGAGCAGCTGCAGCGGATGAAGCTGCTGAAGGACCGCGAGATCGAT
GCGGTCACCAGCGCCACCTCCCACACGCGATCCCTGAACGGCATCATCGAGCAGATGGAGAAGTTCTCCA
GCAGCCTGCACGAGCTGTCCTCCCGCGTGGAAGCCTCGCACCTCACCACCACCCAGGAACGGGAGCTCGG
GCTCCGGCAACATGACCAGCAGCTCCGAGCGCTGCAGGAGAGGCTGGGCCAGCAGCAGCGGGACATGGAG
GAGGAGCGGAGCCGGCTCCAGGAGGTCATCGGGAAGATGGAGGCGCGCCTGAACGAGCAGAGCCGGCTAC
TGGAGCAGGAGCGATGGCGGGTGAATGCCGAGCAGTCCAGAGTTGAGTCCACGCAGCGCGCTCTGGAAGA
GCAGAGGAAGGTCATGGTCCAGCAGATCGCCATGGAGCGGGAGGAGCTGGAGAAGGCCAAGAGTGCCTTG
CTGGAGGAGCAGAAGTCTGTCATGCACAAGTGTGGGGAAGAGCGGCGGCGCCTTGCAGCCGAGTGGGCCG
AATTCTATGCACAGCAAAAGCTGAGTAAGGAACGGGCCGAGCGTGAGGCAGAGAGGGCACTGCAGGTGGA
CACCCAGCGGGAGGGCACCCTCATCAGCCTGGCCAAGGAGCAAGCTGAGCTAAAGATCAGGGCCAGTGAG
CTCCGAGCCAAGGAGGAGCAGCTGGCAGCCGAGAGGGAAGCCCTGGAGCAGGAGCGACAGGAGCTGCGGC
TGGAGAAGGAGAGGCCCCTGACTTTCTCCTTGACCTTTGCAGCCATCGTGGCCCCCACTCCCACCGTCCC
CCAGGGCATCCAGCCACCCACCGGCCTGGGCCCCTCACATCTCCACGCCAAGCTGGTGCTGCTAAAGCAC
ACAGCAGAGCAGGACCGTGACTTCTTGGAGAATGAACAGTTCTTCCTGGAGACCCTGAAAAAAGCCTCCT
ACAACATGACATCCCATTCAGCCTGA
>g.012706t.1 CDS=2-882	39S ribosomal protein L38, mitochondrial(MRPL38)[SwissProt]
ATGCCCAACGAGGACATCGATGTGAGCAATTTGGAGCGGCTGGAGAAATACCGCAGCTTCGACCGCTACC
GGCGCCGGGCGGAGCAGGAGGCGCGGGCCCCGCACTGGTGGCGGACCTACCGGGAGCATTTCCGGGAGGA
GTCAGATCCCAAAGACAAGGTTGACATTGGGCTGCCCCCACCCAAGGTCTGCCGGACCCAACAGCTGCTG
GAGCGGAAACGGGTCCTTCGGGAGCTGCGGGCCAACTCAGAGGAGGAACGCGCTGCCCGCCTTGGCACAG
CACGCATCCCGATGGAGGCTGTGCGGGCCGAGTGGGAAAAGACCTGTGGCCCCTACCACAAGCAGCGTCT
GGCTGAATACTACGGCCTCTATAGAGATCTGTTCCATGGTGCCACCTTCGTGCCCCGAGTCCCCCTGCAT
GTGGCCTATGCTGTGGGTGAGGATGACTTGATGCCCGTGTACCACGGCAATGAGGTCACTCCAGCAGAGG
CTGCCCAGGCCCCGGAGGTGACCTATGAGGCAGACAAGGGCTCCATGTGGACACTGCTGCTCACCAACTT
GGATGGACACTTGCTGGAGCCAGATGCTGAATACGTCCACTGGCTGGTCTACCAGCTGGCCCAGCGGACC
TTCCGCACTTTTGATTTCTACAAGAAGCACCAGGAAGCCATGACACCAGCTGGGCTGGCCTTTTTCCAGT
GTCGCTGGGATGATTCAGTGACCCACATCTTCCACCAGCTTCTGGACATGCAGGAGCCCGTGTTTGAGTT
TGTGCGGCCACCCTCTTACCACCCCAAACAGAAGCGCTTCCCCCACCGGCAGCCCCTGCGCTACCTGGAC
CGGTATAGGGACAGTCACGAACCCACCTACGGCATCTACTGA
>g.012710t.1 CDS=2-720	Tripartite motif-containing protein 65(TRIM65)[SwissProt]
ATGGCCGCGCACGGGCTAGAGGACAAGCTCACCTGCTCCATCTGCCTGGGGCTCTTCCAGGAGCCGGTGA
CGCTGCCCTGCGGCCACAACTTCTGCAGGGCTTGCATCCGGGACTGGGGGGGCCGCTGCGACAAGGCGTG
CCCCGAGTGCCGGGAGCCCTTCCCCGACGTCGCCGAGCTGCGCCGAAATGTGGCGCTCAGCGCCGTGCTC
GAGGCCCAGCTGAGAGCCATGTTGGAAGTCACCCAGCAGCAGGCCACCCAGGCCGAGAGCCAGCTAGAGG
AACTGCAGCGGCAAAGCAGCCAGATCCAGAGCTCAGCCCATACCCTGGCCTCCGCCATCTCTGGCAAGTT
CAGCTGCCTGCTCCAGGCCCTGGAGATGCGACGGGCCCTGGCCCTGGAGGACATCAAGGCGGCCAAGACA
CAGGCCCTAGCGCAGGCCCAGGATACAGAACAACAACTGCGGGGCCACCTGGAAGCCCTGTCTCGTTATG
ACCACAGGGTCCGACACGTCCTGGAACACTTGGATGACCGGACCTTCCTCCAGGACCAGCAGGTAAAGCA
CCGCCACAAGCCCCGGGACCTGGCCGGGCCAAGCAGCTTCGAGCTCTGGCAGGTGCAGTGTGCCCAGAGT
TTCCAGAGCGGGCGACACTACTGGGAGGCCAAGCTCCCTCCAGAGCTCCAGGAAGAGGCCTCGAGCCCAG
CGGAGGAAAGCACAGGATGA
>g.012720t.1 CDS=2-4635	.
ATGGACGGCAGCGGGCCCTTCGGCTGCCCCATCTGCCTGGAGCCGCTCCGGGAGCCGGTGACGCTGCCCT
GCGGCCACAACTTCTGCCTGGCCTGCCTGGGCGCGCTCTGGCCGCACCGCGGCGCGGGTGGCACCGGCGG
GCCCGGAGGCGCGGCCCGCTGCCCGCTGTGCCAGGAGCCCTTCCCCGACGGCCTGCNNNNNNNNNNNNNN
NNNNNNNNNNNNNNNNNNNNNNNNNNNNNNNNNNNNNNNNNNNNNNNNNNNNNNNNNNNNNNNNNNNNNN
NNNNNNNNNNNNNNNNNAGCGCCCCGGAGCCCTCGGCTCCCTGCGCGCCCGAGCCCTGGCCCGGCGGCGA
AGAGCCCGTGCGCTGCGACGCGTGCCCCGAGGGCGCCGCCCTGCCCGCCGCGCTGTCCTGCCTGTCCTGC
CTCGCCTCCTTCTGCCCCGCGCACCTGGGCCCGCACGACCGCAGCCCCGCGCTGCGCGGACACCGCCTGG
TGCCGCCGCTGCGCCGGCTGGAGGAGAGCCTGTGCCCGCGCCACCTGCGGCCGCTCGAGCGCTACTGCCG
CGCCGAGCGCGTGTGCCTGTGCGAGGCCTGCGCCGCCCAGGAGCACCGGGGCCACGAACTCGTGCCGCTG
GAGCAGGAGCGCGCGCTCCAGGAGGCGGACCAATCCAAAGTCCTGAGTGCCGTGGAGGATCGCATGGATG
AGCTGGGCGCTGGCATTGCACTGTCCCGGCGCACGGTGGCCCTCATCAAGAGCGCAGCCTTGGCAGAGCG
GGAGAAGGTGAGCCGACTCTTCACCGAGGCTGCGGCCATCCTGCAGGGCTTCCAGACAGAGGTGCTGGGC
TTCATCGAGGAGGGGGAGGCCACCATGCTGGGCCGCTCCCAGGGTGACCTGCGGCGCCAGGAGGAACAGC
GCAGTAGGCTGAGCCGGGCCCGCCACAACCTCAGTCAGGTCCCCGAGGCCGACTCGGTCAGCTTCCTGCA
GGAGCTCCTGGCATTGAGGCTGGCCCTGGAGGAGGGGTGCGGCCCTGGGCCCGGCCCCCCAAGGGAGCTC
AGCTTCACAAAATCCTCCCAAGCCGTGCGAGCGGTGAGAGATGTGCTGACGGCGGCCTGTGCCAGCCAGT
GGGAGCAGCTGCGGGGGTTGGGCGGTGATGAAGACGAGCTGCAGAAGTTGGGCACGGAAGCAGATGCCGA
GTCCCAAGACCCCGATAGCACCAACAAYGTGGAGAGTGAGGCTCCCAGGGATTACTTCCTCAAGTTCGCC
TACATCGTGGACCTGGACAGTGACACGGCAGACAAGTAYTTGCAGCTGTTTGGGACCAAAGGTGTAAAGA
GGGTGCTGTGTCCCATCAACTACCCTGAGTCACCCACCCGCTTCACCCACTGCGAGCAGGTGCTGGGTGA
GGGCGCCCTGGACCGGGGCACCTACTACTGGGAGGTAGAGATCATCGACGGCTGGGTCAGCGTGGGGGTC
ATGGCCGAAGACTTCTCCCCGCAAGAGCCCTACGATCGGGGCCGGCTGGGCCGCAACGCCCATTCCTGCT
GCCTGCAGTGGAATGGACGGAGCTTCTCCGTCTGGTTCCACGGGCTCGAGGCGCCCCTGCCCCAGCCCTT
CTCACCCACCGTCGGGATCTGCCTAGAATATGCTGACCGAGCCCTGGCCTTCTACGCCGTGCGGGACGGC
AAGATGAACCTGCTTCGGAGGTTGAAGGCCTCCAGGGCCCGCCGGAGCAGCACCCTGGCCTCCTCCATCG
ACCCCTTCCAGAGCCGCCTGGATGGCCATTTTGCAGGACTCTTCACTCGCAGGCTCAAGCCTGCTTTCTT
CCTGGAGAGTGTGGACGCCCACCTGCAGATTGGGCCTCTCAAGAAGTCCTGCATATCTGTGCTGAAGAGG
AGCATCCTGATGTCCTATGACCATGTGGAACTTACATTCAATGACATGAAGAACGTGCCTGAGGCCTTCA
AAGGGACCAAGAAAGGCACCGTCTACCTTACTCCTTACCGGGTTATCTTTCTGTCCAAAGGAAAGGATGC
CATGCAGTCCTTCATGATGCCATTTTATCTGATGAAGGACTGTGAGATCAAGCAGCCTGTGTTTGGTGCA
AACTACATCAAGGGAACAGTGAAAGCTGAAGCAGGAGGTGGCTGGGAAGGCGCTGCRTCATACAAGTTGA
CCTTTACGGCAGGGGGCGCCATCGAGTTTGGACAGCGRATGCTACAGGTGGCATCTCAAGCCTCCCGAGG
TGAAGCCCCCAATGGAGCCTATGGGTATTCTTACACGCCCAGCGGGGCCTATGTCTTTCCCCCGCCAGTC
GCCAATGGAATGTACCCCTGCCCTCCTGGCTACCCCTATCCACCGCCCCCACCTGAGTTCTATCCAGGAC
CTCCCATGATGGATGGGGCCATGGGATATGTGCAGCCTCCACCGCCGCCCTACCCTGGGCCCATGGAGCC
TCCGGTCAGCGGCCCTGATGTCCCCTCCACTCCAGCAGCTGAAGCCAAGGCTGCAGAAGCGGCTGCCAGC
GCCTATTACAACCCGGGCAACCCACACAATGTCTACATGCCCACGATCGAGCCGCCATCCCATCACCTCT
CCCCGGAGGAGCGGGCCCTGCTCTATGAGGAAACTCTCTACACCATCCTGCACCGCCTGGGGCAGCCTGA
GCCCAACCATGTGCGGGAGGCCTCCGAGCTGCTGCAGTACCTGCAGGAGGCCTTCCATATGGGACCCGAG
GAGCACCAGCAGATGCTGCAGCAGGTCCAGAAACTTGAGGATCTGCGCTGCCGGGAGGATCAGTGGTACC
CTCTGGAGCCGCGCACGGAGACCTACCCAGACCGGGGCCAGTGCCACCTCCAGTTCCAGCTCATCCACAA
GCGGGCAGGGAGTACCTCCTGGGATGGGTCGCTGAGTCCCCAGGCTGCCACCATCCTCTTTCTCCACGCA
ACGCAGAAGGACCTGTCCGACTTCCACCAGTCCATGGCGCAGTGGCTGGCCTACAGTCGTCTGTACCAGA
GCCTGGAGTTCCCGAGCAGCTGCCTCCTGCACCCCATCACCAGCATCGAGTACCAGTGGATCCAGGGCCG
GCTCAAGGCGGAACAGCTGGAGGAGCTGGCCACCTCGTTCAGCAACCTGCTGGCCTACGGCCTCTCCCTC
ATCCGGAGGTTCCGGTCTGTTTTCCCCCTGTCTGTGTCCGACTCCCCAGCCCGGCTGCAGTCTCTTCTCA
GGGTCCTCGTACAGATGTGCAAGATGAAGGCCTTTGGAGAACTGTGCCAGGACAGCGCCCCACTGCCCCA
CCTGGTGACCGAAGCGCTGAAGGTGGCCAAGAGGGTGCAGGACCACACRGCGGTGGTGGCGGGCAACCCT
GTGTCCCCAGAGATGGGCGAGAGTCTATTCCAGCTCTATGTCAGCCTCAAGGAGCTCTGCCAGCTGGGTC
CGGCCCCCGCAGAGAGAGATGGCGTCCAGGCCCTGGATGGCTTTCACCGCTGGTTCCAGCCCGCCATCCC
CTCCTGGTTGCAGAAGACTTACAATGTGGCCTTGGCGAGGGTGCAGCGCGCCGTGCAGATGGACGAGCTG
GTGCCCCTGGGTGAGCTGACCAAGCACAGCACGTCAGCCGTGGACCTGTCCACCTGCTTCGCCCAGATCA
GCCACACTGCCCGGCAGCTGGACTGGCCCGACCCGGAGGAGGCCTTCATGATCACYGTCAAGTTTGTGGA
GCTGTGCGTGGTGGTGAATGACATGGAGCAGCTGCGGCTGGTGATCGGCAGGCTGCCCACCCAGCTGGCG
TGGGAGGCCGTGGAGCAGCGAGTAGGGGCTGTGCTGGAGCAGGGGCAGCTGCAGAACACGCTGCACGCCC
AGCTGCAGGGCGCGCTGGCTGGGCTGGGCCACGAGATCCGCACTGGCGTCCGCACTCTGGCTAAGCAGCT
GGAGGCGGGCATTGCCAAGCACATCCAGAAACTCGTGGACGTCAAGGAGTCTGTCCTGCCTGAGGATGCT
CTGCAGAGGGACCTGGAGCTGCAGGCAGCTTCCAGCCGGGAGCTCATCCAGAAGTACTACTGCAGCCGCA
TCCAGCAGCAGGCAGAAACCGCCTCCGAGGAGCTGGGGGCTGTCACGGTCAAGGCCTCCTACCGCGCCTC
GGAGCAGAAGCTGCGGGTGGAACTGCTCAGCGCCTCCAGCCTGCTGCCCCTGGACTCCAATGGCTCCAGC
GACCCCTTCGTCCAGCTGACCTTGGAGCCCAGGCACGAGTTCCCCGAGCTGGCCCCCCGGGAGACCCAGA
GGCACAAGAAGGAGCTTCACCCTCTGTTTGACGAGACGTTTGAATTCCTGGTGCCTGCTGAGCCGTGCCA
GAAGGACGGAGCGTGCCTCCTGCTCACGGTGCTGGACCATGACACGCTSGGGACTGACGACTTGGAAGGG
GAGGCCTTTCTGCCCCTATGCTCGGTGCCAGGCCTGACTGGGACCGAGGAGCCTGGCGAGGTGCCTCAGA
TCCGCCTGCCCCTCACCTACCCCGCACTCAACGGGGATCCCATCCTGCAGCTGTTGGAGAGCCGAAAGGG
TGATCGGGAGGCCCAGGTGTTTGTGAGGCTGCGGCGGCAGCGAGCCAAGCAGGCCTCCCAGCATGCCCCA
ARGCCAGGGCGGTAG
>g.012725t.1 CDS=2-2043	RING finger protein unkempt homolog(UNK)[SwissProt]
ATGAGTGCCTCGGGGGCCTGCCCTCGAGCCGCCGCGAAGTCCTGTCAGGCCCCCCCGCGCTCCGAGCCCG
GGAGCCCTTTTGTGTCCCCGAAGCCCCCTTCAGGTGCTSYTCCAAGCCGGGACAGTTACTTCAGGTACCT
GAAGGAATTCCGCACGGAGCAGTGCCCCCTCTTTGTACAACACAAATGCACTCAGCACCGGCCCTACACC
TGCTTCCACTGGCATTTCGTGAACCAGCGACGTCGCCGGTCCATCCGCCGTCGGGACGGCACCTTCAACT
ACAGCCCCGACGTCTACTGCACCAAGTACGACGAGGCCACAGGCCTCTGCCCGGAGGGCGACGAGACCAC
AGGGGACACTGAGCGCAGGTACCACCTGCGCTACTACAAAACTGGAATCTGTATCCATGAGACAGACTCA
AAAGGCAACTGCACCAAAAACGGCCTGCACTGCGCTTTTGCCCACGGGCCCCATGACCTCCGTTCCCCTG
TCTACGACATCAGAGAGCTCCAGGCGATGGAGGCCTTGCAGAACGGCCAGACCACAGTAGAGGGCAGCAT
AGAGGGCCAGACGGCTGGGGCTGCAAGCCACGCCATGATAGAAAAAATCCTCAGTGAGGAGCCACGGTGG
CAAGAGACCGCTTACGTGCTGGGGAACTATAAGACGGAGCCATGCAAGAAGCCCCCGAGGTTGTGCCGCC
AGGGCTATGCCTGTCCCTACTACCACAACAGCAAGGACCGGCGGCGGAGCCCCCGGAAACACAAATACAG
GTCATCTCCGTGTCCCAACGTAAAACATGGGGATGAGTGGGGAGACCCTGGCAAGTGTGAGAACGGAGAT
GCCTGCCAGTACTGTCACACCCGCACGGAGCAGCAGTTCCACCCAGAGATCTATAAATCCACCAAGTGCA
ACGACATGCAGCAGTCAGGCAGCTGTCCCCGAGGACCTTTCTGCGCCTTCGCCCACGTAGAACAGCCACC
CCTCAGTGACGATCTACAGCCTTCCTCAACCGTGTCGAGCCCCACTCAGCCGGGTCCTGTCTTGTACATG
CCATCTGCTGCCGGAGACTCGGTGCCCGTGAGCCCTTCCAGCCCGCATGCCCCTGACCTCAGCACTCTCC
TCTGTAGAAACAGCAATCTRGGAAGCCCATCTAATCTCTGCGGCTCCCCCCCGGGCTCCATCAGGAAGCC
CCCAAACCTGGAAGGCATTGTCTTCCCTGGGGAGTCTGGCCTCGCCCCTGGCAGCTATAAGAAGGCTCCT
GGCTTTGAGAGGGAAGACCAGGACATGCTGGGCATCCTTCCCGTGGGCAGCCCCCTGACCTCAAGCATCT
CTTCTAGTATCACCTCCAGCCTGGCAGCTACTCCTCCTAGCCCTGCCGGCACCAGCAGCGTCCCTGGCAT
GAATGCAAATGCTCTGCCCTTCTATCCCACCAGCGATACGGTAGAGTCAGTCATAGAGTCTGCCTTGGAT
GACTTGGACCTGAACGAGTTTGGGGTGGCTGCCCTAGAGAAGACTTTCGATAACAGCACGGTGCCCCACC
CAGGCAGCATCACAATTGGTCTGAACGGGATGAATAGCAGCATCTGGGAGCATTTTGCCTCTGGTAGCTT
CTCCCCAGGCACTTCCCCTGCCTTCCTGTCAGGGCCAGGGGCTGCTGAGCTGGCCCGGCTGCGGCAAGAG
CTCGAAGAAGCTAATGGCACCATCAAGCAGTGGGAGGAGTCCTGGAAGCAAGCTAAGCAGGCTTGTGATG
CCTGGAAGAAGGAGGCAGAGGAGGCCGGTGAGCGGGCCAGTGCAGCAGGTGCCGAGTGCGAGCTGGCCCG
GGAGCAGCGGGATGCACTGGAGGGTCAGGTTAAGAAGCTACAGGAAGAGCTGGAGCGGCTTCACTCGGGT
CCGGACCCGCAGGCCCTACCCACCTTCTCTGACCTGGAGGCCCTCTCGCTCTCTACCCTTTACTCCCTCC
AGAAGCAGCTGCGGGCCCACCTGGAGCAAGTGGACAAGGGGGGCCAGAAGCAGACCTTGAGAGTCTTGAG
GGCAACAGCCTGA
>g.012731t.1 CDS=2-411	Histone H3.3A(His3.3A)[SwissProt]
ATGGCCCGAACCAAGCAGACTGCCCGTAARTCCACGGGTGGGAAAGCGCCCCGCAAACAGCTGGCCACTA
AAGCCGCCCGGAAAAGCGCCCCTTCTACCGGCGGGGTGAAAAAACCTCATCGCTACAGGCCTGGGACCGT
AGCCCTTCGGGAGATCCGCCGTTACCAGAAGTCCACCGAGCTTCTGATCCGGAAGCTGCCTTTCCAGAGG
TTGGTGAGGGAGATCGCCCAGGATTTCAAAACCGATCTGAGGTTTCAGAGCGCCGCCATTGGCGCGCTTC
AGGAGGCCAGTGAAGCGTACCTGGTGGGTTTATTTGAAGATACTAATCTGTGTGCCATCCACGCTAAGAG
AGTCACCATCATGCCCAAAGACATCCAGTTGGCTCGCCGGATACGGGGAGAGAGAGCTTAA
>g.012742t.1 CDS=2-1179	Galactokinase(galK)[SwissProt]
ATGGCCGCTTCGAGCCCGCCCCGGGCCGGGGAGCTGCTGGCCGAGGCCCGCAGAGCTTTCCGGGAGGAGT
TCGGGGCCGAGCCCGAGCTGGCGGTGTCGGCGCCGGGCCGGGTCAACCTGATCGGGGAGCACACGGACTA
CAACCAGGGCCTGGTGCTGCCCATGGCGCTGGAGCTGGTGACTGTGCTGGTGGGCAGCCCCCGGGCAGAT
GGCCTTGTCTCCCTCCTCACCACCTCTGAGGATGCTGATGAACCCAGGCGGCTGCAGTTTCCACTGCCTA
CAGCCCAGCGATCACTGGAGCCTGGGACCCCCCGCTGGGCCAACTATGTCAAGGGAGTGATTCAGCACTA
CCCAGCTGCCCCCCTCCCTGGCTTCAGTGCAGTGGTGGTCAGCTCAGTGCCCCTGGGGGGTGGGCTGTCC
AGCTCCGCATCCCTGGAAGTGGCCACGTACACCTTCCTGCAGCAGCTCTGCCCAGACTCAGGGTCAGTAG
CTGCCCGGGCTCAGGTGTGCCAGCAGGCCGAGCACAGCTTCGCAGGGGTGCCCTGTGGCATCATGGACCA
GCTCATCGCACTGCTCGGGCAGGAAGGCCACGCGCTGCTCATTGACTGCAGGTCCCTGGAGACAAGCCTG
GTGCCACTGTCAGAGCCTAAGTTGGCTGTGCTCATCACCAACTCCAATGTGCGCCACTCCCTGGGCTCCA
GTGAGTACCCTCTGCGGCGGCGCCAGTGTGAAGAAGTAGCCCGGGCATTGGGCAAGGAAAGCCTTCGGGA
GGTGCAGCTGGAGGAGCTGGAGGCGGGCAGAGAGCTGGTGAGCAAAGAAGGCTTCCGGCGGGCACGGCAC
GTGGTAGGTGAGATCCGGCGCACGGCCCAGGCGGCAGCTGCCCTGTGCCGCGGAGACTACAGAGCCTTCG
GTCGCCTCATGGTAGAGAGTCACCACTCGCTCAGGGATGACTACGAGGTGAGCTGTCCCGAGCTGGACCA
GCTCGTGGAGGCTGCGCTTTCAGCACCTGGGGTTTACGGCAGCCGCATGACTGGTGGTGGCTTTGGCGGC
TGCACTGTGACCCTGCTGGAAGCCTCCTTCACTTCCCAGGTCATGCAGCACATACAGGAGCAGTACAGTG
GTACCGCCACCTTCTACCTCTCTCAGGCAGCTGATGGTGCCAAGGTGCTGCACTGGTGA
>g.012744t.1 CDS=2-5031	Integrin beta-4(ITGB4)[SwissProt]
ATGACTGTCAGCTTCCCCGGGGAAATGGCGAACCGCTGCAAGAGGGCCCAGGTGAAGAGCTGCACGGAGT
GCATCCGCGTGGACCAAGACTGTGCCTACTGTGTGGATGAGGAGATCGAGATCAACAAGACCCTGCGGCG
CAGCCAGGTGTCCCCCCAGGGGCTGCGGGCCCGGCTGCGGCCAGGCGAGGAGCAGCACTTTGAGCTGTTG
GTGTTTGAGCCCAGGGAGAGCCCTATGGACCTGTACATCCTCATGGACTTCTCCAACTCCATGTCCGATG
ATCTGGACAACCTCAAGCAGATGGGGGAAAGGCTGGCCCAGGTCCTGAGCCAGCTCACCAATGACTACAC
CATTGGATTTGGCAAGTTTGTGGACAAAGTCAGCGTCCCTCAGACAGACATGAGGCCTGAGAAGCTGAAG
GAGCCCTGGCCCAACAGCGACCCCCCCTTCTCCTTCAAAAATGTTATCAGCCTGACGGAAAACTTGGAGG
AGTTTCGGAATAAACTGCTGGGAGAACGGATCTCAGGCAACCTGGACGCTCCCGAAGGAGGTTTTGATGC
CATCCTGCAGGTGGCCGTGTGCACGAGGGACATTGGCTGGCGCCCCGACAGCACCCACCTGCTGGTATTC
TCCACCGAGTCAGCTTTCCACTATGAGGCCGATGGTGCCAACGTGCTGGCTGGCATCATGAGCCGCAATG
ACGAGGCATGCCACCTGGACACCTCGGGCACCTATACCCAGTACAAGACACAGGACTATCCATCAGTACC
CACCCTGGTGCGCCTGCTTGGCAAACACAACATTATCCCCATCTTCGCCGTCACCAACTACTCCTACAGC
TATTACGAGAAGCTGCACACCTACTTCCCCGTCTCCTCGCTTGGGGTGCTGCAAGAGGACTCCTCCAACA
TTGTGGAGCTGCTGGAGGAAGCCATCAATCGCATTCGTTCTAACCTGGACATCCGGGCCCTGGAAAGTCC
CCGAGGCCTGCGGACAGAGGTCACCTCCAGGATGTTCCAAAAGACAAATACCGGCTCCTTTCATATCCAG
CGTGGGGAAGTGGGCACATACCAGGTGCAGCTGAGGGCCTTGGAATTTGTGGATGGGACTCACGTGTGCC
AGTTGGGAGAGGAGGACCAGAAGGGCAACATCCACCTGAAGCCCTCCTTCTCAGATGGCCTCAGGATGGA
TGTGGGCATCATCTGTGACGTATGCCCCTGTGAGCTGGTACGATGCGGCCCCTCCAGGAGTGGCAAGACC
TGCAGCTGCTCCACTGGTTCACTGAGTGACATAAAGCCCTGCCTGAGGGAGGGTGAAGACAAGCCGTGCT
CTGGGCGTGGCGAGTGCCAATGCAGCCACTGTGTGTGCTATGGAGAAGGCCGCTATGAGGGTCCATTCTG
CGAGTATGACAACTTCCAGTGTCCCCGTGCCTCGGGGGTCCTCTGTAATGACCGGGGACGGTGTTCCATG
GGCCAATGTGTGTGTGAGGCTGGCTGGACAGGCTTGAGCTGTGACTGTCCTCTCAGCAATGCCACCTGCA
TCGACAGCAGTGGGGGCATCTGTAATGGGCGTGGCTACTGTGAGTGCGGCCGCTGTCACTGCAACCAGCA
CTCACTCTACACGGACACCACCTGTGAGATCAACTACTCTGCGATCCGCCTGGGCCTCTGCGAGGACCTG
CGCTCCTGTGTGCAGTGCCAAGCCTGGGGCACCGGTGAGAAGAAGGGCCGCACGTGCGAGGAGTGCAGCT
TCAAGGTCAAGATGGTGGACGAGCTTAAGAAAGGAGAGGAGGTGTTGGAGCACTGCTCCTTCCGGGATGA
GGAGGATGACTGCACATACAGCTACACCGTGGAGGGCGACGGCACCCCGGGGCCCAATAGCACTGTCCTG
GTGCACAAGAAGAAAGGTGCTCCACACCTAGATCCCTTTGACTTCCTTGATGTCCCGGTGTCTAGGGAAG
GCACTGGTGCCCCTCTGGACAATTGGCATGGAGAGGGGGCTTGCCTGGCACTTCTTCCTTGCTGCAACCG
AGGTCACATGGTGGGCTTCAAAGAGGACCACTACATGCTGCGGGAGAACCTGATGTCCTCTGACCACCTG
GACACGCCCATGCTACGCAGCGGGAACCTCAAGGGACGTGATATGGTCAGATGGAAAATCACCAACAACG
TGCAGCGGCCTGGCTTTGCCACCCACACCTCCAGCATCAACCCCACAGAGCTGGTGCCCTATGGGCTGTC
CCTGCGCCTCGCCCGCCTATGCACCGAGAACCTGCTAAAGCCGGGCACGCGAGAATGTGACCAACTGCGC
CAGGAGGTGGAGGAGAACCTGAATGAGGTGTACAGACAGATCACAGACACACACAAGATCCAGCAGACCA
AATTCCGGCAGCAGCCCAACTCTGGGAAAAAGCAGGACCACACCATTGTGGACACGGTGCTGACGGCGCC
GCGCTCGGCCAAGCAGGCCCTGCTCAAGCTGACAGAGAAGCACGTGGAGCAGGGGGCTTTCCACGAGCTC
AAGGTGGCCCCCGGCTACTACACCCTCACTGCAGACCAGGATGCTCGGGGCATGGTGGAGTTCCAGGAGG
GCGTGGAGCTGGTAGACGTGCGGGTACCCCTCTTTATCCGGCCGGAGGATGACGATGAGAAGCAGCTGCT
GGTTGAGGCCATCGACGTACCCATGGGCACGGCCACCCTCGGGCGCCGCTTGGTAAACATCACCATCATC
AAGGAGCAAGCCAGCGGGATAGTGTCCTTCGAGAAGCCCGAGTTCTTGGTCAGCGGCGGGGAGCAAGTGG
CCCGCATTCCTGTCGTCCGGCGCATTCTGGACAGTGGCAAGTCCCAGGTCTCCTACCGCACACAGGATAA
CACTGCACAGGGCAACCGGGACTACATCCCCGCAGAGGGTGACCTACTGTTCCAACCTGGGGAGACCTGG
AAGGAGCTGCAGGTGAAGCTCCTGGAGCTGCAGGAGATGGATGCCCTCCTGCGGGGCGGCCAGACCCGCC
GCTTCCACATTCAACTCAGCAACCCCAAGTTTGGAGCCCGCCTGGGCCAGCCCCACTTAGCCACCGTCAT
CATTGGGGAACGAGATGAACTGGACAGGAACTTCACAAGCCAGATGCTGTCATCCTTCCCATCCCACCAT
GGTGAACTGGGTGCCCCCCAGAACCCTAATGCCAAGGCTGCCGGGTCCCGGAAAATCCACTTCAACTGGY
TGCCCCCTCCTGGCAAGCCAGCAGGGTACAGGGTGAAGTACTGGATCCAGGGTGACTCTGAGTCCGAAGC
CCACCTGCTTGACAGCAAAGTGCCCTCAGTGGAGCTCACCAACCTGTACCCATATTGCGACTATGAGATG
AAGGTGTGCGCCTATGGGGCCCAGGGCGAGGGCCCGTACAGCTCCTTGGTGTCCTGCCGCACGCAGCAGG
AAGTGCCCAGCGAGCCAGGGCGGCTGGCCTTCAATGTCGTCTCCTCTACGGTGACCCAGCTGAGCTGGGG
TGAGCCGGCTGAGACCAACGGCGAGATCACGGCCTATGAGGTCTGCTACGGCTTGGTCAACGAGGACAAC
CGACCCATCGGGCCCATGAAGAAGGTGTTGGTGGACAGTCCCAAGAAGCGGATGCTGCTCATTGAGAACC
TGCGGGAGTCCCAGCCATACCGCTACACGGTCAAGGCGCGCAATGGGGCAGGCTGGGGGCCCGAGCGGGA
GGCCATCATCAACCTGGCCACCCAGCCCAAGAGGCCCATGTCCATCCCCATTATCCCGGACATCCCCATT
GTGGACGCCCAGTGTGGGGAAGACTATGAGAGCTTCCTCATGTACAGTGATGATGTTCTACGCTCCCCTA
CTGGCAGCCAGAGGCCTAGCGTCTCCGATGACACTGAGCATCTGGTGAACGGACGGATGGACTTTGCCTT
CCCGGGCAGCGCCAACTCCCTGCACAGGATGACGGTGGCCAACACTGCCTATGGGACCCACCTGAGCCCA
CACGTGTCCCACCGGGTGCTGAGTACATCCTCCACCCTCACGCGGGACTACCACTCGCTGACCCGCACAG
AACACTCCCACTCTGCCACGCTGCCCAGAGACTACTCCACCCTCACCTCCCTCTCCTCCCACAACTCCCG
CTTGGCCCCGAGTTTGCCCAACACACCCACCCGCCTGGTGTTCTCAGCACTGGGACCCACATCTCTGAAA
GTGAGCTGGCAGGAGCCACAGTGTGAGCAGGTGCTGCAGGGCTACAGCGTGGAGTACCAGCTGCTGAACG
GCGGGGAGCTGTATCGGCTCAACATCCCTAACCCCAGCCAGACTTCAGTGGTGGTGGAAGACCTTCTGCC
CAACCATTCCTACCTGTTCCGCGTACGGGCCCAGAGCCAGGAAGGCTGGGGCCCAGAACGCGAGGGCGTC
ATCACCATTGAGTCCCAGGTGCACCCCCAGAGTCCGCTCTGCCCCCTGCCAGGCTCCCCCTTCACTTTGA
GCACACCCAGTGCCCCAGGCCCACTGGTGTTTACTGCCCTGAGCCCAGACTCCCTGCAGTTGAGCTGGGA
GCGGCCACGCAGGCCTGAAGGGAACATCCTTGGCTACGTGGTGACCTGTGAGATGGCCCATGGAGGAGAA
CCAGCCACGTTCCTGGTGGATGGGGACAGCCCCGAGAGCCGGCTGACCGTGCCAGGCCTCTGTGAGAACG
TGCCCTACAAATTCAAGGTACAGGCCAGGACCACCGAGGGCTGTGGGCCAGAGCGTGAGGGCATCATCAC
CATTGAGTCCCAGGATGGAGGCCCTTTCCCACAACTGGGCAGCCACCTTGGACTCGTCCAGCACCCACTG
CCAGGCGAGTACAGCAGCATCACCACCACCCACACCAGTACAACTGAACCCTTCCTACTGGATGGACTGA
CCCTGGGGTCCCAGCGCCTGGAAGCAAGTGGCTCCCTCACCCGCCACGTGACTCAGGAGTTTGTGAGCCG
GACACTAACCACCAGTGGCACCCTCAGTACCCAGGTGGACCAGCAGTTCTTCCAGACCTGA
>g.012759t.1 CDS=2-816	SAP30-binding protein(Sap30bp)[SwissProt]
ATGGCGGGGAAGAGGAATGTTCTGTCGTCTCTGGCAGTTTACGCGGAAGATTCAGAGCCCGAGTCCGATG
GCGAGGCTGGAGTCGAAACGGCGGGCGGCGCGGCTGAGGAGAAAGGTGGATTAGTATCTGAAGCCTATGG
AGAGGATGACTTTTCTCGCCTTGGAGGTGATGAAGATGGTTATGAAGAAGAGGAGGATGAGAACAGCAAG
CAGTCGGAAGATGACGATTCAGAGACTGAAAAACCTGAGGCTGATGACCCAAAGGATAATCCTGAAGTAG
AAAAGCGAGATCCTCAGGAATTAGTCGCCTCCTTTTCTGAAAGAGTCCGGAACATGTCACCTGATGAAAT
CAAGATCCCGCCCGAACCCCCTGGCAGGTGTTCGAACCACTTACAAGACAAGATCCAGAAGCTTTATGAA
CGAAAGATAAAGGAAGGAATGGATATGAACTATATTATTCAAAGAAAGAAAGAATTTCGGAACCCCAGCA
TCTACGAGAAGCTGATCCAGTTCTGTGCAATTGATGAGCTGGGCACCAACTACCCAAAGATCGAATTTGT
GACAGGCACCAAGAAAGGTACCACAACCAACGCCACAGCCACCACCACCACCACAGCCAGCACAGCAGTT
GCAGATGCCCAGAAGAGAAAGAGCAAGTGGGACTCCGCCATTCCGGTGACGACGATAGCGCAGCCAACCA
TCCTCACCACCACAGCCACCCTGCCAGCTGTCGTCACGGTGACCACCAGTGCCAGTGGCTCCAAGACCAC
TGTGATCTCTGCCGTGGGCACCATCGTGAAAAAGGCCAAGCAGTGA
>g.012760t.1 CDS=2-2679	ATP-dependent DNA helicase hus2/rqh1(rqh1)[SwissProt]
ATGAGCGCTCACCCTTTTGACCGTGAACGTCGAGTCCGGAGCACGCTGAAGAAGGTCTTTGGGTTTGACT
CTTTTAAGACACCTTTACAGGAGAGTGCGACCATGGCTGTAGTGAGAGGTGACAAGGATGTCTTTGTGTG
CATGCCCACGGGGGCAGGAAAATCCCTCTGCTATCAGCTCCCTGCTCTGTTGGCCAAAGGCATCACCATC
GTAGTCTCTCCACTCATTGCTTTGATTCAGGACCAGGTGGACCACTTGCTGGCCCTGAAGGTACGAGTGA
GTTCCCTGAACTCCAAGCTCTCAGCACAGGAGAAAAAGGAGCTGCTTTCTGATCTAGAGCGAGAAAAGCC
ACAGACCAAACTTCTGTACATCACACCAGAGATGGCAGCCTCACCTTCCTTCCAGCCCACCCTGAACTCA
CTGGTGTCCCGCCACCTGCTCTCCTACCTGGTGGTGGATGAAGCTCATTGTGTTTCTCAGTGGGGGCACG
ACTTCCGTCCTGACTACTTGCGTCTAGGTACCCTCCGTTCCCGCCTAGCACATGCCCCATGTGTAGCTCT
GACCRCCACAGCCACTCTCCAAGTCCAAGAGGATGTGTTTGCTGCCCTCCACCTGAAGCAACCAGTTGCC
ACCTTCAAGACTCCCTGCTTCYGGGCCAACCTCTTCTATGATGTGCAGTTCAAAGAACTGCTTTCTGATC
CCTATGGGAACCTGAGGGACTTCTGCCTTAAGGCTCTTGGACAGAAGGCTGATAAAGGGTTGCTGTCTGG
CTGTGGCATTGTTTACTGCAGGACCAGAGAGGCTTGTGAACAGCTGGCAACAGAGCTCAGTTACAGAGGT
GTGAATGCCAAGGCTTACCACGCAGGGCTGAAGGCTTCTGAAAGAACACTGGTGCAGAATGAGTGGATGG
AGGAGAAGGTGCCTGTCATTGTTGCAACCATTAGTTTTGGGATGGGAGTGGACAAAGCCAATGTCAGGTT
TGTCGCCCACTGGAATATTGCCAAGTCTATGGCTGGGTACTATCAAGAGTCTGGCCGGGCAGGCAGAGAC
GGGAAGCCTTCCTGGTGCCRTCTCTATTACTCCAGGAATGACCGGGACCAAGTCAGTTTCCTGATCAGGA
AGGAAGTAGCAAAACTCCAGGAAAAGAGAGGGAACAAAGCATCTGATAAAGCTGCTATCTTGGCCTTTGA
TGCCCTGGTCACCTTCTGTGAAGAATTGGGGTGCCGCCATGCTGCCATTGCCAAGTACTTTGGGGATGCG
CCCCCTGCCTGCACCAAGGGCTGTGACCACTGCCGGGACCCTGCAGCCCTGCGGAAGCGACTGGATGCCT
TGGAGCACAGCAGCAGCTGGAATAAGACTTGCATCGGGCCTTCCCAGGGGAATGGCTTTGACCCTGAGCT
GTATGAGGGAGGCCGTCGGGGCTATGGGGGCTTCAGCAGGTATGATGAAGGTTCTGGAGGCAGTGGGGAC
RAGGGCAGAGACGAGGCCCACAAGCGGGAATGGAATCTCTTCTACCAGAAACAGATGAGCCTACGCAAGG
GCAAAGACCCCAAGATAGAAGAATTTGTACCCCCAGATGAGGACTGTCCCCTGAAAGAGGCTTCTAGCAG
GAAGATCCCTAGACTCACTGTGAAGGCCCGTGAGCACTGCCTGGGGCTTCTGGAGGAGGCTCTGAGCAGT
AACTGCCAGGCCACAAGTACCACCCATGGCCCTGATCTCCAGGCCAAGGCTGTGGAGCTGGAACATGAGA
TGTTCCGAAATGCCAAGATGGCCAACCTGTACAAGGCCAGCGTGCTGAAGAAGGATGAGGACTGCAGCAA
GGCCCTCCCTGGGCCCAGAGCAGAGGCTCCTGGAAGCAGTGTTCATTGTGGAGGATCCTCCCCTGAGAGG
ATGGGGAAAAGCCCCTCCAAGGGTGGTCCCCTTGCCAAGGCCCGGGCCAGTAAGAAGCAGCARCTCCTAG
CYGCAGCGGCCCTCAAGGATTCTCAGAACATCACCCGCTTCTGCCTAAGGGCCARKAGCCCGTCCCCCCT
CACCTCAGCCCCAGGGGCGGAAGATGCCRGCCCTGGCCCTTCRTGTGAGGGAATGCGGGGACCCCCAGCA
GCCCCAGAGAAGTGCGCAGGGGAGGAGGATGGAGCCCTGGGGTGTTTGGCTACGSACCCCMAGACCAAGG
AGTGTACCAGGGAGAGGCCAAGAGCCTGCACACTTGGAGACCAGGGGTCCCCTGAAGGCCAGCCCATCCC
CACAGAGGAGACCCCCAGGGGCAAGCGGCCCAGACCCCAGCAGGAGAACCTAGAGAACCAGACTCAGAAG
AGGCCTCGCCCCTCAGCCAATGCCTCCGTCTTAGCTRAGGCCAAGGACAGCGTCCYGGCCTGGAATCAGG
ACACCTTGAACCCCATGGCCCAAGGCTCCTGCCTTCTCCCAGCCCCTGGCATCTCTCTTAAGGAGGCTGC
AAAYGTTGTGGTCAAATGCCTGACCCCTTTCTACAAGGAGGGCAAGTTTGCATCCAAGGAATTGTTTAAA
GCCTTCGCCCGCCACCTCTCACACTCGCTGACTCAGAAGGCCTCTCCTGGAAGGAGTGTGAAGGAAGAGG
CCCAGACTTTCATCAAGCAGTTTTTTCACRGTCGGGCCCGGTGCGAGAGTGAAGCTGACTGGCATGGCCT
GTGTGACCCACAGAGATGA
>g.012762t.1 CDS=2-7404	.
ATGAGCTTGGGCCTGTGCTGCCCTCCCCCACAGCTGGAATGGGGCTCCACACTCAGCACCATGCGGCGGT
TCCTGAGGCCAGGGCACGACCCTGCGCGGGAGAGGCTCAAGCGGGACCTCTTCCAGTTTAACAAGACGGT
GGAGCATGGCTTCCCACACCAGCCCAGCGCCCTTGGCTACAGCCTATCTCTGCGCATCCTGGCCATTGGC
ACCCGCTCTGGAGCCGTCAAGCTCTATGGTGCGCCAGGGGTGGAGTTCATGGGGCTCCACCGAGAGAACA
ATGCTGTGGTACAGATCCATTTCCTACCTGGCCAGTGCCAGCTGGTCACCCTGTTAGATGACAACAGCCT
GCACCTGTGGAGACTGACAGTCAAAGGCGGTRTGTCGGAGCTGCAGGAAGATGAGAGTTTCACACTGCGT
GGCCCCCCAGGGGCTGCCCCCAGCGCCACACAGATCACCGTGGTCCTGCCACATTCCTCCCACGAGCTCC
TCTACCTGGGCACTGAGAGYGGCAACGTTTTCGTGGTGCAGCTGCCGGGCTTCCACATGCTGGAGGASCA
GACCATCACCTCGGACGCCGTGCTGCAGTGGTTGCCCGAGGAGGCCCGCCACCGGCGGGTGTTTGAGATG
GTGGAAGCTCTGCAGGAGCACCCCCGTGACCCCAACCAGATCCTCATCGGCTACAGCCGGGGCCTCATCG
TCATCTGGGACCTGCGGGGCAGCCGCGCACTCTGCCATTTCCTCAGCAACCAGCAACTGGAGAATGTCTG
CTGGCAGCGGGACGGCCGCCTGATTGTCAGCTGCCATTCCGACGGCAGTTACTGCCAGTGGCCTGTGTCC
AGCGACGCCCAGCAACCGGAGCCCCTGCGCAACTGTGTGCCTTACGGTCCTTTTCCTTGCAAAGCTATTA
CCAAAATCTTCTGGCTGACCACCAGGCAGGGGTTGCCCTTCACCATCTTCCAGGGGGGCATGCCACGGGC
CAGCTATGGGGACCGCCACTGCATCTCGGTGGTCCACGACGGCCAGCAAACGGCCTTTGACTTCACCTCC
CGCATCATCGACTTCACGGTCCTCACTGAGGCGGACCCTGYGGCAGCCTTTGACAACCCCTATGCCCTGG
TGGTGCTGGCCGAGGAGGAGCTGGTGGTGATCGACCTGCAGACGACTGGTTGGCCGCCAGTCCAGCCTCC
CTACCTGGCCTCCCTGCACTGCTCCGCCATCACCTGCTCCCACCACGTCTCCAACATCCCCCTGAAGCTG
TGGGAGCGGATCGTTGCTGCGGGCAACCAGCAGCAGACACACTTCTCCACCATGGAGTGGCCCATTGATG
GTGGCACCAGTCTGGCCCCAGACCCTCCCCAGAGGGACCTGCTGCTCACAGGGCACGAGGATGGCACAGT
GCGGTTCTGGGACGCCTCCGGTGTCTGCTTACGACTGCTGTACAAACTGAGCACGGTCCGGGTGTTCCTC
ACCGACACAGACCCCAATGATAACCTCAATGCCCAGGGTGAGGATGAGTGGCCCCCACTCCGCAAGGTGG
GCTCCTTCGACCCCTACAGTGATGATCCCAGGCTGGGCATCCAGAAGATTTTCCTCTGCAAATACAGTGG
CTACCTGGCTGTGGCAGGCACGGCGGGGCAGTGCCAGCCCCCGGCTGTGGTCACCTCCTTGGCCTTGCAC
TCTGAGTGGCGGCTTGTGGCCTTCGGCACAAGCCATGGTTTTGGCCTCTTTGACCACCAGCAGCGGCGGC
AAGTCTTTGTCAAATGCACGCTGCACCCTAGTGACCAGCTAGCTTTGGAGGGCCCGCTGTCCCGAGTGAA
GTCCCTAAAGAAATCCCTGCGCCAGTCCTTCCGCCGGATTCGTCGGAGCCGAGTGTCCAGCCGGAAGCGG
CGACCAGCTGGTCCCCCTGGAGAGGTGCAGGAGGGGAGCGCCAGGGCCGAGCGGGTGGGTGTGCAGAATA
TGGAGCTGGCGCCCGTGCAGCGGAAAATTGAAGCTCGCTCAGCAGAGGACTCCTTCACGGGCTTTGTCCG
GACCCTCTACTTCGCCGACACTTATCTGAGGGACAGCTCCCGCCACTGCCCCTCTCTGTGGGCTGGCACC
AATGGAGGTGCTGTCTACGCCTTTGCCCTGCGCGTGCCCCCCGCCGAGCGGAGAATGGATGAGCCCGTGC
GGGCAGAGCAGGCCAAGGAGATCCAGCTGATGCACCGAGCACCCGTGGTGGGCATCCTGGTGCTGGACGG
ACATAGCGTGCCCCTTCCTGAGCCCCTGGAGGTGGCGCATGACCTGTCAAAGAGCCCCGACATGCAGGGA
AGCCACCAGCTGCTTGTGGTGTCAGAGGAGCAATTCAAGGTGTTCACGCTGCCCAAGGTGAGTGCCAAGC
TGAAGCTGAAGCTGACCGCTCTGGAGGGCTCGCGGGTGCGGCGGGTCAGCGTGGCCCACTTCAGCAGCTG
TCGAGCCGAGGACTACGGGGAGCACCACCTGGCYGTCCTCACCAACCTGGGCGACGTGCAGGTGGTCTCG
CTGCCCCTGCTCAAGCCCCAGCTTGCGAAGAGCCCGGCTCCCGGGGACGCCTCGGAGGACGAGGACCGGA
CTCCGGATCCCAAGTTCGCCGTCGTGTTCCCCAGGATCCACAGGACTGGGAGGGCGTCGAGCAGCCGGAG
CTCAGAGGACGCGTCCGCGGACGCCCCACCCGCGGAGGGGCACGTCCGGCCTTGTGCAGGAGCCTCGGGA
GACAGTGAGGGGCGCGGGGCGAGTGGACAAAGTGGGGCCGGGTCCCCCCGAGGGTCTCTCCTCGGCCCTC
CTGCCCACGACGAGCCCCCACTCGACGAGAGCGGCTCCAGCAGCGGGGCGGAGCCCGAGACCTTGGGGGC
CGAGGCCCGGGTCCACTGGGCCCAGAGCTCAGAACCCCGCCAGGACCCTGGGCTTGGCGCCGACGCGCTG
CTGCCCAGACTCACCTTGGAGACCCGCGTGCGGTGGGAGAGGAGCCCCGGGCCCTGCGGGTCCCCGAGGG
AGCGGTGGGAGCCCGAGGACGAGACCGAGGAAGCGCTGGAGAGGGACCTGGAGCTGAGCCTGGGGCCCGG
CCTGGAGCTGCCGCCCGCCCTGGACGCTGAGGGCAGGAGCCCTGGGGAAGGTCTGGAAGACACGGAGGAC
CTGGCTCTGCTGCGACACATTTTGGCCATCGTGGTATCAGCCTATAGCCTGTCGCAGAGCACCGGGCAGG
GCACATGCATTCTCCTCAGTGGGCACAGTGGCTCCGGGAAGACAGAGGCTGCCAGCAAGATCGTGCAGTT
CCTCAGCAGCCTGGCACAGGAGCAGACAAGGGACAGAAGATGTCAGCTGGATGGCGTGCTGCTCCTGCTC
AGCAGCTTTGGCCACGCCAAGACAGTCCTCAATGCCAACGCCAGCCGCTTTGGCCAGGTCTTCTGCTTCT
GCCTGCAGCGGCCCAGGACCGGACCACTACTCCCCCTAAGCCAGTCCTTCTCCCCAAAGGCCCAGGCTGA
GCGGAGCTTCCATGTGTTCTATGAGATGCTGGCAGGGCTAGACCCTGTGGAACGGGAGCAGCTCTCCCTC
CAGGGGCCAGAGACCTACTACTACCTCAACCAGGGCCAGGCCTGCAGTCTCCAGGGTAAGGACGACGCCC
AGGACTTTGAAGGACTGCACAAAGCCCTGCAGGTCATATGCCCCGAGGAGGTGACTGCCACCTGGGCCGT
GCTGGCCGCCATCCTGCACCTGGGCAACATTTGCTTCTCTTCCTCAGAGGCCCTGAGGGTGAATGGCCTG
GAGCAGCTGTGTAATAACCTTGCCAGCGAGCGCCTGCAGCTCTTCTCCAGCCAGATGCTTCTGGCCCAGG
AGGAGGAGGTGTGTCGGCGAGAGCTGCTGTCCTGGGTGCCCATTCCCCAGCCCGTGCGGGAGACCTGCCT
GGACCTCCTCATAGACCAGCCTCACAGCCTCCTGAGTATCCTGGATGCCCAGACATGGCTGTCACAGAAG
CCCCCGGCCTCCCCCGCAGCTCTAAGCCCCTTGACTCCAGCTCTCGTTGGCTCTGTTCCATGGCCACAGC
TTCCAGGCCTTTTTGACGTGGGACACGTGGCAGAGCAGCTGCACCAGGCGGGTGTCCTGGAGGCCGTGTA
CGCCCGAAGTGCCAACTTTCCTGTCCGTGTGGCCTTTCAGGCCTTCCTGGCCAGGATCAAATCCATGGTC
TTTGGAGAAGTTTATGGTCCTGGGGGCCGGCAGCAAGCCTTGGCTGAGAGCATCACCGAGTCCATGCCCC
CCGAAGTTCCTGCCCGGCCCCACCTGACCCTCCCGCCTGACATCAACCAGTTCCTGTTCTCCAGCTTCAT
CTCCACGAACTTTCTGGACCCAGTGCTGCCCAGCCCTGGACAGCCGCTGGCCAAGCCCCTGACCCGGCTG
GATGGTGAGAACCCTCAGCATGCCCTGGACATCAACAAGGTGATGCTGCGGCTCCTGGGGGATGGGTCCC
TGGCCCCATGGCAGGAGCAGACCATGGGTGAATACCTGGTGCGACAGGGGCAGCGCTGGCCAGGGCTGCG
GGACGAGATCTTCAGCCAGCTTGTGGCCCAGATCTGGCACAACCCGGACGAGCAGCAGAGCCAGCGCAGC
TGGGCCCTCATGGCCATCCTGCTGAGCGCCTTTCCCCCCATGCCCACCCTACAGAAGCCACTACTGAAAT
TTGTGTCTGACCAGGCCCCCAGAGGCATGGCAGCACTGTGCCAGCACAAGCTGCTGGGGGCCATGGAACA
GACGCATCTGGCCCCCAGGATGGCACGAGCCTACCCACCCACCCAACTCGAGTGGACGGCTGGCTGGCGG
CGGGGCCGCATGGCGCTGGACATCTTTACCTTCAATGGTGAATCTCGGGGCTCAGGGAACCTGGATGGCT
TCCTGGACCACCTCTTCCAGCCAGTTCTCTCCCCAAGCCACAGCGATCTGGAGCAAGGCTGGGCTCTGAG
CAGCCGCATGAAGGGAGGGGGGGCCATTGGGCCCATGCAGCAAGGCAGCTACCCCATGGGGATGGTGCAG
ATGCCTGGATACCAGCCAGCCATGATGCCTGCACCCATGCCTATGATGCCAGCGATGGGCGCGGTCCCTG
CCATGCCAGCTATGGTGGTGCCACCACAGCCACAGCCGCAGCCGCAGCCGCAGCCGCAGCCGCAGCCCCT
GCTTCCCAGTGTGGACCAGAGGCAGCTCGCCATCCAGCAGCAGAACTTCATCAACCAGCAGGCGCTCATC
CTGGCCCAGCAGATGACCACCCAGGCCATGACCCTGTCGCTGGAGCAGCAGACACAGCAGCGCCGGCACC
AGGCTCAGACCCGGGCCCAGGCCAAGGCCCAGGCCCCTGGAACTGCTTCCCCGAACTCACCCCCAGCCGT
CGCCCCCAAGCCCAAGAAGCCCATGGCCCCGCAGGAGGAGCCAGAGCATGAACCAGAATCGGAGATCTCA
CAGGAGGCCCAAGAGAAGCCCTGGCAGTCCAAGAGCTTCCGGCAGAAACAGGACTTTTTCCAGAAGATGG
AGCCATCCCCGCCGCCTCCCCCCATAGTAAAGAAGCCAGTGACGCAAAGTAAGGCCAAAGCTGCACAAGA
GGCTGAGGCTAAGCCGGSGGCCTGGGAGGCGGAGCCTGCTGTCGCTCCTAAGCCAGAGTCCCGACAGCGG
GCAGAGCCGAGCAGGGAGATCCGGAACATCATCCGCATGTACCAGAGCCGCCCAGGCCCTGTCCCTGTGC
CAGTGCAGCCATCCAGGAAGCCCTCAAAAATGTTCCTGAAGAAAAACAACCCTAAAGATGAGGCTCTGGC
TAAGCTGGGGATCAGCAACACCCATGTCCCCACGTCGATCCTGAAGGACACCTTTGCCAAGTCCTGCATC
CGGATCACCGAGGATGAGCGGAGCAAAATGAAAGACCTGCTGGAAGACCTGGAGGTGGGCCTGGACTCGC
TGGATACCACCGAGGACAATGTCAAGAAGCGCATCGTGGTGGCTGCTAGGGACAACTGGGCCAATTACTT
CTCCCGAATTTTCCCTGTCTCGGGTGAGAGCAGCAGTGATGTGCAGCTGCTGGGCGTGTCCCACCGGGGG
CTGAGACTGCTCAAGGTGACCAAAGTCCCCAGCTTCCACCTCAACCAGCTGAAGACCCTCTGCTCATACA
GCTATGCTGAGCTGCTGGGCATCGAGTGCCGGGGCAGCTCCACCCTGGAGCTGTCGCTGAAGAGCGAGCA
GCTGGTGCTGCACTCGGCGCGGGCGAGCGCCATCAAGGCCATGGACTCCGGCTATGTCGTCGCCCTACGC
AGCTACATCACCGACAACCACAGCCTCCTGAGCTTCCACCGTGGGGACCTCATCAAGCTGCTGCCGGTGG
CCACCCTGGAGCCCGGCTGGCAGTTTGGCTCCACTGGCAGCCGCTCTGGACTCTTCCCTGCCGACCTAGT
TCAGCCAGCGGCGGCTCCAGACTTTTCCTTCTCGCCTGAGAGGAGCGGCCGGCACCAGAGTCAGCTGCAG
CCCAGGGAGCCGGGGCTGGCTCCCTGGGACGGGGCCGTGGAGGCACACAGTGAGGACTCCATCGCCTACG
CCTCCCTGTCCATCGACTCCCACAGCTACACCATGCAGGAATTYGCCCTGTGCCACTTCCGGAAGCCCCA
GGCCTTGCTGGACCAGACAGATGGACTTGCTAAGGACATGGCCATGGCCAGCCTGGTACAGTACACCAAG
GCTCCCATTCAAGAATCACTCATCAGCCTCAGTGATGAGGACACAAACAAGCAGGCTGTGGAAAGCTTCC
GGGTTCTGATGCAATTTATGGGGGACCAGCCTAAGCCCCGGGGCAAGAATGACTTGGAGCTCCTTTATGA
GCTGCTKAAGCTATGCCGGGAGGAGAAYCTCAGGGATGAGATTTACTGCCAAGTCATCAAGCAAGTCACC
TGTCACCCTCAGCCCCCCCACCTATATGCCCAGGTGGCGGCAGAAGTGCTGGAGGAGCTGTGTCGGCAAA
TGGGCATCACGGACCCCCAGGAAATGCAAGAATTTGCCCTCTTCCTCATCAAAAAGGAAGGCGAGCTGGT
GCGGCCCCTGCTGCCCCACGAGTACCTCAACAGCGTGGTGGAGCAGGACACAAGCCTGCACAGCCGGCGG
CTCATCTGGGAGACCCCACTGCATTTCGACAATCCCATCTACATCACCACGCACTACAAGCAGAAACAGT
GCTGCTCCATCACCCTGAAGGACCTGCACCGGCTCCACCTGCTGAGCCCCCTGGAGAGTGAGGGACCCCC
TGGCCTGGAACTCAACTATGGCTCTGCCGACAACCCCCAGACCATCTGGTTTGAGCTGCTGAAGGCCCAC
GAACTGATGCACACCATCGTCTTCCTGACGGACAGAGGCCTTCCTTCCAAGTAG
>g.012770t.1 CDS=2-837	tRNA-splicing endonuclease subunit Sen54(TSEN54)[SwissProt]
ATGGAGCCCNNNNNNNNNNNNNNNNNNCAGAAGCTGCCTCAGCGCTCGCATGGGCCCAAGGACTTCCTCC
CCGACGGTTCGGCCTCCCAGGCCGAGCGGCTGCGCGTGTGCCGCGAGGAGCTCTGGCAGCTGCTGGCGGA
GGAGCGCGTGGAGCGCCTGGGCAGTTTGGTGGCTGCCGAGTGGAGGCCGGAAGASGGCTTCGTGGAATTG
AAGTCTCCAGCGGGTAAATTCTGGCAGACCATGGGCTTCTCGGAACAGGGCCGCCAGCGGCTTCACCCCG
AAGAGGCCTTGTACCTGCTGGAGTGTGAGGCCTACCAGCTACTGCTGACTGAGGACGCTGTGACTTTTCT
GCAGTACCAGGTATCTGCCACCCTCTCCCAGGAGAGGAGCCAYCCATCCATTGAATCAGGTGCTAGACAC
CACCACCTGAAGAGACTGGGCTATGTGGTTCGACGATTCCAACCAAGCTCCATCCTGTCCCCTTATGAGA
GACAGCTGAACTTGGATGGCAGTGCCCAGTGCCTAGAGGATCAGAATGGCAAAAGGAAGAGAAGGAGCTC
CAGCTTTCGGCTGCTGGAGAAGTCTGGGGGCTTGGAGATCAGCTTTGACATTTATCAGGCCGATGCCGTG
GCCACATTCCGAAAGAATAACCCCGGCAAACCCTACGCCCGGATGTGCATTAGTGGATTTGATGAGCCAG
TTCCAGACCTCTGTACCCTCAAGCGGCTGTCCTACCAGAGTGGGGATGTTCCTCTGATCTTTGCCCTGGT
GGATCATGGAGACATCTCCTTCTACAGCTTCAGGGACTTCAAGCTGCCCAGAGATCTGGAACACTAA
>g.012774t.1 CDS=2-1875	Caskin-2(CASKIN2)[SwissProt]
ATGGGTCGTGAACAGGACCTGATCCTCGCCGTCAAGAACGGAGATGTGACTGGTGTGCAGAAACTTGTGG
CTAAGGTCAAGGCCGCAAAGACAAAGCTCCTCGGCTCCACGAAGAGACTCAACGTCAACTATCAGGATGC
TGATGGATTCTCTGCTCTCCATCATGCCGCCTTGGGGGGCAGCCTGGAGCTCATAGCCTTGCTGCTGGAG
GCTCAGGCCACTGTTGACATCAAGGACAGCAATGGCATGCGCCCACTGCACTACGCAGCCTGGCAGGGCC
GGCTGGAGCCAGTGAGGCTGCTGCTGCGTGCCTCTGCAGCCGTCAACGCCGCCTCGCTGGATGGGCAGAT
CCCACTGCATCTGGCTGCCCAGTATGGACACTATGAAGTGTCAGAAATGCTCCTCCAGCATCAGTCCAAC
CCATGCCTGGTCAACAAGGCAAAGAAGACACCCCTGGATCTGGCCTGTGAGTTTGGGCGGCTCAAGGTGG
CCCAGCTGCTACTGAACAGTCACTTGTGTGTGGCGCTGCTGGAGGGTGAGGCCAAGGACCCGTGTGACCC
CAACTACACCACACCCCTGCACTTGGCTGCCAAGAATGGCCACAGAGAGGTCATCAGACAGCTCCTTAGA
GCGGGGATTGAGATCAACCGGCAGACCAAGACCGGCACGGCGCTCCACGAAGCCGCACTGTACGGCAAGA
CGGAGGTGGTACGGCTGCTCCTGGAGGGCGGGGTGGACGTGAACATTCGGAACACGTATAACCAGACAGC
ACTGGACATCGTGAATCAGTTCACCACCTCCCAGGCCAGCCGAGAAATCAAGCAGTTACTGCGGGAGGCC
TCAGGGATCCTGAAGGTGCGAGCGCTCAAGGATTTCTGGAACCTCCACGATCCCACTGCTCTCAATGTCC
GGGCAGGGGATGTCATCACGGTGCTTGAGCAGCATCCCGATGGCCGCTGGAAGGGCCACATCCATGAGAG
CCAGAGGGGCACGGACCGTGTGGGCTACTTCCCCCCAGGCATTGTGGAGGTGGTCAGCAAGCGGGTGGGC
GTCCTCGCACCTCGCCTCCCATCTGCTCCCACCCCCCTGCGCCCAGGCTTCTCTCGGACACCACAGCCCY
CTGCTGATGACCCCTTACACCCTTTAACCTATGGCCAGCTTCCTCGGGTGGGCCTCAGCCCAGACAGCCC
AGGTGACAGGAATAGTGTAGGCAGTGAGGGCAGCGTGGGCAGCATCCGCAGTGCCGGCAGCGGGCAGAGT
TCCGAGGGCACCAACGGCCATGGCACTGGCCTTCTTATTGAGAACGCCCAGGACGCTCAGGCCATTCATA
ACTGGCTGAGTGAGTTCCAGCTGGAAGGCTACACCGCCCACTTTTTGCAGGCTGGCTATGATGTGCCAAC
CATCAGCCGTATGACTCCTGAGGACCTGACGGCCATCGGGGTGACCAAGCCTGGGCACAGGAAGAAAATC
GCCTCAGAGATTGCTCAGCTCAGCATCGCCGAGTGGCTGCCCAACTACATCCCGGCGGACCTGCGGGAGT
GGCTGTGTGCACTAGGGCTGCCGCAGTACCACAAGCAGTTAGTGAGCAGYGGCTACGACTCCATGGGGCT
GGTGGCCGACCTCACCTGGGAGGAGCTGCAGGAGATCGGAGTCAACAAGCTCGGTCATCAGAAGAAGCTG
ATGCTGGGAGTGAAGCGGCTGGCCGAGCTGCGGCGGGGCCTCCTGCAGGGGGAGGTCCCGGTTGAAGGCG
GCGGCCGCCGGCTAGCCAGAGGCCCGGAGCTCATGGCCATCGAGGGGCTGGAGAATGGGGACGTGCCCAT
CRTGACCTGCAGTGTCTGTCGCCTTTGCCCCAGCACAGAAGCTCTTGCTGCCTGA
>g.012777t.1 CDS=2-4017	Transmembrane protein 94(TMEM94)[SwissProt]
ATGGATGTGAAGGAGAAGCGCACGGGCGAGCCACCCTTGGCCCTGGGCCTGTCTACCCGGAAGGCCCTCA
GCATCCTGAAGGAGCAGCTGGAGGCGGTGCTGGAGGGACACCTGAAGGAGCGGAAGAAATGTCTCACATG
GAAGGAGCTGTGGAGAAGCAGCTTCCTGCACCACAGTAACCGCTGCTCCTGCTTCCACTGGCCTGGAGCC
TCACTCATGCTGCTGGCTGTGCTGCTGCTGCTCGGCTGTCATGGGAGCCAGCCAGCGGGCAGCCGTGGGG
TGGAGCTGGTGAATGCCTCAGCGCTGTTCCTCTTGCTGCTTCTCAACCTCCTCCTCATTGGGCGGCAAGA
TCGGCTGAAGCGTAAGGAGGTAGAGCGGAGGCTCCGAGGGATCATTGACCAAATCCAAGATGCACTCAGG
GATGGCAAGGAGATCAAGTGGCCCGACACTATGTACCCAGACCTCCACATGCCCTTTGCGCCATCCTGGT
CTCTGCACTGGGCCTACAGAGATGGACATCTGGTCAACCTGCCAGTTAGCCTGTTAGTAGAAGGAGACAT
CATAGCCCTGAGGCCTGGCCAGGAATCATTTGCCTCTCTGAGGGGGATCAAGGATGATGAACACATTGTC
TTAGAGCCGGGAGACCTGTTTCCTCCTTTTTCTCCACCCCCTTCCCCCCGGGGAGAAGTAAAGAAAGGGC
CACAGAATCCCCAGCAGCACCGGTTGTTCCGYGTCCTCGAGACCCCAGTGATTGACAATATCAGATGGTG
CCTGGACATGGCCCTGTCCCGCCCAGTCACTGCCCTGGACAACGAGAGGTTCACGGTGCAGTCGGTGATG
TTGCACTACGCCGTGCCTGTGGTCCTGGCTGGCTTCCTTATCACCAATGCCCTGCGCTTCATGCTGAACG
CTCCTGGCGTCACATCCTGGCAGTACACCCTCCTCCAGCTACAGGAAATGCTACGATGCATTTGGGGCCA
CTTCCTGCGGGTGATCCAAGGGACATCACCGACTCTGAGCCATAGCTCCAGCCTGCTGCACAGCTTGGGC
TCCGTCACGGTCCTGTGCTGTGTGGACAAACAGGGGATCCTGTCATGGCCCAACCCCAGCCCAGAGACTG
TGCTGTTCTTTAGTGGGAAAGTGGAGCCCCCACACAGCAGCCATGAGGACCTAACAGATGACCTGTCCAC
CCGCTCCTTCTGCCATCCCGAGGTAGAGGAGGAGCCCCACGAGCGAGATGCCCTCCTGGCCGGTTCCCTG
AACACTACCCTGCACCTTTCCAATGAGCAGGAACGTGGCGACTGGCCTGGTGACGGTCCCAAGCCCCCTG
AATTCTACTCTCACCACAAAGCACACGGCCGCAACAAACACCCATCTGGCTCCAACGTGAGCTTCAGCAG
GGACACGGAGGGCGGTGAAGAAGAGCCTGGCAAGCCCGGGCTGGAGGGCGAGCCCTATGAAGCAGAAGAC
TTTGTGTGTGACTACCACTTGGAGATGCTGAGCCTGTCACAGGACCAGCAGAACCCCTCCTGCATCCAGT
TCGATGACTCCAACTGGCAGCTCCACCTCACCTCCCTGAAGCCCCTGGGTCTCAACGTGCTGCTGAACCT
GTGTAACGCCAGCGTCACTGAGCGTCTGTGCCGGTTCTCGGACCATCTGTGCAACATCGCCCTACAGGAG
AGCCACAGCGCCGTCCTGCCCGTGCATGTGCCCTGGGGCCTCTGCGAGCTCGCCCGACTCATAGGCTTCA
CCCCCGGGGCCAAGGAGCTCTTCAAGCAGGAGAACCACCTTGCACTCTACCGCCTCCCCAGTGCTGAGAT
GGTGAAGGAGACCTCACTGGGGAGGCTCTCCTGTGTCACCAAGCGGCGTCCCCCCCTCAGCCATATGATT
AGTCTCTTCATCAAGGACACCACCACGAGCACAGAACAGATGCTGTCTCATGGCACAGCCGACGTGGTCT
TAGAGGCCTGTACAGACTTCTGGGATGGGGCGGATATCTATCCGCTTTCCGGTTCTGACAGAAAGAAAGT
ACTGGATTTTTACCAGCGAGCCTGCCTGTCTGGTTACTGCTCTGCCTTCGCCTATAAGCCCATGAGCTGT
GCCCTGTCCTCTCAGCTCAATGGCAAGTGCATCGAGCTGGTGCAGGCGCCTGGCCAGAGCAGCATCTTCA
CCATGTGTGAACTGCCCAGCACCATCCCCCTCAAGCTGAGCACGCGCCGCAACAGCTGGAGCTCTGACGA
AGGGATCGGGGAGGTGCTGGAGAAGGAAGACTGCATGCAGGCCCTGAGTGGCCAGATCTTCATGGGCATG
GTGTCCTCTCAGTACCAGGCCCGGCTGGACATTGTGCGCCTCATCGACGGGCTGGTCAATGCCTGCATCC
GCTTTGTCTACTTCTCTTTGGAGGACGAGCTCAAAAGCAAGGTGTTTGCAGAAAAGATGGGCCTGGAGAC
AGGCTGGAACTGTCACATCTCCCTCACGCCTAATGGTGACATGCCTGGCTCTGAGATCCCGCCTTCCAGC
CCTAGCCATGCCGGCTCCCTGCATGATGACCTGAATCAGGGTAATGGCACAGTGTCCCGAGATGATGCGG
AAGGACTCCTCTTAATGGAGGAGGAGGGTCACTCAGACCTCATTAGCTTCCAGCCTACGGACAGCGACCT
CCCCAGCTTCCTGGAGGACTGCAACCGGGCCAAGCTGCCGCGCGGCATCCACCAGGTGCGCCCCCACCTG
CAGAACATTGACAACGTGCCCCTGCTAGTACCCCTGTTCACCGACTGTACCCCTGAGACCATGTGTGAGA
TGATCAAGATCATGCAGGAATATGGGGAGGTGACCTGCTGCCTGGGCAGCTCTGCCAACCTGAGGAACAG
TTGCCTTTTCCTCCAGAGTGATATCAGCATTGCCCTGGATCCTCTGTACCCATCCCGCTGCTCCTGGGAG
ACCTTTGGCTACGCCACCAGCACCAGCATGGCCCAGGCCTCGGATGGCCTTTCTCCCCTCCAGCTCTCAG
GGCAGCTCAACAGCCTGCCCTGCTCCCTGACCTTTCGCCAAGAGGAGACCATAAGCATCATCCGGCTCAT
TGAGCAGGCTCGGCACGCCACCTACGGCATTCGCAAGTGCTTCCTCTTCCTGCTGCAGTGCCAGCTGACT
CTCGTGGTCATCCAGTTCCTCTCTTGCCTGGTTCAGCTGCCACCGCTGCTGAGCACCACCGACATCCTGT
GGCTGTCCTGCTTTTGCTACCCTCTGCTCAGACCTGTCCTCATTCCTAAAATTCCCCAAAGGCTTCTTCC
CAAGTGGGAATCGGGGGACAGAGGGTCACAGCCACCACCCTTCACCAAGTCCCTCCTTTTCAGCATCTCT
CTGTTGGGGAAGCCGCCCCACAGTTCCATCATGTCTATGGCCACAGGAAAGAACCTTCAGTCCATTCCTA
AGAAGACCCAGCACTACTTCCTCCTCTGCTTCTTGCTCAAATTCAGCCTCACCATCAGCTCGTGCCTCAT
CTGCTTTGGCTTCACGCTRCAGAGCTTCTGTGACAGCTCCCGAGCCCGCAACCTCACCAACTGCTCTTCC
ATCATGCTGCCCAGCCATGCTGACACAGCTCCGGCCTGGTTTGATGATTTTGCCAATGGGCTGCTGACGG
CTCAGAAGCTCACGGCCGCCCTGATCGTCCTGCACACAGTCTTCATTTCTATCACCCATGTGCATCGCAC
CAAGCCCCTGTGGAGAAAGAGCCCCTTGACAAACCTCTGGTGGGCCGTGACGGTGCCTGTGGTCCTCCTG
GGGCAGGTGGTCCAGACAGCAGTGGACTTGCAGCTGTGGACGCACAGGGACAGCCAAGTCCACTTTGGCC
TGGAGGACGTGCCTCTGCTGACGTGGCTCCTGGGCTGCCTCTCCTTGGTCCTTGTGGTGGTCACCAATGA
GATCGTGAAGCTGCATGAGATTCGGGTCCGGGTTCGCTACCAGAAGCGGCAGAAACTGCAGTTTGAAACT
AAGCTGGGCATGAACTCCCCCTTCTGA
>g.012844t.1 CDS=2-654	Protein E(sev)2B(drk)[SwissProt]
ATGGAAGCCATCGCCAAATATGACTTCAAAGCCACTGCTGACGATGAGCTGAGCTTCAAGAGGGGGGACA
TCCTCAAGGTTTTGAATGAAGAATGTGATCAGAACTGGTACAAGGCAGAGCTCAACGGGAAAGATGGCTT
CATTCCCAAGAATTACATAGAAATGAAACCACATCCGTGGTTTTTTGGCAAAATCCCCAGAGCCAAGGCA
GAAGAAATGCTTAGCAAACAGCGGCATGACGGGGCCTTTCTCATCCGAGAGAGTGAGAGTGCCCCYGGGG
ACTTCTCCCTCTCTGTCAAGTTTGGAAATGATGTGCAGCACTTCAAGGTGCTCCGAGATGGAGCTGGGAA
GTATTTCCTCTGGGTGGTGAAATTCAATTCTCTGAACGAGCTGGTCGATTATCACAGATCTACATCCGTC
TCCAGAAACCAGCAGATATTCCTCCGGGACATAGAACAGGTGCCACAGCAACCGACGTACGTCCAGGCCC
TCTTTGACTTTGATCCCCAGGAGGATGGAGAGCTGGGATTCCGTCGGGGAGACTTTATCCACGTCATGGA
TAACTCAGACCCCAACTGGTGGAAAGGGGCCTGCCATGGGCAAACYGGCATGTTTCCCCGCAATTACGTC
ACCCCTGTGAACCGGAACGTCTAA
>g.012881t.1 CDS=2-1677	Mitochondrial thiamine pyrophosphate carrier 1(TPC1)[SwissProt]
ATGGTCGGCTATGACCCCAAAGCTGATGGCAGGAATATTTCCAGTTTTGAGGTGGCTGTTGCTGGCTCTG
TGTCTGGACTTGTCACTCGGGTGATGATCAGCCCCTTGGATGTCATCAAGATCCGTTTCCAGCTTCAGAT
TGAACGCCTGTCTCGCAGTGACCCTGGTGCAAAATACCATGGGATCCTACAGGCCGGGAGACAGATCTTG
CAGGAGGAAGGCCCCACAGCATTCTGGAAAGGACATGTCCCAGCCCAGCTTCTCTCTATAGGCTAYGGAG
CTGTCCAGTTTCTGTCATTTGAACTCCTGACCGAGCTGGTGCACAGAGCCACCAAGTACGATGCCCGTGA
CTTCTCAGTGCACTTCGTGTGTGGCGGCCTGTCTGCCAGCGCAGCCACCCTCGCTGTGCATCCTGTGGAT
GTGCTGCGTACTCGCTTTGCAGCTCAGGGTGAGCCCAAGGTGTATAAAACCCTTCGAGAAGCCGTGGTGA
CCATGTATAGGACCGAAGGCCCCTTGGTTTTCTACAAAGGCTTGAACCCCACCTTGATTGCCATCTTCCC
TTACGCCGGATTCCAGTTCTCCTTCTACAGCGCCTTGAAGCACGTGCATGAATGGGTCATTCCCACCGAG
GGAGCAAACAGTGAGAACCTCAAAAACCTGCTCTGTGGCAGTGGAGCTGGAGTCATCAGCAAGACCCTCA
CGTACCCCCTGGACCTCTTCAAGAAACGGCTGCAGGTTGGAGGGTTTGAGCGGGCCCGAGCCACCTTCGG
GCAGGTCCGCAGCTATAAGGGCCTCCTGGACTGCGCCCGGCAGGTGCTGAGGGAGGAAGGCCCCAGGGGC
TTCTTCAAGGGCCTGTCTCCCAGCCTGCTGAAGGCCGCTCTCTCTACCGGCTTCGTGTTCTTCTGGTCTG
AGACCCTGAATCCTGAAGCTTCCCTGCTCCTGGCTGCTGATTATGAAGGTGCTGTCATTAGTCCCACCTC
TGTAAAGAGCTGTGGGGGCTGGATGGTCATGGGGGAGCCTGGTAGAGAGGAGTATAAAATCCAGTCTTTT
GATGCAGAGACTCAGCAGCTGCTGAAGACAGCACTCAAAGAGCCAGGTGCTGTGGACTTGGAAAAGGTGG
CCAACGTGATCGTGGACCATTCTCTGCAGGACTGTGTGTTCAGCAAAGAAGCAGGACGCATGTGCTATGC
CATTATTCAGGCTGAGAGCAAGCAAGCAGGCCAGAGCGTCTTCCGACGGGGACTCCTCAACCGGCTGCAG
CAGGAGTACCAGGCTCGGGAGCAGCTGCGAGCCCGGTCCCTGCAGGGCTGGGTCTGCTATGTCACCTTTA
TCTGCAACATCTTTGACTACCTGAGGGTGAACAACATGCCCATGATGGCCCTGGTGAACCCTGTGTATGA
CTGCCTCTTCCGGCTGGCCCAGCCCGACAGTCTGAGCAAGGAGGAGGAGGTGGACTGCCTGGTGCTGCAG
CTGCACCGGGTAGGGGAGCAGCTGGAGAAGATGAACCGACAGCGCATGGATGAGCTCTTTGTCCTGATCC
GGGACGGCTTCCTGCTCCCCAGCGGCCTCAGCTCCCTGGCCCAGCTGCTGCTGCTTGAAATCATCGAATT
TCGGGCAGCTGGCTGGAAGACGACCCCGGCTGCCCACAAGTATTACTACAGTGAGGTCTCCGACTAG
>g.012883t.1 CDS=2-687	28S ribosomal protein S7, mitochondrial(MRPS7)[SwissProt]
ATGGCGGCCCCCGCGGTGACGGCTGCGGGAGGGTGGCCGGTCCTGGCGCTGAGCCTGCGGAGTGCTGTCC
GGCGGCTTCCAGGGCTAACCCAGGTGAGGTGGAGCCGCTATGGTCCCGAATACAARGATCCACGGATTGA
CAAGGAGTATTACCGTAAGCCGTTGGCAGAGTTGACGGAGGAAGAGAAGTATGAACAGGAACTCAGGAAG
ACCCAGCTTATCAAAGCTGCTCCAGCAGCGAAAACAAGCTCTGTGTTTGAAGACCCCGTGATCAGCCCAG
GTTTTGATCTCAGAGTCACTCTTGAAGCTGTGAAAAGGAAGCAGTTTGAGAAGTACCATGCTGCTTCTGC
AGAGGAACAGGCCACCATCGAACGCAACCCCTATGTCATCTTCCACCAAGCACTGCAAAACTGTGAGCCC
GTGATAGGGCTGGTACCCATCCTCAGAGGGGGCCATTTTTATCAGGTCCCTGTGCCACTTGCTGATCGGC
GTCGTCGCTTCTTGGCCATGAAGTGGATGATTAAGGAGTGCAGGGAGAAGAAGCACCGGCGGATGCTGAT
GCCGGAGAAGTTGTCACAYGAGCTGCTGGAGGCTTTTCACAACCAGGGCCCTGTGATTAAGAAGAAGCAT
GACATGCACAAGATGGCTGAGGCCAACCGTGCCCTGGCTCACTACCGCTGGTGGTAG
>g.012893t.1 CDS=2-1227	ADP-ribosylation factor-binding protein GGA2(GGA2)[SwissProt]
ATGGTCTTCCACTTTGCTCTGTCCCAAGATAAGGCCACCAATCCTTCCAACCGCCAGGAGGACTGGGAAT
ACATAATTGGCTTCTGTGATCAGATCAACAAAGAGCTTGAAGGGCCACAGATCGCTGTCCGACTGCTAGC
CCATAAGATCCAGTCTCCGCAGGAATGGGAGGCGGTCCAGGCCCTGACGTACCTGGGAGACAGGGTGTCT
GAGAAAGTGAAGACCAAGGTTATCGAGCTGCTTTATAGCTGGACGTTGGCCCTGCCAGAAGAAACCAAGA
TCAAGGATGCTTACCACATGTTGAAGAGGCAGGGCATAGTGCAGTCTGACCCGCTGATCCCTATGGACAG
GACACTGATTCCCTCTCCACCACCTCGTCCCAAAAATCCTGTTTTTGACGATGAGGAGAAATCCAAGCTT
TTAGCCAAGTTGCTGAAAAGCAAAAACCCGGATGACCTACAAGAGGCCAACAAGCTCATCAARTCCATGG
TGAAGGAAGATGAGGCGCGGATCCAGAAGGTGACCAAGCGTCTGCACACTTTAGAGGAGGTTAACAACAA
CGTAAAGCTGCTGAATGAGATGCTGCTTCATTACAGTAAAGAGGATTCTTCAGAGGCAGATAAAGAGCTC
ATGAAGGAGCTGTTTGATCGGTGTGAGAATAAGAGGCGAACATTATTCAAACTAGCCAGTGAGACAGAAG
ACAATGACAATAGTTTGGGGGACATCCTTCAGGCCAGTGACAACCTCTCCCGGGTCATCAACTCTTACAA
AACAGTCGTTGAAGGGCAGGTTATCAATGGTGAGGTAGCCACCTCAGCCATGCCAGATTCGGAAGGCAGC
GCTCTTCCTGTGACAGCCTATGATAAAAATGGCTTCCGCATCCTCTTCCACTTTGCCAAGGAGTGTCCGC
CTGGACGGCCGGACGTGCTGGTCGTGGTGGTGTCCATGCTGAATACAGCTCCCCTGCCTATCAAAAGCAT
TGTGTTGCAGGCCGCAGTGCCAAAGTCAATGAAGGTGAAGTTACAGCCACCCTCTGGGACAGAGTTATCT
CCATTTAGCCCCATCCAGCCACCTGCAGCCATCACCCAGGTCATGCTGTTGGCCAACCCACTGAAGGAGA
AGGCGAGGCTTCGGTATAGGCTGACCTTTGCCCTGGGAGAGCAACTGAGCACAGAGGTGGGCGAGGTGGA
TGAGTTCCCTCCTGTGGAACAGTGGGGTAACCTATGA
>g.012894t.1 CDS=2-1542	Nuclear pore complex protein Nup75(Nup75)[SwissProt]
ATGGAGGAGCTCGACGGCGAGCCTACCGTCACGTTGATTCCAGGAGTGAATTCCAAGAAGAAGCAAATGT
GTTTTGACTGGGGTCCAGGGGAGATGCTGGTGTGTGAAACCTCCTTCAACAAAAACGAAAAATCAGAGAC
CGAACCAGGCTGCCCCTTTATCTATATCATTCGAAAGGATATAGATGTTTACTCTCAGATCTTGAGAAAA
CTTTTCAATGAATCCCATGGAATCTTTGTGGGCCTCCAGAGAATTGAAGAAGAATTGACTGGAAAATCCA
GAAAAGCACAATTGGTTCGAGTGAGTAAGAACTACCGCTCAGTCATAAGAGCATGTATGGAGGAAATGCA
CCAGGTTGCAATTGCTGCTAAAGATCCAGCCAGTGGTCGCCAGTTCAGCAGCCAGGTGACCATCTTGGTG
CTACAGGGCCGGCTGGATGAGGCTCGGCAGATGCTCTCCAAGGAAGCTGATGCCAACCCCTCCTCTGCAG
GCATGTGCCGAATCCTGGGGGACCTGATGAGGACAATGCCCGTTCTCAGTCCTGGTAAYACCCAGACACT
GACAGAGCTGGAGCTGAAGTGGCAGCATTGGCATGAGGAATGTGAGCGTCACCTCCAGGACAGCACATTT
GCTGCCAGCCCTCACCTGGAGTCTCTCTGCAAGTCCAGCCTTGACCTGTTTCTGGGAGGTGAGAGCAGCC
CAGAACCCCTGGACAACATCTTGTTGGCCGCCTTTGAGTTTGACATCCACCAAGTGATCAAGGAGTGCAG
CATTGCTCTGAGCAACTGGTGGTTTGTGGCCCATCTGACAGACCTGCTGGATCACTGCAAGCTCCTCCAG
TCGCACAACCTGTACTTTGGATCTAACATGAGAGAGTTCCTCCTGCTGGAATACGCCTCAGGACTGTTTG
CTCATCATAGCCTGTGGCAGCTGGGAGTGGACTACTTTGACTACTGCCCTGAGTTTGGCCGAGTTTCCTT
GGAGCTGCACATTGAGCGGATCCCCCTGAGCACTGAGCAGAAAGCTCTCAAAGTGCTGCGGATTTGTGAG
CAGCGGCAGATGACTGAGCAAGTCCGCAGCATTTGTAAGATCTTAGCCATGAAAGCTGTCCGCAACAATC
GCCTGGGCTCTGCCCTATCTTGGAGCATCCGAGCCAAAGATGCTGCCTTTGCCACGCTGGTGTCAGACAG
GTTCCTCAAGGATTACTGTGAGCGAGGCTGCTTTTCTGATCTGGATCTCATTGACAACCTGGGGCCAGCC
ATGATGCTCAGTGACCGACTGACCTTCTTGGGAAAGTACCGCGAGTTCCACCGATTTTATGGGGAGAAGC
GTCTTGCTGATGCAGCTTCTCTTCTCCTGTCATTGATGACTTCCCAGATAGCCCCACGGTCTTTCTGGGT
AATACTATTAATAGATGCCTTGCCCCTTTTGGAAGAGAAAGAGGAGGACGTGGAGAACACGAAGTTGGAA
ATGCTGAGACTTGCTCTTGCACGAAATCTTGGCCGGGCCATTATAAAAGAAGGCTCACTGGAAGGATCCT
GA
>g.012907t.1 CDS=2-441	5(3)-deoxyribonucleotidase, cytosolic type(NT5C)[SwissProt]
ATGGCCGACGAAAAGCCCAAGTTCTTTCTGTCTGTCGTGTTCTTCAAGGAAGTATGTTTTAATTCAGGTG
CCAAGTCTAGTGGTGGCATAGAGGATTCTGAGTCATCTGGACCCCAGAGAAGGAACTCTTCTGAAGGGAA
CTCTGGGGACTTCTTAGATCTGAAGTACCGCTGGGTGGAGAATCACCTGGGCCCCCAGTTTGTGGAGCGC
ATTATCCTGACAAGGGACAAGACGATGGTCTTGGGGGACCTGCTCATTGATGACAAGGACACCATTCGAG
GCCAAGAGGAGACCCCAAGGTGGGAGCACATCTTGTTCACCTGCTGCCACAACCAGCACCTAGCCCTACC
CCCAACGAGGAGACGGCTGCTCTCCTGGAGTGACAACTGGAGGGAGATCATAGACAGCAAGCGGGGGGCC
GAAATAGTGGAGAGTTGCTGA
>g.012930t.1 CDS=2-1053	Monocarboxylate transporter 4(SLC16A3)[SwissProt]
ATGTGCTTCAGCTTCCAGTCGAGCATCACCGTGCTAGGCTTCTACTTCTCCCGCCATCGGGCACTGGCCA
ATGCACTGGCTTCGGTGGGCGTCTCCCTGGGCATCACGCTCTGGCCACTGCTCTCCCGCTACCTCCTGGA
GGACCTGGGCTGGAGGGGCACCTTCCTTGTCTTCGGTGGAGTTTTTCTCCACTGCTGCGTCTGTGGGGCC
ATCCTGAGACCTGTGGCCACCAGTATGGCCCCTGAGACCATAGAAGGCCCCCCTCCTCCTTCCAAGACAC
CTGCACCAGGCTGCCTGGCAGCGTGTGGTCRGGCCATCCAGCGCCATCTGGCCTTTGACATCTTGCGGCA
CAACGCAGGCTACCGAGTGTTCACGCTGGGTGTTATGTGGATGATCCTCGGCTTCCCACTGCCACATGTC
TTCCTGGTGCCATACGCCATGCGGAATGGGGTGGATGAACACAAGGCAGCCCTGCTCATCTCCATCATAG
GCTTCAGCAATATCTTCCTGCGGCCGATGGCTGGGCTGGTGGCAGGCCGGCGGGACTTTGCTGGCCACCG
GAAGTACCTGTTCAGCCTGGCAGCCCTGCTYAATGGCCTCACCAACCTGGTGTGCGCAGTGTCGGCCGAC
TTCAGGGTGTTGGTGGGCTACTGCCTGGTGTACAGCGTGTCTATGAGTGGCATCGGTGCCCTCCTCTTCC
AGGTYCTCATGGACATTGTTCCCATGGATCGGTTCTCTAGCGCCCTGGGCCTCTTCACCATCCTGGAGAG
CATCTCCATCCTCATCTCCCCGCCACTGGCTGGGCTCCTGCTGGACACCACCAACAACAACTTTAGCTAT
GTTTTCTACATGTCAAGCTTCTTCCTCATATCAGCTGCCCTCTTCATGGGTGGCAGCTTCTGTGCCCTGC
AGAAGAAAGAGAGGCAAAGCAAGCAGGCTGAGGCGGAAGGAGCCATCACGGAGGCTGCCTCAGAGCAGGG
CCTCACAGTAGAGGACTCACGTGGGTCCAGGAAGCAGCTGTATACCGAGATCATGTATGTGACCAGTGTC
TGA
>g.012963t.1 CDS=2-2643	.
ATGGCGGCCGCCGCGTCCCTGCGCTGGGGCCTGAGACGAGCCGGGGCCTGGCTGCTCCCGTGGCCCGTGC
GCTGCCCCCGGCGGGCTCTGCACAAGCAGACGGACGGCCCCGAGTTCCAGAGCATCTACAGCCTGGACAA
GCTCTACCCGGAATCCCGGGGCTCGGACACCGCCTGGAGGCTCCCGGATGATGCAAAGCAAGCCAATAAT
GACATTCCACTAGATCGTTTGACGATATCTTATTGTCRGAGTAGCGGTCCTGGGGGCCAGAATGTTAACA
AAGTGAATTCCAAGGCTGAAGTCAGGTTCCATTTGGCAACCGCCGAGTGGATCGCAGAGCCCGTGCGGCA
GAAGATAGCCATCACGCATAGAAATAAGATCAACAAGTCAGGAGARTTGATACTCACCTCTGAATGCAGC
CGCTACCAGTTCCGAAATCTGGCAGATTGTCTTCAGAAAATTCGAGACATGATTGCTAAGGCCAGCCAGA
CAGCTAAGGAGCCATCCAAAGAAGATGCTTTATTACATAGGCTCAGGAACGGCCTATTGGGGCGAAGGAT
CGATGTGGCTCCACATAATTTGTTTGTTTTAGATCTGATGCGTGTCTGTGACCGGAAAGATTTGTCCCTC
CGGYTCGACYGCACTTTGAAAGATAAACCCATGGGAGGGCAAACGCGGCCCCACGCGGACGAGACAGGGG
CCTATCTGATTGACAGGGACCCCACCTACTTTGGTCCTATCCTAAACTACCTCCGCCATGGGAAACTCAT
CATTACRAAGGAGTTGGCAGAAGAAGGTGTGCTGGAAGAAGCGGAGTTTTACAACATTGCATCTCTTGTG
CGGCTGGTTAAGGAACGGATACGGGACAATGAGAATAGAACTTCTCAGGGCCCTGTGAAGCATGTGTACA
GAGTCCTGCAGTGCCAAGAGGAGGAGCTGACACAGATGGTCTCCACTATGTCTGATGGTTGGAAATTCGA
ACAGCTAATCAGCATTGGCTCTTCCTATAACTACGGAAATGAGGATCAGGCCGAATTCCTTTGTGTCGTC
TCTAGAGAACTAAATAACTCTACCAATGGCATCGTCATAGAGCCCAGTGAGAAGGCAAAGCCCCCTCCCC
AAGCCCAGCTCCTGATGAGTAACAGCAGTGTCCGCACATTCGAGGACCAGGTCCTCTGTCCCATTTGCCT
GGAGGTGTTCCGTAACCCAGTCACCACCGCCTGCGGGCACAACTTCTGCATGACCTGCCTCCAAGGTTTC
TGGGACTACCAGGCTACTGCGGGCGAGACCCTCTACTGCCCCCAGTGCCGAGAGAGCTTCCCATCCAGAC
CGCGCCTCTGCAAGAATGTCATCCTGGAGGAGATGGTGACCTGCTTCACCCAGGCCAAGGACCAGACCTT
GGGGTCCTCACAGATCCTGGCCGGGCCTCGGGACGTGCCCTGCGACTTCTGTTCACCCCAGAAGCTCAAG
TCAGTAAAGTCGTGTCTGCAGTGCATGGCCTCTCTGTGCGAGAAGCACCTGCGCAGCCACTTCGAGGACC
AGGTGTTCCAGGACCACCAGCTGCTGGAGCCCGTGTGGGACCTCAAGAGCCGCCTGTGCCGGAAGCACCG
CAAGCTGCGGCGGCTGTACTGTCGCACGGAAGGCTGCTGCGTGTGCGGGGCCTGTCTGCTGGAGGAGCAC
AAGAACCACGACACCATCCCCCTGGAGGAGGAGCGTGCCCGCAAGGAGGTGGAGGTTCGGAAGGTCCAGG
CCAATGTGGAAAACCAGATGCTGATCATCAACTCTGACAGCCAGAAGCACCGAGGGCAGGTGGCCTTTCT
CTCGGTGGCACTGCTGGCCACTCCCCGAATTCAGGAGTTCCCCAGGCTGAAGCACTTCCCTGCCTGCATG
GAACCCCTGATGGGAACCAACTGTGAGGAGAAACAGACCTTCCTCCAGTTGCCAGAGACTCTGGCGGAGC
TCCGGACCCGGCTGATGGACGTGGGTCTCAGCTTCATCAATCAGCTTCTCCTGAAGGGCATTAAGATGAA
CTCCTATGAGGTGCTGCCCCCAGCTGTGGACAGGAAAATACTTCTCAAATGTTACTGCAACCTCAACTTT
GACCCCACCACGGCCAGCGAGGAGCTGTTCCTGTTCAAGGAGACCCACTCGGTGCTGAACCTGGGCATCC
TCCTGGAGCCCCTGGGCGCGGGCGGCCCCGTCCCGGGCTTCAGGCAGTGGCCGCAGGTGCTGTGCTCGCG
CGGCCTGTCCGAGGGCTGCCACTACTGGGAGGCGGACGTGTCCAACTCGTGGGTGTGCCTGGGCCTCACC
TACCGCCGCAGCCCCGCGCTCGGCGGCCGCCCGCGCCGCAGCACCGTCTACCTGCTGGGCCGCAACCCCT
ACTCGTGGTGCCTGGAGTGGGACTCGCTCAGGTTCTCCGTGTGGCACGACAACGCGCAGACGGTGCTGCA
CGGCGGCTACCACCGCACGCTCGGGGTGGCGCTCGACTGCGGCGCGGGCTGCCTGTCCTTCTACGGCGTG
GCGGGCGGCCTGAGCCTGCTCTACCGCTTCCTCGGCTCCTTCCTGGAGCCGCTCTACCCCGCGGTCATGG
TCAGCAGCGGCGCCTCGGTCACGCTCAAGCAGCGCCCCGAGGCGGAGGCCTAG
>trna_012964	tRNA-Arg
GCCCCAGTGGCCTAATGGATAAGGCACTGGCCTCCTAAGCCAGGGATTGTGGGTTCGAGTCCCACCTGGG
GTG
>trna_012965	tRNA-Arg
GCCCCAGTGGCCTAATGGATAAGGCACTGGCCTCCTAAGCCAGGGATTGTGGGTTCGAGTCCCACCTGGG
GTA
>g.012981t.1 CDS=2-1338	Cerebellar degeneration-related protein 2(Cdr2)[SwissProt]
ATGCGCAGCGTGCGGGGCGACTTGCACTTGGCCGCGGAGCTGGGAAAGACACTGCTGGAGAGAAACAAGG
AGCTGGAGGAGTCTCTGCAGCAGATGTACTCCACCAATGAGGAGCAAGTGCAGGAGATTGAGTACCTAAC
CAAGCAGCTGGACACACTACGGCACATGAATGAGCAGCATGCCAAAGTGTACGAGCAGCTGGACCTGACA
GCCCGAGACCTGGAGCTGACCAACCAGAAGCTGGTGCTGGAGAGTAAGGCTGCCCAGCAGAAGATCCATG
GGCTGACAGAGACCATCGAGCGCCTGCAAGCCCAAGTGGAGGAGCTACAGGCCCAGGTGGAACAGCTGCG
GGGTTTGGAGCAGTTGCGAGTGCGACGGGAGAAGCGGGAACGCAGACGCACCATCCATACATTCCCCTGC
CTCAAGGAGCTGTGTACCAGCCCGCGGTGTGAGGATGCCTTCCGCCTGCACAGTTCCTCCTTGGAGCTGG
GTCCACGACCCCTGGAGCAGGAGAACGAGCGGCTGCAGACCTTGGTGGGTGTGCTGCGTTCCCAGGTGAG
CCAGGAGCGGCAGCGCAAGGAGCGGGCGGAGCGCGAGTACGCGGCGGTGCTGCAGGAGTACTCGGAGCTG
GAGCGGCAGCTGTGCGAGATGGAGGGCTGCCGCCTCCGCGTGCAGGAGCTGGAGGCCGAGCTGCTGGAGC
TGCAGCAGATGAAGCAGGCCAAGACCTACCTGCTGGGCCGGGAGGACCACCTGGCCGAGGCCCTGCTCGC
GCCCCTCACCCAGGCCCCCGAGGCTGATGACCCCCAGCCCGGCAGCGGGGACGACTCTGCTGCCCAGGAC
GGCGTCTCCTCTCCGGCCGCCTCCCCGGGCCACTCGGTTCGCAAGAGCTGCAGCGACACCGCGCTCAATG
CCATCGTGGCCAAAGACCCAGCCAGCCGGCACGCGGGCAACCTCACGCTGCATGCCAACAGCGTGCGCAA
GCGGGGCATGTCCATCCTGCGGGAGGTGGACGAGCAGTACCACGCGCTGCTCGAGAAGTATGAGGAGCTG
CTGAGCAAGTGCCGGCAGCACGGCGCTGGGGTGCGGCATGCTGGCGTGCAGACCTCACGGCCCATCTCCC
GAGACAGCTCGTGGAGAGACCTTCGTGGGGGTGAGGAGGGCCAGGGGGAGGCCAGGGCAGGTGAGAAGAG
CCTGAGCCAGCACGTGGAGGCCGTGGACAAGCGGCTGGAGCAGAGCCAGCCAGAGTACAAGGCGCTTTTC
AAAGAGATCTTTTCCAGGATCCAGAAGACCAAGGCCGACATCAATGCCACCAAAGTCAAGACGCACAGCA
GCAAGTGA
>g.012997t.1 CDS=2-1614	Protein HID1(Hid1)[SwissProt]
ATGGCCCCCACATGGGAGGGCTTCTGGCCTGTGGAAGCCACCGATGATGCCTTTTGGGACCAGTTCTGGG
CAGACACGGCCACCTCAGTACAGGATGTCTTTGCACTGGTGCCAGCGGCAGAGATCCGGGCTGTGCGGGA
GGAGTCACCCTCCAATCTGGCCACTCTGTGCTACAAGGACTCAGCGGAGGATGTCCACTCCCTGGACAGC
TGTGAATACATCTGGGAGGCTGGTGTGGGCTTTGCTCACTCCCCTCAGCCCAACTACATCCACGATGTGA
ACCGGATGGAGCTGTTGAAACTGCTGCTCACATGCTTCTCTGAGGCCATGTACCTGCCCCCAGCCCCGGA
CAGCGGCGGCACCAACCCGTGGGTGCAGTTCTTTTGTTCCACGGAGAACAGACACGCCCTGCCCCTTTTT
ACCTCCCTCCTCAACACTGTGTGTGCCTATGACCCTGTGGGCTACGGGATCCCCTACAACCACCTGCTCT
TCTCTGACTACCGGGAACCCCTGGTGGAGGAGGCTGCCCAGGTGCTCATTGTCACCTTGGACCATGACAG
TGCCACCAGCGCCAGCCCCACGGTGGACGGCACCACCACAGGCACTGCTATGGATGATACGGACCCTCCA
GGACCTGAGAACCTGTTTGTGAACTACCTGTCCCGCATCCATCGTGAAGAGAGCAGTGACGTGCTGGACA
TCCTGGTCCCCATCCTCTACTTCCTCAATGATGCCCGAGCGGATCAGTCTCGGGTGGGCCTGATGCACAT
TGGAGTCTTCATCCTGTTGCTTCTGAGCGGGGAGCGGAACTTTGGGGTGCGGCTGAACAAGCCCTACTCA
GTGCGTGTGCCCATGGACATCCCGGTCTTCACGGGCACCCACGCAGACCTGCTCATTGTGGTATTCCACA
AGATCATCACCAGCGGTCACCAGCGCCTGCAGCCCCTCTTTGATTGCCTGCTCACCATCGTGGTCAACGG
CAACTCCAACCTGGTCTACGCCATCATCCGAAAGCGCAGCGTCTTCCACCAGCTGGCCAACCTGCCCACC
GACCCGCCTGCCATCCACAAGGCCTTGCAACGGCGCCGACGGGCACCTGAGCCCTTGTCCCGAACCGGCT
CTCAGGAGGGTGCCTCCATGGAGGGCTCCCGCCCCGCTGCCCCTGCCGAGCCTGGCACTCTCAAGACCAG
CCTGGTGGCCACCCCAGGCATTGACAAGCTGACGGAGAAGTCCCAGGTGTCAGAGGATGGCACCCTGCGA
TCCCTGGAGTCCACGTCCCAGCAGAGCTCGGCAGATGGCAGTCCGGTCATGGAGGTGGGTGATGGGGACT
CCTGCGGTCAGGGTGGGTTTTCCCATGTGAGCACCTTGAAACCACCCCCTCTTCCTGGCAGGGGCCTGAC
AGATGAGTCAGAGATCCTGAGGTTCCTGCAGCATGGCACTCTGGTGGGGCTCCTGCCTGTGCCCCATCCC
ATCCTCATCCGCAAGTACCAGGCCAACTCGGGCACGGCCATGTGGTTCCGCACCTACATGTGGGGGGTCA
TCTATCTGAGGAACGTGGACCCACCTGTCTGGTATGACACAGATGTGAAGCTGTTTGAGATCCAGCGGGT
GTGA
>g.013002t.1 CDS=2-1467	Proton channel OTOP1(OTOP1)[SwissProt]
ATGATCTTCAACAACGTGGCCATCACCCTGGGCGATGTGTGGATCCTGCTGGCTGCACTCAAGGTCCTGT
CCCTCCTCTGGCTCCTCTACTATGCCGCCTGCACCACCCGCCACCCACATGCTGTGCTCTACCATGACCC
TCATGCGGGACCCATTTGGGTGCGGGGCTCCCTGGTGCTCTTCGGCAGCTGCACCATCTGCCTCAATATC
TTCCGAGTGGGCTACGACGTGAGCCACATCCATTGCAAGTCGCAGCTGGAACTCATCTTCCCTGTCATCG
AGATGATCTTCGTCGGTGTCCAGACCTGGGTGCTCTGGAAACATTGTAAGGACTGTGTTCAGGTCCAGAC
CAATTTCACTAGGTGTGGCCTAATGCTGACCCTGGCCACAGACCTGCTGCTGTGGGTTCTGGATGTCACC
AACGACTCCATGCACCACAAGATCAAGGCTGAGCTCAACGCCCTCATGGAAAACTTCTCAGGCAATGACA
CCAACACCTGCCTGTGTCTCAATGCCACGGTGTGCGAGGTCTTCCAGAAGGGCTACCTGATGCTCTACCC
CTTCAGCACCGAGTACTACCTCATCTGCTGTGCTGTGCTCTTTGTCATGTGGAAGAACGTGGGCCGCCGC
CTGGCACCCCACCCAGGTGCCCACCACGGCACCCCTCCCTTCCACCTGCACGGGGTCATCTTTGGGCCAC
TGCTGGGCCTGATGGCACTGGTGGCAGGCGTGTGCGTCTTCGTGCTCTTCCAGATCCAAGCAAGTGGCCC
TGCCATTGCACGCCAATACTTCACCCTCTACTATGCCTTCTACATAGTTGTGCTGCCCACCATGAGCCTG
GCATGCCTGGCGGGCACAGTCATCCACGGGCTGGAGGAGCGAGAGCTGGACACGCTCAAGAACCCCACCC
GCAGCCTGGACGTGGTGCTGCTCATGGGCGCAGCGCTGGGCCAGATGGGCATCGCCTACTTCTCCATCGT
GGCCATCGTGGCCACCCATCCCCATGAGCTGCTCAACCGCCTCATCCTGGCCTACTCGCTGCTGCTTATC
CTGCAGCACATCGTCCAGAACCTCTTCATCATCGAGGGCCTGCACCGGCGCCCGCTCTGGGAGTCAGCTC
CCGAGGCCCTGGCCGAGAAGCGGGAGGCTGAGCCACCCCGCCGGGACTCCCTGCTGGAGCTGGGCCAGGA
CCTGCGCCGGGCCTCGCTGGCCTACATCCACTCCTACAGCCACCTCAACTGGAAGCGGCGGGCACTCAAG
GAGATCTCGCTCTTCCTCATCCTCTGCAACATCACACTGTGGATGATGCCTGCATTTGGCATACACCCGG
AGTTTGAGAACGGGCTGGAAAAGGACTTCTATGGCTACCGGACGTGGTTCACCATTGTCAACTTTGGCCT
GCCTCTGGGGGTCTTCTACCGCATGCATTCCGTGGGGGGGCTGGTGGAGCTCTATTTGGAGGCCTGA
>g.013009t.1 CDS=2-1524	Proton channel OTOP3(OTOP3)[SwissProt]
ATGTCGGAGGACTCGGCCCCGGGCCCCGAGGAGAGCCCGCCAGCGCCCYGGGCAGGCTCCCGCGAGGTGT
GGAAGAAGGGCGGCCGCCTGCTGTCCGTGCTGCTGGCCGTGAACGTGCTGCTGCTCGCCTGCACGCTCAT
CAGTGGCGGCGCCTTCAACAAGGTAGCGGTGTACGACACCGACGTGTTCGCGCTGCTCACCACCATGATG
CTGCTCGCCTCCCTCTGGATCCTCTTCTACCTCTTCCGGACCGTGCGCTGCCCCGACGCCGTCCCCTACC
GGGACGCGCACGCCGGCCCCATCTGGCTCCGAGGTGGGCTGGTGCTGTTTGGGATCTGCACTCTTGTCAT
GGATGTCTTCAAGACTGGCTACTACTCCAGTTTCTTTGAGTGCCAATCGGCCATCAAGATTCTGCATCCT
CTCACCCAGGCTGTGTTTGTCATCGTCCAGACTTACTTTCTCTGGGTCTCCGCTAAAGACTGTATTCACG
TCCATCTGGATCTGACCCGGTGCGGTCTCATGTTCACCCTCACCACCAACCTGGCCATCTGGATGGCAGC
CGTGGTGGACGAGTCCGTGCACCAGACCCACTCCTATGATAGTTCCCACAGCAACACCAGCCACCTTCGC
CTCGCTCCTGACCCGGAGCGAGCGGGCAGCTCGGTTGGAGGAGACTGTTCCTGCAACACGGCCATCTGCC
AGATTTTCCAGCAGGGCTACTTCTACCTGTATCCCTTCAACATCGAGTACAGCCTTTTTGCCTCCACCAT
GCTCTATGTCATGTGGAAGAATGTGGGCAGACTGCTGGCCTCCTCCACCCACGGCCACGGCCACACCCCA
TCCCAGATCAGCCTCTTCCGGGAGACCTTTTTTGCTGGCCCGATCCTGGGCCTGATGCTCTTCGTGGTGG
GGCTGGCTGTCTTCATCATCTACGAGGTCCAAGTGAGTGGGGAGGGGGGCCGCCCCGAGCAGGCCCTGGT
CCTCTACTACAGCTTCAACATCATCTGTCTGGGGCTCATGACCTTGGTCAGCCTGAGCGGCTCAGTCATC
TACCGTTTTGATCGCCGGGCCATGGATCACCATAAGAACCCCACTCGAACCCTGGATGTGGCGCTGCTGA
TGGGTGCCGCCCTGGGCCAGTACGCTATCTCCTACTACTCTATTGTAGCTGTGGTGGTGGGCACACCCAG
GGACCTCCTGGGGGGGCTCAACCTAGCCCATGCTCTGCTCATGATTGCCCAGCACACCTTCCAGAATGTG
TTCATCATCGAGAGCCTCCATCGGGGACCACCTGGGGCTGAATCTCATGATACCACCCCCAAGGATTCCT
GCCATGGCCTTACCTTTGCCAACCTGTGGATCATGCCTGCCTTCGGAGCCCGCCCTCACTTCAGCAACAC
TGTGGAGGTGGACTTCTATGGCTACTCACTCTGGGCAGCCATCGTCAACATCTGCCTGCCCTTCGGCATC
TTCTACCGTATGCACGCTGTCTCCAGCCTGCTGGAGGTCTATGTCTTGTCCTGA
>g.013011t.1 CDS=2-1365	Ankyrin repeat and SAM domain-containing protein 4B(ANKS4B)[SwissProt]
ATGAACGACCAGTACCACCGGGCGGCCCGGGACGGCTACCTGGAGCTCCTCAAAGAGGCCACCAGGAAGG
AGCTGAACGCCCCCGACGAGGACGGCATGACTCCCACCCTCTGGGCTGCCTACCACGGCAACCTGGAGTC
GCTGCGGCTCATCGTGAGCCGGGGGGGTGACCCAGACAAGTGTGACATCTGGGGCAACACGCCCCTGCAC
CTGGCAGCTTCCAACGGCCACCTGCACTGCCTGTCCTTCCTGGTGTCCTTCGGGGCCAACATCTGGTGCC
TGGACAACGACTACCACACGCCGCTGGACATGGCCGCGATGAAGGGCCACATGGAGTGCGTGCGCTACCT
GGACTCCATCGCCGCCAAGCAGAGCAGCCTCAACCCCAAGCTGGTGGGCAAGCTGAAGGACAAGGCCTTC
CGCGAGGCCGAGCGGCGCATCCGCGAGTGCGCCAAGATGCAGCGCAAGCACCACSAGCGCATGGAGCGGC
GCTACCGCCGCGAGCGCTCCGACGCGCTCAGCTTCTCCAGCCTCACGTCCAGCACCCTGAGCCGCCGGCT
GCAGCACCTGGCGCTGGGCAGCCAGCTGCCCTACTCGCAGGCCACGCTGCACGGCACGGCCAGGGGCAAG
GGCAAGATCCAGCGGAAGCTGGAGCGGCGCAAGCAGGGCGGCGAGGGCACCTTCAAGATCTCCGAGGACG
GCCGCAAGAGCGTGCGCTCGCTCTCGGGCCTGCAGCTGGGCAGCGACGTGATGTTCGTGCGCCAGGGCAC
CTACGCCAACCCCAAGGAGTGGGGCCGCTCCCCGCTCCGGGACATGTTCCTCTCGGATGAGGACAGCGTC
TCCCGTGCCACGCTGGCGGCCGAGCCTGCCCACTCGGAGGTCAGCACCGACTCAGGCCACGACTCCCTGT
TTACCCGCCCCGGCCTGGGCACCATGGTGTTCCGCAGGAACTACCTGAGCAGCGGGCTGCACGGGCTGGG
CCGCGAGGACGCCGAGGGCGCCCCGCGAGGCCGGCTGCAGAGCTCCCCCAGCCTGGACGACGACAGCCTG
GGCAGTGCCAACAGCCTGCAGGACCGCAGCTGCGGGGAGGAGCTGCCCTGGGACGAGCTGGACTTGGGCC
TGGATGAGGACCTGGAGCCCGAGACCAGCCCCCTGGAGACCTTCCTGGCCTCCCTGCACATGGAGGACTT
CACCTCCCTCCTGCGGCAGGAGAAGATCGACCTGGAGGCCCTGATGCTGTGCTCCGACCTTGACCTCCGC
AGCATCAGCGTCCCCCTGGGGCCCCGYAAGAAGATTCTGGGGGCCGTGAGGAGGAGGAGGCAGGCGCTGG
AGCGCCCGCCAGCCCTGGAGGACACGGAGTTGTGA
>g.013047t.1 CDS=2-2499	Glutamate receptor ionotropic, NMDA 2C(Grin2c)[SwissProt]
ATGGACCTGCCTCTGGAGATCCAGCCGCTCACCGTGGGAGTCAACAACACCAACCCCAGCAGCCTCCTCA
CCCAGATCTGCGGACTCCTGGGTGCGGCCCGTGTCCACGGCATTGTCTTTGAGGACAACGTGGGTACCGA
GGCGGTGGCCCAGATCCTGGACTTCATTTCCTCCCAGACCCACGTGCCCATCCTCAGCATCAGTGGGGGC
TCTGCTGTGGTCCTCACCCCCAAGGAGCCGGGCTCCGCCTTCCTGCAGCTGGGCGTGTCCCTGGAGCAGC
AGCTGCAGGTGCTGTTCAAGGTGCTGGAGGAGTACGACTGGAGCGCGTTCGCCGTCATCACCAGCCTGCA
CCCCGGGCACGCGCTCTTCCTGGAGGGGGTGCGCGCCGCGGCCGACGCCAGCTACCTGAGCTGGCGGCTK
CTGGACGTGCTCACCCTGGAGCTGGGCCCCGGCGGGCAGCGGGCACACACGCAGCGCCTGCTGCGCCAGC
TGGACGCCCCGGTGCTGGTGGCYTACTGCTCGCGCGAGGAGGCCGAGGTGCTCTTCGCCGAGGCGGCGCA
GGCCGGGCTGGTGGGGCCCGGACACGTGTGGCTGGTGCCCAGCCTGGCGCTGGGCAGCACCGACGCGCCC
CCCGCCGCCTTCCCCGTGGGCCTCATCAGCGTCGTCACCGAGAGCTGGCGCCTCAGCCTCCGCCAGAAGG
TCCGCGACGGCGTGGCCATCCTGGCCCTGGGCGCCCACGGCTACCAGCGGCAGCACGGCGCCCTGCCCTC
CCCGGCCGGGGACTGCCGTGGCCACCCCGGGCCCGTCAGCCCTGCCCGGGAGGCCTTCTACAGGCACCTA
CTGAATGTCACCTGGGAGGGCCGAGACTTCTCCTTCAGCCCTGGTGGGTACCTGGTCCAGCCCACCATGG
TTGTGATCGCCCTCAACCGCCACCGCCTCTGGGAGATGGTGGGGCGCTGGGATCACGGCGTCCTGCACAT
GAAGTACCCGGTGTGGCCTCGCTATAGTGCATCTCTGCAGCCTGTGGTGGACAGCCGGCACCTGACGGTG
GCCACGCTGGAAGAGCGGCCCTTTGTCATTGTGGAGAGCCCGGACCCTGGCACGGGCGGCTGTGTGCCCA
ACACTGTGCCGTGCCGCAGGCAGAGCAACCACACCTTCAGCAGTGGTGACACGGCCCCCTACACCAAGCT
GTGCTGTAAGGGCTTCTGCATTGACATTCTCAAGAAGTTGGCCAAGGTGGTCAAGTTCTCCTATGACCTG
TACCTGGTGACCAATGGCAAGCATGGCAAGAGGGTTCGAGGCGTGTGGAATGGCATGATTGGGGAGGTGT
ACTACCAGCGGGCAGACATGGCCATCGGCTCCCTCACCATCAACGAGGAGCGCTCCGAGATCGTGGACTT
CTCTGTGCCCTTCGTGGAGACGGGCATCAGCGTGATGGTGGCGCGCAGCAATGGCACCGTGTCTCCATCG
GCCTTCCTGGAGCCCTATAGCCCTTCCGTGTGGGTGATGATGTTTGTCATGTGTCTCACTGTGGTGGCCA
TCACGGTCTTCATGTTTGAGTACTTCAGCCCTGTCAGCTACAACCAGAACCTCACCAGTGGCAAGAAGTC
TGGGGGCCCATCCTTCACCATCGGCAAGTCTGTGTGGCTGCTGTGGGCGCTGGTCTTCAACAACTCGGTG
CCCATTGAGAACCCCCGAGGCACCACCAGCAAGATCATGGTCCTGGTGTGGGCCTTCTTTGCTGTCATCT
TCCTCGCCAGCTACACCGCCAACCTGGCCGCCTTCATGATCCAGGAGCAGTACATCGACACCGTGTCTGG
CCTTAGTGATAAGAAGTTTCAGCGGCCTCAGGATCAGTACCCACCCTTCCGCTTTGGCACGGTGCCCAAC
GGCAGCACGGAGCGCAACATCCGCAGCAACTACCGAGACATGCACACCCACATGGTCAAGTTCAACCAGC
GTTCGGTGGAAGACGCGCTCACCAGCCTCAAGATGGGGAAGCTGGACGCCTTCATCTATGATGCTGCCGT
CCTCAACTACATGGCGGGCAAGGACGAGGGCTGCAAGCTGGTCACCATTGGCTCTGGCAAGGTCTTTGCC
ACCACTGGCTACGGCATCGCCATGCAGAAGGACTCCCATTGGAAGCGGGCCATAGACCTGGCGCTTTTGC
AGTTCCTGGGGGATGGGGAGACTCAGAAGCTGGAGACTGTGTGGCTCTCGGGGATCTGCCAGAATGAGAA
GAACGAGGTGATGAGCAGCAAGCTGGACATCGACAACATGGCTGGTGTCTTCTACATGCTGCTCGTGGCC
ATGGGGCTGGCCCTGCTGGTCTTYGCCTGGGAGCACCTGGTCTACTGGAAACTGCGCCACTCGGTGCCCA
ACACGTCCCGGCTGGACTTCCTGCTGGCCTTCAGCAGGCAGGCAGTTGACCCAAGACAATGCATCGGGAG
GCTAGGAAGCCAGCAGGTGCCTGGGGACCCATCCCGGGGTCTTCGGTGA
>g.013050t.1 CDS=2-1389	Transmembrane protein 104 homolog(CG5262)[SwissProt]
ATGCCAGCGACCTCTATCAGAAAGGTGGGGCTGGTGTACATGTTTAACCTCATCGTGGGCACAGGTGCGC
TCACCATGCCCAAGGCTTTTGCCACCGCGGGGTGGCTCGTCAGCTTGGTCCTGCTGGTGTTCCTGGGCTT
CATGAGCTTTGTGACAACTACCTTCGTGGTAGAGGCCATGGCAGCAGCCAATGCTCAGCTCCACTGGAAG
AGGATGGAAAACCACCAGGAGGAAGAAGATGACGACTCCTCCACAGCCTCTGACAGTGATGTCCTTGTCC
AGGACAACTATGAGCGGGCAGAGAAACGGCCCATCCTGTCAGTGCTGGGGGTCAACTTGTTCTATTTCTG
CATCATCATTTACCTGTACGGGGATTTGGCCATCTACGCTGCCGCTGTCCCCTTCTCCCTCATGCAGGTG
ACCTGCAGCGCCACTGGCAACGAGTCCTGCGGTGTGGAGGCCGACACCAAGCACAACGACACCGACCCCT
GCTGGGGGCCCCTGCGCCGTGTGGACGCCTACCGCATCTACCTGGCTGTCTTCACTCTTCTCCTTGGACC
CTTCACCTTCTTTGACGTCCAGAAGACCAAGTACCTGCAGATCCTGACCTCCCTGATGAGATGGGTTGCT
TTCGCCATCATGATCGTGCTGGCCCTGGTCCGCATCGGGCACGGGCACAGGGAGGGCCACCCGCCCCTGG
CCGACCTCTCCGGGGTCCGGAACCTGTTCGGCGTGTGCGTCTACTCCTTCATGTGCCAGCACTCCCTGCC
GTCCCTCATCACCCCTGTCTCCTCCAAGCGCCACCTCACGCGCCTGGTCTTCCTGGACTACGTGCTGATC
CTCTCCTTCTACGGCCTCCTGTGCTTCACCGCCATCTTCTGCTTCCGCGGCGACAGCCTCATGGACATGT
ACACCCTCAACTTCGCGCGCTGTGACGTCGTGAGCGTGGCCGCCGTGCGCTTCTTCCTGGGCCTCTTCCC
CGTCTTCACCATCAGCACCAACTTCCCCATCATCGCCGTGACCCTGCGCAACAACTGGAAGACGCTCTTC
CACCGCGAGGGGGGCACGTACCCCTGGGTGGTGGACCGCGTGGTGTTCCCCACCATCACCCTGCTGCCCC
CCGTGCTGGTGGCCTTCTGCACCCATGACCTGGAGTCCCTGGTGGGCATCACGGGGGCCTACGCAGGCAC
GGGCATCCAGTACGTCATCCCCGCCTTCCTGGTGTACCACTGCCGCAAGGACACCCAGTTGACCTTGGGC
TACGGGACCGTCAACAAGCACAGGTCCCCTTTCCRCCACACCTTCTGGGTGGGCTTCGTGCTGCTCTGGG
CTTTCTCCTGCTTCTTCTTCGTCACCGCCAACATTGTCCTCAGCGAGACCAAGGTCTGA
>g.013051t.1 CDS=2-453	N-acetyltransferase 9(NAT9)[SwissProt]
ATGAGGTTAAATGAGAACGTCTTGCTGCTGGGGAAGAAGGTGGTGCTGGTACCCTACACCTCAGAGCACG
TGCCTAGGTACCACGAGTGGATGAAATCAGAGGAGCTGCAGCGTCTGACAGCCTCTGAACCGCTGACCCT
GGAGCAAGAGTATTCGATGCAGCAGAGCTGGCGGGAAGATGCAGACAAGTGTACATTCATTGTGCTGGAT
GCAGAGAAGTGGCAGGCCCAGCCAAGCACCACGGAAGAGAGCTGCATGGCGGGAGATGTAAACCTCTTTC
GCACAAATGTAGGGGACCCCTCCTTGGGGGAGATTGAGGTCATGATTGCAGGCCTGTTTGCAGGTGAGCC
ACCAGAAGGCCCAGCCTACAGCGTCCAGTCCAGGGCAGGAGCTCAGTCTGCTTTTGGCCTGCAGAAGCAG
GCGGTGTGTGACCCCCAAGAAGTTTGGAAATGA
>g.013054t.1 CDS=2-864	Na(+)/H(+) exchange regulatory cofactor NHE-RF1(SLC9A3R1)[SwissProt]
ATGAGCGCGGACGCGGCGGCCGGGGCGCCCCTGCCCCGGCTCTGCTGTCTGGAGAAGGGCCCGAACGGCT
ACGGCTTCCACCTGCACGGGGAGAAGGGCAAGGTGGGCCAGTTCATCCGGCTGGTGGAGCCCGGTTCTCC
GGCCGAGAAGGCGGGGCTGCTGGCCGGAGACCGGCTGGTGGAGGTGAACGGCGAGAACGTAGAGAAGGAG
ACCCACCAGCAGGTGGTGAGCCGCATCCGCGCCGCGCTCAACGCCGTGCGCCTGCTGGTGGTGGACCCCG
ACGCCGACGAGCGGCTGCAGAAGCTGGGCGTCCCGCGTGAGCTCCGGCCTCGGCTCTGCGCCATGAAGAA
AGGCGCCAACGGCTACGGTTTCAACTTGCACAGCGACAAGTCCAAGCCAGGCCAGTTCATCCGGGCGGTG
GACCCAGACTCACCTGCTGAGGCCTCGGGGCTCCGGGCTCAGGACCGCATTGTGGAGGTGAATGGGGTCT
GCGTGGAGGGCAAGCAGCATGGGGATGTGGTATCTGCCATCAAGGCTGGTGGGGACGAGACCAAGCTGCT
GGTGGTAGACAAGGAGACTGATGAGTTCTTCAAGAAATGCAAAGTGATCCCGTCTCAGGAGCATCTGACT
GGTCCCTTGCCTGAGCCCTTTACCAATGGGGAGATCCGGAAGCTGAATTCCCAAGACAGCCCCAGGAAAC
AGGACTCCACGGCACCCTCGTCTACCTCCTCCTCCTCTGACCCCATCTTGGACTTCAACATCTCCCTGGC
CGTGGCCAAAGAGCGGGCCCACCAGAAGCGCAGCAGCAAGCGGGCCCCGCAGATGGACTGGAGCAAGAAA
AACGAACTCTTCAGCAACCTCTGA
>g.013055t.1 CDS=2-654	Ras-related protein Rab-37(Rab37)[SwissProt]
ATGGACCAGCAAAGACTGGACTCCTACCAGCGGGGAACTAGCCGTGACTTCAATGAGCACGTCCTGCATA
AGACCATCCTGGTGGGTGACAGTGGCGTGGGGAAGACATCTCTGCTGGTTCAGTTCGACCAGGGCAAGTT
CATCCCAGGCTCCTTCTCGGCCACCGTGGGCATTGGATTCACAGTGATGCTTCTGGGAGACTCAGGTGTT
GGCAAAACCTGTTTCCTGATCCAATTCAAAGATGGGGCCTTCCTGTCCGGAAACTTCATAGCCACCGTCG
GCATAGACTTCAGGATCTGGGATACAGCCGGGCAGGAGCGATTCCGCAGTGTCACACATGCTTATTACCG
AGATGCCCAGGCCTTGCTCCTGCTCTATGACATCACCAACAAGTCTTCCTTCGACAACATCCGGGCGGAC
GTGAGCAATGAAAGGGTGATCCGTTCCGAGGATGGAGAGACACTAGCCAGGGAGTACGGCGTTCCCTTCA
TGGAGACCAGCGCCAAGACGGGCATGAATGTGGAGTTAGCCTTTCTGGCCATTGCCAAGGAGCTGAAGTA
CAGAGCCTTGTGGCACCCTGATGGGCCCCGCTTCCAGATCCGGGACTTTGTGGAATCCCAGAAGAAACAG
CCCAGCTGCTGCTCCTTCTCATGA
>g.013133t.1 CDS=2-1053	CMRF35-like molecule 5(CD300LD)[SwissProt]
AYGGGCCCMGACTCTGTGATGGGCACCTTGGGTGGCTCTCTGAGTGTGCAGTGTCRGTACGAAAAGAAAT
ACCAGGAGTATAACAAATACTGGTGCCGAGGAAATTATGACATAACATGTGAGAATATTGTGGAGACCAA
GGGAAAAGAGAAAGAAGAGAGGAGTGGCCGCGTGACCATCAGAGACCATGCAGATAACCTCACCTTTATA
GTGACCATGGAGAACCTCACTGCAGATGATGCTGGATCCTACTGGTGTAAAATTCAGAAAATATGGCTCC
TGGACATGTGGTCATATGACCCTTCAGTTCAGGTTAAGGTATCTGTTTTTGAAGCACCAAGTAAAACCAC
AGAGAGGACCACATGTGGAGCTGCATCTGCTGGCTTTCTGGGACCGAACACCAAGCAGAACCTCAGCACC
GAGGAGGTGTTGACCTGCTCCGGAGTTGATGGACGGTCCACTTTAGTAGAAGTCTGGCTGAAGCCACATG
CCAAGCTGGTGTTTTCCACAGGAGAAGCAGACATGGTTTTCCAAAGGCAGGGCTCACCTGCCCTCATGGC
AGTGTCCGATGCAGTGAGTGGTCCAGTGCGGGGCTCACTGACCGTGCAGTGTCGCTATGAACCCGGATGG
GAGACTTACAATAAGTGGTGGTGTCAAGGAGCCGAGTGGAAAAGCTGCCATATCCTAGTTCAAACTGACG
GATCAGAGAAGGAAGCAAAGGGTGACCGAGTGTCTATCAAGGACAATCAGAAACTGCGTGTGTTCACCGT
GACCATGGAGGAGCTCAGGTGGAACAATGCAGACACCTACTGGTGTGGGATTGAGAGATCTGGAACTGAC
CTTGGGGTTGAAGTTAAAGTGACCATTGACCCAGTGATCGTGCAGTGTCACTATGGCCCAGGGTGGGAGA
CCTTCGTGAAGTCATGGTGTCCAGATGCTGATTTGAATAGTTGTGCCATCCTTGTTCAAACCACTGGATC
ACAGCTGAAGAAGAACCAGCTGTCCATCGATCAGAAAAAGCAAACATTTTCTATGGCCATATGGGGAGAG
TAA
>g.013145t.1 CDS=2-723	CMRF35-like molecule 6(CD300C)[SwissProt]
ATGTCCATCCAGGATGATCACAGCCAACGCACAATCACCATGACCATGGAGGAGCTGCAGAGGGATGACG
CAGACACCTACTGGTGTGGGATTGAGAAAACAGACAAAACAAAAAGTTACCAATTAACTGTGATTGCCAA
ACCAGGCTGTTCGTCTCTGCGTGGCCCCAACTCCGTGTCAGGCACTGTGGGGGGATCCCTGAGCGTGCRG
TGTCAGTACAAGGAGGAATTCAGAGACCGTGACAAATACTGGTGCAAAAGCCCATGTGTGTGGAMGAAGA
TCGTGGAGACCWCAGAGTCACAGAGAGAAGTCACGAAAGGCCRCGTGTCCATCAGGGACCATCCTGCAAA
CCTCACCTTCACAGTGACCTTGAAGAGCCTCACAGAAGGCGATGCAGGAACATACAAGTGTGGGATCGAT
STACCGTGGCTTGATCCCACCTTCCCCGTTGTGGTGTCTGTGAACCCAGGAGACCCCAGTTCTGGGAAGC
CCACCAGCACCTCAGTTCTTTTTACGATCCTGCCAACATCCACGTGGAGCACCGCAACCCCACAGGAGAC
CTCCAACAGCAGGCAACGTCCTGGGCCCTGGATGGAGAGTCATCCTGTTGAAGACCAGGCCTCTGACGGA
GGGGAGAGGTCCCTGCTCAACAGGATCTACTTCCTGCTCCTGATCTTCCTGGAGGTGCCCTTGCTCCTGG
GCCTCCTCAGTGCTGTTCTCTAG
>g.013190t.1 CDS=2-690	CMRF35-like molecule 6(CD300C)[SwissProt]
ATGCAGTGGCTGCTGCTACCATGTCCGTCCAGAGAGTCCCCATCCCGCGCTGTCCACCCTTGTCCCTCGG
ACCTCCGAGCATGCTGTTCGTCTCTGCGTGGCCCCAACTCCGTGTCAGGCACAGTGGGGGGATCCCTGAG
CGTGCGGTGTCAGTACAAGGAGGAATTCAGAGACCGTGACAAATACTGGTGCAAAAGCCCATGTGTGTGG
ACGAAGATCGTGGAGACCACAGAGTCACAGAGAGAAGTCACGAAAGGCCGCGTGTCCATCAGGGACCATC
CTGCAAACCTCACCTTCACAGTGACCTTGAAGAGCCTCACAGAAGGCGATGCAGGAACATACAAGTGTGG
GATCGATGTACCGTGGCTTGATCCCACCTTCCCCGTTGTGGTGTCTGTGAACCCAGCTGGTGAGAATTCA
GAGCCACTCCGGACCCCTGGTCAGGCTACTCAGCAAGGGGAGCTCTGTTATGCGAATCTGGAGCTGCCAA
CGTGGCCACTTCGGGCAGACCCTGTGCAACCGAGGCAGGTGGAGGTGGAATATAGCACAGTGCAGAAGGC
TTCCAGGGAAGAACCCTACTACTCATCTGTGGTGTTTGACTTCCAGAGTGAGGCTTCTAAGGCCAACAGG
ATTCACTCCCAGAGGACCCTGGAGCAGGAGACACAGTACAGCGTGATCAAGAACACATAA
>g.013214t.1 CDS=2-1470	G-protein coupled receptor family C group 5 member B(GPRC5B)[SwissProt]
ATGCAAATTTGCTTTCTTTTACTCACTGTGGAGTTGATCCACTGTCTGTTGATGGACATTCTCCAGACCT
GGACAGCTCAGAAAATCCAGTTCTCTCCTCCACAGGCAGTTGGGACCCAGCTGGAGCCTGGCCTGGGAGC
CAGGATGGCCATCCCCAAAGCCTTGCTGACGTGCCTGGGGCTGCCTCTCTTCCTATTCTCAGGGGCCCAG
GCCCAGAACCATGTGCCACCTGGCTGCAGCCCGGACCTCAACCCCCTCTACTACAACCTGTGTGACCGTT
CTGGGGCTTGGGGCATCATCTTGGAGGCAGTGGCCGGGGCGGGAGTTGTCACCACTTTCGTCCTCACCAT
CATCCTTGTGGCCAGCCTCCCCTTTGTGCAGGACACCAAAAAGCGGAGCGTCCTGGGGACCCAGGTGTTC
TTCCTGCTGGGGACCCTGGGCCTCTTCTGCCTCGTGTTCGCCTGCGTGGTGAAGCCCAACTTCTCCACCT
GTGCCTCCCGGCGGTTCCTCTTCGGAGTCCTGTTCGCCATCTGCTTCTCCTGCCTGGTGGCGCATGTCTT
TGCCCTCAACTTCCTGGCCCGGAAGAACCACGGGCCCCGGGGCTGGGTGATCTTCACCGTGGCTCTGCTG
CTCACCCTTGTGGAGGTGATCATCAACACGGAGTGGCTGATCATTACGCTGGTCCGGGGCGGTGGCGAGG
GTGACCCTCTGGGCAATGGCAGTGCCACCTGGGTCACAGCCTCCCCCTGCGCCATCGCCAACATGGACTT
TGTCATGGCACTCATCTACGTCATGCTGCTGCTGCTGTGCGCCTTCACGGGGGCCTGGCCCGTCGTGTGT
GGCCGCTTCAAGCGCTGGCGGAAGCACGGGGCCTTCGTGCTGCTCACCACGGCCACCTCCATTGCCATAT
GGGTGGTGTGGATTGTCATGTACACGTACGGCAACAAGCAGCGCAACAGCCCCACCTGGGATGACCCCAC
GCTGGCCATCGCCCTCGCCGCCAACGCCTGGGCCTTTGTGCTCTTCTATGTCATCCCTGAGGTCTCCCAG
GTGACCAAGGCCAGCCCAGAGCAAAGCTACCAGGGGGACATGTACCCCACCCGGGGCGTAGGCTACGAGA
CCATCCTGAAAGAGCAGAAGGGCCAGAGCATGTTTGTGGAGAACAAGGCATTTTCCATGGATGAGCCAGC
CTCAGCTAAGAGACCGGTGTCACCATACAGTGGGTACAACGGGCAGCTGCTGACCAGCGTGTACCAGCCC
ACCGAGATGGCCCTGATGCACAAAGGCCCGTCCGAAGGAGCTTACGACGTCATCCTCCCACGAGCCACCG
CCAACAGCCAGGTGATGGGCAGTGCCAACTCCACCCTGAGGGCCGAAGACATGTATGCGGCCCAGAGCCA
CCAGGCAGCCACGCCACCGAGAGACGGCAAGAGCTCCCAGGTCTTTAGAAACCCCTACGTGTGGGACTGA
>g.013239t.1 CDS=2-897	Probable G-protein coupled receptor 139(Gpr139)[SwissProt]
ATGACGCTTGAGGGGCAGGAGACAGTCAACCTTCTGACCACGGTGGCCCTGGCCCGGCTGGCCGCCAGGA
CCAGGAAGCCCTCCTACTACTACCTTCTGGCGCTCACGGCCTCGGACATCGTCACGCAGGTGGTCATCGT
GTTCGTGGGGTTCCTCCTGCAGGGGGCCGTGCTGGCCCGCGAGGTGCCCCGGGCCGTGGTGCGCTCGGCG
AACATCCTGGAGTTCGCCGCCAACCACGCCTCGGTGTGGATCGCTGTGCTGCTCACGGTCGACCGCTACA
GCGCCCTGTGCCACCCCCTGCACCACCGGGCCGCCTCGTCCCCGGGCCGGAGCCGCCGGGCCATCGCCAC
CGTCCTCGGAGCTGCCCTGCTGACGGGCATCCCCTTCTACTGGTGGCTGGACGTGTGGCGGGACGCGGAC
GCCCCCAGCCTGCTGGACGAGGTCCTCAAGTGGGCCCACTGCCTCACCGTCTACTTCATCCCTTGCGGTG
TTTTCCTGGCCGCCAACTCGGCCATCATCTGGCGGCTGCGCAGGAGGAGCCACGGTGGGCCGCGGCCCCG
GGTGGGCAAGAGCACGGCCATCCTCCTGGGCGTCACCACGCTCTTCGCCCTCCTTTGGGCGCCCCGGATC
TTCGTCATGCTCTACCACCTGTACGTGGCCCCTGTCCACCGGGACTGGAGGGTGCACCTGGCCTTGGACG
TGGCCAACATGGCCGCCATGCTCAACACGGCCGTCAACTTCGGCCTCTACTGCCTCGTCAGCAAGACTTT
CCGGGCCGCCGTCCGAGAGGTCATCCACGACGCCCACCTGCCCTGCACCCTGGGGTCGCGGCCAGAGGGC
ACGGCGGCGGACTCTGCGCTCAAGCCTCCCGGCCTTCCCCAAGGGGCAGAAATGTAG
>g.013242t.1 CDS=2-1629	Galectin-3-binding protein(LGALS3BP)[SwissProt]
ATGCATGGAGCTGGTGCCTGGGATCCAGAGAGCAAGGGAGGGCAGGCTCCATCCCAGGTCAAGGACCCAG
CCTTGGGGGAAACTGTGCTGGATCTCTGGGTCCATCGATTCATCGAGCTTAAAGGACTCCCTCCCTGGAA
GAGCTGGGCCAGGCCCTACTTGCTGCCCAAAAAGTCGGGGTGGGATGTTGGGTCTGCTGTGTGCACGTCC
TTGGAACTCTGGGAAGGGAAGCGTTATATTTGGAAGTTAGAAGCTGGTAAAAGAAGCCCCCTAAGAGCTC
AGAGAGCCGATGTTGGTGGCGAGTCCACGGGCACCTCCATCAACCACTCCCAGACGCTGCTCCAACGCTT
GCAGGAGCTGCTGCGGCAGGGCAATGCCAGCGACGTGGTTCTGCGGGTGCAGGCCGCGGGGACGGACGAG
GTCCGCGTGTTCCACACGCACCGCCTGCTGCTGGGCCTACACAGCGAGCTCTTCCGGGAGCTGCTGAGTA
ACCAGAGTGAGGTGGTGCTTCAGGAGCCCCGGGACTGCGCTGCTGTCTTCGACAAGTTCATCAGGTACCT
GTACTGCGGCGAGCTGACCGTGCTGCTGGCCCAGGCCATCCCCCTGCACCGGCTGGCCACCAAGTACGGC
GTGGCCTCCCTGCAGCGCGGCGTGGCCGACTACATGCGGGCGCACCTGGCGGGCGGCGCGGGCCCTGCGG
TCGGCTGGTACCACTATGCGGTGAGCACTGGGGACGAGGCCCTGCGCCAGAGCTGCCTGCAGTTCCTGGC
CTGGAACCTGTCGGCCGTGGCGGCGAGCGCAGAGTGGGGCGCCGTGAGCCCCGAGCTGCTGGCGCAGCTG
CTGCCGCGCTCCGACCTGGTGCTGCAGGACGAGCTGGAGCTGTTCCACGCGCTCGAGGCGTGGCTGGGAC
GCACCCGCCCTGCCCCGGCTGTGGCCGAGCGCGCGCTGCGGGCCATCCGCTACCCCATGATCCCGCCTGC
CCAGCTGTTCCAGCTGCAGGCACGCTCTGCCGCCCTGGCGCGCCACGGCCCCGCGGTGGCCGACCTGCTG
CTGCAGGCCTACCAGTTCCACGCCGCCTCGCCGCTGCACTTCGCCAAGTTCTTCGACGTCAACGGCAGCG
CCTTCCTGCCCCGCAACTACCTCGCGCCCGCCTGGGGCGCCCCATGGGTCATCAGCAACCCGGCCCGCGA
CGACCGCAGCACCAGCTTCCAGACGCAGCTGGGCCCCAGCGGCCACGACGCGGGCCGCCGGGTCACCTGG
AACGTGCTCTTCTCCCCGCGCTGGCTGCCCGTCAGCCTGCGGCCCGTCTACGCGGACGCCGCGGGCACCG
CGCTGCCCCCCGCGCGCCCCGAGGACGGCCGGCCGCGCCTGGTGGTCACCCCGGCCAGCAGCGGTGGCGA
CGCGGCCGGGGTGAGCTTCCAGAAGACGGTGCTGGTGGGGGCGCGCCAGCACGGCCGCCTGCTGGTGCGC
CACGCCTACAGCTTCCACCAGAGCAGCGAGGAGGCCGGCGACTTCCTGGCGCACGCGGACCTGCAACGCC
GCAACTCCGAGTACCTGGTGGAGAACGCCCTGCACCTCCACCTCATCGTCAAGCCCGTCTACCACACCCT
CATCCGGACCCCCAAGTAG
>g.013243t.1 CDS=2-3918	Kinesin-like protein KIF19(KIF19)[SwissProt]
ATGTGCGGGCAGAGGCCAGAAGGGACCCACTGGTTCTTCTTCACAAAACTGTATGTTTTGCCCATGGAGA
AGGAACACATTAGGGCCACCTCCTGCAAGTTGGACTTCTCTTCCCACCCTCTGGGGTCTGAGCCGTTGCT
TCTACCTCTCCTGGCTACAGTCTCCAAACTGTTAGAAAGAGCAGAAAATCCTGTTTTCTACGAGTCTGAT
TCAGCAGCCGGTACCATGGAGATCGTGTACGTGTACGTCAAGAAGCGAAGCGAGTTTGGGAAGCAATGCA
ACTTCTCAGACCGCCAGGCTGAGCTGAACATCGACATCCCGCCCAACCCCGAGCTGGCTGAGCAGTTTGT
GGAAAGGAACCCCGTGGACAAGGGCATCCAGTGCTCCACTAGCATGTCAGAGCATGAGGCCAACACAGAG
CGGTTTGAGATGGAGACCCGGGGGATTAACCATGTTGAGGGGGGCTGGCCCAAGGATGTGAACCCCCTAG
AGCTGGAGCAGACCATCCGGTTCCGGAAGAAGGTGGAGAAGGACGAGAACTACATCAACACCATCATGCA
GCTCGGCTCGATCATGGAGCACTGCATCAAGCAGAATAATGCCATCGACATCTACCAGGAGTATTTTGAC
GACGAGGATGCAGTAGAAGTGACAGAGGAGGCCCCTTCGGCTAAAACCATCAATGTTTTCAGGGATCCCC
AGGAGATCAAGCGGTCAGCCACGCATCTCTCCTGGCACCCGGATGGCAACAGGAAGTTGGCAGTGGCATA
TTCTTGCTTGAATTTTCAACGGGCACCTGAAGGCATGAGCCACGAATCGTACATCTGGGACCTAGAAAAT
CCCAATAAGCCTGAAATTGTCCTGAAGCCATCTTCTCCTCTTGTCACCTTGGAGTACAACCCCAAAGATT
CTCACGTGCTTTTGGGAGGCTGCTACAACGGGCAGCTCGCCTGTTGGGACACCCGGAAGGGCAGCCTGGT
GGCGGAGCTGTCCACCATTGAGTTCAGCCATCGAGACCCTGTGTATGGCAGCATCTGGCTGCAGTCGAAG
ACTGGCACCGAATGCTTCTCAGCATCCACAGATGGGCAGGTCATGTGGTGGGATATCCGAAAGATGAGCG
AACCCACCGAGGTGGTGATCCTGGACATTACCAGGAAGGAGCAGTTGGAGAGCGCCTTGGGAGCCATCTC
CCTGGAGTTTGAGTCTACCTTGGTGTGTGATGAGGCCCTCTTCTGCCTCCGGGTGCAGGACAACGGGTGT
TTCATCGCCTGCGGTTCCCAGCTGGGCACCACCACGCTGCTGGAAGTCTCCAATGGGCTGTGCACACTCC
AGAGGAACGAGAAGAACACAGCTTCCTCTATATTTGAGCGGGAGACCCGGCGGGAGAAGATTCTGGAGGC
CAGGCACCGGGAGATGCGGCTGAAGGAGAAAGGCAAGGTGGAGGGCAAGGAGGACGACCAGAGGGAGGAG
GAGCCCATCCTCACCCTGGAGGAGCTGGTCACCAAGGCCGAGGAGGAGTTCTTCGACATCATCTTCACGG
AGCTGAAGAAGAAGGAGGTGGAAGCCATGAAGAAGTCAAAGCCTGTGGCACTCCGGGTCCGGCCCATCAG
CGTGGCAGAGCTGGAGGAAGGAGCCACACTCATCGCCCATAAAGTGGACGAGCAGATGGTGGTTCTCATG
GACCCGATGGAGGACCCTGACGACGTCCTGCGGGCACACCGTTCCCGGGAGAAGTCCTACCTGTTTGACG
TGGCCTTTGACTTCACTGCCACCCAGGAGATGGTGTATCAGGCCACTACCAAGAGCCTCATCGACGGCGT
CATCTCAGGCTACAATGCCACTGTCTTTGCTTATGGCCCCACAGGCTGTGGGAAAACCTACACCATGCTG
GGCACAGACCACGAGCCTGGCATCTACGTTCGGACCCTCAATGACCTCTTCCGTGCCATTGAGGAGACCA
GCAACGACATGGAGTATGAGGTGTCCATGTCCTACCTGGAGATCATGCAGCTGCTGATGAAGGGGAACCG
GCAAAGGACCCAGGAGCCCACGGCTGCCAACCAGACGTCCTCTCGCTCCCACGCCGTGCTCCAGGTGGCT
GTGCGCCAGCGCAGCCGGGTCAAGAACGTTCTGCAGGAGGTGCGGCAGGGCCGCCTGTTCATGATTGACC
TGGCGGGCTCTGAGCGTGCCTCCCAGACGCAGAACCGAGGGCAGCGCATGAAGGAGGGCGCCCACATCAA
CCGCTCGCTGCTGGCGCTGGGCAACTGCATCAACGCGCTGAGCGACAAGAGCAGCAACAAGTACATCAAC
TATCGGGACAGCAAGCTCACCCGGCTCCTGAAGGATTCCCTGGGCGGGAACAGCCGCACCGTGATGATCG
CACACATCAGCCCCGCCAGCAGCGCCTTCGAGGAGTCCCGGAACACCCTGACCTACGCCGGCCGGGCCAA
GAACATCAAGACCAGGGTGAAGCAGAACCTGCTCAACGTCTCCTACCACATCGCCCAGTACACCAGCATC
ATCTCGGACCTTCGGGGCGAGATCCAGAGGCTCAAATGCAAGATCGATGAGCAGGGTGGGCGGGGTCCGG
CCCAGGGCCGGCTGGAGCGGGGTGACATTCGCCACATCCAAGCCGAGGTCCAACTGCACAGTGCGCAGGG
TGAGCAGGCCGAGATGGGACAGCTGCGGGAGCAGCTTATCAGCGCTTTCCAGGAGCAGATGGACGTGCGG
AGACGCCTGCTGGAGCTGGAGAATCACGCCATGGAGCTGGCGCTGGAGCAGCGCTGCCGGGAGCTGCGCG
CGCGGGGCCGGCGCCTGGAGGAGACGCTGCCGCGGCGCATCGGCTCGGAGGAGCAGCGCCAGGTGCTCAG
CCTGCTGTGCCGCGTGCATGAGCTCGAGGTGGAGAACACGGAGATGCAGTCGCACGCGCTGCTCCGGGAC
GGCGCGCTCCGCCACCGCCGCGAGGCCGTGCGCCGCCTGGAGCAGCACCGCAGCCTCTGCGACGAGATCA
TCCAAGGCCAGCGCCAGGTCATCGACGACTACAACCTGGCCGTCCCGCAGCACCTGGAGGAGCTGTATGA
AGTGTACCTGCGGGAGCTGGAGGAGGGCAGCCTGGAGCGGGCCACCATCATGGACCGGGTGGCCTCCAGG
GCCCTGCAGGACAGCTCCTTGCCCAAAATTACCCCAGCAGGAACCACGCTGACACCAGAGTCTGACCCAG
AGAATGTGAAGACGCTGATCTCTGAAGTCCAGCGCCTGCAGGACAGCATCCTCCCTCCCCTCAGCGCAGA
GAGTGAAGCCAACCGTGTGTTCAAAGCCAGTCCTCGAGCCTGGCAGGTGAAGAGCTCCTCTGTGCCCACC
CCACCCCCCATCCAGATCGGCAGCCTGGTGACCCAGGAGGCCCCCACTCAGGACAGCCTGGTGAGCCCCA
GCAGCCAGATCAACTCTTCCCCCGACAGCAGCGAGACTCTGTCGGAGATCCCCTTGTCCTCCAAAGAGAG
GAAGGAGATCCTGACCGGCACCAAGTGCATCTCGGTGAAGGCTGCGCGGCGGCGCTCGCGGGCTTTGGGC
AGCGAGGGGCGCCACCTGCTGCCACCTGCCCGGGAGCGCGGCAGCCTGTCTCCGCACTCGCCCAGCGAGG
CTGACGACTCGCAGCCACCCGGCCCTCTGGCCTGCAAGCGGCCGCCCAGCCCCACCCTGCAGCACGCTGC
CAGTGAGGACAACCTGTCTAGCAGCACAGGCGAGGCCCCGTCCCAGGCAGCCGGGCACAGTGGCGACGGC
ACCGGGCCCTGGATGCGGGGCCAGAAGAAAAGCCCGGGCAAGAAACGGGAGGAGTCGCTGGAGGCCAAGA
GGAGGAAGCGGAGGTCCCGGTCCTTTGAGGTCACGGGGCAAGGGGTGAGACGAAAGACTGGGGGATGA
>g.013250t.1 CDS=2-1077	Protein tweety homolog 3(ttyh3)[SwissProt]
ATGGAGGTGGACCTGGAGCAGCACCTGGCGCGGCTCAGTGAGATCTTCGCGGCGCGGGGTGATTATATCC
AGACGCTGAAGTTCGTGCAGCAGATGGCCGGCAACATCATGGTCCAGCTCTCAGGGCTGCCCGTGTGGAG
GGAGGTCACCACGGAGCTGACCGAGCTGGCCGACCAGACCGGCTACGTGGAGTACTACAGATGGCTTTCC
TACCTCCTGCTCTTCATCCTGGACCTGGTCATCTGCCTCATTGCCTGCCTGGGACTGGCCAGGCGCTCCA
GGTGTCTCTTGGCCTCGATGCTGTGCTGTGGGGTGCTGGGCCTGTTCCTCAGCTGGACGTCTCTGGCCGC
TGACAGCGCTGCAGCAGTGGGCACCAGTGACTTCTGCTCGGCTCCCGACACCTTCATCCTGAACGTCACG
GAGGGCCAGATCCGCACAGAGGTGACCCGCTACTACCTATACTGCAGCCAGAGTGGAAGCAGCCCCTTCC
AGCAGGCACTGACCGTCTTCCAGCGCTCGCTCACCACCATGCAGATCCAGGTGGCCGGCCTGCTGCAGTT
TGCTGTGCCGCTCTTCCCCACGGCAGAGGACTACCTGGACGCCCTTGCTGGCATCTGCTATGATGGCATC
GAGGGCTTGCTCTACCTCGGCCTCTTCTCTCTCCTGGCTGCCCTGGCCTTCTCCACCATGATCTGTGCGG
GGCCCCGGGCCTGGAAGCACTTTACCACCAGGGACAGAGACTATGACGACATCGACAGTGACGACCCTTT
CAACCCCCAGGCCCGACGCATCGCCGCTCACAACCCACCTCGGGGGCAGCTTCGCAGCTTCTGCAGCTAC
AGCAGCGGGCTGGGCAGCCAGACCAGCCTGCAGCCCCCGGCTCAGACCATCTCCAACGCCCCGGTCTCGG
AGTACATGAACCAGGCCATGCTCTTCGGCGGGAACCCACGCTACGAGAACGTGCCGCTCATCGGAAGAGG
CTCCCCTCCTCCCACGTATTCCCCCAGCATGAGGGCCACCTACCTGTCCGTGGCGGACGAGCACCTGAGA
CACTACGGCAATGAGTTTCCAGCCTAA
>g.013282t.1 CDS=2-357	.
ATGGAGAACGGAAGAGAGCGAGACTTCCGCTTCCGGGCGGTTAACCCCACCCTCGAAGGAAACCGGGTAA
GCCCACATACGTGCATCCTGTGCACAGGTGAGCCCACCCGTGTGCATCCTGTGTATAGGAATCTGACTGA
TGGTACCTCTCTTAGGAACACAGTCATGCAAAGGTGTTCTTGCACACCCACGTCATCATTTGTCCTGGRT
AAATGCCGGGAGGATRGCCCATCGGGTAGGCCGTGTCAGACGTCGGCCTGGGCCTTTGCTCTGACGCTGC
GCTGGGATGACTTTGCTTTGTGCCGGATCCCGCAGCACATTCTGGAACAACTTTGTTTTCTCTGTGTCTG
CTTCTGA
>g.013298t.1 CDS=2-405	.
AKGACRGGCCAGCCCTGCRTTCCTGGAGCATGCAGTCCATACAGGGAACCAATCACCACTTACCTCCATG
TGCCAGCCACTGYCCTGAGCATMCTGTTTGATCTCACCTGTGAGGCAGGGCTCCAGACTCWGCAGGCTCY
GGTAAAAACACCCCTCTCCCTCACCCCRTTGGCCGTCCAGGTGGTAAAGCCTCCCCCACTGGTGCTGGTC
CCCAGATTCTGCATCACCGTGTTCGTTCCCTTAGCTCGGCACACAAGACAGGGGGCAGATGCTTTCCACC
CTGGAAATGTCAATGGCTTCCATAGCCCCGCCATGTCCCGCTGGTCCCGGCTGCTGGAGCACTGCAGAGA
CAAGTCCTCTGAGCCACCTCTGGGCTCAATGAGAACACATGCCCTGATTGATTAG
>g.013308t.1 CDS=2-360	.
ATGCAAGGCGACGAGGCCACTTTGAGGGACACCACCAAAGTCAAGGGGCCTTCTCTGCGACCCTGGTCGC
AAGGCTCGAGGTCCGGACAGGGCTTCGGAGAGGAGCAGCGGGGCTACGCGGCAGTCTGGGATCAGGGGTG
CGGAACAGGTCAGATCCAAGTGCTCGAAGATCCATTCGGCAGCAAAGCGGACAGYATGTCCTACCTTCGT
GGGGCACCCATTTCCAGTGTGGTRRGATACACMCCGCCAGTAAACATAGGATACCATGAAGACACCAGCG
TCTTCTTCACCTGGACCCTGGGGCCCTCGGTCATTAACAACACCTGTCCAGAGGTGAAGGCTCTTGAGAA
CACGTCTTAG
>g.013426t.1 CDS=2-480	.
ATGGCCCAGATCAAGGCGTTGGCAGAGGAGCTCAGCGGACCCCCAGAAGCTCGATCAGAAGGGAAGATAA
GCGGCTCCTTTCAAGACACATCTGGGCTCAGCCAGGGCTCGGACTGCAGGGCCGCGGGGCTGCGCTCCCC
GCGCGTGGGTGAGGGCAACGTGTCACGTCTCCGGCTTTCGGGAGGGCCGTTCCCCATTCTTCCTCTTCTC
ACGGCCTTCCTTGAGGAGATGCGTTCAAACGATGCTTTGGGTGGTAACAGCTCCACTGCTTCCAGTCCTG
AGTTACTAGTTCCCATTCACTCTGCCTTCACCTTGGAAAATAGTCCATTTTGGCTGTCAGGACAGCAGTC
CAAGAAGTGGAGGCAGAGTGTGGGTGCAGATAATCCTGGGCTGACACTGGCACGGAACCAGATCTCTCCT
GCTATCCGGAGACTGCAGGAGGATTTTAAAACAAACGTCAACTGCCAGGCTGATCGATAG
>g.013509t.1 CDS=2-5292	Protein sidekick-2(SDK2)[SwissProt]
ATGTGGGGGCTGCTGATCTGGACCCTGCTGGCCCTGCACCGGATCCGAGCGGCCGCAGCCCAAGTACCCC
ATCGAGCCTCGTTTGCAGAACGGGAGCAGCCGTCCCTGMCTTCRCAGTCGTCACAAGGGCCCCAGGGCTC
CCAGGTCTTCTGCTGTCTCCAGCGCGACCCCGACCAGCCCTGGGAGGCAGCACCCTGGGCCCTGGGCCCT
CCGTCTGCACAGCCAGCCTCCGAGGTGGGCACTGCTGCGACGTACCTTCCGGCGGCTGTTGGAGCCCGTT
ACCGCAAGACGTCAGCAGAACACAGCTGGTTCATTCGAGCAAAGGCCGAGCAGCATGAGCATCCCAAGCA
GTGGCTGCCACAAGCACGGGAATGGCAAGGATCAGAACAGAGATCTGGGAACCCCAACACTTCGGAGCCC
GAGGAAGAAGAAGAGCAAACCCAGGAGGCAGGGAAGTCAGAGGAGAACCAGAAGAAGGCCATGGAACCCC
AGGGCCCCCCTCCAACTCCTTTCCTGTGGTCCCCACATACCGCGATGACCCCTGCGGAGATCCAAGATGA
CGTGGCCCCCTATTTCAAGACGGAGCCCGTGCGGACGCAGGTGCACCTGGAGGGGAACCGGCTGGTGCTS
ACGTGCATGGCCGAGGGCAGCTGGCCGCTGGAGTTCAAGTACATGATCACCAGCCTGGACCGCACCCATG
CAGGCTTCTACCGCTGCATCGTGCGTAACCGGATGGGCGCTCTGCTGCAGCGGCAAACCGAGGTCCAGGT
GGCCTACATGGGGAGCTTCGAGGAAGGCGAGAAGCGGCAGAGCGTCTCCCACGGAGAAGCAGCTGTCATC
AGCGCCCCACGCATTGCCAGCTTCCCACGGCCACAGGTGACCTGGTTCCGGGACGGCCGCAAGATCCCGC
CCAGCAGCCGCATAGCCATCACCCTGGAGAACACCCTCGTCATCCTGTCAACGGTGGCTCCCGACGCAGG
CCGCTACTACGTACAGGCCGTTAATGACAAGAACGGTGATAACAAGACCAGCCAGCCCATCACTCTTGCC
GTGGAGAATGTYGGGGGGCCTGCCGACCCCATCGCCCCAACYATCATCATTCCTCCCAAGAACACCAGCG
TGGTGGCCGGGACCTCGGAGGTGACCATGGAGTGTGTGGCCAATGCCAGGCCCCTGATCAAGCTGTACAT
CATTTGGAAGAAAGACGGGGTGCCGCTGTCGGCCGGCATCAGCGACTACAACCGCCGGCTGACCATCCCC
AGCCCCACGGGCAGCGACGCTGGCTACTACGAGTGCGAGGCTGTCCTGCGCAGCAGCAGCGTCCCCTCGG
TCGTCCGTGGAGCCTACTTGTCTGTGCTGGAACCGCCTCAGTTTGTCAAGGAGCCTGAGAGACACATCAC
GGCGGAGATGGAGAAAGTGGTGGACATTCCCTGTCGGGCCAAAGGTGTGCCACYGCCCTCCATCACCTGG
TACAAGGACGCRGCCGTGGTGGAGGTGGAGAGGCTGAACCGCTTCCGGCAGCGTGGCGACGGGGGCCTGC
AGATCAGCGGGCTGGTGCCYGACGACACRGGCATGTTCCAGTGCTTCGCCCGCAATGCGGCCGGCGAGGT
GCAGACCTCCACCTACCTGGCCGTCACCAGCATCGCCCCCAACATCACCAGAGGCCCCTTGGACAGCACA
GTGATCGACGGCATGTCGGTGGTACTGGCTTGCGAGACTTCGGGGGCRCCCCGGCCGGCCATCACTTGGC
AGAAAGGGGAGCGCATCTTGGCCAGCGGCTCTGTGCAGCTGCCTCGCTTCACGCTGCTGGAGTCCGGCAG
CCTGCTCATCAGCCCCACGCACATCTCCGACGCTGGGACCTACACCTGCTTGGCCACCAACTCTCGGGGG
GTCGACGAAGCCTCGGCTGACCTGGTCGTGTGGGCCCGGACCCGCATCACCAAGCCTCCCCAGGACCAGA
GTGTCATCAAGGGTACCCAGGCCTCCATGGTGTGCGGAGTGACCCACGACCCCCGAGTGACCGTCAGGTA
CGTCTGGGAGAAGGATGGGACCACCCTGGGCATGGAGAGCAACCCCCGCATCCGTCTTGACAAAAACGGC
TCCCTGCACATCTCGCAGACGTGGTCGGGGGACATCGGCACCTACACCTGCCGCGTGCTGTCAGCCGGAG
GCAATGACTCTCGCAGTGCCCACCTGCGCGTCAGGCAGCTGCCCCACGCCCCCGAGCACCCCGTGGCGAC
ACTCAGCACCACAGAGAGACGGGCCATCAACCTAACCTGGGCCAAGCCCTTCGACGGCAACAGCCCCCTG
CTCCGCTATCTCCTGGAGATGTCAGAGAACAATGCCCCCTGGACCGTGCTCCTGGCCAGTGTGGATCCTG
AGGCGACCTCAGTGATGGTCAAGGGCTTGGTGCCCGCACGCTCCTACCAGTTCCGCCTTTGTGCAGTCAA
CGATGTGGGGAAGGGACAGTTCAGCAAGGACACGGAGAGGGTCTCCCTCCCYGAGGAGCCCCCCACAGCC
CCTCCGCAGAACGTCATCGCCAGCGGCCGGACCAATCAGTCCATCATGATCCAGTGGCAGCCGCCTCCRG
AGAGCCACCAGAATGGCCTTCTCAAGGGCTACATCATCAGGTACTGCCTGGCCGGGCTGCCCGTCGGGTA
CCAGTTTAAGAACATCACGGATGCGGACGTCAACAACCTGCTGCTGGAGGACCTCATCATCTGGACCAAC
TACGAGATCGAGGTGGCCGCCTACAATAGCGCCGGGCTGGGTGTCTACAGCAGCAAAGTCACCGAGTGGA
CGCTGCAGGGAGTCCCCACCGTCCCTCCTGGCAATGTGCACGCGGAAGCCACCAACTCCACGACCATCCG
CTTCACCTGGAATGCCCCCAGCCCCCAGTTCATCAATGGCATCAACCAGGGCTACAAGCTGATTGCCTGG
GAGCCGGAGCAGGAAGAGGAGGTGACCATGGTGACTGCCCGGCCCAACTTTCAAGACAGCATCCACGTGG
GCTTCGTGTCTGGCCTGAAGAAGTTTACCGAGTACTTCACCTCCGTGCTGTGCTTCACTACTCCTGGAGA
CGGGCCTCGGAGCACCCCCCAGCTGGTGCGCACCCATGAGGATGTGCCTGGTCCCGTGGGACACCTGAGC
TTCAGTGAAATCCTGGACACCTCCCTGAARGTCAGCTGGCAAGAGCCAGGAGAGAAGAATGGCATCCTCA
CAGGGTACCGGATCTCCTGGGAGGAGTATAACCGAACCAACACCCGCGTCACCCACTACCTACCCAACGT
GACCCTGGAGTACCGCGTCACGGGCCTCACCGCGCTGACCACCTACACCATCGAGGTGGCCGCCATGACC
GCCAAGGGCCAGGGCCAGGTGTCCGCRTCCACCATCTCCTCCGGGGTGCCTCCAGAACTCCCAGGGGCCC
CCACCAACCTGGGCATTTCCAACATCGGCCCCCGCTCCGTGACCTTGCAGTTCAGGCCAGGCTACGATGG
GAAAACRTCCATCTCRCGCTGGCTGGTGGAGGCCCAGGTAGGCGTGGTTGGGGAGGGAGAGGAGTGGCTG
CTGGTTCACCAGCTCACCAACGAGCCCGATGCCCGCTCCATGGAGGTGCCCGAGCTCAACCCCTTCACCT
ACTACAGCTTCCGAATGCGCCAGGTGAACATCGTGGGCACTAGCCCACCCAGCCAGCCTTCTAGAAAGAT
CCAGACGCTCCAGGCACCCCCTGACATGGCCCCRGCCAATGTGACCCTGCGCACGGCCAGCGAGACCAGC
CTGTGGCTCCGCTGGATGCCCCTCCCGGAGATGGAATACAACGGGAACCCCGAGTCGGTGGGCTACAAGA
TCAAATACAGCCGGGCAGACGGCCACGGCAAGACGCTGAGCCACGTGGTCCAGGACCGCGTGGAGCGTGA
GTACACCATCGAAGACCTGGAGGAATGGACGGAGTACCGCGTCCAGGTCCAGGCCTTCAACGCCATCGGG
AGCGGGCCCTGGAGCCAGACGGTCATGGGCAGGACCCGGGAGTCAGTCCCGTCCTCYGGCCCCACCAACG
TGTCTGCGCTGGCCACCACGTCCAGCAGCATGCTGGTGCGCTGGAATGAGATCCCTGAGGCCGACCGCAA
CGGGCTCGTGCTGGGCTACAAGGTGATGTATAAGGAGAAGGACTCGGATTCCCAGCCCCGGTTCTGGCTG
GTGGAAGGGAACTCGTCACGCAGCGCCCAGCTCACAGGCTTGGGCAAGTACGTGCTCTACGAGGTCCAGG
TGCTGGCCTTCACACGCATCGGGGACGGCAGCCCCAGCCACCCGCCCATCCTGGARCGGACGCTGGATGA
TGTCCCGGGACCGCCCATGGGCATCCTGTTCCCAGAGGTGAGGACCACATCYGTGCGACTTATCTGGCAG
CCCCCCGCTGCYCCCAACGGCATCATTCTTGCGTACCAGGTCACGCACCGGCTCAACGCCTCCACGGCCA
ACGCCGCCACGGTGGAGGTGCTTGCCCCCAGCGCGCGCCAGTACACGGCCACCGGCCTCAAGCCCGAGTC
CGTCTACCTGTTCCGCATCACAGCCCAGACCCGCAAGGGCTGGGGGGAGGCCGCCGAGGCCTTGGTGGTG
ACCACTGAGAAGAGAGACCGCCCACAGCCCCCCAGCAAGCCGGTGGTGCAGCAGGAGGACGTRAAGGCGC
GCAGCGTGCTGCTGTCCTGGGAGCCAGGGAGTGACGGGCTGTCCCCCGTGCGCTACTACACCGTCCAGAC
CCGCGAGCTGCCSGGCGGCAGGTGGGCGCTGCACTCGGCCTCCGTGAGCCACAACGCCTCTGCTTTCGTG
GTGGACAGGCTCAAGCCTTTCACGTCCTACAAGTTCCGAGTGAAGGCCACCAATGACATTGGGGACAGCG
AGTTCAGTGAAGAGTCGGAGCCGCTGACCACTCTGCAGGCCGCCCCCGATGAAGCGCCCACCATTGTGTC
CGTGACACCCCACACCACCACCTCTGTGCTGATCCGATGGCAGCCACCTGCAGAGGACAAGATAAACGGC
ATCCTCCTGGGCTTCCGGATCCGGTACCGGGAGCTGCTCTACGAGGGGCTGAGGGGCTTCACGCTGCGCG
GCATCAACAACCCGGGAGCCAAGTGGGCCGAGCTGACCTGGCAGGAGGGTGATGCTGGCCGTGGAGGACC
AGAGGCAGGGGTGCCGGATGGAGGCTCCCGCACTCGCTCGCTGGGGCCCAGGCAGCGGCTCGAGATGGAC
CTGAGGCCCAGGATGGGCRATGCTGTGCCTCGGGCTCTGTGA
>g.013512t.1 CDS=2-1812	Protein sidekick-2(SDK2)[SwissProt]
ATGTACGCTGTGCGGAACCTGAGCCGGCCCAGCCTCACACAGTACGAGCTGGACAATCTGAATAAACACC
GGCGGTATGAGATACRGATGAGCGTGTACAACGCCGTGGGGGAGGGGCCCTCGAGCCCCCCACAGGAGGT
CTTTGTGGGGGAAGCAGTGCCCACGGCGGCGCCCCGTAACGTGGCTGTTCACGGCGCCACGGCCACGCAG
CTGGATGTGACGTGGGAGCCGCCACCGCTGGAGAACCAGAATGGAGACATCCAGGGCTACAAGATTTATT
TCTGGGAAGCCCAGCGGCGCAACGTCACGGAGCGGGTGAAGACGCTTTTCCTGGCCGAGAACAGCGTGAA
GCTCAAGAACCTGACCGGCTACACTGCCTACATGGTCAGCGTGGCAGCCTTCAACGCCGCCGGGGACGGG
CCTCGGAGCACCCCCACCCGGGGCCAGACCCAGCAAGCAGCCCCCAGCGCCCCCAGCTCTGTCAGGTTCA
GTGAGCTGACCACGACCTCGGTGAACGTGTCCTGGGAGGCCCCGCAGTTCCCCAACGGTGTCCTGGAGGG
CTACCGGCTGGTGTACGAGCCCTGCACCCCCGTGGACGGTGTCAGTAAGATCGTGACCGTGGACGTGAAG
GGAAGCAGCCCCCTGTGGCTGAAGGTGAAGGACCTGGCGGAGGGGATGACCTACAGGTTCCGCATCCGAG
CCAAGACCTTCACGTATGGGCCGGAGATCGAGGCCAACGTTACCACAGGCCCCGGAGAAGGTGCCCCCGG
GCCGCCCGGAGTGCCCATCATCGTGAGGTACAGCTCCGCCATCGCCATCCACTGGTCCAGCGGAGACCCT
GGCAAAGGGCCCATCACCCGCTACGTCATCGAGGCCAGGCCATCAGACGAGGGGCTATGGGACATCCTCA
TCAAAGACATCCCCAAGGAGGTGACCTCCTACACGTTCAGCATGGACATCCTGAAGCCAGGCGTGAGCTA
CGACTTCCGAGTCATCGCCGTCAACGACTATGGCTTTGGCACCCCCAGCAGCCCCTCCCAGTCTGTGCCA
GCCCAGAAAGCCAACCCTTTCTACGAGGAGTGGTGGTTCTTGGTGGTCATTGCCCTCGTTGGCCTCATCT
TCATCCTGCTTCTGGTCTTTGTGCTCATCATCCGAGGCCAGAGCAAGAAGTATGCCAAGAAGACGGACTC
TGGGAACAGTGCCAAGTCTGGTGCCCTTGGCCACGGGGAGATGATGAGCTTGGATGAAAGCAGTTTCCCT
GCCCTGGAACTCAACAACCGGAGGCTCTCGGTCAAGAATTCCTTCTGCCGGAAGAACGGCCTGTACACCA
GGTCCCCTCCCCGGCCCAGCCCCGGCAGCCTCCACTACTCCGACGAAGACGTCACCAAGTACAATGACCT
CATCCCRGCAGAGAGCAGCAGCCTGACCGAGAAGCCCTCAGAAATCTCCGACTCTCAGGGAAGCGACAGC
GAGTACGAGGCCGACCCCACCCACCAGAAGGCCCACTCCTTTGTCAACCACTACATCAGCGACCCCACGT
ACTACAACTCGTGGCGGCGGCAGCAGAAGGGCATCTCGCGGGCCCAGGCCTACAGCTACACGGAGAGCGA
CTCTGGCGAGCCGGACCACGCCACCGTGGCCAACAGCAGCGGCGCCCAGCAGGGCAGCCTCTTCCGGCCC
AAGGCCAGTCGGACCCCAACGCCCCAGAACCCCCCGAACCCCCCGAGCCAGCAGAGCACCCTCTACCGCC
CCCCCAGCAGCCTCACCCCCGGCTCCCGGGCTCCTATAGCAGGATTTTCCTCGTTTGTTTGA
>g.013584t.1 CDS=2-1392	Uncharacterized protein C17orf80 homolog(D11Wsu47e)[SwissProt]
ATGAAAAAAATAACAGACATCAAGAACACTAAAGACAGAGAGTTAGAGACGGAGAGTAAGAAGAGAAATA
CTGACTCGGTAAAATACAAACCAGAACAGGCAGTGAACTCTTTTCCACTACTGGCTGTTGGTTTGGAAAG
TAATACAAAGGCAGTTAAAGACATTAAGAATACAGTTCAGTGCTCCATCAAAAAGCTAAAAAATACTAAG
CCAAAGATTACTTTCCAGGGAGAAACAAAGGCTCAGTTTTATGCATCAGAGAACACCACTCCTAAAACAG
AACTTGCCAAAGATTTGCCTGCATCAGGAGAAAGTAGAAGTAATCTTTCAGAAACTGAAACATCTTTACT
TCTTGGCCCAGTTGAACCTTCTTTGTCAAATCAAGATAGAAAATATTCTTCAGCCTTACCCAATGATGTA
CCGACCACTTCTACTAATTTAAGGTTGGACAAAATTGATTCCCCAAGACAGAAGCTTCTAGTAGATTTAT
TAGATATGCCTATTGGTGATTATCACAGTTCTCCCGTGAATCTCAGTTACGGGGTTGAAAGAACAACGTC
ATTGTCAAGCAATGAGAGTGTGTCCAAGGCCAGGGGCCACCTCTCAGAAGTCTCTACTGATGTTAGAGAC
TCCAAGACTCAAGAAAACATGGAATCACAAATAAATTTTAAAGTTAGCCCAGTGGATGCCATCCAAGTCA
AGGAGACCCAGGATAAAGGACAGAAGCTTGGAATAGACACACGTGGGAACAAAGGAAAGAGAGAGAAAAG
CGTATCTGTGCTAGAAATGCAGGAATGGGCTTCTATGAACGGTGGTGCAGAGAACTTTAGTAGTGGTGAT
TCAGCCACAGAGAAGAAATGTCAAGATGAAGGTCCGGGTTTGCATTTGTTCACTCCAAGGGAGACAGCCT
GCAGTGAGCTGCTTTCTGCATCACAGTCCCATAATCAAAGCCTTGCCTCTCTAGCTGTCAGATTTTTTCA
AGAAGAAAAAGCAGAAGCCTGCAGTCCTAACCAAGTCCTCAATGTGAAGGCATTAACAGAGAACAGTGAA
CGAGCTTCTGTGCAGCACAGATCTGGCTGTGGGCCCCAAGTATCACACCATGGGTGCCAGCAAACCTTAC
ATTCAGTCCTGCCTCACGCCTCCTCCAGCCCCTTCAGTCAGATGGGCGTTGCTGATAGGAAGACCCTTTC
AAGCACCCTGGGGCTGGAGTGGTTTCCAGAGCTCTATCCTGGTTATCTTGGACTAGGAGTGTTGCCAGGG
AAGCCCCAGTATTGGAATGCAATGGCCCAGAAGCCTCACCTCACCAATCCCCAGGGAGAGAGACTGTCAC
AAGGTAAACATGCTCATTTACAAGGGCCATCCCACCCATCCAGACAGCTCTGTGCCTTTTGA
>g.013592t.1 CDS=2-2838	Conserved oligomeric Golgi complex subunit 1(COG1)[SwissProt]
ATGGCGGCCGCGGCCGCCTCCCYCGCGCTCAAGCGGCTGGACCTGCGCGACCCCGGGGCGCTTTTCGAGA
CGCATGGAGCGGAGGAGATCCGCGGGCTGGAGCGCCAGGTTCGGGCCGAGATCGAGCACAAGAAGGAGGA
GCTGCGGCAGATGGTGGGCGAGCGGTACCGCGACCTGATCGAGGCGGCCGACACCATCGGGCAGATGCGC
CGCTGCGCCGAGGGGCTGGTGGACGCCCCACAGCAGCCGTCCCAGGAGAAGTTCTACAGCATGGCTGCCC
AGATCAAGCTGCTCTTAGAAATTCCCGAGAAGATCTGGAGCTCGATGGAGGCCTCTCAATATCTTCACGC
CACACAGCTCTATTTGCTTTGCTGCCACCTTCACAACCTGCTCCAGCTGGATTCTTCTACTTCCCGATAT
AGCCCTGTCCTCTCACGATTCCCTATACTCATCCGTCAGGTAGCAGCAGCCAGCCATTTCCGGTCAACTA
TTCTGCATGAAAGTAAGATGCTGCTCAAATGCCAGGCCGTGTCTGACCAAGCTGTAGCTGAGGCCCTGTG
TGCTATAATGCTCTTAGAAGAGAGTTCTCCACGCCAAGCCCTAACAGACTTCCTATTGGCCAGAAAGGCA
GCTATACAGAAACTTCTCAACCAGCCACACCATGGTGCCAGCATCAAGGCCCAGATTTGCTCATTAGTGG
AGCTGTTGGCCAACACTCTGAACCAAGCTCATGCTCTTTTCTACACTTTACCAGAAGGCCAGCTGCCAGA
TCCATCCCTGCCATGTGGCTTGCTCTTCTCAACTCTGGAGACCATCACAGGCCAGCATCCTACTGGAAAG
GGCGCTGGYGTTCTACAAGAGGAGATGAAGCTCTGCAGCTGGTTCAAATACCTGCCAGCATCCATCGTCC
AGTTCCAGCCAGCTCTCCGAACACTCGCGCAGCCCATCAGCCAGGAATACCTGAAAGACACCCTGCAGAA
ATGGATCCACATGTGTAATGAAGACATTAAAAATGGGATCACCAACCTGCTTTTGTATGTGAAGAGCATG
AAAGGTCTTGCAGGTATCCGAGATGCTATGTGGGAATTACTTACCAATGAATCCACCAATCACAGCTGGG
ATGTGATATGTCAGCGGCTTCTAGAGAAGCCGCTCTTGTTCTGGGAGGATTTGATGCAGCAGCTGTTCCT
TGACCGATTACAGACTCTGACAAAAGAAGGCTTTGACTCCATCTCCACTAGCTCCAAGGAACTCCTCATT
TCAGCCCTGCAGGAGCTTGAGAACACCACCAGCAACTCCACTTCAAATAAGCACATCCACTTTGAGCACA
ACATGTCTCTCTTCCTCTGGTCCGAGAGCCCCCACGACCTGCCTCCTGATGCTGCCTGGGTTAGCGTAGC
GCACCGGGGGCAGTTTGCCAGCAGTGGGCTCTCCATGAAAGCACAGGCCATTAGCCCTTGTGTCCAGAAC
TTCTGCTCTGCCCTCGATTCTAAACTGAAGGTGAAACTGGATGATCTCCTGGCTTACCTTCCCTCTGATG
ACTCACCCCTGCCCAAAGATGTCTTCCCCGGGCAGGCCAAGAGCTGTGCCTTTGACAGGTACGCAGATGC
CGGGACAGTGCAGGAGATGCTGCAGACTCACTCCATGGTGTGCATCAAGTACATCACAGACTGCATCCAG
GCAGAGCTGCAAAGCATCGAACAGGTTGTGCAAGGGCAGCAGGATGTCCTCAACGGTGTCAAGTTGCATG
CGGTCCTTTTCATGGCCAGACTCTGCCAGTCACTGGGAGAACTRTGTCCCCATCTGAAGCAGTGCATCTT
GGGAAGGTCAGGGAGCTCTGAGAAACCAGCAAGGGATCCTAGGGCTCTGAAAAAACAGGGAAAGGGGAAA
ACGCGGGAAGTAATTCCTATGCAGGCCAAGTGGCAGGAAGTTAAGGAGCTCCTCCTCCAGCAGAGCGTGA
TGGGCTACCGCGTCTGGAGCTCAGCAGTTGTGAAGGTTTTGGCTCATGGATTCACCCAGTCGTTACTTTT
AGATGATGCTGGCTCAGTCCTGGCCACAGCCACCAGCTGGGATGAACTAGAAATTCAAGAGGAAGCGGAG
TCTGGCAGCAGCGTCACATCCACAATCCGACTCCCTATACAGCCATCCTGGTACGTCCAGTCCTTCCTGT
TTAGCCTTTGCCAGGAAATTAATCGGGTTGGAGGTCACGCTTTGCCAAAAGTGACACTGCAAGAAATGCT
GAAAAGCTGTATGGTCCAAGTGGTGGCTGCCTATGAGAAACTTGCAGAAGAAAAACATGTGAAGAAAGAA
GGTGCCTTCCCGATGACCCAGAATCGGGCCCTGCAACTGCTTTATGATCTGCGTTATCTCAACATTGTTC
TGACAGCCAGGACTGAGGAGGTGAAAAGTGGCCGCAGCAAACAGGACTCCAGAATTGAGAAAGTGGCTGA
CTATCTGGAAGCACTCATTGACCCGTTTGACCTGGATGTTTTCACACCACACCTCAACAGCAACCTTAAT
CGCCTAGTGCAACGAACTTCTGTTTGGACTTCTTCCACTGAGCATGACAAGTACCCGAAAGGCCAAATCA
ACCAGCAGAAGTATGGAAACAAAAGCCCAGGTAGCAGCACCTTTTTTAAGGCATTCACCTATGTAACCAA
AGCCACATTTCCGTGGAAACRTCTAAGCCCGCCCTCGGTTGACCTGGCCTCATTACTTGTTAACTCCACC
CCTGGAGAAGCAGAGCACAAGAGGCCACACATTCAGAGCGCTGGTAACCAGTCAGTCAGCAGGGCTGAAT
GGGATGGTCATAACCATCCAGGCGRGGTCTACCAGTAA
>g.013611t.1 CDS=2-1110	Somatostatin receptor type 5(Sstr5)[SwissProt]
ATGGATATGGAGTATGAGCTACTCAATGAGAGCCACACTTGGGTTTCCCCTCCTTTTGACCTCGATGGCT
CTGTGGTGGCGACCAACAGCTCAAACCAGACAGAGCCATACTATGACCTGACCAGCAATGCAGTCCTCAC
ATTCATATATTTTGTGGTCTGCATCATTGGATTGTGTGGCAACACACTTGTCATTTATGTCATCCTCCGC
TATGCCAAGATGAAGACCATCACCAACATTTACATCCTCAACCTGGCCATCGCAGATGAGCTCTTCATGC
TGGGTCTGCCCTTCCTGGCCATGCAGGTGGCTCTGGTCCACTGGCCCTTTGGCAAGGCCATTTGCCGGGT
GGTCATGACTGTGGATGGCATCAATCAGTTCACCAGCATTTTCTGCTTGACGGTCATGAGCATCGATCGA
TACCTGGCTGTGGTCCACCCCATCAAGTCGGCCAAGTGGAGGAGACCCCGAACGGCCAAGATGGTCAATG
TGGCCGTGTGGGGAGTCTCCCTGCTGGTCATCTTGCCTATCATGATATACGCTGGGCTTCGGAGCAACCA
ATGGGGGAGAAGCAGCTGTACCATCAACTGGCCAGGTGAATCTGGGGCGTGGTACACAGGGTTCATCATC
TACACCTTCATCTTGGGGTTCCTGGTGCCCCTCACCATCATTTGTCTTTGCTACCTGTTCATTATCATCA
AGGTGAAGTCCTCTGGGATCCGCGTGGGTTCCTCCAAGAGGAAAAAGTCTGAGAAGAAGGTCACCCGGAT
GGTGTCCATAGTGGTGGCTGTGTTCATTTTCTGCTGGCTTCCCTTCTATATATTCAATGTCTCCTCTGTC
TCTGTGGCCATCAGTCCCACACCAGCCCTTAAAGGCATGTTCGACTTTGTGGTGGTCCTCACCTATGCCA
ACAGCTGTGCCAACCCTATCCTGTATGCCTTCTTGTCTGACAACTTCAAGAAGAGCTTCCAGAATGTCCT
CTGCTTGGTCAAGGTGAGCGGCCCAGATGACGGGGAACGGAGTGACAGTAAGCAGGACAAATMCCGGCTG
AATGAGACCACGGAGACCCAGAGGACCCTCCTCAATGGAGACCTCCAGACCAGTATCTGA
>g.013615t.1 CDS=2-1542	Zinc transporter ZIP11(SLC39A11)[SwissProt]
ATGGGCTGCGCTGCCCGCCTTGCACTGGCCGTTCTGTTGTCTGACTTCCAAATCCACCCGTTAAAAGTTC
AAGTCCAGAGGCTGTTTGGCAGTGTGCCCCTGAACCTCACGATGGGTGTTGGTGAGTTCTGGACTGCATC
CGAGTTCTCTGAGGCCCTGACAAGCATCCAGCCCTCCCAGAACCCCTTCTTCCTCCCCCTTCCAGACACA
GCCAGCTGCCAACACAGGCGGATCTTGGATGGAAGTCTTGGCTTTGCTGCAGGGGTCATGCTCGCAGCCT
CCTATTGGTCTCTCCTGGCCCCGGCTGTGGAGATGGCCACGTCCTCTGGGGGCTTTGGTGCCTTTGCCTT
CTTCCCTGTGGCCGTTGGCTTCACCCTTGGAGCTGCTTTTGTCTACCTGGCTGATCTCTTGATGCCTCAC
CTGGGTGCAGCAGAGGACCCCCCGACGGCCCTGGCACTGAACTTCGCCCCTGCGTTGACGAAGAAGTCTG
ACACTGAGGGTCCCAGKCTGCTCTTCCCTGAGAGTGAACTTTCCATCCGGATAGGCCAGCCCCCCACCCC
CTACTTGTTCTCAGTATGGGCAGCCCTTGGAGAGTCTTCTCGGGCTCTGCAGGCCCAGTGTGGCCATTCC
CGGGAGGCGCAGCAGTTGGAAAAGCTCTTCGGAGGCTCTCTGTTCCCTCTGTGTCTGGAGATCCACGTGG
GCAGATTCCACCCACCCCTCTTCCTGGAGAATGAGGTCTGGTCACCTCCTGACAAGCGAATCCTAAATAT
CAAATCCACTGGGAAATTGTGTCACTGGACTGACATCTCAGTACCTCTGCAATGGGAAGTCAGAAATATA
AAGAATGTCAACTGGGAGGAAGGAAGATTGGAGGACCGAAGAGAAAGAAGATTCATGGCAACAGCTCTCT
GTGGCTTTATAGAAGATTCGAAGAGGATGCAGTATCGAGCGAACAGAGCTGGCACAGACAGCTGTGATAC
CATCCAGGCCTGCGAGCCCATGCAGACTCAAGAACAGCATGAAAAGGTCCGTTCCCAGCCTGGCAGACAT
TTCTGCTCTGCTGCATTTAATCTTATCATTTCACCAAGTGAGGTCACCCTTGAACATGAGGGTGGCACTG
ATGCTACAGATCTGTTTGTGTCTGTGTTGTCGCCAAGCAGTTGCTTGCTTAATCGTAAGCATCGTAGGGT
TTCCAAGGTTGCCTTGACATGCAATCATATTTGTAGTCAGAATGAGGTTACTGGCAAGAGTATGGTATTT
GGAGCATCTGCCCATGACAAGAGCGAGAACGGCGAGGCCTATCAGAGGAAGAAGACAGTGGCCGCCAGCC
TTCCCGAGGGCCCTGCGGTCCCCGAGCCTCCACGGGGGACCCCGATGCAACCCAACAGCGGCAGCTGGAG
GAGGATCGCACTGCTCATCCTGGCCATCACCATCCACAACATTCCAGAGGGTCTTGCTGTCGGCGTTGGA
TTTGGGGCTGTAGAGAAGACGGCATCTGCAACCTTCGAGAGTGCCAGGCCCGTCATCCCAATGGCCACGT
AG
>g.013637t.1 CDS=2-396	Zinc transporter ZIP11(Slc39a11)[SwissProt]
ATGGGTCATCCTGGCTTTCCAGCCTGTGGCAATCAGCCTCCCAAAACTGAGAAGAAGGGGGGTGGGGAAG
ATCCCTTCCGTGCTAAACCAGCTCCACGAAGCAGGAATTTAGCCATTGGAATTGGGATCCAGAATTTCCC
GGAGGGCCTGGCTGTCAGCCTCCCCTTGCGAGGGGCTGGCTTCTCCCCCTGGAGAGCCTTTTGGTACGGG
CAGCTGAGCGGCATGGTGGAGCCGCTGGCCGGGGTCTTTGGCGCCTTCGCCGTGGTGCTGGCCGAGCCCC
TCCTGCCCTACGCTCTGGCCTTTGCTGCGGGCGCCATGGTCTATGTGGTCACGGATGACATCATCCCCGA
GGCTCAGATCAGGGTAAATCTTAGCCAAGTCATCATCCTGAAGTGA
>g.013746t.1 CDS=2-459	.
ATGCAAGCCGTCTCCTCTCAGATGCAGGGGGAAGTGGTGATACCAGTCGGCTGCAGGTTTCCTGGGGCCA
GTGGTGCTGGCAGGAATGCGAGTCTGCGCTGCTGGGTCAAAAGGCCACCCAGCTCTTCCTCGGTCCCCAG
AGACTCTCCTCTTGACTTCACTACATTTAGTGACCGTGCCATTCCTTTGGCAACAGATCCCACATCGCCC
TGTGGCACCCCAGTGACCACCAACCTCTTTGACTTTGACAGTGGCCCCGACCTGGTTTTCCTGGCCAAGT
GCCCGCCTCTCCAGTCTGTCCTGCTCACCAGTAGGTTGTGCACCTTTTTGCATATGCCACCCCCTGCTCC
CACCCTACTCTTGATCCTGAAGCCACATCTGGAGGCCAAAATTCATAAACGTATCGCCAAGCCTGACAAC
AGTTTACTGAGTTCGTACGCTAAGAGCAGGGGGGAATAA
>g.013759t.1 CDS=2-567	.
ATGCCACCGGCTCTCCTGGAGGAGCGCAGCGTCCAGCCGGCGCCCACCGCCGAGATGAGAAAACTGAAAC
CCACAGAAAAGGACCTTGGGGCTCTAGCTAAGGTAGGACTAGAGTACAGATTTGCAGACTCGCCGCAGTT
CAGGGCTCTCGTCAATCTGGGCACGGAAGGTCTCGCCCTGAAGCAGAGACCGAAACAGAGCATCGGAGTT
AGATTCTGCTTCTGCTCCTTCAACGGGGAAAAAAAAGTTCTTCCTCCCGATGATCTCACACAGGAGCCTC
TGGGGCCTAAAGGCAGTGGCCGTGACAGTCCCGTGAAAGGAAGGACCCCGAGTCAACGCCGCACTGGTAC
CACTTATGACGACGCTGCGGGGACCCAGCCGCCGGACCACCACCCTGCTCCGTGTCCCCGGGCCATCGGT
CTGCAAGTAGACACGGACACGGGTAGGAAAGTGTCCCCAGCAGAGTCGACTGGAAATGCGCTCGGGTTTG
GGACAAAGATGCAGCTTGTGTCTCTGTGCTCAGAGAGCGTATCTGGTTCTCCACCGTATGATCGGCATCC
ATGGTAG
>g.013784t.1 CDS=2-255	.
ATGCGAATCTGGAGCTCCGGGGAGGTCAGAGCTGGAGATGTGGACCTGATAGACTCTTGGTTACGGCATC
GGTCAGGGGCTCGGCAGGAAATGATGACACACTCAGATGAGGTCATTGGAGGAAACCCTGGCTCCATCTC
AGCATCTCCGGAGCACCCGATCCACAAAGCACGGAGACGAACAGCTGCTCCGGAAAGAGGCGAGGGCCAT
ATGATGAGCACAGCTGCTTTGGCCAAAGAGGACAACGTCAGCTAG
>g.013975t.1 CDS=2-624	.
ATGACCTGCCAGCAGCTGCCCCTTTGCAAAAGTGTCGTCTCAAAGTTGCCACTGRCCCTGGGCCTATGCG
GACATTTAATGTCATCGTCAGGACTAATTGGTGTCTCCTCAAGCAGGGTCACCGTGGAACAAGATGCAGG
ATCGGATGTTGGTCTTTCTTTCTCCCCTCTTTTGGATGACAAGAAAGTGATTCACGTCCAGGGGAGGGAT
CCCATCCCCTCTCTCACTGACAGCGAAACTGTCAAAAAGCCCATCCCTATAAACACTAACCTGGCAAAGG
AGACCAAGCCTCCATATGGAAAGTCGAAGCCTGASCTGAAGAGCCTGGTTTTCTCTCATGGGGTCAAATC
TGAATTCACTTCACTGTCACCTCCCATTGGTTTTTGCCAGGTGGTGGCTGAAACCGAAGAGCAAAGAAGA
GTCGCCTACCTCCTTCTGCTCTGGATCCAAGTGTTCTCAGGACTTTCAGGACTTGGTGAATTGAAGACAC
GGTTGGCTGTCGTGTTCCATTTTGGACACAATAAATTAACAGTGTTCCATGGCAGTTTCTTTAGGGACAA
AGGACTTCATGGTATTAATCTTCCAAAGAGTCACAACCAGAAATCAGATTCTACCTTCGGCTAA
>g.014523t.1 CDS=2-312	.
ATGGGCACATACTTGATTTCAAGCCCAGGGAATGCAAAAGCCCGCATATCCAAACGCATCAAGAATCACA
ATAGAGGCCAGCCGCACAATGCTATAGAGGTCATCTGCCGTAGCCTTCTCATTTATAAGCGTGACAACAG
TCACTTAGTAGAATTTGTTACCGTTTACATGGAAGTTCGTGATAATAAAATAGAACAGCAGAGAAAGAAA
ACCCTGGACTATGAGAGAAACACTGTGTTTGTTCAACTTCTGGATGTCCAGCTCTATTGGATCATAACAG
CTGGAAATGAGGACCAGGCAACTGCCACTTAA
>g.014699t.1 CDS=2-711	.
ATGAGACCAGCGGTTATCCTGATACTCAAGCCAAACAAAGATAACTGTAAGAAAATAACAGATCAATATC
TGTTATGGACCAAATTGTGTCACGCCCCAATTCATACTGAAGCACTACCCCTCAACGTGATGGCATTTGG
AAATGGAGCACTTGAGAGGTATTTGAAGCTGCTGAAGGTGAGGATTAAGGGCCCTGGCATCATCAGCTAT
GGAATGCTTCCCCTTGACCAAGCCCAACCGGAAGCTAAAGATCCAAGGAGCCCAGGTAAAGCAGTATTTA
TTGCAAGAGAAGCATCCAATGCAGAAAGAAGGAAAAGACAGGGAATGGAATCTAGTCACAGAGAGAAGAA
CCAGCACGGTACGTTCAGCATCAGCATGGTCACCTACCTGCTGTGCCCACGTGGCTGCCGCACTAGTCCC
TTCATACTCCTCAGACACTGTGGTCTTTTCACGGGCTATTCAAATGCTATTTCTACAGTAATTRTGCATC
AAGAGCTGCATTCGGAMCACTTCTACGCAAATCAAAAATTACCCCCAAAAATCGAGTCCCCAAGTGGCTT
GCTGCCCCAAATAAAAGTTTTGGTRCCCAAACAGAAGGTTGAAAATCCCGATTCTACATGTAGCATTTCT
GACCCTGGGCAGGAGTTTGATGCCAAGCCTATTTACAAAGTTCAACGTTGGGGTCATGAGAATTTTGCTG
CACACAACTGA
>g.015111t.1 CDS=2-1284	G protein-activated inward rectifier potassium channel 4(Kcnj5)[SwissProt]
ATGGGCAGTGTGCGGACCAACCGCTACAGCATCGTCTCTTCCGAAGAGGACGGGATGAAGTTGGCCACCA
TGGCGGTTGCCAATGGCTTTGGGAACGGGAAGAGTAAGGTCCACACCCGACAGCAGTGCAGGAGCCGCTT
TGTGAAGAAAGACGGCCACTGCAACGTCCAGTTCATCAACGTGGGGGAGAAGGGCCAGCGGTACCTCGCA
GACATCTTTACCACGTGCGTGGACATTCGCTGGCGGTGGATGCTGGTCATCTTCTGCCTGGCGTTCGTGC
TCTCCTGGCTGTTCTTTGGCTGTGTGTTTTGGTTGATAGCTCTGCTCCATGGCGATCTGGATGCATCTAA
AGAGAGCAAGGCTTGCGTGTCCGAGGTCAACAGCTTCACGGCGGCCTTCCTCTTCTCCATCGAGACCCAG
ACGACCATAGGCTACGGCTTCCGCTGTGTCACCGACGAATGCCCAGTTGCCGTGTTCATGGTGGTCTTCC
AGTCCATCGTGGGCTGCATCATCGATGCCTTCATCATCGGCGCGGTCATGGCGAAGATGGCCAAGCCAAA
GAAGAGGAACGAGACTCTGGTCTTCAGCCACAACGCTGTGATCGCCATGAGAGATGGCAAGCTGTGCTTG
ATGTGGCGGGTGGGCAACCTTCGGAAGAGCCACTTGGTGGAGGCCCACGTGAGAGCCCAGCTGCTCAAAT
CCCGAATCACTTCCGAGGGGGAGTACATCCCCCTGGATCAAATAGATATCAACGTTGGGTTCGACAGCGG
GATTGACCGGATATTTCTGGTGTCCCCCATCACCATAGTCCACGAGATAGATGAAGACAGTCCTTTATAC
GACTTGAGTAAACAGGACATCGACAACGCAGACTTTGAAATTGTTGTCATCCTGGAGGGCATGGTGGAAG
CCACGGCCATGACCACCCAGTGCCGTAGCTCCTATCTGGCGAATGAGATCCTCTGGGGCCACCGCTACGA
GCCTGTCCTCTTCGAGGAGAAGCACTACTACAAAGTGGACTACTCAAGGTTCCACAAGACCTACGAAGTG
CCCAACACGCCCCTCTGTAGTGCCAGAGACTTAGCCGAAAAGAAATACATCCTCTCAAATGCTAATTCCT
TTTGCTACGAAAACGAAGTTGCCCTCACAAGCAAAGAGGAAGATGACAGTGAAAACGGAGTTCCAGAAAG
CACGAGTACGGACACGCCCCCTGACCTAGACCTTCACAACCAGGCAAGCGTACCTCTAGAGCCCAGGCCC
TTAAGGCGAGAGTCGGAGATCTGA
>g.015152t.1 CDS=2-1260	Inward rectifier potassium channel 2(KCNJ2)[SwissProt]
ATGAGCTATTACGGCAGCAGCTATCCGATCGTGAATGTGGACCCCAAATACCCGGGCTACCCCCCAGAGC
ACATCATAGCGGAGAAGAGAAGAGCCAGGAGACGTCTGCTCCACAAAGATGGTAGCTGCAATGTGTACTT
CAAGCACATTTTTGGAGAATGGGGGAGCTACGTGGTGGACATTTTCACTACTCTTGTAGACACCAAGTGG
CGCCATATGTTTGTGATTTTCTCTTTATCTTATATTCTCTCCTGGTTGATATTTGGCTCTATCTTTTGGC
TAATTGCCTTTCATCATGGTGATCTGTTAAATGATCCGGACATCACGCCTTGTGTTGACAATGTCCATTC
CTTCACGGGGGCGTTCTTATTCTCCCTTGAGACCCAGACCACCATAGGTTATGGTTACCGCTGTGTCACC
GAAGAATGCTCCATGGCAGTGCTCATGGTGATCCTTCAGTCCATCCTGAGCTGCATCATAAACACCTTCA
TCATTGGAGCTGCTTTGGCTAAAATGGCAACTGCTCGAAAGAGAGCCCAAACCATTCGGTTTAGCTATTT
TGCACTCATAGGCATGAGAGATGGGAAGCTTTGCCTCATGTGGCGCATTGGTGATTTCCGACCCAACCAT
GTGGTGGAAGGCACAGTGAGAGCCCAACTTCTCCGCTACACAGAAGACAGTGAAGGGCGGATGACAATGG
CATTTAAGGACCTCAAGTTGGTCAATGACCAGATCATCCTTGTCACACCAGTAACTATCGTTCATGAGAT
TGACCACGAGAGCCCTCTGTATGCCCTTGACCGAAAAGCAGTGGCCAAAGACAACTTTGAGATTTTGGTG
ACATTCATCTATACTGGTGATTCCACGGGGACTTCCCACCAGTCCAGAAGTTCCTATGTTCCCCGAGAAA
TTCTCTGGGGCCATAGGTTTAATGACGTCCTGGAAGTTAAGAGAAAGTATTACAAAGTGAACTGCTTACA
GTTTGAGGGGAGCGTTGAAGTTTATGCTCCCTTTTGCAGTGCCAAGCAACTGGACTGGAAAGACCAGCAG
CTCCACAACGTGGAAAAAGCCCCCCCAGTCCGAGGATCTGACACATCGGACACCACGGTCAGAAGAAGGT
CGTTCAGTGCGGTTGCCATTGTCAGCAGTTGTGAAAACCCTGAGGAGACCCCCACGTCTGCCACGGATGA
GTGTAARGAAGCCCCTTATCAGAAAGCTGTCTTGACTTTAAATAGAATCTCCGTTGAATCCCAAATGTAG
>g.015537t.1 CDS=2-1344	Dual specificity mitogen-activated protein kinase kinase 2 (Fragment)(map2k2)[SwissProt]
ATGTGCGGTGGTACGAATGTTCTGGAAATCCAGGATCTCTGTGTGGTTTTTAAGSCACATTTTTGCTCCG
GGCCCCTGTGGTTTGCTTCTTTAGCCTCCCCAAGGTCAGAGGAGGATGAAAGGCGAAATGTGGTGACAAG
GAAGCGGAACCCTGGTCTTAAAATTCCAAAAGAAGCATTTGAACAACCTCAGACCAGTTCCACGCCACCT
CGAGACTTAGACTCTAAAGCTTGCATTTCTATCGGAAATCAGAACTTTGAGGTGAAGGCAGATGACCTGG
AGCCTATAATGGAACTGGGGCGAGGTGCGTACGGGGTGGTGGAGAAGATGCGACACGTGCCCAGCGGGCA
GATCATGGCGGTGAAGCGGATCCGGGCCACAGTAAATAGCCAGGAGCAGAAAAGGCTACTGATGGATTTG
GATATTTCCATGAGGACAGTGGACTGTCTTTTTACGGTCACCTTTTATGGCGCACTCTTCCGGGAGGGTG
ATGTTTGGATCTGCATGGAGCTCATGGATACGTCGCTAGATAAGTTCTACAAACAAGTGATTGATAAAGG
CCAAACAATTCCAGAGGACATCTTAGGGAAAATAGCAGTTTCTATTGTAAAAGCGTTAGAACACTTACAC
AGTAAGCTCTCTGTCATTCATCGAGATGTCAAGCCTTCCAACGTGCTGATCAACGCTCTGGGCCAAGTAA
AGATGTGCGATTTTGGAATCAGTGGCTACCTTGTAGACTCTGTCGCTAAAACTATTGATGCAGGATGCAA
ACCRTACATGGCCCCTGAAAGAATAAACCCAGAGCTCAATCAGAAGGGATACAGTGTGAAGTCTGACATT
TGGAGTCTGGGCATCACAATGATTGAGTTGGCTATCCTCCGGTTTCCCTATGACTCTTGGGGAACTCCCT
TCCAGCAGCTCAAACAGGTGGTAGAGGAACCCTCGCCACAGCTCCCGGCGGACAAATTCTCTGAAGAGTT
TGTTGACTTTACCTCACAGTGCTTGAAGAAGAATTCCAAAGAACGGCCAACATATCCAGAACTTATGGTA
TGTATCGTTAGTGGTGTAAACTTGTCCAAACCAACAGGTAGTAAAGAGCCCTTTAGAATTGACCAGGTGT
CTTCGTATGATAAGCTCATGTATGACGTTTCAGAACTTTGCAGTGTCTCTGGAATGTGTTATGAAGACTT
TACTGAAAGTGATGAATTACTTAAGAAGAGTGAAATAGAGGATCTTCAGGCTTGCTCTGGATGGTGTCCA
TTTTCCTGGCGTTTCCTATCATCTCCCAAAGAAATAACTTACACTGGAATCCTCGTCTCATCATCTGCTT
CTGGAGAATTCTAG
>g.015551t.1 CDS=2-2382	Cholesterol transporter ABCA5(ABCA5)[SwissProt]
ATGCAGCAGATGGACTTTCAGGGAATCAAGATGGAAATGCACACCTTGCAAAACAGACTGGAAATTCCTG
AATTCTTTGAGACATCTGAATTATGTTATCAAGCCTTCAGAAAGGCTCCTGGTGCAGCTGCACTCCAGTG
GAGAAAAGAAAAGAATGGACATTCGGATGCTAATAATAAAAGGGCTATGCGGCAGAGAATGAAACCAAGT
TTCATAATTACTGAAGAATATACAAATGAAAAAGAATTGTTAGTATCCAGTCTTTCTAAGCCCAACAACT
TTGTGGGTGTGGTTTTCAAAGACTTCATGTCCTATGAACTCCGTTTTTTTCCTGATATGATTCCAGTATC
TTCTATTTATATGGATTCAAGAGCTGGCTGTTCAACATCGTGTGAGGCTGCTCAGTACTGGTCCTCAGGG
TTCACAGTTTTACAAGCATCCATAGATGCTGCCATTATACAGGTCATGCACCTAGAAGATTTTAATGAAG
GTGCTTTATTTTCTAATTTGACTGAAGGCCCATATCCTCTGATTATTACTATTGTCATGCTAGCGCTTAA
TAGTATATTCTATGTCCTCTTGGCTGTCTATCTTGATCAAGTCATTCCAGGGGAATTTGGCTTACGGAGA
TCATCTTTATATTTTCTAAAGCCATCATATTGGTCAAAGAGCAAAAGAAATTATAAGGAGTTATCAGAGG
GCAATGTTAATGGGAATATTAGTTTTAGTGAAATTGTTGAGCCTGTTTCTTCAGAATTTATGGGAAAAGA
AGCCATAAGGTTTATTATCATAGGTTTACGACTTTTCATTTTATCCCAGGTACAGAAGGTTTTATTGGAT
TTAGACATGCAGCCTATCAAAGATAATCAAGCTAAAAAGTTAAGTGGTGGTCAAAAAAGAAAACTGTCTT
TAGGAATTGCTGTTCTTGGGAATCCAAAGATATTATTGCTAGATGAACCAACAGCTGGAATGGACCCCTG
TTCTCGTCATATTGTTTGGAATCTTCTGAAGTATGGGAAATCTAATCGGGTGACAGTGTTTAGTACTCAT
TTCATGGATGAAGCTGACATTCTTGCTGACTCTGATATCAGCGATCTTATTAGCTTTTTCACAAACCAGA
ACATCATGGTGACGATGTTTAATGACAGTGACTATGTGTCTGCTGCTCCCCATAGTGCAGCTTTAAATGT
GATGTATTCAGAAGAGGAAATTACTGACATAGTTTTTAAAATTGAGCTGTATTTTCAAGCAGCTTTACTT
GGAATCATTGTCACCGCAATGCCACCTTACTTTGCCATGGAAAATGCAGAGAATCATAAGATCAAAGCTT
ATACTCAGCTTAAACTCTCAGGGCTTTTGCCATCTGCATACTGGATTGGACAAGCTATTGTGGATATCCC
CCTATTTTTTCTTGTTCTTATTTTGATGCTAGGAAGCTTATTTGCATTTCATTATGGATTATATTTTTAT
GCTATAAAGTTCCTTTCTGTGACTTCTTGGAAGAATATTCGAAAAAATGAGGACACCTATAATCCATGGG
ATAGGCTTTTGGTGGCTGTTATATCGGTATTTCTTGGAGATTATTCTTCAGACCCAGGTGAAGATGATGA
TTCCATTAAATATATGGGATACTGTCCTCAGATAAACCCGCTGTGGCCAGATATTACATTGAGGGAACAT
TTTGAAATATATGGAGCTGTGAAAGGAATGAATGCAAGTGACATGAAAGAAGTCATAAATCGGATAACAA
GTGCACTTGATTTAAAAGAACATCTTCAGAAAACTATCAAGAAACTACCTGCAGGAATCAAACGAAAGTT
ATGTTTTGCCCTGAGTATGTTGGGGAATCCTCACATTACCCTCCTAGATGAACCATCTACAGGTATGGAT
CCTAAAGCCAAACAGCACATGTGGCGAGCAATTCGAACTGCATTTAAAAACAAAAAACGGGCTGCTATTC
TGACCACTCATTATATGGAGGAAGCAGAGGCTGTTTGTGACCGAGTGGCTATCATGGTATCTGGGCAGTT
AAGTTTTTCTTCTATTTTGGCTTATAAGATTCCTAAGGAAGATGTTCCATCCCTTTCACAGTCTTTTTCT
AAGCTTGAAGAAGCTAAACATACTTTTGCCATTGAAGAATATAGTTTTTCTCAAGCAACGTTGGAACAGC
TGAAGTTTAGTTGGGGATATGGAATCCCAATTATGGAAGAACAGTCTGAACATGCAGTGAAACAGACCTT
CAACCTGGAAGAACACAGCCTCTCTCTGGCTGCCTTGGAACAGGTATTCTTAGAACTCTTTAAAGAAGAG
GAGCTGGGAAATTTTGATGATGAAGTTGATACAACAGTTCAGTGGAAACTCCTCTCACAGGAAGAGCCTT
AA
>g.015571t.1 CDS=2-8481	.
ATGATCAGACTCCCAAGCCTAARCGAGCTCTCTGGATATAGCCCAGAGGATGAATTACAGAGAGGTCAAG
GAGAATGCAACGAATCATACCAGGGAACCAATGGCGGCTTCRACCAGAGGCAGCTGAGGAGACTCATTGT
TGGAATCGGTATGATAGCTTTAACATTCCTGATGAGCGTGTTGTTAAAGAAGACTGTCCTCACCAATTTG
GTGATGCTTTTCCTCAATGTGTTTTGTGGGACTATAGGATTCGGTGTGTATTATAGACAACTTCCTTCCT
CTTTGGAGTGGATTTTGAGTATTTGCAGCCCCTTTGCCTTCACTGCTGGGATGAATAAGATTATCTACTT
CGATAATGCTATGAGTGGTGTCATTTTACCTTACTCTTCAGGAGATTCATATGTAATGATTGGAACTTTT
TTCATATTGGCTTTTGATGCACTTTTCTACTTGGCCTTGGCATTATACTTTGAAAAAGTCTTACCCTATG
GAAATGAGCACCGTTCTTCTCCATTATTTTTCCTGAAATTACCTTGTTTCCAACATCAGAGGACTAATAA
TAAGGTCATTGAGAAAGAAATAGATCCCGAACATCCCTCTGATGATTATTTCGAACCAGTAGCTCCAGAA
TTCCAAGGAAAAGAAGTCATCAGAATCAGAAATGTTAAGAAAGAATATACGGGAAAGACTGGGAAAATGA
AAGCGTTGAAAGACTTGACTTTGGACATATATGAAGGTCAAATCACAGCAATTCTGGGTCATAGTGGAGC
TGGCAAATCTTCTTTGCTGAACATCCTTAATGGGTCATCTGCTCCAACAGAAGGATCAGTTACTATCTAT
AATAAAAATCTCTCTGAAATGCAAGACTTGGAGGAAATCAGAAAGATAACTGGTGTTTGTCCTCAATTCA
ATATTCAATTTGACATGCTCACCGTGAAGGAAAACCTCAGGCTGTTTGCTAAAATAAAAGGAATTCAGCC
GCACGAAGTGGAACAAGAGGTACAAAGAATTTTATTAGAATTGAATATACAAAACATTCAGGATAATCTT
GCTACACATTTAACTGAAGGACAGAAAAGAAAGCTGACCTTTGGGATTGCCATTTTAGGAGATCCTCAAA
TTTTGCTATTAGATGAACCAACTGCCGGCTTGGATCCCTTTTCAAGGCATCGAGTATGGAACTTCCTCAA
GGAACGCAAAGCAGGCCACGTAATCCTCTTGAGTACCAATCTCATGGATGAGGCTGACATCCTGGCTGAG
CTTTTCAGTGATCTTGATAAGTGTTCTGGCCAGGGTGTGATGAGTTATGACATTTCCGTGTCAACTCTGA
ATGACGTCTTCATGAAACTGGAAGGCAAATCAACCATCGAACAAGATTTTGAACAAGCAGAGATGGTAAG
AGMCACAGAAAGCCTACATGAAATAGAGCCAGCTTGCTCTTCTATTCCTGAAACGCAGAAGGCTGTGAGT
GACATGGGCCTCTGGAAAATGCAGATCTGCGCAATAGCACGACTCCGTTTCTTAAAGTTAAAACGTGGAA
GGGAAGAGCTTTTGACCCTACTGTTGGTATTTGGAGTTGCCATGTTCCCTTTGATTGCGGAAAAGATAAT
TAATGTTCTATTAATTCAAAAGATTGACTGGAAATTTAAACCCGAAGTGTACTTCCTCTCTCCTRGACAA
CCTCCCAAAGACCTTCGTACCAGCCTATTGATCATCAATAACACAGACTCAAATATTGAAGATTTTATAC
AGTCAGTGAAGCATCAAAATATACTTTTGGAAGTAGATGACTTTGCAAACAGAAATGGCACTGCAGACCT
GTCATACAATGGAGCTATCATAGTTTCTGGTAAACAAAAGGATTACAGATTTTCAGTTCTGTGCAACACC
TTGAGACTGCATTGCTTTCCTGTTCTCGTGAATATTGTTAGCAATGGGCTACTTCGAATGCTTAATGGTA
CACAAAATATTCARATTGAGAGAAGTCCATATCCTTTTGATGATGAGATTTTCTCAACTGGGCTGCCGGA
AGGTTTCACATTCTTATTTTGGATTGTGTGCAGCATTTCTCCTTACTTCTCCATGAGCAGTATCAGCGAT
TACAAAGTTATATTCATGCTCGGTTATGCAGCTTCACTTGTCTTCCTAACATATGTGATATCCTTTATTT
TTCGCAAGACGAGAAAAAGTAGTGGCCTTTGGTCATTTTGCATCTATATTACCTCCATCATCATATTTGA
CATTGTGCTGATGCACTTCGACTTGCCTGTCTTGATTTCTAGCATGATATTAGTTCCTTTCACTACCATG
GGTGGATTTCTGGTTTTTTTGGCACAGGTAGAAGTGAAAGGATGTCGTTCGGGCCATCAGGGAGACAGCC
TGGTCAACTTCCTGGGCTACTGTCCTCAGGAGAACGTGCTGTGGCCCAACCTGACAGTGAGGGAACATCT
GGAGGTGTTCGCTGCCGTCAAAGGGCTGAGGAAAGGGGACRCCACCATGGCCATTTCACGATTGGTGGAT
TATTTCAAACTGCATGACCAGCTCAATGTTCAGGCGAAGAAATTAACGGCAGGAGCCACCAGAAAGTTGT
GTTTTGTGTTGAGCATCCTGGGAAATTCGCCTATCCTGCTTCTGGATGAACCATCAACAGGCCTGGATCC
AGCAGGGCAGCAGCAAATGTGGCAGACAATCCAGGCAGCCGTTAAAAACACAGAGAAAGGGGCCCTCCTA
ACCACCCATTACCTGGCCGAAGTCGAGGCCATATGTGACCGCATCGCTATCATGGTGTCTGGAAGGCTGA
GATGCATCGGCTCCACCCAACACCTGAAAAATAAACTTGGCAAGGACTACATTCTAGAACTGAAAGTGAA
GGAAATGTCCCAAGTGACTTCGGTTCACAACGAGATTCTGAAGCTTTTCCCACAGGCCGCACAGCAGGAA
AGGTATTCTTCCCTCTTGGTCTATAAACTGCCTTTGGCAGATGTCTACCCTCTATCTCAGGCCTTCCGCA
AATTAGAGGCAGTGAAACATGACTTTAACCTAGAAGAGTACAGCCTCTCTCAGTGCACATTGGAAAAGAG
AGCAGCCCCAGCGCAGAAGCCTGGAACAGATGGACAGACTGCGAGCGGAAAGACAGCAGGCCCTCTTCTG
CTTTCCTTCATCAGCCACGAATTACACGGGAATTGCCTGGCCTYAACTGACATGCTCAGAGAAGTGCTGT
TTACATATCAACTTTCCTCCAATTTACATCAAGTTAATGACTTTACTCARTTGCCTGCAATGGATCTGGG
ACGYGTAGATAATTTTAATGATTCTAATTATGTAATTGCATTTGCACCTGAATCCAAAACAACCCAGGAG
ATAATGAACAAGGTGGCTTCAGCCCCMTTCATGAAAGGAAGAACAGTCCTGGGGTGGCCAGATGAGAAAA
GCATGGAAGACTTGGATTTAAACTACTCTGTAGATGCGGTGAAAGTCCTCTTTAATGATACCTTCTCATA
TCATTTGAAATTTTTCTGGGGAGCTGAATATGGACATCGACGTTCTCCTTGGTTTTTCCTGAAGTCTTCT
TTCTGGTTTCAACACCCAAGGGCTGATCATGTGGCCCTTGAGAATGAAATAGATTCAGATTCTTCACCTA
ACGACTCTTTTGAACCAGTGTCTCCAGAATTCCATGGAAAAGAAGCCATAAGTTTGCATCTGAATGAAAT
GTGCGATCCAGACAGTATAACATCACTTGTAAAACAACACATCCCTGATGCCAAATTAACAGCACAAAGT
GAAGAAAAGCTTGTATATATTTTGCCTTTGGAAAGGACAAACAAATTTCCAGATCTTTACAGGGATCTTG
ATAGATGCTCTAACCAGGGCATTGAAAATTATGGTGTGTCCATGACAACCTTGAATGAAGTGTTCTTGAA
ATTAGAAGGAAAATCAGCTATTGATGAATCAGGGTCAAGCATTGATAACTTTATACATTCACTGAGGCAA
CAGAACATAGCTTTGGAAGTGGATGCCTTTGGAATTAGAAATGGCCCAAATGAGCCTTCATACAATGGTG
CCATCACTGTGTCAGGTGATGACAAGGATCACAGATTCTCGATAGCCTGTAATACCAAAAGGCTAAATTG
CTTTCCTGTCCTCATGGATATCATCAGCAATGGGTTACTTGGAATTTTTAATTCTTCAGAACATATTCAG
ACTGACAGAAGCACATATTTTGAAGAGCACATGTTTTATGAGCATGGGTACCTGAGTAACGCCTTCTTCT
GGATACCTGTGGCAGCCTGTTTTACTCCTTACATTGCGATGAGCAGCATCGGCGACTATAAAAAAAAAGC
TCACTCGCAGCTACGGATTTCAGGCCTCTACCCTTCTGCTTATTGGTTTGGCCAGGCGCTGGTGGATATT
CCACTCTACTTCTTGATCCTCCTTCTAATGCAAATAATGGATTATGTTTTTAGCCCAGATGAGATTATAT
TTATAATTCAAAATCTGTTAGTTCAGAAACCTGTCATCATTGCTAGCTGTCTACGGAAGGAATATGCAGG
CAAAAAGAGAAACTGCTTTGCTAAGAGGAAGAAAAAAGTGGCCATAAGAAATGTCTCTTTCTGTGTTAAA
AAAGGTGAAGTTATAGGGCTCTTAGGACACAACGGAGCTGGTAAAAGTACAACTATTAAGATRATAACTG
GAGACACAAATCCAACTGCAGGACAGGTGATTTTGAAAGGGAGCAGTGAAGGAGACTCCCTCGGGTTCCT
GGGCTACTGTCCTCAGGAGAACGTGCTGTGGCCCAACCTCTCAGTGAGGGAACATCTGGAGGTGTTCGCT
GCCATCAAAGGGCTGAAGAAAGGGGATGCTACAGTCACCATCACACGGTTGGCAGATGCGCTCAAGCTGC
AGGACCAGCTGAAGCTGCCCGTGAAGACCTTATCCGAGGGAATAAAGAGGAAGCTGTGCTTCGCACTGAG
CATCCTGGGAAACCCATCCGTGGTGCTTCTGGACGAGCCATCCACGGGCATGGACCCTGAGGGGCAGCAG
CAAATGTGGCAGACGATCCGGGCCACCTTTGGGAACACGGAGAGGGGCGCCCTCCTGACCACCCACTACA
TGGCAGAGGCCGAGGCCGTGTGTGACCGCGTGGCCATCATGGTGTCGGGAAGGCTGAGATGTATCGGTTC
TATCCAACATCTGAAAAGCAGATTTGGCAAAGATTATCTGCTGGAGATGAAGGTGAAGACCCCCACCCAG
CTGGAGCCCCTCCACTGTGAAATTCTGAGACTTTTCCCTCAAGCTGCCCGGCAGGAAAGGTACTCCTCCC
TGATGGTCTATAAGTTGCCTGTTGAGGACGTGAGACCCTTATCACAGGCTTTCTTCAAATTAGAGATAGT
TAAACAGAGCTTTGATTTGGAGGAGTACAGCCTCTCCCAGTCCACCCTGGAGCAGAAGGGGTGGAACCAG
AATTCCATAAGCAATAACAAGGATGACGGTGATTGGAAGTTCCACAGAGAGTTAAGTCAAAGTTATAGTC
TACCTTTAAGGAAGGAACTCCAGATTTACCAGACAAAAGCCCATTGTTATAATCTGAGTGAAGGTGTTAA
GTGCCAGGTTTCAAAATACTGGAAGCAAGGTTTTGTGGCTCTTCAAGCTGCTATCAATGCTGCTATTATA
GAAGAGGCCAGTCATATCATAAGAATAGTATTAGAGCCCAAATGGCCTTCGACCGATGAACAGCTAAAGA
CGTTGTGGCTCTCCTGGGGCTTGCTCTATGCTGTTTTCATCTTCATTATGGCACTTTTCTTGGCACTTAT
TATTAAATCTGTCCAGTTTGTCATTCTGACTGGCTTCATGGCGATCTTCACCCTCTTTTTCCTCTATGGA
TTGTCTTTGCTTTTGCACTTGGACTTTGATTTGAATTCTAATGCATTTCCTTATCCATCGGACGACTCAA
AACTGATAATAGCAACAAATTTCATGTTGGCTTTTGATCTTTTCTTCTATGTGGCATTGACGATTTATTT
TGAGAAAATTTTGCCAAATGAACATGGACATGAATATCCCCCCTTGTTTTTCCTGAAACCCTCCTTTTGG
TCTCGGCAACATAAAGCTGATCATGTGGCCCTCGAAGATGAAATTGATTCCAATCCTTCATCTAATGACT
CTTTTGAACCAATGCCTCCAGAATTCCATGGAAAAGAAGCCATCAGAATTAGAAATGTTACAAAAGAATA
TAAAGGAAAGCCTGATAAAATAGAAGCTTTGAAAGATCTGGTATTTGACATATATGAAGGCCAAATCACT
GCAATACTTGGTCACAGTGGTGCTGGAAAATCAACACTGTTAAACATTCTTAGCGGGCTATCTGTTCCCA
CCAAAGGTTCAGTCACCATTTATAACAATAAACTTTCAGAAATAACTGATCTGGAGAATATCAGCCAGCT
CACTGGAATTTGTCCACAATCCAATGTACAGTTTGACTTCCTCACTGTGAAAGAAAATCTCAGGCTCTTT
GCTAAAATAAAAGGAATTCGACCACATGAACTGGACAAAGAGATACAAAGAATTTTACTGGAATTGGAGA
TGAAAAATATTCAGGATGTCCTGGCTCAGAACTTAAGTGGTGGACAGAAAAGGAAACTCAGCTTTGCAAC
TGCCATTTTAGGAGATCCTCAGGTTTTCCTGTTAGATGAACCAACTGCTGGACTGGATCCCTTTTCAAGG
CACCAGGTTTGGAACCTCCTGAGGGAGCGGAAAGCAGACCGTGTGATCCTCTTCAGTACCCAGTTCATGG
ATGAGGCTGACATCCTGGCTGCACTTTATGAGGATCTGGATAGATGTCCTGGCCTGGGAATTGAGAATTA
CGGTGTTTCCATGACAACTTTGAATGAAGTGTTCCTGAAACTAGAAGGAAAACCAGCTATCGATGAATCA
GGAATTGGAATTTGCCCCCTTCTTTTGGAGAATATCATCATGAGAATTTATGAAATGAGCTACACTTGGG
ACCTTTCTCCTCATTTATACTTCCTTGCTCCTGGACAACAACCACGTGATCCTCTCACTCAACTATTGAT
CATCAATAAAACAGGGGCAAGCATTGATGACTTTATACATTCTGTGGAGCATCAGAACATAGCTTTGGAA
GTAGATGTATTTGGAACTAAAAATGGCCAGGATGACCCATCTTATAATGGAGCCATCACAGTATCTGGTA
ATACAAAGGAGAGAGAGAGTAATCCATTTGAATTCCCAGGATATACCATATTCTGGTTGATTCTGGCATC
RTCTTGTGCTCCTTATATTGCCATGGGCAGCATTGATGATTATAAGAACAAAATTCAGTCCCAGCTACGG
ATTTCGGGCCTCTTCCCTTCTGCTTACTGGTTTGGGCAGGCGCTGGTGGATGTTCCAATGTACTGCTYGR
TCTTCCTTCTTATGTATTTAATAGACTACAGCTTAAATCTCCAAGAGACTTTCTTTRAAATTATAAGTCA
GATTATACAAATCCCATGTGCTGTTGGCTATTCCACCTCACTTATCTTCTTGACATATGTGATTTCATTC
ATTTTTCGCAAGGGGAAACGAAATAGTGGCATTTGGTCTTTTGGCTTCTGTATGAAACCAGTCATTATTG
CCAGCTGTCTACGCAAAGAGTATTCAGGAAAGAGAAAATACTGCTCTTCCAAGAGGAAGAAGAAAATAGC
CACAAGAAATGTCTCTTTCTGTGTTAGAAAAGGTGAGGTTTTAGGATTATTAGGACACAACGGAGCTGGT
AAAAGTACATCCGTTCAGGTGATAACTGGAGACACAAAACCAACTGCTGGACAGGTGCTACTAAAAGGGA
GCAGCGGGGACAGCTCCCTGGGCTTCCTGGGTTACTGTCCCCAGGAGAATGTGCTGTGGCCCAACCTGAC
TGTGAAGGAACACCTGGAGGTGTTTGCTGCTGTAAAAGGGCTGAAGAAGGCAGACGCGGCAGTCACCATC
TCCAGGCAGGCGATCCGGGCCACCTTTAAAAACACAGAGAGGGGCGCCCTCTTGACCACCCACTACATGG
CAGAGGCCGAGGCCGTGTGTGACCGTGTGGCCATCATGGTGTCTGGAAAGCTGAGATGTATCGGTTCCAT
CCAACACCTGAAGAGTAAATTTGGCAAGAATTACTACCTGGAGATGAAGGTGAAGACCCCTGAGCAAAGG
GAAAGTCTCCATCAGGAAATTCTGAGGGCTTTTCCCCAGGCGGCTCAGCAGAAAAGGTACTCTCCTGTGA
TGGTCTATAAACTGCCAATGGAAGACGTACGACCTTTAGCGCAAGCTTTCTTCACATTAGAGAGGGTTAA
ACAGAGCTTCGATTTGGAGGAGTACAGCCTCTCCCAGTCCACCCTGGAGCAGGTTTTCCTGGAGATCTCC
AAGGAGCAGGAGCTGGATGACTTCGATGAAGAACCTGACCTTTCAGTGAAGTGGAAGCTCCTCCCACAGG
AAGACCCTTGA
>g.015633t.1 CDS=2-1455	.
ATGGCTCTGTACAGCTGTGGAGTCCCTACCTCATCAATCACCCAGCAGCCACTCTCCAAGGACATTGCAT
GGACGTTCTCGGACTCGCCATTTGTAAGGCTCAAGGGCATATTCTCCAGCCATTCCAAGGATGCAGAAGA
TGGGAGCAATCAGAAGAAAAAGTTCCCTAATTACTTAATAGTCACCTGTAGTACTTCCAAATCTCCCCAA
ACCTTTCCAGGGAGAAGAAAGACTGAGATTCCTGATGCGAAGTTGGCTACCATCACTAGTGCTTTAAGAT
TCTGTGATTATTTTGATGGATTGGGGCCAGTGGCTCTCGGTAATGGCAGGAGGCCAGAGCTGACCCTGCA
GCTAAGGCCCCCAGACTCTTCTTGCTCACTCTGCTACTGCAAAACAGGACGAAAACGTTCAGAGAGAAAC
CAAACCAGCAGAGTTCCCCGTGAGAGGAAGAAGGAGAACAAGAAGCAAGAGGATCTGCCTGAAGACCAGC
CCTTGCCTGATGGGCAGATGCTGCAGAAGGAAGGTGCCTACATCTCCAAGTACAAAGCAAAAGACACAGA
AGATGACAAGGCTACTAAGGAAGGCCCGTCTCTTGGCAGAACAGAACCTCGGAAAGATGCCAAGGTTCCC
CGTGAGAGGAAGAAGGAGAACAAGAAGCAAGAGGATCTGCCTGAAGACCAGCCCTTGCCTGATGGGCAGA
TGCTGCAGAAGGAAGGTGCCTACATCTCCAAGTACAAAGCAAAAGACACAGAAGATGACAAGGCTACTAA
GGAAGGCCCGTCTCTTGGCAGAACAGAACCTCGGAAAGATGCCAAGGTCTTTATTGACTCTGTCACCTGC
ATGTACGGAGCACCTGCTGTACCCGAGCTTCAGGTTGAATGCTGGGGCTTCAAAGACCCACAGACCCCAA
ACTGTGCCTTCAAGAGCTCAGAGTCTAGTGCCAAGATGCAAAGAAGCCCTTCCTATACCAGACAAGAAGT
ACTTTCTGGATTGAGGGGGCATGTGGCCTGTCTGCCCCAGCAGGGCCCTTTCCGGCACTTTCTGGACATT
AGGGCAGAGAAGAGACTGGCCAGCCGGAAGGAGCGCCGCAGTCGCTTTGGGGACATCGCCGTGCACAAGC
GCTACCAGTTTGGGCAGATCTTCTCCCCTTTCCAGGCTCTCGCCACAACGGAGATGCAAAGACTGGTGTC
TCCCCGGGACCTGCCCCTGAATTCGCACCTGCAGAATATGAGCATTCCATGCACTGCTGAAGGGAGCCTC
CAGGATTTATCCTTGTATTCCACAGAGCTGGGTGTGAGAAACAATGACAGCAACCATGAGAAAGAGGAGT
CAGTACTGATAACGTCCTACATGGTGGCTCTGATGAGCCGAACGCTTACTGTGGGCAAGCACCCACCTTC
TCAGACACGCTACAACAGCCCTGCTCAAAACCTTCAGTGGATGCCCTACTGCTGA
>g.015658t.1 CDS=2-255	.
ATGCCTCCCTGCGCTGAATGTTCACCAGGGCACCACCTCGCTTCAGGTAGCATCATCCTGCTGACGTTCA
CCATACAGGAGGCTTCTTATCCCATGCCAAGTAATGCAATTGAAAGCAGGAGAAATTGTGAAATTCCACA
GACCCAGATGAAAGACATTTCAAAGCAACGAGAAGCTGTTGTGATTGATTGTGACAAGATCAAGACAGCA
TCAACATCAAAACTTGCAGAACGGGTGCCAGTGTTAAAAGAATAG
>g.015687t.1 CDS=2-1152	Extracellular serine/threonine protein kinase FAM20C(FAM20C)[SwissProt]
ATGTACAAAGAGCAGCTCAACCTCACCTCCCTGGACGCTCCCCTGCAGCTCCGACAGGAGGCCAGCTGGG
TCCAGTTCCACCTGGGGATCAGCCGCCGTGGGCTGTACTCCCGGTCCAGTCCTGTCGTCAGCCAACTCCT
CCACGACATGAGGCGCTTTCCCACCATCAGTGCTGATTACAGTCAGGACGAGAAGGCTTTGCTCGGGGCA
TGTGACTGCACCCAGATCGTGAAACCCAGTGGGGTCCACCTCAAGCTGGTTCTGAGGTTCTCAGACTTTG
GGAAGGCCATGTTCAAACCCATGAGACAGCAGCGAGATGAAGAGACCCCCGAGGACTTCTTCTACTTCAT
TGACTTTCAGAGACACAACGCCGAGATCGCAGCTTTCCACCTGGACAGGATTCTGGACTTCCGCCGGGTG
CCACCCACAGTGGGGAGGCTAGTCAATGTCACCAAGGAAATCCTGGAAGTCACCAAGAATGAAATCCTGC
AGAGCGTTTTCTTCGTCTCTCCAGCCAGCAACGTGTGCTTCTTTGCCAAGTGCCCGTACATGTGCAAGAC
TGAATATGCCGTCTGTGGCAACCCGCACCTGCTGGAGGGCTCCCTGTCCGCCTTCCTGCCGTCCCTCAAC
CTGGCCCCCAGGCTGTCTGTGCCCAACCCCTGGATCCGCTCCTACTCGCTGGCCGGAAAAGAAGAGTGGG
AGGTCAATCCGCTTTACTGCGACACCGTCAAACAGATCTACCCGTACAACAGCAGCAACCGCCTCCTCAA
CATCATTGACATGGCCATCTTCGACTTCCTGATAGGAAATATGGACCGGCACCATTATGAGATGTTCACC
AAATTCGGGGATGATGGGTTCCTCATCCACCTTGACAACGCCAGAGGGATAAAGAAGAAAACGCTTTTGC
ACCTGCAGCTGCTGGCCCAGGCCGACTACAGACTCAGTGACGTGATGCGGGAGTCTTTGCTAGAAGACCA
GCTCAGCCCAGTCCTCACAGAGCCCCACCTCCTGGCCCTGGACCGGAGACTCCAAATCATCCTACAGACA
GTGGAGGGGTGTGTGGAGGTCCACGGAGAACAGAGTGTCATAGCCCTTGACTCAGCAGAACAGTCAGCCC
CGGACTCTAGCCAGGCTAACTTGACAAGCTAA
>g.015694t.1 CDS=2-1146	cAMP-dependent protein kinase regulatory subunit(pkaR)[SwissProt]
ATGGCGTCTGGCAGCACTGCCACCAGTGAGGAGGAGCGCAGCCTCCGGGAATGTGAGCTCTATGTCCAGA
AGCACAACATTCAGGCACTGCTGAAGGATTCTATTGTGCAGTTGTGCACTGCTCGACCTGAGAGACCCAT
GGCATTCCTCAGGGAATACTTTGAGAGGCTGGAGAAGGAGGAGGCAAAACAGATTCAGAATCTGCAGAAA
GCAAGCTCCCGTGCAGATTCGAGGGAGGATGAAATCTCTCCTCCTCCACCCAACCCAGTGGTTAAGGGCC
GGAGGCGACGAGGTGCTATCAGTGCCGAAGTCTACACGGAGGAGGATGCTGCATCATATGTTAGAAAGGT
TATACCAAAGGATTATAAGACGATGGCTGCTTTGGCTAAAGCCATTGAAAAGAATGTGCTCTTTTCACAT
CTTGACGATAATGAGAGAAGTGATATTTTTGATGCCATGTTTCCAGTTTCCTTTATTGCTGGAGAGACGG
TTATTCAGCAAGGTGATGAGGGAGATAACTTCTATGTGATTGATCAAGGAGAGATGGATGTCTATGTCAA
CAACGAATGGGCAACCAGTGTTGGGGAAGGAGGGAGCTTTGGGGAACTTGCTTTGATCTACGGAACACCT
AGAGCAGCCACAGTCAAAGCAAAGACAAACGTGAAATTGTGGGGTATCGACCGAGACAGCTATAGAAGAA
TCCTCATGGGAAGCACTCTGAGAAAGCGGAAGATGTATGAGGAGTTTCTTAGTAAAGTATCTATTTTAGA
ATCTCTGGACAAGTGGGAACGTCTCACGGTAGCTGATGCATTGGAACCCGTTCAGTTTGAAGACGGGCAG
AAGATTGTGGTACAGGGAGAACCAGGGGATGAGTTCTTCATTATTTTAGAGGGTTCAGCTGCTGTGCTAC
AGCGTCGGTCAGAAAATGAAGAATTTGTTGAAGTGGGAAGATTGGGGCCTTCTGATTATTTTGGTGAGAT
TGCGCTCCTGATGAATCGTCCTCGTGCTGCCACGGTGGTGGCTCGTGGCCCCTTGAAGTGTGTGAAGCTG
GACCGACCCAGATTCGAACGCGTTCTTGGCCCGTGCTCAGATATCCTCAAACGAAACATCCAGCAGTACA
ACAGTTTTGTGTCGCTGTCTGTCTGA
>g.015737t.1 CDS=2-1314	Autophagy-related protein 18(atg-18)[SwissProt]
ATGGAGGCCGAGGCGGCGGAAAGCCCCCCGGGCGGGGTCGGGGCGGCGCTCAGCTGCTTCTCCTTCAACC
AGGACTGCACATCCCTAGCAATTGGAACCAAAGCCGGTTATAAGCTGTTTTCTTTGAGTTCTGTGGAGCA
TCTGGACCAAGTCCATGGAAGCAACGAAATCCCAGACGTTTACATCGTGGAGCGCCTGTTCTCCAGCAGC
CTGGTGGTGGTGGTCAGTCACTCAAAGCCACGGCAAATGAACGTCTATCACTTCAAGAAAGGCACAGAGA
TCTGTAATTACAGCTATTCCAGCAACATCCTGTCCATAAGGCTGAACCGACAGAGGCTGCTGGTGTGTCT
GGAGGAGGCCATCTACATTCACAACATCAAAGACATGAAGCTGTTGAAAACCATCCTGGATATTCCTGCA
AACCCAACAGGTCTCTGTGCCCTCTCCATCAACCATTCCAATTCGTATGTGGCCTACCCTGGAAGCCTGA
CCACAGGCGAGATTGTGCTTTACGATGGACACTCCCTGAAAACAGTCTGCACGATTGCTGCCCACGAGGG
GACGCTGGCCGCCATCGCCTTCAATGCCTTGGGCTCAAAACTAGCAAGCGCCTCCGAAAAAGGCACTGTC
ATCCGGGTGTTCTCTGTACCTGATGGGCAAAAGCTCTACGAGTTTCGAAGGGGCATGAAAAGGTACGTGA
CAATCAGCTCTCTCGTGTTCAGTATGGACTCGCAGTTCCTCTGTGCCTCAAGCAACACCGAGACCGTGCA
CATCTTCAAGCTGGAGCACCTCACTAACAGCCGACCAGAAGAGCCTTCGACCTGGACTGGCTACATGGGA
AAGATGTTCATGGCTGCTTCCAACTACCTCCCCACCCAGGTGTCAGACATGATGAACCAGGACAGGGCCT
TCGCCACCGGACGTCTGAACTTCTCGGGTCAGAGGAACATCTGCACTCTCTCAACGATCCAGAAATTGCC
AAGGCTGCTGGTCGCATCATCCGATGGACACCTTTACATCTACAATTTGGACCCTCAGGACGGAGGAGAA
TGTGTCTTAATCAAGACCCACAGCTTGCTTAGCTCAGGAACAACAGAAGAAAATAAAGAAAATGACCTCA
GACCTTCATTACCTCAGTCTTACGCAGCAACTGTAGCCAGACCAAGCACCTGGTCCGCCTCCACGGTGCC
AGGTTATTCTGAGGACGGCGGAGCCCTCCGAGGAGAGATTATTCCTGAACATGAGTTTGCGACGGGACCA
GTGTGTCTTGATGATGAGAATGAATTCCCCCCTGTGAGCATTAGGAACCCCTAA
>g.015739t.1 CDS=2-1539	Arylsulfatase G(ARSG)[SwissProt]
ATGCCACTGCTCCTGGATCAGTGGGGGTGTGGACCCTCGTTGCCATTTGTGGCCTTGAAAGATGGCCTGA
GGGAGCTTAACCCACCTTCTGGGTTTGTGGACTTCCACGCAGCTGCCTCCACCTGCTCGCCCTCTCGGGC
CTCCCTGCTCACCGGCCGGCTTGGCCTCCGCAACGGAGTCACGCACAACTTTGCGGTCACCTCTGTGGGG
GGCCTTCCGCTCAACGAGACCACCTTGGCTGAGGTGCTGCAGCAAGCCGGCTACGTCACGGGGATGATAG
GTTGGAAAGCTTTCAGCTGCAAATGGCACCTCGGGCACCATGGCCCTTATCACCCCAACTTCCGTGGTTT
TGATTACTACTTTGGAATCCCATACAGCCATGATATGGGCTGCACTGATACCCCGGGCTACAACCACCCT
CCTTGTCCGGCGTGTCCACGGGGCGACAGACCATCAAGAAGACTTGAGAGGGACTGTTACACGGATGTGG
CCCTTCCTCTGTATGAAAACCTCAACATCGTGGAGCAGCCCGTGAACCTGAGCAGCCTGGCACACAAATA
TGCTGAGAAAGCTATCCAGTTCATCCAGCATGCAAGCGCCAGCGGAAGGCCCTTCCTGCTGTACATGGGC
CTGGCCCACATGCACGTGCCCATATCCAGGACCCAGCTCTCAGCAGACGCACGGGGTCGAAGGCCATACA
GTGCAGGTCTCCGGGAGATGGACAGCCTGGTGGGCCAGATCAAGGACAAAGTTGACCGCACAGCCAAAGA
GAACACATTCCTCTGGTTCACAGGGCAGGGGCCTGGCTTTGAACTTGGTGTCCTGCTAGTGTTTGTTGGC
CTGAGCGCTGAGCACCTGTCCACTGGGGCCTCCGAGGCTGAGCCCCTGGAAAAGTTTGTGCAGAGAGCAA
GGACAGCCCAGCACGGCCTGTCCCCAGTTTCCAACCACACATGGACTCTGCTGCTGGTCAGCCCCAGCGA
GCTCCTGGCGGGACCCTCGGACCCTCCGGCATCCTCCTCCTGTGTGCTGGACATCTTCCCCACTGTGGTA
GCTCTGGCTGGGGCCAGCCTGCCCCAGGACCGACACTTTGACGGTTTGGATGCCTCCGAGGTGCTCTTTG
GCTGGTCGCAGACTGGGCACAGGGTGCTGTTTCACCCCAACAGCGGGGCTGCTGGAGAGTTCGGAGCCCT
TCAGACGGTCCGCCTGGGGCCTTACAAGGCCTTCTACGTCAGCGGCGGAGCCAAAGCCTGTGATGGGGAC
GTCGGACCGGAGCAGCATCATGAGCCTCCCCTTATTTTTAACCTGGAAGATGATGTTGCAGAAGCTGTGC
CTCTAGATAGAGGTAGCGCCGAATACCAGGGCGTCCTGCCCAAGGTCAGAGAGGTTCTTGCAGATGTTCT
TCTAGACATTGCTGGTGACAACACCTCCAGAGCCGATTACACTCGYGATCCTTCGGTGACCCCCTGCTGC
AATCCCCACCACGTCGCCTGCCGTTGCCAAGCCACCGGATGGACCGATTTCCCCACGGGCAGATGTTAG
>g.015755t.1 CDS=2-1644	Monocarboxylate transporter 4(Slc16a3)[SwissProt]
ATGAACCTCCAGACCCGCTCGGATGCACAGGCCCTTCCCTGGATGGTGTGCCCTTCCATGGAGCAATTAA
GAATGACCCAAAAGACATCACAGCTTTGTTCCAGAGCCAATGTTTATACTCAAGTGCCTGATGGAGGATG
GGGCTGGGTGGTAGCTGTGTCTTTTTTCTTCGTTGAAGTCTTTACCTACGGCATCATCAAGTCATTTGGC
GTCTTCTTTAATGACTTAATGGACAGTTTCGATGAATCTAATAGCAGGATTTCGTGGGTCATATCAATAT
GTGTATTTGTCTTAACATTTACAGCTCCCCTGTCTGCTGTCCTGAGCACTCGTTTCGGACACCGTCTGGT
GGTGGTGTCCGGGGGCCTGCTTGTCAGCAYGGGAATGGTGATGGCCTCCTTCTCCCGGGAGCTGTACCAC
ATGTACATCTCAATCGGCATYATATCCGGTTTGGGATACTGCTTTAGCTTTCTACCAACTGTCACCATTT
TATCTCAGTACTTTGACAAAAGGCGCTCCATGGTCACTGCAGTTGCTTCCACGGGAGAATGTTTTGCGAT
GTTTGCTTTCGCCCCAGCAATCACGGCTCTGAAAGACCACATTGGCTGGAGATACAGTCTCCTCTTCGTG
GGCCTGCTGCAGCTGAACATCATCGTCTGCGGCGCGCTGCTGAGGCCGATCATCATCCGAGGACCAGGGT
CCCCGAAAGCAACCGCGCACGAACATCGGAGAGAAGTGCAATATATGCTCGAAAATGAGAAAACACGCAC
CTCAATCGATTCCATTGACTCAGGAGTAGAACTAACTACCTCACCGAAGAATGTGCCTAGCCAAGCCAAC
GTAGAACTGGAGCCGAAGGCCGACATGCAGCAGATCCAGGTGAAGACCAGCTCCAAGCCAAGCGATAAGA
AAGCCCCTTTACTGGACTTCTCAATCTTGAAAGACAAGAGTTTCATTTGTTATGCGTTATTTGGTCTTTT
TGCAACACTGGGGTTCTTTGCACCTTCCTTGTACATCATTCCCTTGGGCATCAGCCTGGGCATTGAGCAG
GAGCGCGCCGCTTTCTTGCTATCCGCAATGGCAATCGCTGAAGTTTTTGGGCGGATCGGAGCTGGCTGTG
TCCTCAACAGAGAGCCCATCCGCAAGATCTACATCGAGCTCATCTGCGTCATCTTGTTGATGGTGTCTCT
GTTTGCCTTTACTTTCGCGACCGAATTCTGGGGTCTGATGTCATGTAGCATCTTTTTTGGCTTCATGGTC
GGGACCGTCGGGGGGACCCACATACCACTGCTAGCCGAGGACGATGTCGTGGGAATCGAGAAGATGTCTT
CTGCTGCGGGAGTGTATGTCTTCATCCAGAGTATAGCGGGACTGGCCGGACCACCCCTTGCAGGTCTGCT
GGTGGACCAGAGTAAGATTTACAGCCGAGCCTTCTACTCCTGTGCAGCTGGCATGTGTGTGGCTGCCGTG
TGCCTCGCGCTTGTGAGACCTTGTAAGAAGGGACTGTGCCAGCCTCATCCTGCAGGGGAAGCACAGGTGG
AGAATCCTCGTGGGAAAGCTTTACAAGACATACCTGAAGACTTTCTAGAAATGGACCTTGGGAAAAATGA
GCATAAAGTTCACGTGAAACTGGAGCCAGTATGA
>g.015762t.1 CDS=2-807	Archaemetzincin-2(Amz2)[SwissProt]
ATGATTGACGATAAGCATCTATTTGCTCCAATGCAAACAGTACGGCACTCTGAACAGACTCTAAAAACAG
CTCTCATCTCAAAGAACCCAACGCTTGTGTCACAGTATGAGAAGTTAGATGCTGGCGAACGGCGTTTGCT
GAACAAAGCCTTCAAGGCAGACAATGATCTCTTTGGACCCATTACCTTGCATTCGGAATCAGATTGGATC
ATCTCCCATCCTGAGGCTCCCCAAGACTTCGAACAGTTTTTCAGTGATCCTTATAGAAAGGCACCATCTC
CGGAGAAACGCAGTATTTATATACAGTGCATTGGATCTCTAGGAAACACCAGGATTATCAGTGACGAATA
TATTAAATGGCTCAAGGGCTACTGTGAAGCATTTTTCTACGGCTTGACAGTAAAACTCCTAGAACCGGTT
CCTGTCTCTGTAACGAGGTGTTCCTTTAGAGTCAATGATAACACACAAAACCTACAAATTCACGCAGGTG
TGGGGATATTCAGCTTTGCCAGGTACGGCAGTGATTTTTATAGCTCACGCTTTGAAGGCAAAGTGAACAA
GCTGCGGAGAGTATCTTCAAGCGACTATTCCGTTTTTGATAACTATTATACTCCTGAAGTGACCAGTGTT
TTGCTGCTTCGTTCCTGTAAGGCGCTGGTGAGGTGGATTGATGATGAGTCGGCTGACACCCCCGGAGTCA
GCACGGAACACAGTTGTGAGGATAATGTGAATTTACCAAAACCTGTGGAAGCCTTTAAGGAATGGAAAGA
GTGGATAATAAAATGCCTTGCTGTTGTCCAAAAATAA
>g.015849t.1 CDS=2-1152	Regulator of G-protein signaling 11(Rgs11)[SwissProt]
ATGACGATCCGACACCAAGGCCAGCAGTACAGGCCGAGGATGGCATTTCTGCAGAAGATTGAAGCTTTAG
TGAAGGATATGCAGAACCCGGAGACGGGGGTCAGAATGCAGAACCAGAAGGTTCTGGTCACCAGTGTCCC
TCACGCCATGACAGAGGCACAGAACTTGGGGAACTTTATTGTCAAGTATGGCTACATTTATCCCCTGCAA
GATCCCAGGAATCTCGTTCTCAAGCCTGACAACAGCCTCTACCGATTTCAGGAAAATTACAATTTCTTGA
ACAAAAAAATTAACTACAAATGGGATTTTGTCATTATGCAGGCCAAAGAGCAATACAGGACTGGAAAGGA
AAGGAATAAAGCAGACAGGTATGCGCTGGATTGCCAGGAGAAGGCATATTGGCTGGTCCACCGATGCCCT
CCGGGAATGAACAAYGTACTGGACTATGGCCTGGACCGAGTGACCAATCCGAATGAAGTTCAGATCATGT
ATTACCAACAGGCCTTAATGAGGTCCACGGTGAAGTCTTCTGTGTCCCTTGGAGGGATTGTCAAATACAG
CGAGCAGTTTTTGTCCAACGACGCCATCATGTCAGGCTGCCTCCCTAGCAATCCTTGGATAACAGATGAC
ACCCAGTTCTGGGACTTAAACGCTAAATTGGTGGAAGTCCCAACCAAGATGCGGGTGGAACGATGGGCTT
TCAACTTCAGTGAATTGATCCGAGACCCCAAGGGCCGACAGAGCTTCCAGTACTTTCTCAAGAAAGAATT
CAGTGGGGCGAGACGGTGGATAAACATAGATGGCAAAACCATGGACATCACAGTCAAGGGGCTGAGGCAT
CCCCACCGCTACGTGCTAGATGCCGCGCAAACCCACATCTACATGCTCATGAAGAAGGTTGCTGCAAGAA
TTCTCACACTGTTGGAAATTGGTGTGAGAGATGGAAGGACCGGGGATAAAACCCAGATCGGGAGGAAACT
ATGGGCAAAGTTGGAATTTGGCCCCATCGGGGGGCTCCATGGGAAACTCTCCAACCTCGACTCCCAGAAG
AGGGTTCTGGCCTCTGGAATTCTTGGCAGGAGGCACGAGATGTGCCTGGATCCCCCTGTCAGTGACCTTG
AAGAAGTGTCTTCAGAAACTCTTTTGATCTGA
>g.015968t.1 CDS=2-576	.
ATGTCCCCTTCCCTAGACCACTTCTCTGCAGCCTCTCCCTCGCAGGCAAGACTCACCTGGCGAGGAAAAG
AAAAACACAAATCTTTCAACGAGAAAAGCTTCGGGAACCGCCTCAACGAGAAATGCACTGTGACCATGCA
AGAGATCTCTGTTCTTGCCCTGTCTGCCAGTCACTTCATCGCTACATCCCACAAGTTAGTAAAAATCTAT
GGAATGAACAGACAAGAGTGGGCGGAAAAGGCTCCGTGGAAACCGTCCCCTACACCTGGAAAAACAACTC
TGGGTCTGCTGACGGAGGCCAGAAGCAGCCTCCAGGCCCTGCGAGGTGTTGGGAATTCAAAGGGCCTGTT
CCCTGGCAAAAGTGAGAAATCTGACTGGTCCGCAGTTGGGCTCACCCCAGAGCTCTGGATCCACTTCTCG
TCGGGGCTGGAGCGGCTGCCCCTCCATGGGAGCACGCTGCCCGGCTTTGTTCTGGTTCGCGAGGACGGTG
GGCTGCACGTCACCGTTCCCGCCCTTGAGGGCTCTGTGAATGGGCTCCGCAGCCACATCAGGAGGGTTGA
CTTYGCAGGACCCTGA
>g.015970t.1 CDS=2-1713	Axin-1(AXIN1)[SwissProt]
ATGAGCAGTGCTGTGTTGGTGACTCGCCTCCCAGACCCCAGCAGCAGCTTCCACGAGGATGCCCCCCGAC
CCCCGGTTCCGGGGGAGGAAGGGGAGACCCCGCCGTGCCAGCCCGGGCTAGGAAAGGGCCAGGTCACCAA
ACCCATGCCCGTGTCCTCCAACGCCAGGCGCAATGAGGATGGGTTGGGGGAGCCCGAGGGGCGGGCGTCC
CCGGACTCCCCTCTGACCCGGTGGACCAAGTCCTTGCACTCCTTGTTGGGCGATCAAGATGGTGCTTATC
TCTTCCGCACTTTCCTGGAGAGGGACAAATGCGTGGATACCTTAGACTTCTGGTTTGCCTGCAACGGATT
CAGGCAGATGAACCTGAAGGATACCAAAACTTTACGAGTAGCCAAAGCGATCTACAAAAGGTACATCGAG
AACAACAGCATTGTCTCCAAGCAGCTGAAGCCTGCCACCAAAACCTACATAAGAGATGGCATCAAGAAGC
AGCAGATTGATTCCATCATGTTTGACCAGGCACAGACTGAGATCCAGTCGGTGATGGAAGAAAATGCCTA
CCAGATGTTTTTGACTTCTGATATATACCTCGAATATGTGAGGAGTGGGGGAGAAAACACAGCTTACATG
AGTAACGGGGGACTGGGCAGCCTCAAGGTCGTGTGTGGCTATCTCCCCACCTTGAATGAGGAAGAGGAGT
GGGCTTGTGCGGACTTTAAGTGCAAACTGTCACCCACCGTGGTTGGCCTGTCCAGCAAAACCCTGAGGGC
GACGGCGAATGTGAGGTCCACGGAGACTGTCGAAAATGGATACAGCTGTAGTGGAGACTACTTAAGTCCT
GTGGTAAGGCTGCTTCTCCAGGGGCTTTCCGACAGTGGAGCTTCTGTGTCTTCCCAGCATCAGGACCTGA
GCGTCCCTTCTGTTAACAGCACCAGGTCCTTCAAGAGGAGCGATCCCGTTAATCCATACCACGTAGGTTC
TGGCTATGTCTTCGCGCCAGCTACCAGCGCCAATGATAGTGAGATCTCCAGCGATGCGCTGACGGATGAC
TCCATGTCCATGACGGACAGCAGCGTAGATGGAATCCCTCCTTACCGTGTGGGGAGTAAGAAACAGCTCC
AGAGAGAAATGCATCGCAGTGTGAAGGCCAATGGCCAAGTGTCTCTACCTCATTTCCCGAGAACGCACCG
CCTGCCCAAGGAGATGACCCCCGTGGAGCCCGCCACCTTCGCGGCCGAGCTCATCTCCAGGCTGGAGAAG
CTGAAGCTGGAGCTGGAGAGCCGCCACAGCCTGGAGGAGCGCCTGCAGCAGATCCGAGAGGACCCYGCCA
TGCCTCCCCTGACCCCGCCCAACACRCTGGCACAGCTGGAGGAGGCCTGCCGCCGGCTGGCCGAGGTGTC
CAAGCCCCCAAAGCAGCGTCACAAAGAGCCAAAGAAGCTGGCGGGGGTCCACGCGCTCCAGGCCAGCGAG
TTGGTCGTCACATACTTTTTCTGTGGAGAAGAAATTCCATACAGGAGGATGCTGAAGGCTCAGAGCTTGA
CCCTGGGCCACTTTAAAGAGCAGCTCAGCAAAAAGGGAAATTATAGGTATTACTTCAAGAAAGCAAGCGA
CGAGTTTGCCTGCGGAGCGGTGTTTGAGGAGATCTGGGACGATGAGGCGGTGCTCCCCATGTACGAAGGC
AGGATTCTGGGGAAGGTGGAGAGGATCGACTGA
>g.016045t.1 CDS=2-264	.
ATGTGCATTCTGGGGCCGCAAGGCGCCCTGCGAGTCAAGTCACAGCGACGTACGTGCATGTGCGAGCGTA
TTCGTGCATCCCGTGTGTACGTGGCACGCGCGTACCGGACGTGCGTCAGAGGGAGATTCACTTCATCAAC
TTCACGGAAARACGGAGAGTACGAAGGCTCCAAAGAACGCCGGATCCGCGCGGCGAAGGCGGCCCCGCCG
ACCCGACGCCACCGCCCCTTCCGGTCCCAGGCCCTCACCAGCGGGGGATCCTGA
>g.016069t.1 CDS=2-1191	Centrosomal protein of 112 kDa(CEP112)[SwissProt]
ATGAAAGTCAAGAAGAAGATTGAGGTCATCAAGTCTGGAGACSTGGGTGTGGACCTGACCTCCAAGCTGT
CCTTGATTAGTGTGGAGGACCTGCCCCTGYGTACAGCTAGTGTCAAGGTGGAAACCATGGAGGACTTGGT
GGCCAACGACACAGTTCGGAATCATGGTAAAAAGAATACTGTTCTTAGTGAGAGGGAAAAAGAGGAACAG
CTAACTCGTGTGACTGAAGTTCAGAGGTTGCAGGCCCAGCAGGCAGATGCTGCCCTGGAAGAGTTTAAGC
GGCAGGTGGAACTGAACTCAGAGAAAGTCTATGCCGAAATGAAAGAGCAGATGGAAAAAGTRGAGGCCGA
TCTAACTAGATCCAAGTCTCTTCGTGAGAAGCAATCAAAGGAGTTTTTATGGCAGCTGGAGGATGTCAAA
CAACGATATGAACAGCAGATAGTAGAGCTGAAGCTGGAGCATGAACAGGAGAAGACGCACCTATCACAGC
AGCATAGCGCAGAGAAGGATAGCCTAGTCCGAGACCATGAACGGGAAATTGAAAACCTGGAAAAACAGCT
TCGCGCTGCCAATATGGAGCACGAAAATCAAATTCAAGAGTTCAAGAAACGAGATTCACAGGTTATTGCT
GACATGGAGGCCCAAGTTCATAAGCTGAGAGAAGAGCTGATTCACGTGAACTCCCAGCGGAAACAGCAGC
TAGTAGAGCTCGGTCTCCTTCGTGAAGAGGAAAAACAAAGAGCTGCGAGGGACCACGAGACTGCTGTCTA
CAAACTGAAGGCTGAGTCAGAAAAGATGAAGATGGAGCTGAAAARGACTCATGCTGCTGAGACAGAAGTG
ACTTTGGAAAAGGCCAACAGCAGGCTGAAGCAGATTGAGAAGGAATACACTCAGAAGCTTGCCAAATCTT
CACAGATCATAGCAGAACTTCAGACAACCATTTCCTCTCTGAAAGAGGAGAACAGCCGGCAGCAGCTTGC
TGCAGAAAGGCGGCTCCAGGATGTTATACAGAAGTTTGAAGATGAGAAGAAGCAGCTGATTAGAGATAAT
GACCGAGCAATCAAGCAAATGCAATCTGAATCCAACCCTGATGACTCTGCAGAAGAATCACAACTTCGAA
CTCCTGACCCTGATTTTCCCTCAAGTTCCAGACTGAATAGACACCTCTTTATGGATGATCTTGGCATCTA
G
>g.016075t.1 CDS=2-1947	.
ATGGATTTAAAATATCTCCCCCTGCGGACCAGGAMGCGTTTTACAGCTTGTCCCAAACCAGATGATATAC
CATTTGCCACAGTTGTTCCATTAAAAACATTCTATGACCCAGGGGAGCAGATAACGTACTCCTGCCAGCC
GGGCTATGTGTTCCGAGCCAGAGTATGTCCTTTTGCTGGAATCTTAGAAAATGGAGCTGTACGCTATACA
ACTTTTGAATATCCCAACACGATCAGTTTTGCTTGTAACACTGGGTTTTATCTAAATGGAAGTAGCTCTG
CTAAATGCACCGAGGAAGGAAAATGGAGTGTTGACCTTCCTGTCTGTACTCCTGTAACCTGCCCTCCCCC
ATCGGTACCTAAGTTTGCAACACTTAGTGTTTTTAAGCCATTGGCTACAAACAACTCCCTCTWTGGAAAC
AAGGCTGTCTTTGAATGTTTGCCACACTATGCTATGTTTGGAAATGATACAATTACATGCACAGCACATG
GAAATTGGACTACATTACCAGAATGCAGAGAAGTAAAATGCCCATTCCCATCAAGACCAGATAATGGGTT
TGTGAACTATCCTGCAAAACAAATACTTTATTACAAGGATAAAGCCATGTATGGATGCCATGATACGTAT
ACCTTGGATGGCCCGGAAGTAGTGGAATGTAACAAATTTGGAAACTGGTCTGCACAACCAAGTTGTAAAG
CATCTTGTAAATTATCTGTTAAAAAAGCTACTGTGCTATACCAAGGAGAGAGAGTAAAGCTTCAAGAAAA
ATTTAAGGATGGAATGCTACATGGTCAAAAAGTTTCTTTCTAYTGCAAGAATAAGGAAAAGAAGTGTAGC
TACACAGAGGATGCTGAGTGCATAGATGGCACCATTGAAATCCCCAAATGCTTCAAGGAACGGCAGAGGT
GTGCACTTTGGATCAGGAAACTGTGTGAGCCTTCAGGAACAGGTGCAGGAATWGTGGGCCGGAAGAACCG
GAACCTGTATGCAAAACTGTTATTGCACATGCTGAAGCGAGGAGTGCTCGAAGGGCCCTTTACACACCGG
CCTGAACCAGGGACACTGAAAACGTTGCCTTCCTACATGGAAGCTCATTCCAAAAAATCTGCTGTTTCTT
TGGATGACAGCGACATCGAAGCTCGCCTAAATAGTTGGAATCTTGGGGTGACTCCCAAATTCAGCCTGAG
AAAATCCAGCAGTTTCCATGATGACCATCTACTCTCTCGAATGCATGAAAAAGAGTTGGACATAAAAACA
AAAATGTTGGAAGCTAAATATCATGAGGAGAAGCTTAAACTGCAGCAGAAACATGATGCCGATGTTCAGA
AGCTCCACAATGCTGTCGCAGAAATGGAAAAGGAAAAGTTTGATCTTCAAAAGCGGCACACGGAAAATAT
TCAAGAATTGCTCGAGGACACAAACGTGCGTCTGAATAAAATGGAGGGTGAATACATGGCACAGACACAG
TCCACGAACCAGGTGGTCAAGGAACTGGAGTCCCGGGTCCAGCAGCTGACTGGAGAAGCGGAGAAYAGTA
ACTTACAGAGACAGAAATTAATTCAAGAAAAATTGGAACTTGAAAGATGTTACCAGATAACATGTAGTGA
ATTACAAGAAGTAAAGGCAAGGCGCAACACACTGCATAAAGAGAAAGATCATCTCGTAAATGATTATGAA
CAAAACATTAAACTATTACAAACCAAATATGATGCTGATATAAACCTTCTGAAAAAGGAGCATGCTCTTT
CYGCTTCTAAGGATCAAGAAAATAAGTTTCAAATGGAGAAAAGTCATTTAAAACGCACCTATGAGAAAAA
GGACCCTTCTCCTCTGATAATGTACATTGGGTCTAGAGTGGACACCTACCTGATCCAAAGACAGCAAACT
CATTTTACTCGGAGATACAAAGAGCTTAAGGACCTTATGGTTCCATTTGAGGCCTAG
>g.016109t.1 CDS=2-792	.
ATGGCTGACGTTTTCCCGGCCAACGACTCCACGGCGTCTCAGGACGTGGCCAACCGCTTCGCCCGCAAAG
GGGCGCTGAGGCAGAAGAACGTGCACGAGGTGAAGGACCACAAATTCATCGCCCGCTTCTTCAAGCAGCC
CACCTTCTGCAGCCACTGCACCGACTTCATCTGGGGGTTTGGGAAACAAGGCTTCCAGTGCCAAGATACC
CATTCTAAGCGCTGCTCACTGACACGTTTGAGCCTCACAATTTTGGAAGAGCTATATTTTGGAGCCAAAT
ATCAACAAGCCATTCAGCTGAGAGCATCCTTTTTGGACCTTGAGACTTCAGAGGCCAAAACAGCAAGCCC
TCTAGTTGATACTGAGATGTACAAGTTTGAGAAGAAATCCTGGCACAGGAGGAAGGATGCAGAGACAAAT
GAGCTAAATATCATGGGGGAGGATGTTGCAGAGGTAGCAGAAGGTAGTATAGGGGAACCAGGGCAGAGCC
CGAACCACAGCTGGAGCTCCCTGGCCCCAGCTGGCTTTCGGGACCTGATCTGTGCAGACCTGTGGAAGTG
GAAACAGAACACTGATTCCTTACTTGAACTGCTCATTGCTGCTTTGGATTTGAAGGTCCTCTCAGTCACC
ATTGSTGACAGAGGTGAATTTCATGGGCACAGGATCCATGAGCAAACAGTCATGGTGGCTGGTACTAGCA
AGAGCTTGGTTTCTTCACTGGTGAAAGGCRTCCATGACGTGCCTCATGGAGCTGTTGAGGTGATAATATT
GGAGGAAGTGGTGGAGACGTAG
>g.016165t.1 CDS=2-687	Voltage-dependent calcium channel gamma-7 subunit(CACNG7)[SwissProt]
ATGAGTGGCTGCGGGAGGAAGGCCCTGACCCTGCTGAGCAGTGTCTTTGCTGTCTGCGGCCTGGGTCTCC
TGGGCATTGCGGTCAGCACCGACTACTGGCTCTACCTGGAGGAGGGCGTGGTCCTGCCCCAGAACCAGAG
CATGGAGCTCAAGATGTCCCTACACTCAGGCCTGTGGCGTGTCTGCTTCCTCGCAGGTGAGGAGCGGGGA
CGCTGCTTCACCATAGAATATGTGATGCCCATGAACACCCAGCTGACATCTGAGTCTACCGTCAACGTTC
TAAGCCTCTCTCTGGTGGTGGGCCTGGTGCTCTACATCTCCAGCATCAATGATGAGATGCTCAATAGAAC
CAAGGACGCGGAGACCTATTTCAACTACAAGTATGGGTGGTCATTTGCCTTTGCTGCCATCTCCTTCCTT
TTGACAGAGAGTGCTGGGGTGATGTCCGTGTACCTGTTCATGAAGAGGTACACCGCCGAGGACATGTACC
GGCCCCACCCCGGCTTCTACCGTCCTCGCCTGAGCAACTGCTCCGATTACTCAGGCCAGTTCCTGCATCC
GGACGCCTGGGTCCGGGGCCGCAGCCCCTCCGACATCTCCAGTGACGCCTCCCTGCAGATGAACAGCAAC
TACCCAGCCTTGCTCAAGTGCCCCGACTATGACCAGATGTCATCTTCCCCCTGCTGA
>g.016223t.1 CDS=2-1104	Voltage-dependent calcium channel gamma-2 subunit(Cacng2)[SwissProt]
ATGATGAGCCGCAAGCGGTGTCTGTCACCTAATACTGCTCTGCCAGTGGAAGACTTGAGCAGCAAGTGTT
TAGTGGAGGCCTATGCTGGGGAGGCCTCTCAAAAGCACAGCTACCCAAGTAACAGCCGTGCTCAGTCGGA
CCGGGATGCAGTTCAAAAGTGCAGTCCTGCTCCCAAGAAGCTTACTTATGGCAGGGAGGACCGTGGCACT
CCACCACCTACTTTACAGGGCCTCAACTGTGGATTTTCCTGGCTTCCCCCTTCTCTGGACTACAAACCTT
GTGAGGCTAGCAGCCATGTCTCAATGGACTCCATCCCCCCAGAACCTGGTGTGGGGCCTGGAATCTATAA
AGGCCACTGCTTCCGGATCAATCACTTCCCAGAGGACAATGATTACGACCATGACAGCTCCGAGTACCTC
CTTCGTATCGTGCGCGCCTCCAGCGTCTTCCCCATCCTCAGCACCATCCTGTTGCTGCTCGGCGGCCTCT
GCATYGGCGCCGGGAGGTTCTACAGCCGCAGGAACAACATCGTCCTCAGCGCGGGCATCCTCTTTGTGGC
TGCAGGCCTCAGTAACATCATCGGCATCATCGTCTACATTTCCAGCAACACGGGTGACCCCAGCGACAAG
CGYGATGARGACAAGAAAAACCATTACAACTACGGCTGGTCTTTTTACTTTGGAGCGCTGTCCTTCATCG
TGGCCGAGACCGTGGGTGTCCTGGCGGTAAACATTTACATTGAGAAAAATAAAGAGTTGAGATTTAAGAC
CAAACGGGAGTTCCTGAAGGCTCCCTCCTCGTCTCCCTACGCCAGGATGCCGAGCTACAGGTACCGGCGA
CGACGCTCGCGGTCCAGCTCGAGGTCCACCGAGGCCTCTCCGTCGCGGGCAGCGTCTCCGGTGGGCCTGA
AGATCACCGGGGCCATCCCCATGGGCGAGCTGTCCATGTACACGCTGTCCAGGGAGCCCCTGAAGGTGAC
CACCGCCGCCAGCTACAGCCCCGACCAGGAGGCCAGCTTCCTGCAGGTGCATGACTTCTTCCAGCAGGAC
CTGAAGGAAGGCTTGCACGTCAGCATGCTGAACCGGCGGACGACCCCCGTGTGA
>g.016252t.1 CDS=2-5094	Probable helicase with zinc finger domain(HELZ)[SwissProt]
ATGGCGGACGGCGGCTCGGAGCGGGCTGATGGGCGCATCGTCAAGATGGAAGTGGACTACAGCGCCACAG
TGGATCAGCGACTGCCCGAGTGCGAGAAGCTGGCCAAGGAAGGAAGACTTCAAGAAGTCATTGAAACCCT
TCTCTCTTTGGAGAAACAGACCCGTACTGCTTCTGATATGGTGTCTACATCCCGCATCTTAGTTGCAGTA
GTGAAAATGTGCTATGAGGCTAAAGAATGGGATTTACTTAATGAAAATATTATGCTTTTGTCAAAAAGAC
GGAGTCAGTTAAAACAAGCTGTTGCAAAAATGGTTCAACAGTGTTGTACTTATGTTGAGGAAATCACAGA
CCTTCCAATCAAACTTCGGTTAATTGATACTCTACGAATGGTAACAGAAGGAAAGATTTATGTTGAAATT
GAACGTGCTCGGCTGACTAAGACATTAGCAACTATAAAAGAGCAAAATGGTGACGTGAAAGAGGCAGCCT
CCATTTTACAAGAGTTACAGGTGGAAACCTATGGGTCAATGGAAAAGAAAGAGCGAGTGGAGTTTATTTT
GGAGCAAATGAGGCTCTGCCTAGCTGTGAAGGATTACATTCGTACACAAATCATCAGCAAGAAAATTAAC
ACCAAATTTTTCCAGGAAGAAAATACAGAGGCTCTGAAAAGTGTTGTCCTCTATGTGATYTTGGCTCCTT
TTGACAACGAACAGTCAGATTTGGTTCACCGAATAAGTGGTGACAAGAAGTTAGAAGAAATTCCTAAATA
CAAGGATCTTTTAAAGCTCTTTACTACAATGGAGCTCATGCGTTGGTCCACCCTTGTTGAAGACTATGGG
ATGGAGTTAAGGAAAGGGTCTCTTGAGAGTCCAGCGACTGATGTTTTTGGTTCTACAGAGGAAGGCGAAA
GGAGGTGGACAGACTTAAAGAACAGAGTCGTGGAACATAATATTAGAATAATGGCCAAGTATTACACCAG
GATAACAATGAAGAGGATGGCTCAGCTTCTTGATCTGTCTGTTGATAAATTACAAAGAGCTCTGATGGGC
TATTTGGGTGATCCCCAGTGCAGTGAACTGCAGAAAAACTATGGGCAAGCTGATGAAGATTGTAGGCATG
TGCTGGGAGAAGGCCTGGCCAAGGGAGATGGGGCCTTTCAGGCAGTGCTTTGCTGCATGCAGCTGAAAGG
AAAACTCCAACCTGTGTCCAACATTCTTGCCAAGTCACTGACAGGAGAGTCCCTGAATGGGATGGTAACA
AAAGATTTGACAAGACTAAAAACACTTCTCACAGAAACAGAGCCTGCAAGAATGCTGTATCGTGTAGCAT
TGCTTTATGATGCTCATCGTCCTCATTTTAGTATCATTGCAATATCTGCCGGAGATAGTACTACCCAGGT
ATCACAAGAAGTCCCAGAAAACTGTCAAGAATGGATAGGAGGAAAGATGGCCCAAAATGGATTAGATCAT
TACGTGTATAAAGTCGGGATAGCATTTAACACAGAAATATTTGGAACTTTTCGCCAAACCATAGTTTTCG
ACTTTGGATTGGAACCAGTACTCATGCAAAGAGTAATGATTGATGCAGCTTCTACAGAAGATCTTGAATA
CCTGATGCATGCAAAACAACAGCTAGTAACCACAGCTAAGCGTTGGGATTCTTCTTCTAAGACTATTATA
GATTTTGAACCTAATGAAACTACTGATTTGGAGAAGAGCCTTCTTATCAGATACCAAATTCCTCTCTCTG
CTGACCAGCTGTTTACCCAGTCTGTTTTAGACAAATCATTGACCAAGACCAACTATCAGTCACGGCTGCA
TGACCTTCTTTATATCGAGGAGATAGCCCAGTATAAAGAAGTCAGCAATCACTACCAGTCATCAAAGCAA
ACCCAAGTCACCATTAGAATGGTGAAGAATGTTTTGTTTCGGATTGAGACTCAATTTAAAGCCAGAGGAC
AATGGTTCAACCTTAAAGTGCAGTTGCAGATTCTAGCAAGTTTCATGCTCACTGGAGTTTCTGGAGGTGC
AAAGTATGCTCAGAATGGACAACTTTTTGGTCGCTTTAAGCTTACTGAAACACTTTCTGAAGATACTTTG
GCTGGACGGCTGGTGATGACCAAAGTCAATGCTGTTTATTTATTACCAGTCCCTAAAGAGAAGTTAGTAC
AGACCCAGGGAACCAAAGAGAAGGTTTATGAAGCTACTATTGAAGAAAAAACAAAAGAATATATATTTTT
AAGGATATCCAGGGAATGCTGTGAAGAACTTAATCTTCGGCCTGATTATGACATACAGGTTGAACTTCAG
TTTCAGTTAAATCGATTACCCCTCTGTGAAATGCATTATGCGCTAGACAGGATCAAGGACAATGGGGTTT
TGTTTCCAGACACCACTATGACTCCAACCATACCTTGGAGTCCCAACAGACAATGGGATGAACAGCTGGA
TCCTCGGCTAAATGCAAAACAGAAAGAGGCTGTTCTGGCCATTACAACTCCACTTTCAATACAGCTGCCT
CCTGTCCTCATCATTGGACCCTATGGGACAGGCAAAACGTTCACTCTAGCTCAGGCCGTCAAGCACATAC
TCCAGCAGCAAGAGACGAGCAGGATCCTCATTTGCACCCATTCTAATAGTGCTGCTGACCTCTACATAAA
GGATTATTTACATCCATATGTAGAAGCAGGCAATCCCCAGGCAAGACCTCTCAGGGTATATTTCAGAAAT
CGCTGGGTAAAGACTGTCCACCCAGTTGTGCATCAGTACTGTTTGATCTCAAGCGCACATTCCACCTTTC
AGATGCCACAGAAAGAAGATATTCTTAAACACCGAGTGGTTGTTGTTACATTGAATACTTCCCAGTACCT
CTGTCAGTTGGACCTTGAACCTGGGGCAAAACGACTTTCTCCTCCCTTCTGTACACAGAATCCTGTGCCC
CAGTGGTTTTTTACACACATTCTATTAGATGAAGCTGCCCAGGCCATGGAGTGTGAAACAATTATGCCTC
TAGCATTAGCAACTAAAAACACTCGGATTGTCTTGGCTGGTGACCACATGCAGGTATTCGAAGTGGTGGA
ACGAGTAGAAGAGTTGAGAAGGAAGTGGCCAGTAGCATGGGGGAAGTTGGATGATGGCAGTATTGGTGTG
GTGACTCCATATGCTGATCAAGTGTTTAGGATACGTGCTGAACTTCGAAAAAAGAGATTATCTGATGTTA
ATGTAGAAAGGGTGCTAAATGTTCAAGGAAAACAATTCAGAGTTCTATTTCTTAGTACAGTACGTACAAG
GCATACTTGTAAACATAAACAGACACCAATTAAGAAGAAAGAGCAACTGCTGGAAGATTCTACAGAGGAT
TTAGATTATGGTTTTTTATCGAACTATAAACTTCTAAACACTGCCATCACAAGAGCACAATCCCTGGTTG
CTGTGGTGGGTGATCCCATTGCTCTGTGCTCTATTGGAAGATGCAGGAAATTTTGGGAGCGATTTATTGC
CCTGTGTCATGACAATAATAGCCTACACGGAATCACTTTTGAACAGATCAAAGCTCAGCTAGAGGCTTTA
GAACTCAAGAAGACATATGTGTTGAATCCACTGGCACCTGAATTTATTCCCCGGGCTCTAAGACTGCAGC
ATTCAGGAAATACCAACAAACTTCAGCAGTCACCCCCCAAGGTAAAGCCTGCTGATGGAATCGAAGAGGT
TCAACCCAATCCTTCTGTACTTATTGGCAATCCTATTAGAGCATATACTCCTCCACCCCCTCTTGGACCT
CACCCAAATTTGGGGAAATCTCCAAGCCCTGTTCAAAGAATAGATCCTCACACTGGGACAAGTATTCTTT
ATGTACCTGCTGTCTATGGAGGGAATGTAGTTATGTCGGTGCCTTTACCTGTACCATGGACAGGGTACCA
GGGCAGATTTGCAGTCGATCCTCGGATCCTTACACACCAGGCAGCAATGGCCTACAATATGAACCTCTTA
CAGACACACGGACGGGGGTCTCCCATACCATATGGCCTTGGGCACCACCCACCCGTCAGCATAGGGCAGC
CACAAAACCAGCATCAGGAGAAGGAGCAACATGAGCCAAGTCGAAATGGTAAAAGTGATACAAATAATCC
TGGACCTGAAATTAATAAGATTCGAACACCAGAGAAAAAGCCTACAGAACCAAAACAGATTGATTTGGAA
TCAAATCCACAGAACAGAAGTCCTGAGTCGCGTCCTGGTGTTGTTTATCCCAATACCAAATTTCATCGCA
AAGATAATCTCAACCCGAGACACATAAATCTTCCTCTCCCTGCTCCTCATGCACAGTATGCAATTCCCAA
TCGTCATTTTCATCCCCTTCCACAGCTACCCAGACCACCGTTTCCAATTCCGCAGCAGCACGCCTTGTTA
AATCAGCAGCAGAGTAATTTGCCTGAACAACCAAATCAGATGCCACCCCAACCGAATCAGGTAGTCCCAC
CACAGAATCCGTTGAACCAGCTGACTCAGCAGCCACCTCCTCAACTTTCTCCTGCCTATCAGGCAGGACC
CAACAGTGCTTTCTTTAATAGTGCAGTTTCTCACCGACCACAGTCCCCTCCTGCAGAGCCTGTGATTCCT
GAGCAGCAGCCCCCTCCCATGCTGCAAGAAGGCCACAGTCCTCTGCGAGCCATTGCGCAGCCTGGCCCCC
TCCTTCCTTCACATCTGAATAACTTCACTGATGAGAACCCCCCAGGATTGCCTATAGGGGAGGCTTTAGT
TCCATCTAAGACCGTCAAACCCCCTGAGGATCAGCTGAAGTCTGAGAACCTTGAGGTGTCCAGTTCCTTC
AACTATAATGTGCTGCAGCATCTCGGCCAGTTTCCCCCTCTCATGCCCAACAAGCAGATCGTGGAGTCGG
CCAACAGCAGTAGCCAGCAGAGCTCTGGGGGCAGCAAGCCCGCCATGTCCTATGCCAGCGCTTTGCGGGC
CCCTCCCAAGCCCAGGCCCCAGCCTGAGCAGGCCAAGAAGAGTAGCGACCCTCTGTCTCTGTTCCAGGAA
CTTAGCCTGGGGAGCTCATCAGGCAGCAATGGCTTTTACTCATATTTTAAATAA
>g.016402t.1 CDS=2-1329	Cytoplasmic phosphatidylinositol transfer protein 1(rdgBbeta)[SwissProt]
ATGGGGCGAGCTTTCAAGAAGGATGAACTAGAAGCAGATATTTCGTTTCATTTTCCTACACGTCAGGTTG
ACTGGTACAAAATCGGGCAGCTGTACATGATCAGCAAGCACAGCCACGAACAGAGCGACCGAGGAGAAGG
GGTGGAGGTCGTCCAGAATGAACCCTTTGAGGATCCTCACCACGGCAATGGGCAGTTCACTGAGAAGCGA
GTGTATCTCAACAGCAAACTGCCTAGCTGGGCTAGAGCTGTTGTTCCCAAAATCTTTTATGTTACAGAAA
AGGCTTGGAACTATTATCCATACACGATTACAGATGCTCTCATCACTTCCCAAAGATACAAGTACATGCG
TTTCCGTGGTCAACAAAGACCCAGCGCTTTCCTGCACATTTGGCTTTGGGTGCCAGGGGTTTCACAGTGT
TCCTTTCTGCCGAAATTCTCCATTCATATAGAAACCAAGTATGAAGACAATAAAGGAAGCAACGACCGCA
TTTTTGACAATGAAGCCAAAGACCTGGAGAGAGAAGTTTGCTTTATTGATATCGCCTGCGATGAGATTCC
AGAACGTTACTACAAAGAATCTGAGCCTGGGGAGTACCAACAGGTTCCGGAGCCAGAGTTCTCATTGTGG
ATGAATTTAGAAGCCCCCAGCCAGAGGAACTTGCAGCCTGACATGTTCGCAGCCAGCCAGACAGCTGCTG
AGCTCTGGGAGCTGTACATGGAGCATTCTGGAGGCAAGAGCATTGCTTTCAGAGAGCTTCCCCATCACCC
AGTGGATCCACCTGCAACCAGGGATCCTAAGCACTTCAAGTCAGAGAAGACAGGAAGGGGACAATTAAGG
GAAGGCTGGAGAGATAGTCATCAACCCATCATGTGTTCCTATAAGCTGGTGACTGTGAAGTTCGAGGTCT
GGGGGCTTCAGACCAGAGTGGAACAATTTGTACACAAGGTGGTCCGAGATATTCTGCTGATTGGACATAG
ACAGGCTTTTGCATGGGTTGATGAGTGGTATGACATGACAATGGATGAAGTCCGGGAATTTGAACGAGCC
ACTCAGGAAGCCACCAACAGGAAAATTGGCGTTTTTCCACCTGCAATTTCTATCTCCAGTATCCCCCTTC
TGCCTTCCTCAGTCCGCAGTGCCCCTTCTAGTGCTCCGTCCACGCCTCTCTCCACAGATGCACCAGAATT
TCTGTCCGTTCCCAAAGATCGACCCCGGAAAAAATCAGCCCCAGAAACTCTCACACTTCCAGACCCTGAG
AAAAAAGCCACCCTGAATTTACCTGGCATACACTCTTCAGATAAGCCATGTCGGCCCAAATTAGAGTAA
>g.016425t.1 CDS=2-1284	Nucleolar protein 11(NOL11)[SwissProt]
ATGGCAGCCTTGGAGGAGGGTTTCACGTTGTCCGCGGTACCGTTGGGTGCCGGGCCTCACGGACTCCTAG
GCGTGGAGCAGAGCGACAGACCTGACCAGTTTCTAGTGACGGACGGCGGCAGGACCGTCATCCTCTATAA
GGTTTCTGATCAGAAACCCTTGGGAAGCTGGTCAGTGAAACAAGGTCAAGTTATAACATGTCCAGCTGTG
TGCAACTTTCAAACCGGAGAGTATATTGTTGTACATGATAATAAGCACGGGAATTACTTTGCTTATGTAC
AAATGTTTAACTCATGTACCTTAAGCAAATACACGCTCTTACCTGGACATGAAGAAAAATCTGTCATACA
GAGTTTCACTGCATCTGTGGATCGGAAAGTCATCTCTTTGATGTCGTTAAAATGCGTCTCCATATGGAAC
ACAAAATTTCAAACACTACAGACTTCCAAAGAGCTACCACAGGGGACCAGTGGTCAACTCTGGTATTATG
GGGAAAATTTATTTATGCTACATGGAAAATTTCTTACTGTGATTCCATACAAGTGTGAAGTATCTTCATT
AGCAGGTGCTCTTGGAAAACTCAAGCATAGTCAAGATCCAGGCACTCAGACTGTGCCTCATTTTGTAAAC
TGGGAAACATCTCAGGGGTATGGATTTGGATCCCAGAACTCAGAGCAGTCGAAGAGAATTAAAGATTCAG
AAAAACGCATTGTAGAAGAACTATGTAAATTTTTGGCTAGTAAGCAGACCCCTGATTTTCATACTATTAT
TGGGGACATAGTATTAGAACTTCTGGGAAGACATAAAGTAGAACCATCATTTTATCCCCGGAACGCTCTG
ATGCAGCTTATCCGAACACACGTGCTTTCTTACAGCTTGTGCCCTGGCTTAATGGAAGTTGCCTTAGAAA
AGACAGATGTACAGATGTTACAGCTCTGTCTACAACAGTTCCCTGACATTCCTGAATCAATCACGTGTGC
TTGCTTAAAAATTTTCTTAAGCATTAGTGATGACAGTCTTCAAGAAGCAGAAATCAATATGGAATCAGTT
TCTGACTATATTGATTCTGTGCAAGAGGAGAAAATGGAAGAACAAACGGAAATTCTTCACAATGGCTTCA
ATCCTGAAGAAGAAAACTGTGATAACTGTGATCGGGAGTTAAACAAAAAGCCTCAGGACACAGCAGAGGA
GACCACTTCGTGCCCTGTGATACCAAAGAGAGCAGCTCTGCTATTATGGATTGGATATGTCTACTTCTGG
ATGCTAACTTTACTGTTGTGGTAA
>g.016516t.1 CDS=2-8055	Nucleosome-remodeling factor subunit BPTF(BPTF)[SwissProt]
ATGGTCTCCGAGGAGGAGGAGGAGGAGGAGGAGGAGGAGGACGGCGACGCCGAGGAGACCCAAGATTCCG
AGGACGACGAGGAGGATGAGATGGAGGAGGACGACGATGATTCCGATTATCCGGAGGAGATGGAAGACGA
CGACGACGACGCCAGTTACTGCACGGAAAGCAGCTTCAGGAGCCATAGCACCTACAGCAGCACTCCAGGT
AGGCGAAAACCAAGGGTACATCGGCCTCGTTCTCCGATATTGGAAGAAAAAGACATCCCACCCCTTGAAT
TTCCCAAGTCCTCTGAGGATTTAATGGTGCCTAATGAGCATATAATGAATGTTATTGCCATTTATGAGGT
ACTGCGGAACTTTGGCACTGTTTTAAGGCTATCTCCTTTTCGCTTTGAGGACTTCTGTGCAGCTCTGGTG
AGTCAAGAGCAGTGCACACTTATGGCAGAGATGCACGTTGTGCTTTTGAAAGCAGTTTTGCGTGAAGAAG
ACACTTCCAATACTACCTTTGGACCTGCTGATCTGAAAGATAGCGTTAATTCCACGCTGTATTTCATAGA
TGGGATGACGTGGCCAGAGGTGCTGCGGGTGTACTGTGAGAGTGATAAGGAATACCATCACGTTCTTCCT
TACCAAGAAGCAGAGGACTATCCCTATGGACCAGTAGAGAACAAAATCAAAGTTCTGCAGTTCTTAGTTG
ACCAGTTTCTTACCACAAATATTGCTCGTGAGGAATTGATGTCTGAAGGGGTGATCCAATATGATGACCA
TTGTCGGGTTTGTCACAAACTTGGGGATTTGCTTTGCTGTGAGACATGTTCAGCAGTATACCATTTGGAA
TGTGTGAAACCACCTCTTGAGGAGGTTCCGGAGGATGAATGGCAGTGTGAGGTCTGTGTAGCACATAAGG
TGCCTGGTGTAACTGACTGTGTTGCTGAAATCCAAAAAAACAAACCATATATTCGACATGAACCTATTGG
ATATGACAGGAGTCGGAGGAAATACTGGTTCTTAAACCGAAGACTCATTATAGAAGAAGATACAGAAAAT
GAAAATGAGAAGAAAATTTGGTACTACAGCACAAAGGTCCAACTTGCAGAATTAATTGACTGTCTAGATA
AAGATTACTGGGAAGCAGAACTCTGCAAAATCCTGGAAGAAATGCGTGAAGAAATCCACCGGCACATGGA
CATAACTGAAGACTTGACCAATAAGGCTCGGGGCAGTAACAAATCCTTTCTGGCGGCAGCTAATGAAGAA
ATTTTGGAATCCATAAGAGCCAAAAAAGGAGACCTTGATATTGTTAAAAGCCCAGAAGAAATAGAAAAGG
ACAAGAATGAGACGGAGAATAATAACTCCAAAGATGTTGAGAAAAGCAGAGAGGAGTTTGAAGACCAGTC
CCTTGAAAAAGACAGTGACGACAAAACACCAGATGATGATCCTGAGCAAGGAAAATCTGAGGAGCCAACA
GAAGTTGGGGATAAAGGTAACTCTGTGTCAGCAAATCTTGGCGACAACACAACAAATGCTTCTTCAGAAG
AAACTAGTCCCTCTGAAGGGAGGAGTCCCGTGGGGTGTCTCTCAGAAACCCACGATAGCAGCAACATGGC
AGAGAAGAAGGTGGCATCTGAGCTCCCCCAGGATGTGCCAGAAGAACCTAACAAGACATGTGACAGCAGT
AACACTAGTGCTACCACTACCTCCATCCAGCCTAATCTGGAAAACAGTAACAGCAGCAGTGAACTAAATT
CTTCCCAGAGTGAATCTGCTAAGGCAGCTGATGAGCCTGAAAATGGAGAGAGAGAGTCTCATACACCTGT
CTCTATTCAAGAAGAGATAGGTGATTTCAAATCAGAGAAGTCTAATGGGGAAATAAGTGAGTCTCCTGGA
GCTGGAAGAGGGGCATCTGGGTCAACTCGAATTATCACCAGATTACGGAATCCAGACAGTAAACTTAGCC
AGCTGAAGAGCCAACAGGTGGCAGCTGCAGCCCATGAAGCAAATAAATTATTTAAGGAGGGCAAAGAGGT
ACTGGTAGTTAACTCTCAAGGAGAAATTTCACGGTTGAGCACCAAAAAGGAAGTGGTCATGAAAGGAAAT
ATCAACAATTATTTTAAGTTGGGTCAAGAAGGGAAGTATCGTGTCTACCACAATCAGTACTCCACCAATT
CATTTGCTTTGAATAAGCACCAGCACAGAGAAGATCATGATAAGAGAAGACATCTTGCACATAAATTCTG
TCTGACTCCAGCAGGAGAGTTCAAATGGAATGGTTCTGTCCACGGGTCCAAAGTTCTTACCATATCTACT
CTGAGACTAACTATCACCCAACTGGAAAACAATATCCCTTCATCCTTTCTTCATCCAAATTGGGCATCAC
ACAGGGCAAATTGGATCAAGGCAGTTCAGATGTGTAGCAAACCCAGAGAATTTGCATTGGCTTTAGCTAT
TTTGGAGTGTGCAGTTAAACCTGTTGTGATGCTGCCGATATGGCGAGAATCTTTAGGACATACCAGCATA
CTGTTTCTATTGTCCAAATTCTGGGCCTTTATCCAGTCAGCCAAAAATAATGTGGATGAAAATATGGATG
AATCAGATAGACGAAAAAGTCCACGGAGTCCAAAAAAAATAAAAACAGAGCCTGATTCTGAGAAAGGCGA
GGTAAAAGATTCAGATGCTGCAAAAGGGGCAGACCAAAATGAAATGGACGTTTCCAAGATTACTGAGAAG
AAGGACCAAGATGTACAAGAAATTTTAGATTCTGACAATGAGAAACCCTTTAAGGAAGAACCAATGGAGA
TAGATGATGATGTGAAAACAGAGCCGCATATAAACTGTCAGGAAGGTTCTCAAGTAGATGTGGTCAATGT
CAGTGAGGGCTTCCATCTAAGGACTAGTTATAAAAAGAAAATTAAATCATCCAAACTAGATGGACTTCTT
GAAAGGAGAGTTAAACAGTTTACACTGGAAGAAAAACAGCGCCTTGAGAAAATGAAGTTGGAGGGTGGAA
TTAAGGGTATAGGAAAGACGTGTACAAGTTCTTTGAAAAGCCTTTCTGAGTCCTCAGTAATAACAAAAGC
AAAAGAAGGGTGTCAAAGTGACTCGCTTAGACAAGAACAAAGCCCTAACACAAGTAATGGTAAATCTGAA
GATGTGATTCGAGGATGTTCACAAAGCGATTCCTCAGTTCTTAGAATCAATGATCCTGATCATACAACAA
ACAGACTTTATCCAAAAGATCAAATGTTAGATGACATCTCCATTCAGAGCCCAGAGACAAACTGTCAGAA
ACAGAATTCTGTTGGAAATGACATAGATGAGAGTCTCTCTCAACCTACCAGTCAAGGCCAGGAACTTAAT
AAGGTTAAAACAAGAGGAAGTGACTTTCTCATTGATGACTCCAAACTAGCTAGTGCAGATGGAATTGGTA
CTTTGATCTATAAGAACAAAAAAACACTCGTACAGGAGGATAATGACACCATTGTTTCTCCTTCCCAGAG
CCCTTCACTTCCGTCAGTACCTAAAAGTACTGATGATAGAGATCTCCCATCTCTGTCAAAAGCAGTGGAC
TTTGAAGGAAAACTAGGATGTATCTCTGAATATAACAGCACTTTGGAAAATAGTTCTGATACTATGTCTA
TTCAGGACAGCAGTGAAGAAGATATGATTGTTCAGAATAGCAATGAAAGTCTTTCTGAGCAATTTGTAAC
TCAAGAACAAGGTATTAAAGGCTTGGAACCATTGAAACGTGAGTTTGTTCCAGATAAGTCCACTRGCAAC
TATAAGAGACCACAGGGTAAGGTAACTGAAGCAAATGGTAGGAAGCCAAGTCAAGAACAGAAATTAGAGG
AGAGATCAGTTAATAAATGTATTGATCAAATCAATCTAAAAAGTAGCACTGACAGAAAGAATAATGAAAA
TCGAGAGTCTGAAAAGAAAGGACAGAAAGCAAGTACTTATCAAATAAATGGAAAAGATAATAAACCCAAA
ACATATTTAAAAGGGGAATCCTTGAAAGAAATCTCTGCGAGTAAAGTAGCAAGTGGTGATCTTGAATCAA
AGCTTAATAATATAAATAAAATAATTCCTGAAAATGATATTAAGTCATTGACTGTTAAAGAATCTGCTGT
AAAGCCGTTCATGAATGGCGATGTCATCATGGAAGATTTTAATGAAAAAAACAACTTGGAAACAAAATCA
CGTTTACTGAGATCTTCAGATGCTGCAGGCGACTACCAAGATGGCCTAGACACCCTGCCATCAACCAAAG
AATCTGAGACCATGCCTCTACTGTCTTGTCCAGAAAGCAGTTCAACAAATCAGGTAGAAGATATGGAAAT
TGAAACCTCAGAAGTTAAGAAAGTTACTCCCTCACCTGTTACTTCGGGAGAGGAATCTAACCTCAGTAAT
GATTTCGTTGATGAAAATGGTCTGCCCACCAACAGAGATGAAAATATCAACGGAGAGTCTAAGAGGAAAA
CAGTTATCACAGAAGTCACAACCATGACATCCACGGTGGCCACAGAATCAAAAACTGTAATCAAAGTAGC
AAAAGGGGATAAGCAGACTGTGGTCTCTTCCACAGAAAATTGTGCCAAGTCCACTGTCACAACCACCACT
ACAACAGTCACAAAGCTATCCACACCCTCCACAGGTAGCAGTGTGGACATCATCTCTGTGAAGGAGCAGA
GCAAAACTGTGGTCACCACAACAGTGACAGATTCGCTGACCACTGCAGGGGGCACTCTAGTGACATCTAT
GACCGTGAGCAAAGAGTATTCCACAAGAGATAAAGTGAAACTCATGAAATTTTCAAGACCCAAGAAGACT
CGTTCAGGTACAGCTCTGCCATCGTATAGAAAGTTTATCACCAAGAGCAGCAAGAAGAGCATATTTGTTT
TACCTAATGATGACTTAAAAAAGTTGGCCAGGAAAGGAGGAATCCGAGAAGTCCCTTATTTTAATTACAA
TGCAAAACCTGCCTTGGACATATGGCCTTATCCTTCTCCTAGACCAACCTTTGGTATCACTTGGAGGTAT
AGACTTCAGACTGTAAAGTCCTTAGCTGGTGTGAGCCTTATGTTACGGTTACTGTGGGCAAGCCTGAGAT
GGGATGACATGGCAGCCAAGGCTCCTCCAGGAGGAGGGACTACACGGACAGAAACACCTACACCTCAGAG
GAAAGGCCTTCGATCAAGTGCATTGCGGCCAAAGAGACCAGAAACGCCCAAGCAAACTGGCCCTGTTATT
ATCGAGACTTGGGTAGCAGAAGAAGAGTTGGAATTGTGGGAGATCAGGGCGTTTGCTGAAAGAGTGGAGA
AAGAAAAGGCACAAGCAGTTGAGCAACAGGCTAAGGTTAGTGAACAGAAGAAGGCAGAGGACTTCAAGGC
CCAAATGGAGGCTCACCTCAGACAGCAGCGCTTGGCTGTCCAGCAGAAACGATTGGAACAGCAGAAACCT
TCAGTAATTGCAGCTTCAACCACTTCCCCAACAAATAGTACAACTAGTACCATTTCTCCAGCACAGAAAG
TTATGGTGGCCCCCATAAGTGGCTCAGTTACAACTGGAACGAAAATGGTACTCACTACTAAAGTTGGATC
TCCAGCTACAGTAACATTCCAGCAAAATAAGAACTTCCATCAGACTTTTGCTACGTGGGTTAAGCAAGGC
CAGTCAAATTCAGCCACCAGCACAGCTGCCACATCTGCTACAACCATTGCCAGCACAGGTCAGACGTTCC
AAATTACAGGCAATCCAGTCACTATGGCAGGAAAAGTAATTACCAAACTGCCACTTCCTGCAAACAGCAA
GATTGTCGCTGTAAATGTGCCAGCAACACAAGGAGGCGTTGTTCAAGTACAGCAGAAAGTCCTGGGTATC
ATTCCATCAAGTACAGGTACAAGTCAGCAGACCTTTACTTCATTCCAGCCCAGGACAGCAACAGTCACAA
TTAGACCCAATACATCAGGCTCTGGAGGAACCACAAGCACTTCACAAGTAATTACAGGGCCTCAGATCCG
CCCTGGTATGACGGTGATTAGAACACCACTCCAACAGTCAACACTAGGAAAGGCAATTATTCGAACTCCT
GTGATGGTACAGCCAGGTACAAGTGAACAAAGACAGAGTAAATTATCACCCCCAACACAGGTGCAACAAG
CCAAAACCTTGCCAGCAGCTCAGTCATCAAGTGTGAGTCCTCCAGAAGCCCAGCCACAGACTGCTCAGCC
TTCAGCTCAGCCCCAGTCCCAAACCCAGCCCCAATCCCCAGCTCAGCCTGAAGTTCAGACTCAGCCTGAA
GTTCAGACCCAAACAACTGTTGCATCCCATGTCCCTTCTGAAGCACAACCCACCCAGGCACAGTCATCCA
AACCCCAAGTCGCAGTACAGTGTCAGCCTCAAAGTAATGTCCAAGGACAGTCTCCTGCTCGCGTCCAAAG
TCCACCACAGACTCGAATACGTCCATCGACTCCATCCCAAGTGTCTCCTGGACAGCAATCCCAGGTTCAG
ACTACAACCTCACAACCGATTCCAATTCAACCACATACATCTCTTCAGATACCTTCCCAGGGCCAGCCAC
AATCACAACCCCAGGTACAGTCTCCAACTCAAACTCTTTCATCAGGACAGACGTTAAGTCAAGTTACTGT
TTCATCCCCATCCCGTCCTCAGCTACAGATACAGCAGCCACAGCCCCAAGTCATTGCTGTGCCTCAGCTG
CAACAACAAGTCCAGGTTCTCTCTCAGATCCAGTCGCAGGTTGTGGCTCAGATACAGGCTCAGCAAGGTG
GTGTGCCCCAGCAAATCAAACTCCAGTTACCTATTCAAATTCAGCAAAGCAGTCCTGTGCAGACTCACCA
GATTCAGAATGTGGTTACAGTGCAGGCAGCCAGTGTGCAAGAGCAGTTGCAAAGGGTTCAGCAACTCAGG
GAGCAGCAGCAAAAGAAGAAGCAGCAACAGATAGAAATTAAGCGGGAACACACTCTCCAAGCTTCTAATC
AAAGTGAAATCATTCAGAAACAGGTGGTGATGAAGCATAATGCTGTAATAGAACATTTAAAGCAGAAAAA
GACCATGACTCCAGCTGAAAGAGAAGAGAATCAAAGAATGATTGTCTGTAACCAGGTGATGAAGTATATT
TTGGATAAGATAGATAAAGAAGAAAAGCAGGCAGCAAAGAAACGGAAGCGTGAAGAGAGTGTGGAACAGA
AACGTAGCAAGCAGAATGCCACCAAGCTCTCTGCGCTGCTCTTCAAACACAAGGAACAACTCAAAGCTGA
AATACTAAAAAAGAGAGCACTCCTGGACAAAGACCTACAGATTGAAGTGCAGGTAAGAAGGTTCTATATT
GGCTGTGATCTTTGTACTAACTGGTATCATGGAGAATGTGTTGGCATCACAGAAAAGGAGGCTAAGAAAA
TGGATGTGTACATCTGTAATGATTGTAAACGGGCACAAGAGGGCAGCAGTGAGGAATTGTACTGTATCTG
CAGAACACCTTATGATGAGTCACAATTTTATATTGGCTGTGATCGGTGTCAGAATTGGTACCATGGGCGC
TGCGTTGGCATCTTGCAAAGTGAGGCAGAGCTCATTGACGAGTATGTCTGTCCACAGTGCCAGTCAACAG
AGGATGCCATGACAGTGCTCACACCGCTAACGGAGAAAGACTATGAGGGTTTAAAAAGGGTGCTTCGTTC
TTTACAGGCCCATAAGATGGCCTGGCCTTTCCTTGAACCAGTGGATCCTAATGATGCACCAGATTATTAC
GGTGTTATTAAGGAACCTATGGACCTTGCCACCATGGAAGAAAGAGTACAAAGACGATATTATGAAAAGC
TGACGGAATTTGTGGCAGATATGACCAAAATTTTTGATAACTGTCGTTACTACAATCCGAGTGACTCGCC
TTTTTACCAGTGTGCAGAAGTTCTTGAGTCCTTCTTTGTACAGAAATTGAAAGGATTCAAGGCTAGCAGG
GAATCAGCCAGTGCTGTTTATGGCCAGTTTGATCCTTGGAATCAAGAATCTTTAAAAAAAAAATCAAGAC
TCTAG
>g.016528t.1 CDS=2-414	.
ATGCAACCAGCTTGCTCTTCCCTGGCCCGCTCCTGGCTGCTCACTGGGAGCCGCACAGCGTCAGTGGCCG
TCCTTGTCCATCGAAGAGCCCTGACCAGGAGCGGGAATAAGTCGTCTGACCCTCACAGCAGCCCCGGAGG
TGGGGACCTGCTGGCTGTGCTAACAGGTGAGCACCATGAGTTCCAAAGAGGAGCAGCAGTGAACGGGATC
GTGCATGACGTGGACGTGCTCGGCACCGGGATCCGGCTGGTGACCCTGCTGGTGGACCGGGACGGCTTGT
ACAAGATGAGCCGCCTGTACATCACTCCGGACGGGTTTTTCTTCCGAGTCCACATATTGGCCCTGGACGA
CTCCAGCTGCAATAAGCCGTGTCCAGAATTTAAACCTGGTATTGACACTGACCCCACCACCTAA
>g.016627t.1 CDS=2-1965	E3 ubiquitin-protein ligase SMURF2(Smurf2)[SwissProt]
ATGACTTGTTCTGCTATTGTGACTGGAGTACTCTGTGCAAAAAACTTGGTGAAAAAGGATTTTTTCCGAC
TTCCTGATCCATTTGCTAAGGTGGTGGTTGATGGATCTGGGCAATGCCATTCTACAGATACTGTGAAGAA
TACACTTGATCCAAAATGGAATCAGCATTATGACCTGTATATTGGAAAATCTGATTCAGTCACGATCAGT
GTGTGGAATCACAAGAAGATCCATAAAAAACAAGGTGCTGGATTTCTTGGTTGTGTTCGACTTCTTTCCA
ATGCCATCAACCGCCTCAAAGACACTGGTTATCAGAGGTTGGATCTGTGCAAACTTGGGCCAAATGACAA
TGATACGGTTAGAGGACAGATAGTAGTAAGTCTTCAGTCCAGAGACCGAATAGGCACAGGAGGACAAGTT
GTGGACTGCAGTCGTTTATTTGATAATGATTTGCCAGATGGACCAGCATCTGAATATTCTAGTCCCGGCA
GACCTCTTAGCTGCTTTGTTGATGAGAACACTCCAATTAGTGGAACAAATGGTGCAACATGTGGACAGTC
TTCAGATCCCAGACTGGCCGAGAGGAGAGTCCGGTCACAACGACATAGAAATTACATGAGCAGGACTCAT
CTACATACTCCTCCAGACCTACCGGAAGGCTATGAACAGAGGACAACACAACAAGGTCAGGTGTATTTCT
TACATACTCAGACTGGTGTGAGCACATGGCATGATCCAAGAGTGCCTAGTCGGCAGAACCAGTTGAAAGA
CCAACAGCAACAGCAAGTGGTACCGTTCTGCCCTGATGATGCCGAGTGTCTGACAGTCCCGCGGTACAAG
CGAGACCTGGTTCAAAAACTAAAAATTTTGCGGCAAGAACTTTCCCAACAGCAGCCTCAGGCTGGCCATT
GCCGCATTGAGGTTTCCAGGGAAGAGATTTTTGAGGTCATGAAAATGAGACCAAAAGATCTGTGGAAGCG
ATTAATGATAAAATTTCGTGGAGAAGAAGGCCTTGACTATGGAGGGGTTGCTAGGGAGTGGTTATATCTC
TTGTCACATGAAATGTTGAATCCTTACTATGGCCTCTTCCAGTATTCAAGAGATGATATCTATACTTTGC
AGATCAATCCTGATTCTGCAGTTAATCCGGAACATTTATCATATTTCCACTTTGTTGGACGAATAATGGG
AATGGCTGTGTTTCATGGACATTATATTGATGGTGGTTTCACATTGCCTTTTTATAAACAGTTGCTTGGG
AAGTCAATTACTTTGGATGACATGGAGTTAGTTGATCCAGATCTTCATAACAGTTTAGTGTGGATACTTG
AGAATGATATTACAGGTGTTTTGGACCATACTTTCTGTGTCGAACATAACGCATATGGTGAAATTATTCA
GCATGAACTTAAACCAAATGGCAAGAGTATCCCTGTTACTGAAGAAAATAAAAAAGAATATGTCAGGCTC
TATGTGAACTGGAGATTTTTACGAGGCATTGAGGCGCAATTCCTGGCTCTGCAGAAAGGATTTAATGAAG
TAATTCCACAGCATCTGCTGAAGACATTTGATGAGAAGGAGTTAGAGCTCATTATTTGTGGACTTGGAAA
GATAGATGTTAACGACTGGAAGGTAAACACCCGATTAAAACACTGCACACCAGACAGCAATGTCGTCAAG
TGGTTCTGGAAGGCTGTGGAGTTTTTTGATGAAGAGCGAAGAGCACGGTTACTTCAGTTTGTGACAGGAT
CATCTAGAGTGCCTCTCCAGGGCTTCAAAGCTTTACAAGGCGCTGCAGGCCCACGACTCTTCACCATACA
TCAGATTGATGCTTGCACTAACAACCTGCCGAAAGCCCACACTTGCTTCAATCGAATAGACATTCCGCCC
TATGAAAGCTATGAAAAGTTATATGAAAAGCTGCTAACAGCCATTGAAGAAACATGTGGGTTTGCTGTGG
AATGA
>g.016634t.1 CDS=2-1704	Centrosomal protein of 95 kDa(CEP95)[SwissProt]
ATGACAGGGGCCGGAGCTGCTCGACAAGAGACCGACCTCATAGCTATTCCTAGGAGTCAAGAGGATGAAG
CTCACAATGTACAAGCGGTAATTGATTCACTGGCCTTGGATTACCTGCAAGTCAGCTTGTCTCACATAAC
AGGAGAAAATATAGTGAAAGGAGATAGTGAATCTATTAAGAATCTGCTAGAAATATTTGATGGATTGCTG
GAGTATCTTACAGAAAATATCAGTGAGACATCTCTTGAGAAAAGTGCCGCTGGCCCCAGTGAAATGCAGT
CCAAAAAAGCCTTAACCATGTCACGTGAAGAAATGCACCCTCCCTCATCTAGTTTTTTGTCCAAGAGCAG
GACATCCTTTACTGAAGACATGGAAATTCCTTCTGTGGATGTGATTCCAAATGCTAGGAAGCTCGGGGAG
CCTATTCGATCAGCTATTCCTTTGCATCCACCCTACCACCCTTCAGAGCCTAGAGCACCCTGTCCCATAG
GAAAAGAATACTTGCGTTCAAGTCACATCTCCCCTGCCATGAATTCTACTGGAGAGAGCACAGCATTTTC
TGTGGAATCAGATAATAGAGTTGTCTTAACTTCTAAGTCGCCTAAAGATAGCAAACAGGAAATTTGTTCA
GCTCAGATCCAAGGCCCTCGGACAAGGAAGCTTCCCAGAGGAAAAAGATATGACAGCAGACCTACAGTCT
CATCCTGGGATTCAACCTTCTCCCAGAGGCCAGGAAAGAGGTTAACAGAACAAGAGTTATATGCAGTTTC
TGAGAAACTCTCTCAACGGCTCTCTGAACTAGATTGGGCAAGTCTTGTTTTTTATATCTATATCGAGACT
GCCATAGTTGGAATTCCCACGCGTAGAACACCACCCTACAGATCTCATTCACTCTCTCCTTCTCCAGTTA
ACAAAAACACACAATTCCATATGGAGAAAAAACGGCAGCGAAAGCCAAAAGAAACAGATATCCGCCAATT
CCAAGCAAAGGCAATAACCGAAGCATTTGAAAGGGAACTAAGAAGAAATAAAGTTCAGGAGAATATTGGA
TCTCTAGGAATAAATGAGGAGAAGGAAACAATAGAAGCAGCCTTAAAAAGGCATGACCTCCTTACTGCAC
TTGTCAAGAAAGAATATGAACACAACAAGAGATTGCAAGACTTCAAGGACCGCATTCATAGGCAAAAGCT
GACACAGTCAAAGATAAAAGAAAATCGGCAGCAGATTGTCCGTGCCCGGAAATACTACGATGATTACAGA
GTTCAGTTGCGTGCAAAAATGATGAGAATGAGGACCCGGGAAGAAATGATATTTAAGAAATTGTTTGAAG
AAGGTTTACAGATTCAGAAGCAGAGATTACGAGACTTAAGAAACTATGCCAAAGAAAAGCGAGCTGAACA
AAAGAGACAGCACCAGAATGAACTGGACTCAATGGAGAACTACTATAAAGACCAGTTTTCATTGCTGGCA
GAAGCCATATCACAAGAACGCCAGGAACTCAAAGCCAGAGAGAAATCCCAGGCCCAGACATTGTATAAGG
TGAAGAGGGAGCTGAGATTGAAGATGGAGAAGGAAATTCAGCAGCTGCAGCACATGATAACCCAGAATGA
CGACGATGCTTTCTTCCGGGAATTGGAAGCCGAGCGCTTCAGATCTCGGCTTCATATGGCTTCTTTTCAG
TACAGTAAAAATCCTTTCCCATAA
>g.016635t.1 CDS=2-1506	Probable ATP-dependent RNA helicase DDX5(DDX5)[SwissProt]
ATGTCGGGTTATTCGAGTGACCGAGACCGCGGCCGGGATCGAGGCTTCACTAAATTTACTGAATTACTGT
TGCTAATTACAGCAAATGTAATGGATGTGATTGCAAGACAGAATTTTACTGAACCCACTGCAATTCAAGC
TCAGGGATGGCCCGTTGCTCTAAGTGGATTGGATATGGTTGGAGTAGCACAGACTGGATCCGGGAAAACA
TTGTCTTATTTGCTGCCTGCTATCGTCCATATCAATCATCAGCCATTCCTAGAGAGAGTGCTTGGTGCTG
GCACCAACTCGGGAACTGGCCCAACAGGTGTGGAAATCTGTATTGCAACACCTGGAAGACTGATTGATTT
TTTAGAGTGTGGGAAAACCAATCTGAGAAGAACCACTTACCTTGTCCTTGATGAAGCAGATAGAATGCTT
GATATGGGCTTTGAACCCCAAATAAGGAAGATTGTGGATCAGATAAGACCTGATAGGCAAACCCTAATGT
GGAGTGCAACTTGGCCAAAAGAAGTAAGACAGCTTGCTGAAGATTTCCTGAAAGACTACATTCATATAAA
CATTGGTGCACTGGAACTGAGTGCAAATCACAACATTCTTCAGATTGTGGATGTATGTCATGACGTAGAA
AAGGATGAAAAACTTATTCGTCTAATGGAAGAGATCATGAGTGAGAAGGAGAATAAAACCATTGTTTTTG
TTGAAACCAAAAGAAGATGTGATGAGCTTACTAGAAAAATGAGGAGAGACGGGTGGCCCGCCATGGGTAT
CCATGGTGACAAGAGTCAACAGGAACGTGACTGGGTTCTAAATGAATTCAAACATGGAAAAGCTCCTATT
CTGATTGCTACAGATGTGGCCTCCAGAGGGCTAGATGTGGAAGATGTGAAATTTGTCATCAATTATGACT
ACCCTAACTCCTCAGAGGATTATATTCATCGAATTGGAAGAACTGCTCGCAGTACCAAAACAGGCACAGC
ATACACTTTCTTTACACCTAATAACATAAAGCAAGTGAGCGACCTTATCTCTGTGCTTCGTGAAGCTAAT
CAAGCAATTAATCCCAAGTTGCTTCAGTTGGTCGAAGACAGAGGTTCAGGTCGTTCCAGGGGTAGAGGAG
GCATGAAGGATGACCGTCGGGACAGATACTCTGCGGGCAAAAGGGGTGGTTTTAATACCTTTAGAGACAG
GGAAAATTATGACAGAGGTTACTCTAGTCTGCTTAAGAGAGATTTTGGGGCAAAAACTCAGAATGGTGTT
TACAGTGCTGCAAATTACACCAATGGGAGCTTTGGAAGTAATTTTGTGTCTGCTGGTATACAGACCAGTT
TTAGGACTGGTAATCCAACAGGGACTTACCAGAATGGTTATGATAGCACTCAGCAATATGGAARTAATGT
TCCCAATATGCACAATGGTATGAACCAACAGGCATATGCATATCCTGCTACTGCAGCCTATGATTGGTTA
TCCAATGCCAACAGGATATTCTCAATAAGACTTTAG
>g.016636t.1 CDS=2-3138	Platelet endothelial cell adhesion molecule(PECAM1)[SwissProt]
ATGCGTTCTGGTGCGGCGGTCAGGGCCTGCCGGAAAGTCTGCAGGTGCCTGTTGTCTGGGTTTGGGGGTC
GAGTGGACGGAGGGCCGCCCGAGCTGTCGGTGGAAGGGAGCGGCTCCCTCGGAGTGCCCCTGAGGTCGCA
CGCAGAGCCGCCCGGGGGGAGCGAGCCGCCCGAAGCCCCCGAGGCCGGTGAGGGGAGCCAGGAGCTGGTG
GAGATCTGTCGGAGAAGGCGTTTCTTCAGCGGCAGCAAGCGGCAGCTTAGCCAACATTCTCTTCTGAACG
GGTGCCACTCCGGCTTTGGCCCCTTGGGCATAGAGTTGCGGAAGAACCTGGCAGCAGAATGGTGGTCCTC
GGTGGCGGTGGTCAGGGAGCAGGTCTTCCCGGTGGATGCCCTCCATCACGAGCCTGGCCCTACGCTGCCC
GGGGACAGTGCCTTCAGGTTAGTTTCAGCAGAAACTCTACGCGAAATCTTGCAAGACAAAGAGCTGAGTA
AGGAACAGCTAGTAGCATTTCTTGAGAACTTATTAAAAACTTCTGGGAAACTACGGGAGAACCTTCTTCA
CGGTGCTTTGGAGCACTATGTTAGTTGCCTGGATCTGGTAAACAAGAGGCTACCTTACGGCCTTGCTCAG
ATTGGAGTATGTTTTCATCCTGTTTCTGATACTAAGCAGACATCTGATGGTATTAAAAGGTTATATAATC
TTCAAGTAAGTAACAATCTGATCTTTCTGATATCCAAAGAATCGGTGAGAAGACTGAGGCTTCACTGGTT
TGGTTTACTTCAGCAAGAACTGCAGGCCAGTGGCTTGATTTCTGGTTACGTCATCGACTCCTGTGGTGGA
GAAAGGGAAGATTTGCATTTAGTATTCAGCTTTGAGGTGCTGGATTTCTTCATTTTCAGTGGAAGTATGC
AATTTACAAGTGTACAGTGTATGAATTGTAAACAATATTACCACATTGAGCAGCTTTTTGAAGTGAAAGA
GCGAAAAGGAACGCGAGAAAACTCCTTTTCCACATCAYGTTGGTTTGGAGATGCAAGCTTCAAAATGGTC
TTGCACTTTTCTGTGGACAGCTATCCTCTCTGTGGAGAAGCCAGTTCCCTGCCCAGAAATGCCACAGTAG
CTGTTGTCCAAGAACTGCAGCTCACACCTGAAGAGCTGGATCTTGGGAAAACAATCCCATTCGATTCCCC
AGGGGTTGTGGGGGCCTTCTGGACTTTGACCCCTTTGGTCTTTGTTCAAAGCCAAAGATTTTCCTATTGT
GGGACATTTCAAGCAACCCTGAAATGTTTTTCTCCCAGAGGTCCAAGCCTTGAAGGACAAGAAAACCCGT
TCACCATCAACCACATCCACATGAAGATCCTACCAGAAGAGGTGCAAAATGGGGAGAACATTACCTTGCA
ATGCATCGTAGACATCAGCACCACCTCTCATATCAAGCCTCAGCACTGGGTGCTGTTCTATAAGGATGAT
GTGCTATTTCACAATGTCTCCTCCGTGGAGAACACTGAGAGTTATTTTATTCCCCGAGCCCGGGTCTATG
ACGCAGGGACATATAAATGCACCGTGATTCTGAACAACAAGGAGAAAACCACCTCGGAGTACCAGGTGTG
GGTGAAAGGAGTGTCYGATCCCATAGTGACACTGGACAAGAAAGAGGCAATAGAAGGCGGGGTCGTGAAG
GTCAATTGTTCTGTCCCAGAGGAAAAGCCCCCGATACATTTCACAATTGAAAAACTCAAACTAGATACGA
AAGGTTTCAAGCAAAGAAGAGAAAAAACTTCTCGCAACCTGAATTTCATGATGCTGGAGTTCACAGTGGA
GGAACAGGACCACGTTATATTTTTCCAGTGCCAAGCCAGGATCGTTTCTGGGACCCACGTGGAGACCTCT
AGAGCCATCAAGAGTGAACTGGTCACTGTGACGGAATCCTTCTCTAATCCCAAATTCCACATCAGCCCRG
AAGGAGTGATCACAGAAGGAGATCAGCTCTACATTAGGTGCACCATTCAAGTGACACATCTGGTCCAAGC
ATTTCCAGAAATCATAATCCAGAAGGACAAGGCAATTGTAGCACACAAGAGGCATGGTAACGAAGCCACC
TACTCAGTGATGGCCATGGCGGAGCACAATGGCAATTACACATGCAAAGTGGAAGCCAGCCGGATATCCA
AGGTCAGCAGCATCGTGGTCAACATAACAGAAGCACCCCCAGCCAACTTCACCATCCAGAAGGAAAACAC
GATTGTGTCACAGTCTCAAAATTTCACCAAGATAGCCTCAGCGACAGACAGTGGGACATACACTTGCAAT
GCAAGCATGGGCAAGGTGGTCAAGAGAAGCAGCGCAGTCCAGATAACCGTGTGTGAGCTGTTTTCCAAGC
CGAAGCTGGAATCTTCCACCACCCGTCTGGACCAGGGAGAAAGCCTAAACCTGTGGTGCTCCATTCCAGA
AGCACCCCCAGCCAACTTCACCATCCAGAAGGAAAACACRATTGTGTCACAGTCTCAAAATTTCACCAAG
ATAGCCTCGGCGACAGACAGTGGGACATACACTTGCAATGCAAGCATGGGCAAGGTGGTCAAGAGAAGCA
GCGCAGTCCAGATAACCGTGTGTGCCCCAGTGGATGAGGTCAAGCTCTCTATCCTAATGAATGCAGAGGT
GGAGTTTGGGAAGGACATTGGGCTTCTGTGCTCGGTGAACGAGGCGACTGGTCCAATCACCTACAGGTTT
TACAAAGAAGCGGGCAGTCTCTTATACCAAACCACCTCGAATGAAACCCGCGCCGTTTGGTACAAGTCAA
AGGCTAGCAAGGAGCATGAGGGACAGTATTACTGCACAGCCTCCAACAGAGCCAACCGCCTTAAAAGCAG
TCCCCAAAGCAACGTACTGACAGTCAGAGTCTTTCTTGCTGCATGGATAAAAGGACTCATTGCAGTGGTT
GTCATTGGAGTGATAATTGGTGTCTTGATACTTGGGGCCAGATATTATATTCTGAAGAAAGCCAAGGGTT
ACAATGAAGATGTTGGAAACCATGCAATGAAACCAATAAATGAAAATAAAGGTCTGGAAACCAAGGGCAC
AGAGACGGTGTACAGTGAAATCCGGAAAGCTAACCCTGGTCTCTACCTTGCAAAATAG
>g.016692t.1 CDS=2-3054	Testis-expressed protein 2(TEX2)[SwissProt]
ATGACAAGTCTGGATGGTCGCCATGCCGAGAAAACCATTGACATGCCAAAACCATCAGCCCCCAGAGTGC
ACGTGCAGAGGTCCGTGTCCCGAGACACTATCKCCATTCACTTCTCGGCATCCGGGGAGGAGGAGGAGGA
AGAGGAGGAGGAGTTCAGGGAGTACCTCGAGGAGGGGCTGGACGACCAAAGCATTGTAACGGGGCTCGAA
GCCAAGGAAGACCTCTATCTTGAACCCCAGGGTGGCCATGACTCCACTGGCCTTGCCGCCCAGCCCATCC
TGGCAGATGGACTGTCCGTGTCCCCTGCCATTTTGCCCGTCTCCGAGAACACTGTAAAGCTGTTGGAGTC
CCCTCCTCCGGCAGTGCAAGTATTAAGTACAGTGCCATTGGCTCTGTCCCCAGGGTCGTCTTCGTCAGGG
CCCTTAGCTAGCTCTCCCAGCGTGTCATCCCTTTCGGAGCAGAAGACCAGTTCTTCCTCCCCGTTGTCCT
CTCCTTCCAAGTCTCCAATCCTTTCATCCAGTGCCTCATCCTCCACGCTTTCCAGTGCAAAACCCTTCAT
GAGCCTTGTGAAGTCCCTGTCGACCGAGGTGGAGCCAAAAGAATCCCCACACCCCTCGCGGCACAGGCAC
TTGATGAAGACATTAGTTAAGTCTCTGTCCACGGACACCTCCAGRCAGGAGTCAGATACCGTGTCCTACA
AACCACCCGACTCCAAGCTCAATTTACACCTGTTCAAGCAGTTCACACAGCCGCGAAACACAGGGGGAGA
CTCCAAAACTGCACCTTCTTCCCCACTCACTTCTCCCTCTGACACACGCTCCTTTTTTAAAGTGCCCGAA
ATGGAGGCTAAAATTGAGGACACGAAGCGCCGCCTTTCAGAAGTCATATGTGAGCCCCTTCAGCTCCTCA
GTAAAATCATYGGGGAAGAGAGTGGCAGCCACAGGCCCAAAGCCTTATCTTCAAGTGCTTCAGAACTCTC
CAATCTGTCCAGCCTGAACGGCCACTTGGAAAGCAATAACAACTACAGCATCAAGGAGGAGGAGTGTGAT
TCCGAGGGGGACGGCTCCGGGAGTGACCCCAGTGTCCCCGGAAGTGACCACCCCAGGTCCTCAGATGAGC
CCTCTCGAGAGGCAGAGCCTAAAGCATCCCAGGGGAGCGGTCTGAAGGACTTAGGCCTGAAGACCGGCTC
TCTTGTGCTCGAGAAATGCTCCTTGTCTGCCTTAGTGAGCAAAGAAGATGAAGAGTTTTGCGAACTGTAC
ACCGAGGACTTTGATTTGGAAGCGGAGGTGGAGAGTACAGTTGATAAGCTCCCGGATGTCCCTCTCAAGC
CGGAGGTGCTGGCAGATGATGGTCTGACCCTTGACAGTGAGGACGAGGCCCACCTGGCCGTGCAGCACCC
GGAATTACCAGTGAAGACACTGGGCTTCTTTATAATGTGTGTCTATGGGTACCTCATCCTCCCTCTACCC
CACTATGTGAGTGGACTCTTTCTGGGAATTGGTCTTGGATTCATGACTGCAGTTTGCATGATTTGGTTTT
TTACACCACCAAGTGCTCATAAATATCACAGATTTCATAAAAACCTACAACACTGGAACACAAGATCTCT
GGAGATCAAAGAACCAGAAATGCTAAAGGGATGGATGAATGAGATTTACAACTATGATCCAGAAACCTAC
CATGCAACTTTGACACATTCAGTCTTTGTTCGACTTGAGGGTGGGACCTTAAGACTTTCAAAACCCAATA
AAAATATATCTAGGAGGGCAAGCTACAATGAAACAAAGCCAGAGGTTACCTACATCAGCCAGAAAATCTA
CRACCTTTCAGACAGCAAGATTTATCTCGTGCCTAAAAGTTTGGCTCGAAAACGAATTTGGAATAAAAAG
TACCCCATTTGCATTGAACTTGGTCGACAAGATGACTTTATGTCTAAGGCCCAGACTGATAAAGAGACTT
CTGAAGAAAAGCCACCAGCTGAGAGAGAGCTGGGAGGCGAGGACCCTAAGAAGCCACCCCATCCTCAGGA
GGGAACAAGATCTGGCCAGCGAGATCAGATACTATATCTCTTTGGGAGAACTGGCCGAGAGAAAGAGGAG
TGGTTTAGGCGATTTATTCTGGCATCTAAACTGAAGTCAGAAATCAAGAAGCCACCTGGTGTTTCTGGAA
GTAAACCAGGAGAGAAATATTGGTCTGACCTGGTATCTAAGAAAATCCAAATGAAACTCAGCAAAATAAA
GCTCCCCTACTTTATGAATGAACTAACTCTGACGGAACTTGACATGGGGGTGGCTGTGCCAAAAATCCTT
CAGGCCTTCAAGCCTTACGTTGATCACCAAGGACTGTGGATCGATTTGGAAATGTCCTACAATGGGTCCT
TTCTGATGACTCTCGAGACCAAAATGAATTTGACCAAACTAGGTAAAGAGCCTCTTGTTGAAGCCCTGAA
GGTTGGAGAAATTGGCAAAGAAGGTTGCAGGCCCAGGGCGTACTGTCTGGCAGACAGCGATGAGGAGTCC
TCCAGTGCTGGCTCCTCTGATGAAGACGACGCTCCAGAGCCCAGCGCAGGAGACAAACCACTTCTCCCGG
GGACTGAAGGGTATGTGGGAGGTCATCGAACAAGTAAGATTATGAGGTTTGTTGATAAGATTACCAAGTC
AAAATACTTCCAAAAAGCAACTGAGACAGAGTTCATTAAGAAGAAGATTGAAGAAGTCTCCAATACACCC
CTGCTGCTAACTGTGGAAGTACAAGAATGCAGAGGAACCCTGGCAGTCAACATTCCACCTCCGCCGACTG
ACCGGATATGGTATGGTTTCCGGAAGCCACCATATGTAGAGCTGAAAGCTCGGCCAAAACTTGGAGAGAG
AGAAGTGACTTTAGTTCATGTGACAGACTGGATAGAGAAGAAACTGGAACAAGAGTTTCAGAAAGTCTTT
GTCATGCCAAACATGGATGATGTCTATATCCCTATAATGCACTCAGCCATGGACCCTCGCTCCGCCTCCT
GCCTCCTCAAAGACTCACTGGTRGAGGCTCCTGATCAGCTGTGA
>g.016697t.1 CDS=2-747	Tropomyosin alpha-4 chain(TPM4)[SwissProt]
ATGGCCRGCCTCARCTCCCTGGAGGCGGTGAAACGCAAGATCCAGGCCCTGCAGCAGCAGGCGGACGAGG
CGGAGGACCGCGCGCAGGGCCTGCAGCRGGAGCTGGACGGCGAGCGCGAGCGGCGCGAGAAAGCCGAAGG
GGATGTAGCAGCTCTCAATCGACGCATCCAGCTTGTGGAGGAAGAGCTGGACAGGGCTCAGGAGCGACTG
GCCACAGCCCTGCAGAAGCTGGAAGAGGCAGAAAAGGCTGCAGATGAGAGCGAGAGAGGAATGAAGGTGA
TAGAAAACCGGGCCATGAAAGATGAGGAGAGGATGGAGATTCAGGAGATGCAGCTCAAAGAGGCCAAGCA
CATCGCTGAGGAGGCCGACCGCAAGTATGAGGAGGTGGCCCGTAAATTGGTCATCCTGGAAGGCGAGCTG
GAGAGGGCGGAGGAGCGTGCTGAGGTGTCTGAACTTAAATGTGGTGACCTAGAAGAAGAACTCAAGAACG
TCACTAACAATCTGAGGTCACTCGAGGCTGCCTCTGAAAAGTATTCTGAAAAGGAGGATAAATATGAAGA
AGAAATCAAACTTTTGTCCGACAAACTGAAAGAGGCTGAGACCCGTGCTGAATTTGCAGAGAGAACGGTT
GCAAAACTGGAAAAGACAATTGATGACCTGGAAGAAAAACTTGCCCAGGCCAAGGAAGAGAATGTGGGCT
TACATCAGACACTGGATCAGACACTAAACGAACTTAACTGTATATAA
>g.016735t.1 CDS=2-2850	Serine/threonine-protein kinase/endoribonuclease IRE1(ERN1)[SwissProt]
ATGTTCCGAATCTTGGAGGAGCTTGCGGTGTGCTTCCCTGCTGTTCTTCCTCAGGGGGCAGAGGATCCTG
TTCTGCAGGTTCCAACACATGTGGAAGAGCCTGCTTTCCTCCCGGATCCCAACGATGGCAGTCTGTATAC
ACTTGGGGGCAAGAATAACGAAGGCCTGACAAAACTTCCTTTTACCATCCCAGAATTGGTACAGGCATCC
CCATGCCGAAGTTCAGATGGAATTCTCTACATGGGTAAAAAGCAGGACATTTGGTATGTTATTGACCTTC
TGACCGGGGAGAAGCAGCAGACTTTGTCATCGGCCTTTGCAGACAGTCTCTGCCCATCTACCTCTCTACT
GTATCTTGGGCGAACAGAGTACACCATCACCATGTACGACACCAAAACCCGGGAGCTCCGGTGGAATGCC
ACCTACTTCGACTATGCAGCCTCGCTGCCTGAGGACGACGGGGACTACAAGATGTCCCACTTTGTGTCCA
ACGGTGATGGGCTGGTGGTGACGGTGGACAGTGAATCTGGTGATGTCTTGTGGATCCAAAACTATGCTTC
CCCTGTGGTGGCCTTCTATGTCTGGCAGCGGGAGGGTCTGAAGAAGGTGATGCACATCAACGTCGCCGTG
GAGACCCTGCGCTATCTGACCTTCATGTCTGGGGAGGTGGGCCGCATCACCAAATGGAAGTACCCATTCC
CCAAGGAGACGGAGGCCAAGAGCAAGCTGACGCCCACCCTGTATGTTGGGAAATACTCTACTAGCCTGTA
TGCCTCCCCCTCCATGGTTCACGAGGGGGTCGCCGTGGTGCCCCGAGGCAGCACTCTGCCTTTGCTGGAA
GGCCCCCAGACCGATGGGGTCACCATTGGAGATAAAGGAGAATGTGTGATCACGCCCAGCACCGACCTAA
AGTTTGACCCTGGGCTCAAAGGGAAGAACAAGCTCAATTACTTGAGGAACTACTGGCTTCTCATAGGACA
CCATGAAACCCCCCTGTCTGCATCTACCAAGATGCTGGAGAGATTCCCCAACAACCTGCCCAAACATCGG
GAAAATGTGATTCCTGCTGATTCAGAGAAGAAGAGCTTTGAGGAGGTTATCAACCTGGTTGACCAGACTT
CAGAAAATGCACCTACCACCGTGTCACAGGATGTGGAAGAGAAGTATGAGCATGCCCCTGCCAAGGCCGA
GGCCCCCGTGGACTCCGTGCTCAAGGACATAGCCACCATCATCCTGAGCACCTTCCTGCTCATTGGCTGG
GTGGCCTTCATCATCACCTACCCCTTGAGCATGCATCAGCAGCAGCAGCTCCAACACCAGCAGTTCCAGA
AGGAACTAGAGAAAATCCAGCTCCTGCAACAGCAGCAGCTGCCCTTCCATCCACCCGGAGATGTGGCTCA
GGATGCTGAGCTTTTGGACTCGTCCGGCCTGTACTCAGAGAGCTCAGGCACCAGCAGCCCCAACACATCC
CCCAGAGCCTCTAACCACTCCCTCCACTCCAGTGGCTCTGCCTCCAAGGCTGGCAGCAGCCCCTTTCTGG
AACAGGACGATGAGGATGAAGAAACCAGCATGGTGATAGTTGGGAAAATTTCATTCTGTCCCAAGGACGT
GCTGGGTCATGGAGCTGAGGGCACAATTGTGTACCGGGGCATGTTTGACAACCGCGACGTGGCCGTCAAG
AGGATCCTCCCCGAGTGTTTTAGTTTTGCTGACCGTGAAGTCCAGCTGCTTCGAGAATCAGATGAGCACC
CCAATGTGATTCGTTACTTCTGCACAGAGAGGGACCGGCAGTTCCAGTACATTGCCATCGAGCTGTGTGC
AGCCACCCTGCAGGAGTACGTGGAACAGAAAGACTTTGCCCACCTCGGCCTGGAGCCCATCACCTTGCTG
CAGCAGACCACCTCTGGTCTGGCCCATCTGCACTCCCTCAACATCGTAAACGTGGAGCTAATCTGGAGTG
TTACATTAGTTCACAGAGACCTGAAGCCCCACAACATTCTCCTCTCCATGCCCAACGCACATGGCAGGAT
CAAGGCCATGATCTCTGACTTCGGCCTCTGCAAGAAGCTGGCGGTAGGCAGACACAGTTTCAGCCGCCGC
TCAGGAGTCCCGGGCACAGAAGGCTGGATCGCTCCAGAGATGCTGAGTGAAGACTGCAAGGACAACCCTA
CCTATACAGTGGACATCTTCTCTGCGGGCTGTGTCTTTTACTACGTGATATCCGAGGGCAGCCACCCTTT
TGGCAAGTCCCTGCAGCGGCAGGCCAACATCCTCCTGGGTGCCTACAACCTCGACTGCTTACATCCCGAG
AAACAYGAAGATGTCATTGCCCGGGAATTAATAGAGAAGATGATTGCAATGGATCCTCAGAAACGCCCTT
CTGCAAAGCATGTGCTAAAACATCCGTTCTTCTGGAGCCTGGAAAAGCAGCTCCAGTTCTTTCAGGACGT
GAGCGACCGAATAGAGAAGGAATCTCTGGACGGCCCGATAGTGAAGCAGCTGGAGCGGGGCGGGAGATCT
GTGGTGAAGATGGACTGGAGGGAGAACATCACCGTCCCCCTGCAGACAGATTTGCGGAAATTCAGAACCT
ATAAAGGCGGCTCTGTCCGAGACCTCCTCCGAGCCATGAGAAACAAGAAGCACCACTACCGGGAGCTCCC
CGCRGAGGTGCGGGAGACACTGGGCTCCCTCCCTGATGACTTTGTGCGCTACTTCACGTCCCGCTTCCCC
CACCTGCTCTCCCACACCTACCGGGCCATGGAGCCTTGCAGCCATGAGAGGCTCTTCCAGCCCTACTACT
TCCACGAACCCCCGGACCCTCGGCCTCCAGTGACTCCAGACACCCTTTGA
>g.016736t.1 CDS=2-762	Intercellular adhesion molecule 2(ICAM2)[SwissProt]
ATGTCCCCCACGTCCTTCGTCCAGCCGGGGTCTGGTGAGGTGTTCGAGGTACACACGTATCCAGAGCAGC
TGGCGGTGAAGCCCGGAGAGTCTCAGTTCATCAACTGCAGTACCAGCTGTGCCCAGCCTGAGGCCGGGGG
TCTGGAGACCATTCTAGCCAAGACTCTGCTGAAGTCCGGAGCTCAGTGGAAGGCGTACTTGGTCTCCAAC
ATCTCGCAAGACACAATCATCTACTGCTACTTCACCTGCTTCGGGGAGCAGAGGCTGACAAGTCTCAAYG
TCAGCGTGTTCTATCCTCCAACGCAAGTGCTGCTGAAGCTGCAGCCCACTTGGGTGGCTGTGGGGAGACC
CTTCACCATCAAGTGCCACGTGCCAGCCGTGAAGCCCCTTGAGAGCCTCACTCTCATGCTGCTCCGCGGC
CAGGAGGTGCTGCACAACCAGACCTTTTGGGGGACGACGGATGGTACCCAGGGAGCCACAGCCACGCACA
ACAGCACGGCTCACAGGGAAGACGGCCTCCACAACTTCTCCTGCCAGGCCATCCTGGATCTGCGGTCTCT
CGGCGGGAACATCATTCACAGTGTTTCAGAGCCCCAGATGCTCAAGGTCTACGAGCCGAGGCCAGACAAC
CAGATGGTCGTCATCATCTCAGTGGTATCGGTGCTGCTGTTCTTGTTTGTGACATCCATCCTCCTGTGCT
TTGTCTTGGGCCAGCACTGGCGCCAGAGGCGGATGGGCACCTAYGGGGTACAAGGTGCTTAA
>g.016766t.1 CDS=2-5187	Sodium channel protein type 4 subunit alpha(SCN4A)[SwissProt]
ATGGCCAGCTCATCTATGCCCACCYTGGTGCCTCTGGGCCCTGAGAGCTTGCGCCCCTTCACCCGGGAGT
CCCTGGCAGCCATAGAACGGCGGATAGTGGAGGAGGAGGCCCGACAGCAGCGGAACAAGCAGATGGAGAT
TGAGGAGCCTGAAAGAAAGCCACGCAGTGACCTGGAGGCTGGCAAGAACCTGCCTCTCATCTACGGAGAC
CCCCCACCAGAGGTCATCGGTATCCCCCTGGAAGACCTGGACCCCTACTACAGCRACAAGAAGACCTTCA
TTGTCCTTAACAAGGGCAAGGCCATCTTCCGCTTCTCTGCCACACCCGCTCTCTACATGCTGAGCCCCTT
CAGCATCATCAGACGTGGTGCCATCAAAGTACTCATCCACTCATATCCTGCCCAAGTGGGGCGAGTGCAG
GTCTGGGACACAGCCCACTCCATGGGTCTGTATTCTAAGCATGCCTTGAGTGGCACTGCTCTTGCCTTCC
AGGAAGACACCCACTGTAACTGTCAACCCCATCAACACTGGATCTATACCTTTGAGTCCCTCATCAAGAT
GCTGGCCCGAGGTTTCTGCATTGATGACTTCACATTCCTCCGGGACCCCTGGAACTGGCTAGACTTCAGC
GTCATCACAATGGCGTACCTGACGGAGTTTGTGGACTTGGGCAACATCTCAGCCCTGAGAACTTTCCGAG
TGCTGCGGGCCCTGAAAACCATCACAGTCATCCCAGGGTTGAAGACGATCGTGGGGGCGCTGATCCAGTC
GGTGAAAAAGCTGTCGGACGTGATGATCCTCACCGTCTTCTGCCTGAGTGTCTTTGCGCTGGTGGGGCTG
CAGCTCTTCATGGGAAACCTCCGGCAGAAATGCGTGCGCTGGCCCCCACCCTTCAACGACACCAACACCA
CGTGGTACGGCAATGACACATGGTATGGCAACGACACGTGGTACGGCAACGACACATGGAACAGCCATGA
GAGCTGGGCCAGCAACTACACCTTTGACTGGGACGCCTACATCAATGACGAAGGGAACTTCTATTTCCTG
GAGGGTGCCAATGACGCCCTGCTTTGTGGGAACAGCAGCGATGCTGGGCACTGCCCCGAGGGTTATGAGT
GTATCAAGGCTGGACGGAACCCCAACTATGGCTACACCAGCTATGATACATTCAGCTGGGCCTTCCTGGC
TCTCTTCCGCCTCATGACCCAGGACTACTGGGAGAACCTCTTTCAGCTGACCCTTCGAGCAGCTGGCAAG
ACCTACATGATCTTCTTTGTGGTCATCATTTTCCTGGGCTCCTTCTACCTCATTAACCTGATCCTGGCGG
TAGTGGCCATGGCGTACGCAGAGCAGAATGAGGCCACACTGGCTGAGGATCAGGAGAAAGAAGAAGAGTT
TCAGCAGATGCTGGAGAAATTTAAAAAGCAGCAGGAGGAGCTGGAGAAGTTCAAGAACATCATCCACTTG
ATTGTCATGGACCCCTTTGTGGACCTGGGCATCACCATCTGCATTGTGCTCAACACCCTCTTCATGGCCA
TGGAGCACTACCCCATGACAGAGCACTTTGATAACGTGCTGACCGTGGGCAACCTGGTCTTCACTGGCAT
CTTCACGGCAGAGATGGTACTGAAGCTCATCGCCATGGACCCCTACCAGTACTTCCAGCAGGGCTGGAAC
ATCTTCGACAGTATCATTGTCACCCTCAGCCTGGTGGAACTGGGCCTGGCCAACGTGCAAGGGCTGTCCG
TGCTCCGCTCCTTCCGACTGCTCCGGGTCTTCAAGTTAGCGAAGTCTTGGCCGACGCTGAACATGCTCAT
CAAGATCATCGGCAACTCGGTGGGCGCTCTGGGCAACCTGACGCTGGTGCTGGCCATCATTGTGTTCATC
TTCGCCGTCGTGGGCATGCAGCTGTTCGGCAAGAGCTACAAGGAGTGTGTGTGCAAGATCGCGGCCGACT
GCAGCCTGCCCCGCTGGCACATGAACGACTTCTTCCACTCCTTCCTCATCGTCTTCCGCATCCTGTGCGG
GGAGTGGATCGAGACCATGTGGGACTGCATGGAGGTGGCCGGCCAGGCCATGTGCCTCACTGTCTTCCTC
ATGGTCATGGTCATCGGCAACCTAGTGGTCCTGAACCTCTTCCTGGCCCTGCTGTTGAGCTCCTTCAGCG
CCGACAGCCTGGCCGCCTCGGACGAGGACGGCGAGATGAACAACCTGCAGATCGCCATCGGGCGCATCAA
GTGGGGCATTGGCTTTGCCAAAGCCTTTCTCCTGGGACTGCTGCATGGCAAGATCCTGAGCCCCAAGGAA
ATCATGCTCACCCTTGGGGGGCCTGGGGAGGCCGAGGAGGCCCGGGAGGCTGGGGAGGCCGGGGAGAGTA
CCCCAGGGGATGAGAAGAAGGAGCCACCGCCCGAGGAGGACGACAAGGACCTGAAGAAGGATAATAACAT
CCTGAACCACGTGGGCCTGGTTGATGGCTCTCCCCCTAGCATCGAGCTKGACCACCTCAACTTTATCAAC
AACCCCTACCTGACCATTCACGTGCCCATTGCCTCCGAGGAGTCCGACCTGGAGATACCCACAGAGGAGG
AGACTGACACTTTCTCAGAGCCTGAGGATGGCAAGAAGCCACCGCAGCCCCTCGATGGGAACTCCTCCGT
CTGCAGCACCGCGGACTATAAGCCCCCCGAGGAAGACCCCGAGGAGCAGGCTGAAGAGAACCCCGAAGGG
GAGCAGCCTGAGGAGTGCTTCACGGAGGCCTGCGTGCAACGCTGCCCTTTCCTCTACGTGGACATCTCCC
AGGGCCGTGGGAAGATGTGGTGGACCCTCCGCAGGGCCTGCTTCAAGATTGTCGAGCACAACTGGTTTGA
GACCTTCATCGTCTTCATGATCCTGCTTAGCAGCGGAGCCTTGGCCTTCGAGGATATCTATATTGAGCAG
CGGCGAGTCATCCGCAGCATCCTGGAGTACGCGGACAAGGTCTTCACTTACATCTTCATCGTGGAGATGC
TGCTCAAGTGGGTAGCCTATGGCTTCAAGGTGTACTTCACCAATGCCTGGTGCTGGCTTGACTTCCTCAT
TGTGGACGTCTCCATCATCAGTCTGGTGGCCAACTGGCTGGGCTACTCGGAGCTAGGACCCATCAAATCC
CTGCGGACGCTGCGGGCCCTGCGTCCCCTGAGGGCTCTGTCCCGATTTGAGGGCATGAGGGTGGTGGTGA
ATGCCCTTTTGGGAGCCATCCCCTCCATCATGAATGTGCTGCTTGTCTGCCTCATCTTCTGGCTCATCTT
CAGCATCATGGGTGTCAACCTGTTTGCYGGCAAGTTCTACTACTGCATCAACACTACCACCTCTGAGAGG
TTCGACATCTCTGAGGTCAACAACAAGTCCGAGTGTGAAAGCCTGATGCACACGGGCCAGGTCCGCTGGC
TCAACGTCAAGGTCAACTATGACAACGTGGGTCTAGGCTACCTCTCCCTCCTGCAGGTGGCCACCTTCAA
GGGCTGGATGGACATCATGTATGCAGCCGTGGACTCCCGGGAGAAGGAAGAACAGCCACAGTATGAGGTG
AACATCTACATGTACCTCTATTTTGTCATCTTCATCATCTTCGGGTCCTTCTTCACCCTCAACCTCTTTA
TCGGCGTCATCATCGACAACTTCAACCAGCAGAAGAAGAAGATGAGCACCATCCCACTATACTTTGGAGG
GAAAGACATCTTCATGACGGAGGAACAGAAGAAATACTATAATGCCATGAAGAAGCTTGGCTCCAAGAAG
CCTCAGAAGCCAATTCCCCGGCCCCAGAACAAGATCCAGGGCATGGTGTACGACTGCGTGACTAAGCAGG
TGTTTGACATCACGATCATGATCCTTATCTGCCTCAACATGGTCACCATGATGGTGGAAACAGACGACCA
GAGCCAACTCAAAGTGGACATCCTGTACAACATCAACATGATCTTCATCATCATCTTCACTGGGGAGTGT
GTGCTCAAGATGCTTGCCCTGCGCCAGTACTACTTCACCGTCGGCTGGAACATCTTCGACTTTGTGGTTG
TCATCCTGTCCATTGTGGGCCTCGCACTCTCCGATCTGATCCAGAAATACTTCGTGTCACCCACACTGTT
CCGAGTGATCCGCCTGGCTCGGATCGGGCGTGTTCTGCGGCTGATCCGAGGGGCCAAGGGCATCCGGACT
CTGCTCTTTGCCCTCATGATGTCCCTGCCTGCCCTCTTCAACATTGGCCTCCTGCTCTTCTTGGTCATGT
TTATCTACTCCATCTTTGGCATGTCCAACTTTGCCTATGTCAAGAAAGAATCGGGCATCGATGACATGTT
CAACTTTGAAACCTTTGGCAATAGCATCATCTGCCTCTTCGAGATCACCACGTCAGCTGGCTGGGACGGG
CTCCTCAACCCAATCCTCAACAGCGGGCCCCCTGACTGTGACCCTACACTTGAGAACCCAGGCACCAGTA
TCAAGGGTGACTGCGGCAACCCCTCCATCGGCATCTGCTTCTTCTGCAGTTACATCATCATCTCCTTCCT
CATCGTGGTCAACATGTACATCGCTATCATCCTCGAGAACTTCAACGTGGCCACCGAGGAGAGCAGTGAG
CCCCTTGGTGAGGATGACTTCGAGATGTTCTATGAGACGTGGGAGAAGTTTGACCCTGACGCCACGCAGT
TCATTGCCTACAGCCGCCTCTCAGACTTTGTGGACACCCTGCAGGAGCCGCTGAGGATTGCCAAGCCCAA
CAAGATCAAGCTCATCACGCTGGACCTGCCCATGGTCCCAGGAGACAAAATCCACTGCCTGGACATCCTC
TTTGCCCTCACCAAAGAGGTCCTGGGTGACTCTGGGGAAATGGATGCTCTCAAGGAGACCATGGAGGAGA
AGTTCATGGCTGCCAACCCATCCAAGGTCTCCTATGAGCCCATCACCACCACCCTCAAGAGGAAGCATGA
GGAGGTGTGTGCCATCAAGATCCAGAGGGCCTACCGCCGGCACCTGCTCCAGAGGACCGTGAAGCAGGCA
TCCTACATGTACCGCCACAGCCAGGATGGCAGTGGGGATGGGGGCCCAGAGAAGGAGGGCCTGATAGCCA
ACACCATGAGCAAGATGTATGGCCACGAGAATGGGAACAGCAGTGTGCAGAGCACGGGTACAGCACCCCC
AAAATGA
>g.016768t.1 CDS=2-546	B-cell antigen receptor complex-associated protein beta chain(CD79B)[SwissProt]
ATGGACTTGGAGTCCAAGCCCCTGCCGAGAGAGAACCGCATCCTCCAGAGCCAGAACGACTCGGTCGCCA
CCCTCACCATCCAGGGCATCCAGTACTCGGACAACGGCATCTACTTCTGCCAGCAGAAGTGCTCCGAGGG
GTCCTTCAGCAAAGGCTGTGGCACCGAGCTGCGAGTCATGGGGTTCAGCACCTTGGCCCAGCTGAAGCGG
AGGAACACACTAAAAGATGGCATCATCATGATCCAGACCCTGCTCATCATCCTCTTCATCATCGTGCCCA
TCTTCCTGCTATTGGACAAGGATGACAGCAAGGCTGGGATGGATGAAGATCACACCTATGAGGGCCTGAA
CATTGACCAGACGGCCACCTACGAGGACATAGTGACTCTGCGGACAGGAGAAGTGAAGTGGGGCTTATGC
TATGGGTATCATCATGTCTGTCTTAAGGGTCCCCGGCCCCCAGAACTGACTGAAGCAGGGAAGATGAAGC
TGTGTGATGCTGGTGGGGATGATGAAAGCCTCAGGCCTCAGTTGCTTAATCTGTAG
>g.016771t.1 CDS=2-564	Somatotropin(GH1)[SwissProt]
ATGCCCTTGTCCAGCCTGTTTGCCAACGCCGTGCTCCGGGCCCAGCACCTGCACCAACTGGCTGCCGACA
CCTACAAAGAGTTTGAGCGGGCGTACATCCCCGAGGGACAGAGGTACTCCATCCAGAACGCGCAGGCCGC
CTTCTGCTTCTCGGAGACCATCCCGGCCCCCACGGGCAAGGACGAGGCCCAGCAGCGATCCGACGTGGAG
CTGCTCCGCTTCTCCCTGCTGCTCATCCAGTCGTGGCTCGGGCCCGTGCAGTTTCTCAGCAGGGTCTTCA
CCAACAGCCTGGTGTTCGGCACCTCAGACCGAGTCTACGAGAAGCTCAAGGACCTGGAGGAAGGCATCCA
AGCCCTGATGCGGGAGCTGGAAGATGGCAGTCCCCGGGCCGGGCAGATCCTGAAGCAGACCTACGACAAG
TTTGACACGAACCTGCGCAGTGACGATGCGCTGCTTAAGAACTACGGGCTGCTCTCCTGCTTCAAGAAAG
ACCTGCATAAGGCCGAGACGTACCTGCGGGTCATGAAGTGTCGCCGCTTCGTGGAAAGCAGCTGTGCCTT
CTAG
>g.016808t.1 CDS=2-1206	SWI/SNF chromatin-remodeling accessory subunit 1(ham-3)[SwissProt]
ATGTCACCGGGGAGCCGGATGCCCATGGCTGGCTTGCAGGTGGGACCCCCCACCGGCTCCCCATTTGGCA
CAGCTGCTCCACTTCGACCTGGCATGCCACCCACCATGATGGACCCATTCCGAAAACGCCTGCTTGTGCC
CCAGGCCCAGCCCCCAATGCCCGCCCAACGCCGGGGGCTAAAGAGGAGGAAGATGGCAGATAAGGTTCTA
CCTCAGCGAATTCGGGAGCTTGTCCCAGAGTCTCAGGCGTACATGGATCTCTTGGCTTTTGAGCGGAAGC
TGGACCAGACCATTGCCCGAAAGCGGATGGAGATCCAAGAGGCCATCAAAAAGCCTCTGACGCAAAAACG
AAAGCTGCGCATCTATATTTCCAATACGTTCAGTCCCAGCAAGGCAGAAGGCGATACTGCGGGCACCGCG
GGGCCCCCTGGGGGGACCCCTGCAGGGGACAAGGTGGCTTCCTGGGAACTCCGAGTGGAGGGAAAACTGC
TGGATGATCCTAGCAAACAGAAGAGGAAGTTTTCTTCATTCTTTAAGAGCCTCGTCATTGAGCTGGACAA
AGAGTTATATGGGCCTGACAACCACCTGGTGGAGTGGCACCGGATGCCCACCACCCAGGAGACTGATGGC
TTCCAGGTCAAACGGCCTGGAGACCTCAACGTCAAGTGCACCCTCCTGCTCATGCTAGATCATCAGCCTC
CCCAGTACAAGTTGGACCCCCGACTGGCAAGGCTGCTGGGGGTGCACACACAGACAAGGGCGGCCATCAT
GCAGGCTCTTTGGCTTTATATCAAACACAACCAACTGCAGGATGGGCACGAGCGCGAGTACATCAATTGC
AACCGTTACTTCCGCCAGCATCCAGACCCCATTGTCATCAACCATGTCATTAGTGTAGACCCTAACGACC
AGAAGAAGACAGCATGTTATGACATTGATGTGGAGGTAGACGACCCACTCAAGGCCCAGATGAGCAATTT
TCTGGCCTCTACCACCAATCAGCAGGAGATTGCCTCCCTCGATGTCAAGATCCATGAGACCATTGAGTCC
ATCAACCAGCTCAAGACCCAGAGGGATTTCATGCTCAGCTTTAGCACGGACCCTCAGGACTTCATCCAGG
AATGGCTCCGTTCTCAGCGTCGAGACCTCAAGGTGCAGCAGCGAAGGCAAGAACTGGAACAGGTGCTGGG
AATCCGCTTGACCTAA
>g.016811t.1 CDS=2-1173	Proteasome-activating nucleotidase(pan)[SwissProt]
ATGCCGGCGGCCTCCGTGGGTGAGAGAAGATGGCGCTTGACGGGCCGGAGCAGCGCTTGGCTCGGTACAA
AGCGCTCTCGTGTATGTTGTCCCTTGATCCTCCTGAAAGTCTTACGAGTTCGCCTATTGCGGGAAGAACT
ACAGCTGCTGCAGGAACAGGGCTCTTATGTGGGGGAAGTAGTCCGGGCCATGGATAAGAAAAAAGTGTTG
GTTAAGGTGCATCCTGAAGGCAAGTTTGTCGTAGATGTGGACAAGAACATCGACATCAATGATGTGACAC
CCAATTGCCGGGTGGCTCTAAGAAATGACAGCTACACTCTGCACAAGATCTTGCCCAACAAGGTAGACCC
ACTGGTGTCACTGATGATGGTAGAGAAGGTGCCAGATTCAACCTATGAGATGATCGGCGGATTAGACAAG
CAGATAAAGGAGATCAAAGAAGTAATTGAGCTGCCTGTCAAGCATCCTGAGCTCTTTGAAGCACTGGGCA
TTGCACAGCCCAAGGGGGTGCTGCTGTATGGACCCCCCGGCACTGGGAAGACATTGTTGGCCCGGGCGGT
GGCTCATCATACAGACTGTACCTTTATTCGGGTCTCTGGTTCCGAGTTGGTACAGAAATTCATTGGGGAA
GGGGCAAGAATGGTGAGGGAACTATTTGTCATGGCACGAGAACACGCTCCATCGATCATCTTCATGGATG
AAATTGATTCCATTGGCTCCTCACGGCTGGAAGGGGGTTCTGGAGGGGATAGTGAGGTACAGCGGACAAT
GCTGGAGTTGCTCAACCAGTTGGATGGCTTTGAGGCCACCAAGAATATCAAGGTTATCATGGCTACTAAT
AGGATTGACATCCTGGACTCAGCGCTGCTTCGCCCTGGGCGCATCGACAGAAAAATTGAATTCCCACCCC
CCAACGAGGAGGCCCGGCTGGACATTTTAAAGATTCATTCTCGGAAAATGAACCTGACCCGGGGGATCAA
CCTGCGGAAAATTGCTGAGCTCATGCCTGGAGCCTCAGGGGCTGAAGTGAAGGGTGTGTGCACCGAAGCC
GGCATGTATGCCCTGCGGGAGCGGCGAGTCCACGTCACCCAGGAGGACTTTGAGATGGCTGTAGCCAAGG
TCATGCAGAAGGATAGTGAGAAAAATATGTCTATCAAGAAGCTATGGAAGTAA
>g.016812t.1 CDS=2-2052	pre-rRNA 2-O-ribose RNA methyltransferase(fsjC)[SwissProt]
ATGGGCAAGAAGGGCAAAGTCGGGAAGAGCCGGCGGGACAAGTTCTATCACTTGGCGAAGGAGACCGATG
GGGTGGTGGGTTGTGAAGTCGCAGAAATCTCCCTGGGAAAGCCCCCCGCCGAGTTTAACATTTTGTCGGT
GCCCCCAGGTTACCGCTCCCGCTCTGCTTTCAAGCTGATCCAGTTGAATCGCCGTTTTCAGTTCCTGCAG
AAAGCACGAGCCTTGCTGGACCTGTGTGCTGCGCCCGGGGGATGGCTGCAGGTGGCTGCTAAGTTTATGC
CTGTATCCAGCCTTATTGTGGGAGTGGACCTGGTTCCAATCAAGCCTCTTCCCAATGTGGTGACACTCCA
GGAGGACATCACAACAGAACGCTGTAGGCAGGCCCTGAGAAAGGAACTGAAGACGTGGAAAGTTGATGTT
GTGCTCAATGATGGGGCCCCCAATGTTGGGGCTAGCTGGGTCCATGATGCTTACTCACAAGGATTCCTGG
CTCCTGACAAGGTTGACAGTAAGTTCTTTGATCCCAAATTTGCCTTCAAGGAGATTGAAGTTCAGGCCAA
GACTGTTACTGAATTGGTGACTAAGAAAAAGCCAAAGGCTGAAGGCTATGCTGAGGGTGATCTCACGCTC
TACCACCGTGCTTCAGTCACTGACTTCCTCCGAGCTGCCAACCCCGTTGATTTCCTCTCCAAAGCYAGCG
AAATCTCCGTGGATGATGAAGAGTTGGCACAGCATCCAGCTACCACTGAGGATATCCGGGCATGCTGTCA
GGATATCAAAGTGCTAGGGCGCAAGGAGCTTAGGTCCCTACTGAACTGGAGAACAAAGCTCCGGCGATAT
GTGGCCAAGAAGCTGAAAGAGCAAGCAAAGGCACTGGACATCAGGAAGAAAAAGAAGCTGCTGCGTGAGC
AGAGGAAACAGCGGGAACGTGTGGAGCTGAAGATGGATCTTCCTGGGGTGTCTATAGCAGATGAGGGGGA
GACCGGCATGTTCTCCCTGCGTACCATCCGTGGTCACCAGTTGTTAGAGGAGGTAACGCAAGGGGATATG
AGTGCTGCAGACACATTTTTGTCGGATCTGCCAAGAGATGACATCTATGTATCCGATGTTGAAGATGATG
ACACATCTTTGGATAGCGACCTGGATCCAGAGGAGCTGGCAGGAGTTGGAGGATCACGGCATCCAAAGGA
TCAAAAGCGTGTACGATTTGGTGAAGATGATGATAAAGAGGAGGAGGAGGAAGAGAATCCACTGCTGGTG
CCACTGGAGGAAAAGACAGTACTGCAGGAAGAACAAGCCAGTCTGTGGTTCTCTAAGGATGGCTTTAGTG
GGATTGAGGATGATGCTGATGAGGCCCTGGAGATCAGTCAGGCCCAGCTTTTGTATGAGAGCCGTCGGAA
GGGGCAACAGCAGCTGCCACCACCATCTTCCAGTTTGAAGAGTGAGAAGAAAACCTCCCAGTGCCAGGAT
GAGGACCTTAAGGGGGCAGAGGCTCCAGCAGAGGCCAAGACTGTCCCTAGGACTGGCAGGGAAGGAGATG
ACAGCTCAGACAGTGATGATAGCAGCAGCAGTGATGGAGAGCGTTGGGAACCAAAGCACGGGAAGAAGCG
AAGCCATGGGCTTAAGTCCGATGATGACGGGTTTGAGATTGTGCCTATTGAAGACCCAGTGAAACATCAG
ATACTAGATCCTGAAGGCCTTGCCCTAGGTGCTATCATTGCCTCTTCCAAAAAGGCTAAGAGAGACCTCA
TAGACGACTCCTTCAGCAGGTATACATTTAATGAGGAGGAGGGGGAGCTTCCTGAGTGGTTTGTGCAGGA
GGAAAAGCAGCACAGGATTCGGCAACTGCCTATTGACAAGAAGGACGTGGAACACTACCGCCGACGGTGG
AGGGAGATAAATGCGCGTCCCATCAAGAAAGTAGCGGAGGCAAAGGCCAGAAAGAAACGGAGGATGCTGA
AGAAGCTAGAGCAAACCAAGAAGAAGGCAGAGGCTGTGGTGAATACCGTGGACATCTCTGAACGTGAGAA
GGTGGCTCAGCTTCGGAGGTAA
>g.016815t.1 CDS=2-2592	ATP-dependent RNA helicase ddx46(helB1)[SwissProt]
ATGAACTGGAATAAAGGTGGCCCTGGCACCAAGAGGGGATTTGGCTTTGGAGGTTTTGCCATTAGTGCTG
GAAAGAAGGAGGAACCCAAGCTCCCACAACAGTCCCACAGTGCCTTTGGGGCAACCAGCTCTTCTTCCGG
TTTTGGAAAGTCAGCTCCACCACAGCTCCCTTCTTTCTACAAAATTGGATCTAAACGGGCCAACTTTGAT
GAAGAAAATGCGGGTATTCGAGATGACATTGAAGAGGAAGATGACCAAGAAGCTTATTTTCGATACATGG
CAGAGAACCCAACTGCTGGTGTGGTTCAGGAGGAAGAAGAAGATAATTTGGAATATGATAGTGATGGAAA
TCCAATTGCACCTTCCAAAAAAATCATTGATCCTCTTCCTCCAATTGATCATTCAGAGATTGACTATCCA
CCATTTGAAAAAAATTTTTACAATGAGCATGAAGAGATAACCAACCTCACTCCTCAGCAGCTAATAGATC
TCCGTCATAAGCTTAATCTTCGGGTCTCTGGTGCCGCACCTCCTAGACCAGGAAGTAGTTTTGCTCATTT
TGGGTTTGATGAACAACTTATGCACCAGATTCGGAAATCTGAGTACACACAGCCCACTCCAATACAGTGC
CAGGGTGTGCCTGTGGCATTAAGTGGTAGAGACATGATTGGTATTGCCAAAACAGGCAGTGGAAAAACTG
CAGCCTTTATCTGGCCCATGTTGATTCATATAATGGACCAGAAGGAATTGGAACCAGGTGATGGACCAAT
TGCAGTGATTGTATGTCCTACTAGGGAACTTTGCCAGCAGATCCATGCAGAATGTAAGCGGTTTGGGAAA
GCATATAATCTTCGATCAGTTGCTGTGTATGGAGGAGGGAGCATGTGGGAACAGGCCAAGGCCCTTCAGG
AGGGAGCAGAAATTGTTGTGTGTACCCCAGGTCGACTAATTGATCATGTGAAGAAGAAAGCTACCAATCT
TCAAAGAGTCTCTTACCTTGTGTTTGATGAAGCAGATCGCATGTTTGACATGGGATTTGAGTACCAGGTG
CGATCCATAGCAAGTCATGTCCGTCCTGACAGACAGACTCTTTTATTCAGTGCAACTTTTCGGAAAAAGA
TTGAAAAACTAGCCAGAGACATCTTGATCGACCCTATTCGTGTGGTGCAGGGAGACATTGGAGAGGCAAA
TGAAGATGTAACACAGATTGTGGAAATTCTCCATTCTGGGCCTAGTAAATGGAACTGGCTCACTCGGCGA
CTGGTGGAATTTACCTCTTCAGGAAGTGTCCTCCTGTTTGTTACTAAAAAAGCCAATGCTGAGGAGCTAG
CCAATAACCTTAAGCAGGAGGGTCATAATCTTGGGCTGCTTCATGGGGATATGGATCAGAGCGAAAGAAA
CAAGGTCATTTCAGATTTTAAGAAAAAGGACATCCCAGTCCTGGTGGCCACAGATGTTGCAGCCCGTGGT
CTGGACATTCCTTCAATTAAGACTGTCATTAACTATGACGTGGCACGAGATATTGATACTCATACTCATA
GGATTGGCCGCACGGGACGAGCGGGTGAGAAAGGTGTGGCCTATACCTTACTGACCCCCAAGGACAGCAA
TTTTGCTGGTGACCTTGTCCGGAACTTGGAAGGAGCCAATCAGCATGTTTCCAAGGAACTCCTAGATCTG
GCAATGCAGAATGCCTGGTTTCGGAAATCCCGCTTTAAAGGAGGAAAAGGCAAAAAGCTGAACATTGGTG
GAGGTGGCCTAGGCTATAGGGAACGCCCCGGCCTAGGCTCGGAGAACACGGACCGAGGAAATAACAACAA
TGTGATGAGTAATTATGAGGCCTATAAGCCTTCCACAGGAGCCATGGGAGATCGGCTGACGGCAATGAAA
GCAGCTTTCCAGTCACAGTACAAGAGTCACTTTGTTGCAGCCAGCTTAAGCAACCAGAAGGCTGGAAGCT
CTGCTGCTGGGGCAAGTGGATGGACGAGTGCAGGGAGCTTGAATTCCGTTCCAACTAATTCAGCCCAACA
GGGCCATAGCAGTCCAGACAGCCCTATTGCTAGTGCCGCCAAAGGCATCCCAGGCTTTGGCAATACTGGG
AGCCTCAGCAGTGCTCCAGTGACCTACCCTTCTGCTGGAGCCCAGGGAGTCAACAATACAGCTTCAGGGA
ATAACAACCGCGAAGGCCCTGGGGGAGGCAATGGGAAGAGAGAGCGATATACTGAGAACCGGGGTGGCAG
CCGTCATGGTCATGGAGAGAGTGGCAATCGGCATGGCGACAGTCCACGCCACGGAGATGGTGGTCGCCAT
GGAGATGGATACCGCTACCCAGAAAGTAGCAGCCGTCATGCTGATGGTCACCGTCATGGAGAGAATAGGC
ATGGAGGAGGTGGAAGCCGACATGGAGAGAGCCGAGGTGCAAACGATGGTCGGAATGGTGAAAGCAGGAA
AGAGAGTTGTAATCGTGAGAGCAAGGTGGACCCCAAGGTGGACAGCAAGATGGACAAGATGGACAGCAAG
ACAGATAAGACAGCTGATGGTTTTGCTGTCCCTGAGCCACCCAAGCGCAAGAAAAGTCGATGGGACAGTT
AG
>g.016819t.1 CDS=2-2625	.
ATGGAGAATAGTGGCACAGAAGGTGCAATGAAAGCCTTCCTTGCTTTGTGTGTTGTCCTTTTGGTGTTCG
GGAGTGTCTCTGAAGCCAAGTTTGATGATTTTGAGGATGAGGAAGACATAGTAGAATATGATGATAATGA
CTTTGCTGAATTTGAGGATGTCACAGAAGATTCTGTTACTGAATCTCCTCAACGGGTGATAACTACTGAA
GATGATGAAGACGAGACCACTGTGGAGTTGGAAGGGCAGGATGAAAACCAAGAAGGAGATTTTGAAGATG
CAGATACCCAGGAGGGAGATACGGAGAGTGAGCCATATGATGATGAAGAATTTGAAGGTTATGAAGACAA
GCCAGATACTTCTTCTAGCAAAAATAAAGACCCAATAACAATTGTTGATGTAGGGGATGATGGAACTAAC
AAAGAAGCAACAAGTACAGGAAAGCTGAACCAAGAGAATGAGCATATCTACAATTTGTGGTGTTCTGGTC
GAGTGTGCTGTGAAGGGATGCTCATCCAGCTGAGGTTCCTCAAGAGACAAGACTTACTGAATGTCCTGGC
CCGAATGATGAGACCAGTGAGTGATCAAGTGCAAATAAAAGTAACCATGAATGATGAAGACATGGATACC
TATGTATTTGCTGTTGGCACTCGGAAAGCCTTGGTGCGACTCCAGAAAGAGATGCAAGATCTGAGTGAGT
TTTGTAGTGACAAACCTAAGTCTGGAGCAAAGTATGGACTGCCAGACTCCTTGGCCATCCTGTCAGAGAT
GGGAGAAGTCACAGAGGGAATGATGGATACAAAGATGGTTCACTTTCTTACACACTATGCTGACAAGATT
GAATCCGTTCATTTTTCAGACCAGTTCTCTGGTCCAAAAATTATGCAAGAGGAAGGTCAGCCTTTAAAGC
TGCCTGACACTAAGAGAACACTATTGTTTACATTTAATGTGCCTGGCTCAGGTAACACTTACCCAAAGGA
TATGGAGGCTTTGCTACCCCTGATGAACATGGTGATTTATTCTATYGATAAAGCCAAAAAGTTCCGACTC
AACAGAGAAGAAGCCGCACAGTCTCGTCGTGAGGAGAAGAAAAGAGCAGAGAAGGAGCGAATCATGAATG
AGGAAGATCCTGAGAAACAGCGCAGGCTGGAGACCAATGAGGCGAGCTCAGAGTCGATAGCATCCCTCTC
TAAACAGGAGATCATGAGTAGCTTCCTGCCAGAGGGAGGGCGCTATGAGCTACTCACCGTCATAGGCAAA
GGATTTGAGGACCTGATGACAGTGAATCTAGCAAGGTACAAACCAACAGGGGAGTATGTGACAGTACGGA
GGATTAACCTGGAAGCTTGTTCCAATGAGATGGTGACGTTCTTGCAGGGGGAGCTTCATGTCTCTAAACT
CTTCAGCCATCCCAATATCCTGCCATATCGAGCCACCTTTATTGCAGACAATGAGCTGTGGGTTGTCACA
TCATTCATGGCATATGGTTCTGCAAAGGATCTCATCTGCACGCACTTCATGGATGGCATGAATGAACTGG
CGATTGCTTACATCCTGCAGGGGGTGCTCAAGGCCCTGGACTATATCCACCACATGGGATACGTACACAG
GAGTGTGAAAGCCAGCCACATTCTGATCTCCTCCGACGGGAAGGTCTACCTGTCTGGTTTACGCAGCAAC
CTCAGCATGATCAGCCATGGGCAACGGCAGCGTGTGGTCCACGACTTTCCCAAGTACAGTGTCAAGGTTC
TGCCGTGGCTCAGCCCGGAGGTCCTCCAGCAGAATCTTCAGGGTTACGATGCCAAGTCTGACATCTACAG
TGTGGGAATCACAGCCTGTGAGCTGGCCAATGGCCATGTCCCCTTTAAGGATATGCCCGCCACCCAGATG
CTGCTGGAGAAGCTGAATGGCACAGTGCCCTGCCTGCTGGACACCAGCACCATCCCCGCTGAGGAGCTGA
CCATGAGCACTTCACGCTCAGCAGCCAACTCTGGCCTGAGTGACAGCCTGGCCACAAGCACCCCCAGGAC
CTCCAATGGCGACTCGCCATCCCACCCCTATCACCGCACCTTTTCCCCTCACTTCCACCACTTTGTGGAG
CAGTGCCTTCAGCGCAACCCTGACGTAAGACCAAGTGCCAGCACCCTCCTGAACCATTCTTTCTTCAAGC
AGATCAAGCGACGCGCCTCAGAGGCTTTGCCTGAGTTACTACGCCCTGTCACCCCCATCACCAATTTTGA
GGGCAGCCAGCCTCAGGATCACAGCGGAATCTTTGGCCTGGAAGCCAAAGGCAGCGGTGGCAGCAGCACT
GTCCAGCGCTCCAAGTCCTTCAGCCTTCGGGCCCAGGTGAAGGAGAGCTGTGCGGCCTGCCAGAAGACCG
TGTACCCCATGGAGCGGCTAGTGGCCGACAAGCTCATTTTCCACAACTCTTGCTTCTGTTGCAAGCACTG
TCACACCAAGCTGAGCCTGGGCAGCTACGCGGCACTGCACGGGGAATTTTACTGCAAACCCCACTTTCAG
CAGCTGTTTAAGAGCAAAGGCAACTACGACGAGGGCTTTGGCCGGAAGCAGCACAAGGAGCTCTGGGCTC
ACAAGGAGGTGGACCCTGGCACCAAGACGGCCTGA
>g.016891t.1 CDS=2-897	Probable transcriptional regulatory protein Dole_0371(Dole_0371)[SwissProt]
ATGGCAGCTTGGGCCGCCTCGAGCCTGAGCAGGGTCGCTGCCGGGTGCCTGCGGGGGGCGCGAGGCCCCG
GGGTCCGGGCGGCTCTTCCTCCCACCCTCGCGGCCTCCCAGCCCGAGCCCACGGGCCGCACCCCCGTTCC
GGGCAGGACGCTGCACCTGACCGCGGCGGTCCCCGCCGGGCACAACAAGTGGTCCAAAGTCCGGCATATC
AAGGGTCCCAAGGATGCCGAAAGGAGTCGCATCTTCTCCAAGCTCTGTTTGAGCATCCGCCTGGCAGTTA
AAGAAGGAGGCCCCAACCCTGAGCTCAATAGCAGTCTGGCCAACATCTTAGAGGTGTGTCGCAGCAAGCA
CATGCCCAAGTCAACGATTGAAGCATCGCTTAAAATGAGGAAAGCCAAGGATGTTTATTTGCTGTATGAG
GGCCGAGGCCCTGGTGGCTCTTCTCTGCTCATTGAGGCATTATCTAACAGTGGCTCCAAATGTTATTCAG
ACATCAGACATATCCTGAACAAGAATGGGGGAATGATGGCTGATGGAGCTCGCCACTCTTTTGACAAAAA
GGGGGTGATCGTGGTTGGAGAAGAGGACAGAGAGAAAAAAGCTGTGAACCTAGAGCGTGCCCTGGAGCTG
GCAATTGAAGCAGGAGCTGAAGATGTCAAGGAAACTGAAGATGAAGAGGAAAAGAATGTTTTTAAATTTA
TATGTGATGCCTCTTCACTGCATCAAGTGAGGAAGAAGTTGGACTCCCTGGGCTTGTGTTCTGTGTCCTG
TTCACTAGAATTCATCCCCAACACAAAGGTGCAGCTGGCTGACGCTGACCTGGAGCAGGCCGCCCTTCTC
ATCCAGGCTCTTGGCAACCATGAAGATGTGATCCAGGTCTATGACAACATTGAGTAA
>g.016901t.1 CDS=2-1029	Protein TRANSPARENT TESTA GLABRA 1(TTG1)[SwissProt]
ATGTCCCTGCACGGCAAACGGAAGGAGATCTACAAGTATGAAGCGCCTTGGACCGTCTACGCCATGAACT
GGAGCGTGCGGCCCGACAAGCGCTTTCGTCTGGCGCTGGGCAGCTTCGTGGAGGAGTACAACAACAAGGT
TCAGCTTGTTGGTTTAGATGAAGAGAGTTCGGAGTTTATTTGCCGAAACACCTTTGACCATCCGTACCCC
ACTACAAAGCTCATGTGGATCCCTGATACAAAAGGCGTCTATCCAGACCTACTGGCAACAAGTGGTGACT
ATCTCCGTGTGTGGAGGGTTGGTGAGACAGAAACCCGGCTGGAATGTTTGCTAAACAACAACAAGAACTC
AGATTTCTGTGCTCCTCTAACCTCCTTTGATTGGAATGAGGTGGATCCTTATCTGTTAGGTACCTCCAGC
ATTGATACGACTTGTACCATCTGGGGGCTGGAGACAGGGCAGGTGTTGGGGCGAGTGAATCTTGTGTCTG
GTCATGTGAAGACCCAACTGATCGCGCATGACAAGGAGGTCTATGATATTGCATTTAGTCGGGCTGGGGG
TGGCAGGGACATGTTTGCCTCTGTGGGCGCTGATGGCTCGGTGCGGATGTTTGACCTCCGCCATCTAGAA
CACAGCACCATCATTTATGAAGACCCACAGCATCACCCACTGCTTCGCCTCTGCTGGAACAAGCAGGACC
CTAACTACCTGGCCACTATGGCCATGGATGGAATGGAGGTAGTGATTCTGGATGTCCGAGTTCCCTGCAC
ACCTGTTGCCAGGTTGAACAACCACCGAGCGTGTGTCAATGGCATTGCTTGGGCTCCGCACTCGTCCTGC
CACATCTGTACTGCAGCGGATGATCACCAGGCTCTCATCTGGGACATCCAGCAAATGCCCCGGGCCATCG
AGGACCCTATCCTGGCCTACACAGCTGAAGGAGAGATCAACAACGTGCAGTGGGCATCGACTCAGCCCGA
CTGGATTGCCATCTGCTATAACAACTGCCTGGAGATACTCAGAGTGTAG
>g.016908t.1 CDS=2-4422	Potassium voltage-gated channel subfamily H member 6(KCNH6)[SwissProt]
ATGATGTCCACCTCCTTCTCCACAGGCAGGTTCTACAATGAGACCGTGGCAAAGGCGTTCCTGCAGTTTT
ATGACCAAACTGCCCAAATTGTGTGGAGCCAGTTCATGGAGGCCACCTGGAACTATGTCACCAACATCAC
CAAGAAAAATCGGGAGGAGATGGACCCAGACTCCTTCTCTTCTTGTAGCAAATCTTCAGTGATTCTGAAC
CCTCAAAGGAGGCTTGGGGGGGGGGGCGTGACCCTGGAGCTCGATGTGGGCCCTTTCTCCCTCCACCACC
TTCACATGGTAAACCTCCAAGAAGTCATGGCTACCTCCCGTGACCAGAAGGAGTTGCTGTGGGCCTGGCA
GGGCTGGCGGGATGCTGTGGGTCGTCAGCTCCGTATCACCTTTGAGCGCTATGTGCAGCTCAGCAACAAG
GCTGCTAACCTCAACGGTTACAAAGACATGGGGGCCTTGTGGCGGTCCAAGTATGAGTCTGAAACGCTAG
AAGACGATCTGGAGCAGCTTTACCAGGAGCTGCAGCCACTCTACCTGAACCTCCACGCCTACGTGCGCCG
GGCCTTACATCGCCACTACGGGCCCGAGCTCATCGACCCAAGGGGGCCCATCCCTGCCCACCTTCTGGGG
AACATGTGGGCTCAGTCCTGGGTCAACATCTTAGACCTGGTCCTGCCCTTCCCGAAGAAACCCCCTGAGG
ATATTACGAAGATCATGAAAAGCCAGCACTGGAAGCCCTCAAAAATGTTCGAAGAGGCTGAAAAGTTCTT
CACCTCCCTGGGGATGCTTTCCACCCCTCCCAGCTTCTGGAAAAACTCGATGATGGAAAGGCCAGCTGAC
GGGCGAGAGGTGGAATGCCATGCCTCTGCCTGGGACTTTTACAACGGCAGGGACTTCAGGATAAAGAAGT
GCACCGAGGTGACCGTAGAAGACCTGCTCTCCATCTTCCACCAGATGGGCCATATCCAGTACTTCCTGCA
GTACAGGAACCTCTCTGTGATCTTCCGCGCAGGCGCCAACCCAGCCTTTGAAGAGGCTGTGGGGTCAGTG
ATCACCCTCTCAGCCTCCTCCCACAAGTACCTGCTCAACAGAGGCCTTCTCAGTCACCAGCACCAAGACT
CAGAGGAGGAGGTCAATTTCCTGATGAGCGTTGCCCTGGAGAAGATCGCCTTCATCCCTTTCTCCTACCT
GATGGACCTGTTCCGCTGGAAGGTCTTTGATGGCACCATCCAGAAGGATGTCTACAACCAGGAGTGGTGG
AACCTCAGGTTGAAGTACCAGGGACTGTGCCCCCCCATCCCTCGGACAGAGGAGGACTTTGATCCTGGTG
CCAAGTTCCACATCTCTGCCAGTGTGCCCTACCTACGGTACTTCCTCAGCCTCGTGCTCCAGTTCCAGTT
CCACGAGTCTTTGTGCAAGGCCTCAGGCCATATAGGGCCACTGCACCGGTGTGACATCTATAACTCCAAG
AAGGCTGGGAAGCTCCTGGAGGATGTCCTAAAGCTGGGTTCAAGCAAGCCCTGGCCAGAAGTCCTGCAGA
AGATAACTGGGCAGACCCAAATGTCTACAAAGGCCCTCATGACCTACTTCAAGCCCCTGCTGAATTGGCT
GGTCACCGAGAATGTGCGGCAGGGGGAGATCTTGGGCTGGCCAGACTTCAGCTGTACCTTTGAAGGTCGG
AAGTTYCTGATTGCCAATGCGCAGATGGAGAACTGCGCCATCATTTACTGCAACGACGGCTTCTGTGAAC
TCTTCGGCTACTCCCGAGTGGAGGTGATGCAGCGACCCTGCACCTGCGACTTCCTCACAGGCCCCAATAC
CCCGCGCAGTGCCATGTCCCGCCTAGCGCAGGCCCTGCTGGGGACAGAGGAGTGCAAGGTGGAYATCCTC
TACTACCGCAAGGATGCCTCCAGCTTCCGTTGCCTAGTGGACGTGGTGCCTGTGAAGAATGAAGATGGGG
CTGTTATCATGTTCATCCTCAACTTTGAAGACCTGGCCCAGCTCCTGGCCAAGAAGGGCTCTCATGGCAG
CAGGTCGAGTGCACAGGGGCCTGGCACAGGCAGGGTCAAGTACAGGACCATTGGACAGATTCCACAGTTC
ACACTCAACTTCGTGGAGTTCAACCTGGAGAAGCATCGCTCGGGCTCAACCACAGAGATAGAGATCATTG
CACCACACAAGGTGGTGGAGCGGACCCAGAATGTCACCGAGAAGGTCACCCAGGTTCTGTCCCTGGGTGC
CGATGTGCTGCCGGAGTACAAGCTGCAGGCACCACGCATCCACCGGGGGACCCTCCTGCACTATAGCCCC
TTCAAGGCCGTGTGGGACTGGCTCATCCTGCTGCTGGTCATCTACACGGCCATCTTCACACCCTACTCGG
CTGCCTTCCTACTCAGTGACCAGGACGAGTCTCAACGCGTGGACTGCGGCTACACCTGTAGTCCACTCAC
CGTGGTGGACCTCATCGTGGACATCATGTTCGTTGTGGACATTGTCATCAACTTCCGCACCACCTACGTC
AACACCAATGATGAGGTGGTCAGCCACCCTCGCCGCATTGCCGTCCACTACTTCAAGGGCTGGTTCCTCA
TTGACATGGTGGCCGCCATCCCCTTTGACCTGCTCATCTTCCGCACTGGCTCTGATGAGACCACAACCCT
GATCGGGCTGCTGAAAACGGCAAGGCTGCTGAGGCTGGTGCGTGTGGCAAGGAAGCTGGACCGCTACTCT
GAGTACGGGGCAGCTGTACTTTTCCTGCTCATGTGCACCTTTGCACTCATTGCACACTGGCTGGCCTGCA
TCTGGTATGCCATCGGCAATGTGGAGCGGCCCTACCTGGAGCCCAAGATCGGCTGGCTGGACAGCCTGGG
CGCACAGCTTGGCAAGCGCTACAATGGCAGTGACCCAGCCTCTGGCCCCTCGGTGCAGGACAAGTATGTC
ACGGCCCTCTACTTCACCTTCAGCAGCCTTACCAGCGTGGGTTTCGGCAACGTCTCCCCCAACACCAACT
CTGAGAAGGTCTTCTCTATCTGTGTCATGCTCATTGGCTCCCTCATGTACGCCAGCATCTTTGGCAACGT
GTCTGCCATCATCCAGCGCCTGTACTCCGGCACTGCCCGCTACCACACGCAGATGCTGCGTGTCAAGGAG
TTCATCCGCTTCCATCAGATTCCAAACCCCCTGCGGCAGCGCCTGGAAGAGTACTTCCAGCATGCCTGGT
CCTAYACCAACGGCATTGACATGAACGCGGTGCTGAAGGGCTTCCCCGAGTGCCTGCAGGCCGACATCTG
CYTGCACCTGCACCGCGCGCTGCTGCAGCACTGCCCTGCCTTCCGCGGAGCCAGCAAGGGCTGCCTGCGC
GCCCTGGCCGTCAAGTTCAAGACGACGCACGCACCGCCCGGGGACACGCTGGTGCACCTCGGCGACGTGC
TCTCCACGCTCTACTTCATCTCCCGTGGCTCCATCGAGATCTTGCGCGACGACGTGGTCGTGGCCATCCT
AGGAAAGAATGACATTTTTGGGGAGCCCATTAGCCTTCATGCCCARCCGGGCAAGTCCAGCGCAGATGTG
CGGGCCCTGACCTACTGTGACCTGCACAAGATCCAGCGAGCAGACCTGCTGGAGGTGCTGGATATGTACC
CTGCGTTTGCAGACAGCTTCTGGAGTAAGCTGGAAGTCACCTTCAACCTGCGGGACGCAGGYGGGGGTTT
CCAGTCATCACCCCGGCCAGCTCCAGGCAACCAAGACCACCAAGGCTTCTTCCTCAGTGACAACCAGTCA
GCTGCAGCCCCTTCCCTGAGCATCTCAGATACATCTGGCCTCTGGCCTGAGTTGCTGCAGCAAGTGCCCC
CAAGGCCAAGGCACAGCCCCCCAAACCCTCAGGGAGACCCAGACTGCTGGCCTCGGGAGCTAGGCTCCAG
GCTAGAGCAGCTCCAGGCCCAGATGAACAGGTTGGAGTCCCGCATGTCCTCAGACCTCAGCCGCATCCTA
CAGCTCCTTCAGCAGCCCCTGCCCCCGGGTCACACTGGCTATATCCTGGGAGCCCCTACCTCCGATGACC
CGGCCTTGTTTCCTACAGCCTCAGCCACTCAGAGTCCAGGAACAAGGTTGCCCCAGGGCAGTCTGACTCC
TGCCCAGGTCCCAAGCTGTGGTGACTTGGACGAGTTTAGGCTGAAGCAAAGGAACTCCTCCTCCAGGGTG
CCTACCCTGGTCACGGCCACAGACAAAATTCTCACACTATCCTCAGAACGGGAGCAGCCTGAAGGGATCC
TGTCACCCCGAGCCTCACCTCTTCATCCCCTTGAGGTACAGGGACTCATCTGTGCTTCCCGCTTTCCCTC
CCTTCCTGAACACCTGGGCCCCGTCCCCAAGCAGCTGGAGTTCCAGAGACATAGCTCAGATCCTGGATTG
ACAGGGAGTTAG
>g.016915t.1 CDS=2-3564	Angiotensin-converting enzyme(ACE)[SwissProt]
ATGTACCAGAGCACCGTGGCCAGCTGGGCGTACGACACCAACATCACCGAGGAGAACGCGCGGCGCCAGA
ACTTCAGCGACCCAGTCCTGCGAAGAGTCATCAGTGGTGTGCGCACCCTGGGCCCTGCCAACCTGCCCGT
GGAAAAGCGTCAGCAGTACAACGCTCTGCTGAGCAACATGAACAGGATCTATTCCACAGCCAGGGTCTGC
TTCTACCCCAACAAGACTGCCATCTGCTGGTCCCTGGACCCAGAGCTCACCCACATCATGGCCATCTCAA
GAAACTACGCCCTGCTGCTCTATGCCTGGGAGGGCTGGCACAATGCTGTGGGCACCCCGCTGAAGCCCCT
GTACCAGAACTTCACTGTCCTCAGCAATGAGGCCTACCAGAAGGATGGCTTCTCAGACACAGGGGCCTAC
TGGCGCTCCTGGTATGAGTCGCCCACCTTCGTGGAGGATCTGGAGCACCTCTACCATCAAGTAGAGCCCC
TCTACCTGAACCTCCACGCCTACGTCCGCCGCGCACTGCACCGCCGATATGGAGACAGATACATCAACCT
CAGGGGGCCCATCCCGGCTCACCTGCTGGGCGACATGTGGGCCCAGAGCTGGGACAACCTCTATGACATG
ATGGTGCCTTTCCCCGACAAGCCCAGTCTCGATGTTACCAGCACTATGGTGCGCAAGGGTTGGAACACTA
CGCACATGTTCCGGGTGGCAGAGGAGTTCTTCACCTCCCTAGGGCTCTCGCCCATGCCTCCTGAGTTTTG
GGCAGGGTCCATGCTGGAGAAACCAACCGACGGGCGTGAGGTGGTGTGCCATGCCTCTGCCTGGGACTTC
TACAACAGGAGAGACTTCAGGATCAAGCAGTGCACGCGGGTTACGATGGACCAGCTGTCCACGGTGCACC
ACGAGATGGGCCATGTGCAATACTATCTGCAGTACAAGGAGCAGCCTGTCTCCCTGCGCCAAGGGGCCAA
CCCCGGCTTCCATGAGGCCATCGGGGATGTGTTGGCGCTCTCTGTCTCCACTCCTGCACATCTTTACAAA
ATTGGCCTGCTGGACAATGTCAGCAATGACATAGAAAGTGACATCAATTTCTTGTTAAAGATGGCACTGG
AAAAAATTGCCTTCCTGCCCTTCGGCTACTTGGTAGACCAGTGGCGTTGGGGGGTCTTTAGTGGGCGTAC
CCCCCCTTCCCGCTACAACTTTGACTGGTGGTATCTTCGGTACTTCGTCAGTTTTGTCCTGCAGTTCCAG
TTCCATCAAGCCCTGTGCAAGGAGGCAGGCCACCAGGGCCCGTTGCACACGTGTGACATCTACCAGTCCA
CCCAGGCGGGGGCCAAGCTCCGGGAGGCACTGCGGGCAGGCTCCTCAAGGCCCTGGCAGGACGTGCTCAG
GGAGGCGATTGGCTCAGACACCCTGGACGCTCAACCACTGCTCGACTACTTCCAGCCCGTCAGCCGATGG
CTGCAGGAGCAGAACAAGCGCAACGGCGAGGTGCTGGGATGGCCAGAATACCAGTGGCGGCCACCGATGC
CCAACAATTATCCACAGGACATTGGCCTGGTGACCGATGAAGTTGAGGCCAGAAGGTTTGTGGAGGAATA
TGACCGGAGATCGCTCGTGATATGGAATGAATATGCTGAAGCTAACTGGAACTATAACACCAACATCACC
ACAGAGACCAGCAAGATCCTGCTGCAGAAGAACATACAGATGGCGAACCACACCTTCAAGTTTGGCACCT
GGGCCAGGCAGTTTGACGTGACTAACTTCCAAAATGCGAGCATCAAGCGGATGATAAAGAAAATTCAGGA
CCTAGAACGGGCAGCGCTCCCTGCCAAGGAGCTGGAAGAGTACAACAAGATCCTGCTGGACATGGAAACC
ACTTACAGCGTGGCCTCTGTGTGCCACACCAACGGCACTTGTCTGCAGCTGGAGCCTGATCTGACGAATC
TAATGGCCACATCCCGGAAATATGAAGATCTGCTGTGGGCCTGGAAGAGCTGGCGAGAAAAAGTGGGGAG
AGCAATCCTCCCTTTTTTCCCCAAGTATGTGGAACTTGCCAACAAGGCTGCCCGGCTCAACGGCTACGAA
GATGCAGGTGACTCCTGGAGAGCCATGTATGAGATGCCGTCCCTGGAGCAAGACCTGGAGCAGCTTTACC
AGGAGCTGCAGCCACTCTACCTGAACCTCCATGCCTACGTGCGCCGGGCCCTGCACCGCCACTACGGGCC
CCAGCACATCAACCTGGAGGGCCCTATTCCGGCTCACCTGCTGGGGAACATGTGGGGTCAGACGTGGTCC
AACATCTATGACTTGGTGGTACCCTTCCCTTCAGCCCCCAAGATAGATGCCACAGAGGCCATGATAAAGC
AGGGCTGGACTCCCAAAAGGATGTTTGAAGAAGCGAACAATTTCTTCACCTCCCTGGGGCTGTTGCCTGT
GCCCTTTGAGTTCTGGAATAAGTCAATGCTGGAGAAGCCGACTGATGGGCGGGAAGTAGTGTGCCATGCC
TCTGCCTGGGACTTCTACAATGGCAAGGACTTCAGGATCAAGCAGTGCACCACTGTGAACATGGAGGACC
TGGTGGTGGCCCATCACGAGATGGGCCACATACAGTATTTCATGCAGTACAAGGACTTGCCTGTGACCTT
CCGGGAGGGCGCCAACCCTGGCTTTCATGAGGCCATTGGAGATGTGCTGGCACTCTCCGTGTCTACCCCC
AAGCACCTCCACAGCATCAACCTGCTGAGTAGCGAGAGCGGTGGCTACGAGCAAGACATCAATTTTCTAA
TGAAGATGGCGCTTGACAAGATCGCCTTTGTGCCCTTCAGCTACCTGGTTGACCAGTGGCGCTGGAGGGT
ATTTGATGGAAGCATCACCAAGGAGAACTACAACCAGGAGTGGTGGAACCTCAGGCTGAAGTACCAGGGC
CTCTGCCCCCCAGTGGCCCGTTCTCAAGGGGACTTTGACCCAGGGGCCAAGTTCCATGTTCCTTCAAGTG
TGCCTTATATCAGGTACTTTGTTGGCTTTGTCATTCAGTTCCAATTCCATGAGGCTCTGTGTCAGGCAGC
TGGCCATAAGGGCCCCTTGCACACGTGTGACATCTACCAATCTAAGGAGGCCGGGAAGCGCCTGGAGGAT
GCCATGAAACTGGGCTTCAGTAAGCCGTGGCCGGAAGCCATGAAGCTGATCACGGGCCAGTCCAACATGT
CTGCATCAGCCATGATGAACTACTTCAAGCCGCTGCTGGACTGGCTGCTCACTGAGAACGGGCGGCACGG
GGAGAAGCTGGGCTGGCCTCAGTACAACTGGACGCCAAACTCTGCTCGCTCGGAAGGCCCCTTACCGGGC
ACCGGCCGCGTCAACTTCCTGGGCCTGGATCTGGAGGAGCAGCAGGCCCGCGTGGGCCAGTGGGTGCTGC
TCTTCCTGGGCGTCGCCCTGCTGGTGGCCACCTTGGGCCTCACCCAGCGGCTCTTCAGCATCCGCCACCA
CAGCCTCCGCCGGCCCCACCGAGGGCCCCAGTTTGGCTCCGAGGTGGAGCTGAGACACTCCTGA
>g.016952t.1 CDS=2-6189	Protein TANC2(TANC2)[SwissProt]
ATGTTTCGGAATAGTCTCAAGATGCTTCTTACTGGAGGGAAATCAAGTCGTAAAAACAGATCAAGTGATG
GAGGGAGCGAGGAACCACCGGATCGAAGACAGTCAAGTGTAGACTCTCGCCAAAGCCGCTCTGGGCAAGG
TGGCATCTCCACAGAAAGCGACTGTGCTTTTGAGCCAGACTACGCCGTTCCACCACTTCCCGTGAGTGAA
GGTATGCAGCACATTCGGATTATGGAGGGCATGTCTCGCTCTCTTCCATCCTCCCCCTTACTCACACATC
AGTCTATCAGTGTTCGGCTCCAACCTGTGAAGAAGTTAACTGCCCCTCTGAGGAAGGCAAAGTTTGTTGA
GAGCCCACGAATTCCAGAATCCGAGCTTGGCTCACCAACCCTCGCTTCAGCTCAGAAACTGGATGTGGAT
GCATACTGCCCTGGTGATGCTGAACAGGAACTTGGTCCCCCTCCATCTGTAGATGAGGCAGCAAACACAC
TCATGACTCGTCTGGGTTTCCTCCTTGGAGAGAAAGTCACGGAAGTTCAGCCAGGTGACCAATACAACAT
GGAAGTACAGGATGAAAATCAGACCTCAGCAATCACCCAGCGGATAAGTCCCTGTTCCACCCTGACAAGT
AGCACTGCGTCTCCACCAGCCAGCAGCCCCTGTTCCACCCTCCCGCCAGTCAGTACAAATGCAACTGCCA
AGGATTGCAGCTATGGGGCTGTTACTAGTCCAACCTCTACCCTTGAAAGCAGAGATAGTGGCATTATTGC
TACCTTGACAAGCTATTCTGAAAACGTAGAACGCACAAAATATGTTGGGGAAAGCAGTAAAGAATTAGGA
TCTGGAGGAAACCTAAAACCTTGGCAATCTCAAAAATCCAGCATGGATTCCTGTTTGTATCGAGTAGATG
AAAACATGACGGCTTCCACCTATAGTCTGAATAAGATCCCAGAGAGGAATTTGGAATCGGTTTTATCACA
ATCAGTACAGTCTATTCCTCTGTATCTTATGCCACGACCAAATTCAGTAGCAGCCACAAGCTCTGCCCAC
TTGGAAGACCTTGCTTACCTGGATGAGCAGAGACATACACCTTTGAGAACTTCTCTTCGAATGCCGAGAC
AGAGCATGGGTGGTGCTCGCACGCAACAGGATTTAAGAGTTCACTTTGCACCTTATAGGCCTCCAGATAT
CTCCCTGAAGCCTCTGCTTTTTGAAGTGCCCAGCATCACTACAGAGTCCGTGTTTGTTGGTCGGGATTGG
GTTTTCCACGAAATAGATGCTCAACTTCAGAGTTCGAATGCCAGTGTGAACCAAGGAGTAGTGATTGTGG
GAAATATTGGGTTCGGCAAAACTGCCATCATCTCCAGACTGGTGGCCCTCAGCTGCCATGGAACACGGAT
GAGGCAGATTGCCTCAGACAGCCCACATGCCTCCCCCAAACATGTGGATGCCAACAGAGAACTGCCACTC
ACCCAGCCACCTTCAGCCCACTCATCCATCCCCAGTGGAAGCTGCCCAGGAACCCCAGAAATGCGCAGGC
GGCAGGAGGAGGCTATGCGGAGACTAGCCTCACAGGTGGTTGCCTATCACTATTGCCAAGCAGATAATGC
CTACACCTGCCTAGTACCAGAATTTGTCCACAATGTTGCCGCCCTGCTCTGCCGCTCGCCTCAGTTGGCA
GCCTATCGGGAGCAGCTTCTTCGGGAGCCTCATTTACAGAGCATGCTGAGCCTTCGATCCTGTGTTCAAG
ACCCCATGGCCTCCTTCCGGAGAGGAGTCCTCGAGCCCCTGGAAAATCTCCACAAAGAGAGAAAAATCCC
AGATGAAGATTTCATCATCTTAATTGATGGATTAAATGAAGCAGAATTTCACAAACCGGATTATGGGGAT
ACAATTGTATCGTTTCTGAGTAAAATGATTGGAAAATTTCCTTCTTGGCTCAAACTAATTGTAACAGTTA
GAACCAGTTTACAGGAAATTACCAAGCTGCTGCCTTTCCATAGGATTTTTTTGGATCGACTAGAAGAGAA
TGAAGCCATAGACCAGGACCTGCAGGCTTACATCCTGCACCGGATACACAGCAGCTCAGAGATCCAGAAT
AACATTTCACTTAATGGCAAAATGGACAATACTACATTTGGCAAACTCAGTTCTCACCTCAAGACCCTCA
GTCAGGGGTCCTATCTATACCTGAAACTCACATTTGACCTCATAGAGAAAGGCTATCTAGTGTTAAAGAG
CTCTAGCTACAAAGTAGTTCCTGTTTCGCTCTCTGAGGTTTATTTACTCCAGTGCAATATGAAGTTCCCA
ACCCAGTCTTCCTTTGACCGGGTGATGCCTCTCCTGAATGTGGCAGTAGCCTCTCTGCACCCACTGACTG
ATGAACATATCTTCCAGGCCATCAATGCTGGTAGCATTGAAGGCACCCTAGAATGGGAGGATTTTCAGCA
GAGAATGGAGAACCTCTCCATGTTCCTAATCAAGCGCAGAGACATGACTCGTATGTTTGTACATCCTTCT
TTTCGAGAATGGCTTATCTGGAGAGAAGAAGGAGAGAAAACCAAATTTCTCTGTGATCCCAGGAGTGGTC
ACACATTACTTGCTTTCTGGTTTTCCCGCCAAGAGGGAAAACTAAACCGACAGCAGACTATTGAACTGGG
ACATCACATCCTCAAAGCACACATTTTTAAGGGTTTGAGTAAAAAAGTTGGTGTGTCATCTTCCATCCTC
CAAGGTCTCTGGATCTCTTATAGCACAGAAGGTCTTTCCATGGCATTGGCATCTTTACGGAATCTCTACA
CTCCAAATATAAAGGTCAGCCGGCTGCTGATTTTAGGAGGTGCCAACATTAATTACCGGACAGAGGTTTT
AAATAATGCTCCAATTCTGTGTGTCCAGTCTCATCTTGGCTACACAGAAATGGTGGCCCTGCTGTTGGAG
TTTGGGGCCAATGTGGATGCCTCTTCTGAAAGTGGCCTGACTCCCTTGGGCTACGCAGCAGCAGCGGGCT
ACCTGAGCATCGTTGTGCTGCTATGCAAGAAACGTGCCAAGGTGGATCATTTGGACAAGAATGGTCAGTG
TGCTTTGGTCCATGCTGCTCTCCGAGGTCATCTGGAGGTTGTCAAATTTTTGATTCAGTGTGACTGGACA
ATGGCTGGCCAGCAGCAAGGAGTATTTAAGAAGAGCCATGCCATCCAGCAAGCCCTCATTGCTGCAGCCA
GCATGGGTTACACGGAGATTGTCTCCTACCTACTTGATCTTCCAGAAAAAGATGAAGAAGAAGTAGAGCG
AGCACAGATCAACAGTTTTGACAGTCTCTGGGGAGAGACAGCACTGACAGCTGCAGCTGGAAGGGGCAAA
CTGGAGGTATGCCGTCTGCTCTTGGAACAGGGGGCAGCAGTGGCCCAGCCAAACCGCCGTGGGGCAGTGC
CCCTGTTCAGCACTGTTCGCCAGGGCCACTGGCAGATTGTTGATCTTTTACTCACCCATGGAGCTGATGT
CAATATGGCAGACAAGCAGGGTCGTACTCCCCTGATGATGGCTGCCTCTGAAGGCCATCTAGGAACTGTG
GACTTTCTACTTGCACAAGGTGCCTCCATTGCTCTAATGGACAAAGAAGGATTGACAGCCCTCAGCTGGG
CTTGCTTGAAGGGTCATCTGTCAGTAGTCCGTTCTCTGGTGGATAATGGAGCTGCTACAGACCATGCTGA
CAAGAACGGCCGCACCCCCCTGGATCTGGCAGCTTTCTATGGTGATGCCGAGGTGGTCCAGTTCTTGGTG
GATCACGGGGCCATGATTGAACATGTTGACTATAGCGGAATGCGCCCTTTGGATAGGGCAGTGGGGTGCC
GGAACACTTCTGTTGTTGTCACTCTTCTGAAGAAAGGAGCCAAGATAGGTCCAGCCACATGGGCGATGGC
CACCTCCAAACCAGACATCATGATCATCCTGTTGAGCAAGCTGATGGAAGAGGGGGACATGTTTTATAAG
AAAGGTAAAGTAAAGGAGGCTGCCCAGCGCTACCAGTATGCTCTGAAGAAATTCCCCCGAGAAGGGTTTG
GTGAGGACTTGAAAACCTTCCGGGAACTAAAGGTGTCTCTCCTCCTCAACCTCTCTCGATGTCGCAGGAA
AATGAACGATTTTGGAATGGCGGAGGAATTTGCTACTAAGGCCCTGGAGCTGAAACCGAAATCTTATGAA
GCTTACTATGCAAGAGCAAGGGCAAAACGCAGCAGCAGACAGTTTGCAGCAGCCTTAGAGGATCTGAACG
AGGCCATCAAGCTCTGTCCAAACAACCGTGAGATCCAGAGACTCCTGCTGCGAGTGGAGGAGGAATGCCG
CCAGATGCAGCCGCCGCCACCGCCTCAGCAGCCGCCTCAGCCGCCGCTCCCAGAAGAAGCGGAACCCGAA
CCACAGCACGAAGACATATACTCTGTACAGGATATATTCGAGGAGGAGTACCTGGAGCAGGATGTTGAAA
ATGTTTCCATTGGCCTCCAGACCGAGGCTCGGCCCAGTCAGGGGCTCCCAATAATCCAGAGCCCGCCCTC
CTCTCCGGCCCATCGGGACTCAGCCTACATCTCTAGCTCACCACTTGGCTCGCATCAGGTTTTTGACTTC
CGTTCCAGTAGCTCTGTAGGTTCTCCCACCAGACAGGGCTATCAGTCCACCTCACCCGCTCTTTCTCCGA
CTCACCAGAACTCTCATTACAGGCCTAGTCCTCCGCATACTTCCCCGGCCCACCAGAGCAGCTCTTACCG
CTTTAGCCCCCCGCCCGTGGGAGGACAGGGCAAGGAATACCCAAGCCCCCCTCCTTCCCCTCTCCGGAGA
GGCCCTCAGTATCGGGCCAGCCCTCCTGCTGAAAGCATGAGTGTCTATAGATCTCAGTCTGGCTCACCCG
TGCGCTATCAGCAAGAAACAAGTGTTAGTCAGCTTCCTGGCAGACCGAAATCCCCATTATCCAAAATGGC
CCAGCGGCCCTACCAGATGCCTCAGCTTCCTGTGGCAGTTCCCCAGCAAGGGCTTAGGCTACAGCCTGCC
AAGGCCCAGATTGTGAGAAGCAACCAGCCCAGCTCAGCGGTTCATTCAAGCACTGTCATCTCCACAGGGG
CCTATGGCCAAGTAGCCCACTCGATGGCTAGTAAATACCAGTCTTCACAAGGAGACATGGGAGTAAGTCA
GAGCCGATTGGTTTATCAAGGGTCAATTGGGGGGATCGTAGGAGATGGGAGACCTGTGCAACATGTCCAG
GCTAGCCTAAGTGCAGGTGCCATCTGTCAACATGGAGGGTTGACCAAAGAAGACCTTCCACAGCGACCTT
CCTCAGCATATCGGGGTGGTATGAGATACAGCCAGACGCCACAGATTGGGCGTAGTCAGTCTGCATCCTA
TTACCCAGTCTGTCACTCAAAACTAGATCTGGAGCGTTCCTCCAGCCAGCTAGGTTCCCCTGATGTGTCA
CATTTAATCAGAAGACCTATTAGTGTCAACCCTAATGAAATCAAGCCCCATCCACCCACTCCCAGGCCAC
TGCTGCACTCCCAGAGTGTAGGCCTCCGCTTCTCTCCATCCAGCAATAGTATCTCATCAGCCTCCAACCT
CACTCCTACCTTCCGGCCATCTTCTTCGATTCAACAAATGGAGATCCCACTAAAACCGGCGTATGATAGG
TCATGTGATGAGCTGTCACCAGTGTCTCCCACTCAGGGAGGTTACCCCAGTGAGCCCACCCGATCCAGGA
CCACACCATTCATGGGGATCATAGATAAAACAGCCCGGACTCAACAGTACCCCCACCTTCACCAGCAGAA
TCGGACCTGGGCCGTGTCATCAGTGGATACCGTTCTCAGCCCCACGTCTCCAGGCAACCTGCCTCAGCCC
GAGTCCTTCAGTCCACCATCATCCATCAGCAACATTGCCTTTTATAACAAAACCAACAATGCACAGAATG
GCCATTTGCTGGAGGACGATTATTACAGCCCCCATGGGATGCTGGCTAATGGGTCCCGTGGAGACCTCTT
GGAGAGAGTCGGCCAGGCCTCCTCATATCCTGATGTGAAGGTGGCTCGGACCCTCCCTGTGGCTCAGGCA
TACCAGGACAACCTGTACAGGCAGTTGTCCCGGGACTCTCGACAAGGGCAGACATCCCCTATCAAACCAA
AGAGACCATTTGTGGAGTCTAATGTTTAA
>g.017121t.1 CDS=2-2460	Probable E3 ubiquitin-protein ligase MARCHF10(MARCHF10)[SwissProt]
ATGTTACTGGGTTGGAAATTCGAGAAAGGCCTTCTGGAGGGTTGGGGATTAAGAATCATGTTGCATGAAG
CAAAGGAGAGGCAGAAGTTCGTGAGTAAGGTTCAGTATCTGCGGGACATGCAGCATAAGGTGGACTCTGA
ATATCAGGCTTGTCTGAGACGACAAGAATACAGAAAAGACCCAAATGAGAAGAAACGAGATCAATTTTGG
GGACAAGAGACAAATTTGGAGAGATCCCGGTTTTCAAATGGGTCATCTTCCAAACAGAGTTCTGCTGAGG
AGGATCCTCTAGCCAAACCAAGACCATCTACCAAGAGTTCTGCGGTTCAGTGTGATTCCAGACTTCCAGC
AATTGACCAAACATCAGTCAAACAGAAACATAAAAGTACCATGACTCCAAGGAAACTGGAGAAAGCAGGC
CCCAGCAAACCCTCTTCAGATCCAGTAATTCAACAAGAGGGCCCAATGTGGGCAAGTGACACTAAGCTGA
ARAGGCCAACTCGAGAGAGAAGAAATGTAGTCTCATCCTCCCAGCTAATGACCATGACTGAGAATACCTC
TGAACGAGCTTTTGGCTCAAGTGCCCTTTCYCAGAATGAGCCACATCCAGCCCTACCTCAGGCCTTCCAA
GGAACAAACAGCCCTCAGGTGTTGAGTGAGTCCTTGAGACCACCACTCCTAACCACCASCATGGGAGGAC
CAAGAAGGGCACCATTTAGGTTCCGAGATGAAGATTTTTATTCCATTTTATCATTAGACCCTGGAGGAGA
AAGTGATGACACTGAAGAGGAGACCCTCATAGCAGAAGAACTTKTGTTGGTTGGTATGCGCCCACCTCGT
TCTCCTCCCAATCATAAGAGAAGTCGATTTCTTGGGACATTGGCCACTCAGGACAAAAATAAAAATTTTG
AAGAAAATCCTGAAAATTGCAGAGCTAATTCTGTAAGAAGAAATGAGTCCAGTCATGGCTCATTAAGAAT
AAGCARTGCAACGGAGCTAGTGACAGAGCCATCTCCTCTTGGGCCAAGGGTGTTTCAAGACCCTGAGCCA
CCTAATGGGGTGTCTCCTAGAGAGAATGACAATGGTAATGGTGAACACGAGAACAGCACCTTTCCTTCAT
GGGACACCAAATCCGAAGCTAGTCTAGATGGTGACCTCAATGCTGAAAATGTACTTAGAGATTGTACTTC
AGTGGAAGATAGGCCTGGTACTCACTATTATGAAAGAGATTGGCATGCCTATTTAAACAGTTCTAGTAAT
TCTCTTGGCTATTTTCTTTCTGGCAGACCAACAGCTCCAAGATCACCAGTGAATTCATCTTATAACATTC
CTGGCTCATTAATGCATTCTGCTATGAGAGAGGATATTCCAGTAGACTTGTCAATGTCGTCAACGTTTAT
TCACAGTACAGACTCAGAGGGAAACTCAAGATTTAATGTTCGTCGACCACTGTCCCCCATTAGAAATAGG
AATCCATTTGCCAGTGCTGAAAACCAAAGTTATTTTCCAGTAAACAGTGTACATGAATTTGATGTCAGGG
GAGCAGATGTTACTTTAACAAGCCCATCACAGGGGGCTCCATTATATGCAGAAGACCTCTTACTAAATTC
TCAAAGCAGTTTGTCCTTTGTGGAATCTTCCAGCTCCTCTCCATCAAGAATGAATTTACAAGGCCATTTG
CATGTGYCTGGGTCTCTGCAAGAAAACATACCTTTTACTTTCTTTGCAGTCTCTGATTTCCCAAATCAAA
GTGATAATGGAAACAGAATGGCAGTCTCTGCTTTCAAGGATGAAAAGGAAGCCATTAAGATAAAGGCAGA
CCCTGAGAAACTCAAGAAATTACAAGAAAGTCTCCTGCAGGAGGACTCGGAGGAGGAGGATGGAGACTTG
TGTCGCATCTGTCAGATAGCCGGGGGTTCCCCAACCAACCCCCTCCTGGAGCCCTGTGGCTGTGTGGGCA
GCCTACGGTTCGTTCATCAGGAGTGCCTGAAAAAGTGGCTGAAAGTGAAAATAACATCAGGAGCAGATCT
AGGTGCTGTGAAAACTTGTGAGATGTGTAAGCAAGGCCTGCTGGTTGACCTGGATGATTTTAACGTGACC
GACTTTTATCAGAAGCACCAGCAATCCCGGGCACAAAATGAGCTGATGAATTCAGGTTTGTACCTGGTGC
TGCTGCTTCACCTCTAYGAGCAGAGGTTTGCAGAACTCATGAGACTCAATTACAACCGAGTTGCAAGAGA
GAGGAGAGACACAAAAGGGCAAAAGAAGGGCATCTCTGCATCCGCCAGCAGGGACCCGCAGGGACCAAGG
ACCAGGTCCAGGAACACTCCACAGGACCACAGAACTCAGAGGCGCCGGCGAAGAAAGGGGAAAACACTGG
ACCAGAAAGCCTTAGAGGAGCTGGATTTCCTGGAAGCAGCAAAAACCAAACTCCTGCCATCTGCTGATAT
CAAAAGATAG
>g.017128t.1 CDS=2-4221	C-type mannose receptor 2(MRC2)[SwissProt]
ATGGTGGCCGCAGATGTGGGTCCAGACAGTCAGCAGAATACAGTGTGTAACCCTGACACGCTGGAGCAGG
AAGTCTCACGCTTGGCAGGGACTAGAAGAGGGCCTCAGAGACTTGGACAGCCATCTGTCCCTGCCCTTAG
CAGCACATCTAAATGTGTGGAAAGCTTCAAGCCCAATGTCTTCGTCATCTTCAGCCATGGACTGCAGGGC
TGCCTGGAGGCCCAGGGGGGGCAAGTCAGAGTCTCCTCATCCTGCAATGCCAGTCTTCCTGCCCAGCGCT
GGAAGTGGGTCTCCCGGAATCGGCTCTTCAACCTGGGCACCATGCAGTGCCTGGGCACAGGCTGGCCGGG
TACCAACACCACAGCATCCCTGGGCATGTACGAGTGTGACCGGGAGGCACTGAATCTCCGCTGGCACTGT
CGCACACTGGGTGACCAGCTGTCCCTGCTCCTGGGGGGTCGCACTGGCAACTTGTCCAAGGCTGGTGGCC
TTGAGCGTGGTGACCAGACCCGCAGCGGCCAGTGGCGCATCTATGGCAGCGATGAGGATCTGTGTGCGAG
GCCCTACTATGAGGTCTACACCATCCAGGGGAACTCCCACGGGAAGCCATGCACCATTCCCTTCAAGTAC
GATAACCAGTGGTTCCATAGCTGTACCAGCACAGGCCGTGAAGACGGGCACCTGTGGTGTGCCACCACCC
AGGACTACGGCAAGGACGAGCGCTGGGGCTTCTGTCCAATCAAGAGTAATGACTGTGAGACCTTCTGGGA
CAAGGACCAGCTGACGGACAGCTGCTACCAGTTTAACTTCCAGTCCACCCTGTCGTGGAGGGAGGCCTGG
GCCAGCTGCGAGCAGCAGGGGGCAGACCTGCTGAGCATCACGGAGATCCACGAGCAGACCTACATCAACG
GGCTCCTCACCGGCTACAGCTCCACGCTGTGGATTGGCCTTAATGACCTGGACACCAGCGGAGGCTGGCA
GTGGTCCGACAACTCGCCCCTGAAGTACCTCAACTGGGAGAGTGATCAGCCGGACAACCCGAGCGAGGAG
AACTGCGGGGTGATCCGCACGGAGTCCTCGGGCGGCTGGCAGAACCGCGACTGCAGCATCGCGCTGCCCT
ACGTGTGCAAGAAGAAGCCCAACGCCACCGCCGAGCGGCCGCCGCCGGATGTGTGGGCCAATGTGAAGGT
GGAGTGTGAGCCCAGCTGGCAGCCCTTCCAGGGCCACTGCTACCGCTTGCAGGCCGAGAAACGCAGCTGG
CAGGAGTCCAAGAAGGCATGTCTGCGGGGCGGGGGTGACCTGCTCAGCATCCACAGCATGGCAGAGCTGG
AGTTCATCACCAAGCAGATCAAGCAAGAGGTGGAGGAGCTGTGGATTGGCCTCAACGATTTGAAACTGCA
GATGAATTTTGAGTGGTCTGATGGGAGCCTTGTGAGCTTCACCCACTGGCACCCCTTTGAGCCCAACAAC
TTCCGGGACAGCCTGGAGGACTGTGTCACCATCTGGGGGCCGGAAGGTCGTTGGAACGATAGCCCCTGTA
ACCAGTCCTTGCCGTCCATCTGCAAGAAGGCAGGCCAGCTGAGCCAGGGGGCGGCCGAGGAGGACCACGG
CTGCCGGAAGGGTTGGACATGGCACAGCCCATCCTGCTACTGGCTGGGGGAGGACCAAGTAACCTACAGT
GAGGCCCGGCGCCTGTGTACCGATCACGGTTCCCAGCTGGTCACGATCACCAACAGGTTTGAGCAGGCTT
TTGTCAGCAGCCTCATCTACAACTGGGATGGCGAGTACTTCTGGACTGCCCTGCAGGACCTCAATAGCAC
CGGCTCCTTCCGCTGGCTCAGTGGGGATGAGGTCATGTACACCCACTGGAACCGGGACCAGCCCGGGTAC
AGCCGTGGRGGCTGTGTGGCCCTGGCCACGGGCAGCGCCATGGGGCTGTGGGAGGTGAAGAACTGCACGG
CATTCCGGGCTCGCTACATMTGCCGGCAGAGCCTGGGCACACCAGTGACACCGGAACTGCCTGGGCCAGA
TCCCACACCCAGCCTCACCGGCTCCTGTCCCCAAGGYTGGGGGTCAGACCCCAAACTCCGGCACTGCTAT
AAGGTATTCAGCTCTGAGCGGCTGCAGGATAAGAAGACCTGGGTGCAGGCCCAGGGGGCCTGCCAAGAGT
TGGGGGCCCAGCTGCTGAGCCTAGCCAGCTATGAAGAGGAACACTTTGTAGCCAACATGCTCAACAAGAT
CTTCGGTGAATCAGAGCCCGAGATCCACGAGCAGAACTGGTTCTGGATCGGCCTGAACCGTCGAGACCCC
GGAGCCGGGCAGAGCTGGCGCTGGAGCGACGGCTTGGGGTTCTCTTACCACAACTTCGACCGCAGCCGGC
ACGACGACGACGACATCCGGGGCTGTGCTGTGCTCGACCTGGCCTCCCTGCAGTGGGTGGCCATGCAGTG
CGAGACGCAGCTGGACTGGATCTGCAAGATCCCTCGAGGCACAGACGTGCGGGAGCCCGACGTCAGCCCC
CAAGGCCGGCGGGAGTGGCTGCGTTTCCAGGACGCCGAGTACAAGTTCTTCGAGCACCACTCCACGTGGG
CTCAGGCGCAGCGCATCTGCACGTGGTTCCAGGCCGAGCTGGCCTCCGTGCACAGCCAGGCGGAGCTGGA
CTTCCTGGGGCACAACCTGCAGAAGTTCTCCCGGGGCCAAGAGCAGCACTGGTGGATTGGCCTGCACACT
GCAGAGAGTGATGGGCGTTTCAGGTGGACAGATGGTTCCATTATAAACTTCATCTCCTGGGCACCTGGTA
AACCTCGGCCTATTGGCAAGGATAAGAAGTGTGTGTACATGACCGCCAGCAGAGAGGACTGGGGGGATCA
GAGGTGCCTGACAGCCTTGCCCTACATCTGCAAGCGCAGCAACAGCACTGGAGAGCCACAGCCCCCAGAC
CTGCCGCCCACGGCCCTGGGGGGCTGCCCCTCTGGCTGGAACCAGTTCCTTAACAAGGGCCAGGACCCCC
AGGACCGGGTGAAGTGGTCAGAGGCACAGTTCTCCTGTGAACAGCAAGAGGCCCAACTGGTCACCATTGC
AAACCCCTTAGAGCAAGCATTCATCACAGCCAGCCTGCCCAATGTGACCTTTGACCTTTGGATTGGCCTC
CATGCCTCTCAGAGGGACTTCCAGTGGGTGGAGCAGGAACCTCTGCTGTATACCAACTGGGCACCTGGGG
AGCCCTCTGGCCCTAGCCCTGCTCCCAGTGGCAACATACCGACGAGCTGTGCGGTGGTCCTGCACAGCCC
CTCCGCTCACTTCACTGGCCGCTGGGACGATCGGAGCTGCACAGAGGAGACGCACGGCTTCATCTGCCAA
AAGGGCACAGACCCTTCCCTGAGCCCGTCCCCAGCCGCGTCACCCCCAGCCCCAGGCACTGAGCTCTCCT
ACCTCAACGGCACCTTCCGGCTGCTGCAGAAGCCTCTGCGCTGGCACGACGCCCTCCTGCTGTGTGAGAG
CCGCAACGCCAGCCTGGCGCACGTGCCCGACCCCTACACCCAGGCCTTCCTCACACAGGCCGCCCGAGGG
CTGCGCACCCCACTCTGGATCGGTCTGACTAGCGAGGAGGGCTCCCGGCGGTACTCCTGGGTCTCGGAGG
AGCCGCTGAGCTACGTGAGCTGGCAGGACGGCGAGCCCCAGCAGCCGGGGGGCTGTGCCTACGTGGATGT
GGACGGGGCCTGGCGCACCACCAGCTGCGACACCAAGTTGCAGGGGGCTGTCTGTGGCGTGAACGGTGGG
CCCCCTCCTCCCCGAAGAATAAGCTACCATGGCAGCTGTCCCCAAGGGCTGGCTGACTCTGCATGGATTC
CCTTCCGGGAGCACTGCTACTCCTTCCACATGGAGCTGCTGCTGGGCCACAAGGAGGCGCTGCAGCGCTG
CCAGAGAGCGGGTGGGGCGGTCCTGTCCATCCTGGATGAGATGGAGAACGTGTTTGTCTGGGAGCACCTG
CAGAGCTCTGAGGGCCAGAGTCGGGGGGCCTGGCTGGGTATGAACTTCAACCCTAAAGCCGAGGAGAGCA
GCTTCTCTCCATCAGCCTTGATCCTCTACCGGCGGCGACAGAGCGTGGAGCGCGGGACCTTCGAGGGCGC
CCGGTACAGCCGCAGTGCCTCTGGCCCCGGCGAGGCCACGGAGAAGAACATTCTGGTGTCTGACATGGAA
ATGAATGAGCAGCAGGAGTAG
>g.017136t.1 CDS=2-1989	Serine/threonine-protein kinase tousled-like 2(TLK2)[SwissProt]
ATGACAAAGCCAGAGGCTGCCCGGGAACTTGATATTCCCACGGTCCTTTCCTCAGCAAGTGCCCGAATTG
GTCCAAGGGTATGGAAGGTCAGACAAGGAACAAAAAGTAAACTGCCATCCTCGGCCCTTTCAGCAGAAAT
GATGGAAGAATTGCATAGCCTGGACCCTCGACGGCAGGAATTATTAGAGGCCAGGTTTACAGGAGTTGGT
GTTAGTAAGGGGCCACTCAACAGTGAGTCTTCCAACCAGAGCTTGTGCAGCGTGGGGTCCTTGAGTGATA
AAGAAGTAGAGACTCCTGAGAAAAAACAGAATGACCAGCGAAACCGGAAAAGAAAAGCTGAACCATATGA
AACTAGCCAAGGGAAAGGCACTCCTAGGGGACATAAAATTAGTGATTACTTTGAGTTCAGTGGGACATGT
AGTGAGCTTGTTGACCAATCTTTGCTGGGGGAAGCGGGCCAGGAACCAGCCCTGGCAGAAGTGTTCCACC
AGTTGCACGATCCTCACCGCAACATTCCTTATCCAATCCCTTACCGAAGCCCTGGAAACTTGAAGTGTGA
AGGGTATCCTTTTGAACCCCCTGCCATCAGTGGACCTGTGATTATCTGCTTGGCATATTATACCCTGGAA
ATGGAGATTCAAGATCTGCAGCGGCGAGTAGAACAGCCCCTCTATGGCTTAGATGGCAGCGCTGCAAAGG
AGGTGTCAGAGGAGCAATCTGCTCTGCCCACCCTGATGTCAGTGATGCTAGCAAAACCTCGGCTTGACAC
GGAGCAGCTGGCACAGAGGGGAGCTGGCCTCTGCTTCACTTTTGTTTCAGCCAACTGTGATTTGAGGCGG
CAGATTGATGAGCAGCAAAAGATGCTAGAGAAGTACAAAGAACGATTGAATCGATGTGTGACAATGAGCA
AGAAACTCCTCATAGAAAAGTCAAAACAGGAAAAGATGGCATGTAGAGATAAGAGCATGCAAGACCGCTT
GAGATTGGGCCACTTTACCACTGTTCGACATGGGGCCTCTTTTACTGAACAATGGACAGATGGTTATGCT
TTTCAGAACCTTATCAAGCAGCAGGAAAGGATAAATTCACAGAGGGAAGAGATAGAAAGACAACGGAAAA
TGTTAGCAAAGCGGAAACCTCCTGCCATGGGACAGGCCCCTCCAGCAACCAATGAGCAGAAACAGCGGAA
AAGCAAGACCAATGGAGCTGAAAATGAAACGCATGCATGTAGGGAATACCGGATTCACAAAGAACTGGAT
CATCCCAGGATAGTTAAGCTGTATGATTACTTTTCACTGGACACTGACTCGTTTTGTACAGTATTAGAAT
ACTGTGAGGGAAATGATCTGGACTTCTACCTGAAACAGCACAAATTAATGTCGGAGAAAGAGGCCCGATC
CATTATCATGCAGATTGTGAATGCTTTAAAGTACTTAAATGAAATCAAACCTCCCATCATACACTATGAC
CTCAAACCAGGTGTGGGAATAAGAGTTCTGGCCCCACAGTCTGGGTTTGAAAGGATCATGGATGATGATA
GCTACAATTCAGTGGATGGCATGGAGCTAACGTCACAAGGTGCTGGTACTTATTGGTATTTACCACCAGA
GTGTTTTGTGGTTGGGAAAGAGCCACCAAAGATCTCAAATAAAGTTGATGTCTGGTCAGTGGGTGTGATA
TTCTACCAGTGTCTCTATGGAAGGAAGCCTTTTGGCCACAACCAGTCCCAGCAAGATATTCTACAAGAAA
ATACGATTCTTAAAGCTACTGAAGTGCAGTTCCCGCCAAAGCCAGTAGTAACACCAGAAGCAAAGGCGTT
TATTCGACGATGCTTAGCCTACCGAAAGGAGGACCGCATCGACGTTCAGCAGCTGGCCTGTGACCCCTAC
TTGCTGCCTCACATCCGAAAGTCGGTCTCCACGAGTAGCCCTGCTGGAGCTGCTATCGCATCAACATCGG
GGGCGTCCAATAATAGTTCTTCAAATTGA
>g.017154t.1 CDS=2-5580	.
ATGGTGAAGTTAGATGACTTTATGAGTGCTCTTTCTGTGGAGCAAAGTCTTCCTGAATGTGATGAGAATG
ATGAAATACAAGTAGAAGAATTTGGAAAAGTAGTAAAGGACATGTGTGATGCCTCCAGGTTAAAAGATGA
CAACATGGTAAATGTTAAAGACTGTATGAAGGCTTTGAAGAACACCCAGGAATTTTCCAACTTTATTGCA
TTGAATAACATCATCGATACATTGGACTCTATGGAAGAAAGTGATCAGTCTTATAAGGACAAATATGCAG
ATACACTTGGAAACACCAATAGAATTTATTTCACTGATGAAATTCTTCAAGAAATACTGGATGATTCCTT
TGTTGAGGATTTTAGGAAAGAGACTTTGTCTTCAAATCTGAAACTACCAAAAGCAGATGCTACACAGCTA
CTCTTAGCTATCACCCAAATTCTCCAGAATGATCTAATTGATGTCTCTGACCTCAAGGCATTATTGATGA
ACAATGACTTTTGTGCAGCTAATGTTTTACTTAATGAAATATTAAGAAATGTATCTGAACGTGGAGATAA
AGATCAGTTTTACATCAACATTCACAAAAATGATTTTAAAGTTATTCCGGACCTTCAGCAAAATTTAAAT
GCCATTGGAATCTATTTAACAGATGATAAAATAAAGGAGGCCTTGGATAATACTAATCCTAATGAAATAG
AAGATGCATGTAACATTGTTAATAGTGTCTTTGATGGGAATATTGAAGTTAAAGACCTTTTATCTGCCTT
AGAGAGCCTGGAGAAACCTTTAAGTAAAGAAAAACCCCAGGCGTTACTGAACTGTGCAACAGCTGATGCC
TTAAACAAAGTCACCAATGAGAAAGTTGATGTTGATGATGTAAAATCTATGCTGAAAGGCCTGGGAATAT
ATTTCCCAAAGGAAGAATTACAGGAGGTGCTTACATCCATTCCTCTTGATAAGGATGGAAAAGTAAATTT
AGAAGAATTTATTGGCAATTTAATCAATTCAGGATCTTCAACTCTACCTGAAACTGCTGGAAATGTATCT
CAGAATAAAATGTTGGATGATGTGAAATCCATTAAGGCTAATGGGAAGGTTGAACTCAGCACATTGATGG
ATGCAGCGACTGATGTTACAGGAGGAATTGTTGATGTGGCTGAATTAGACACTGCTTTGCAAAACATGGG
AATTAAACTCACAGGAATGGAAAGTAACAATTTGTTAAAGAACCTACCTGTTGATGCTGCTGGGAAAGTG
TATCAGAACAGATTGTTGGATGGCGTGAAGTCTATAAAAGGTGGAAGGGTTGAAGGAAGTAAAGTCAATA
CTGTTTTAGAAAACATGGGAATCAAGCTCACAGGAAAGGAGCTTCAAAATCTAACAGATAACCTACCAGT
TGATGGTTATGGGAAGGTTGATTTTGATAAATTGATGGATGGAGTGAAAACTCTTACAGGAGGGGAAATT
GATGTCAGTGATGTGGGAAATCATCTAGGAAACACAGGAATAGAGGTCACAAGAAAGGAATGGTTGACGC
TGCTGAAAAATCTACCAATAAATGTTGATGGGAAAGTTGATCTGAAACAGGTAATGGATGCAGTGAAATC
TTTCACAGCTAATGGAAAACTTGATCTGAGTAAAGTGATGGATGGAGTAAAAGCTATTATAGATGATGAC
AAGATCTTTCAAAACAGGTTGCGAGAAGTTCTGAAGTCTCTAAAAGATGGGAAGATCAATACCAACGACT
TGAGTGCTATACTGGAAAATATGGGAGTCAAGATCTCAAATAAAGATCATAAGGCTCTGACTAAAAATTT
CCCTGCTGATGCTAATGGGATGATTGGTCTGAAAGAGGTGATGGATGGAGTAAAAGCTACTACAGGTGGG
AAGGTCAATATCAACAACCCAGACACCACTCTGAGCAACCTGGGGATCAAGCTTGCAGATACGGAACTTA
AAGATCTGGCTAAAAACATGCACATTGGTGCTAATGGAAAGTTATATCATAATAGATTACTGAAGGCTAT
GAAGTCTCTCAAAGGAGAAAAGATTGATTCTAGTGACCTACAAGATATTCTGAAAGACATGGGGATTGAG
CTTGCAGATAAGGAGTACAAGCAACTGCTGAAAACACTGCCCTTTGATGGAGAGGAAGTTGTTGATGTCA
ACGACATAGGAACGGTTCTAGGAAACATGGGAGTAGAACTCACTGATAAGGAACTCTTGCAACTGGTGAA
AAACCTGCCAGTTGATATTAAAGGTAAAGTTGATCTGGAAAAGCTGATAAATGAAGTGAAATCTTTTTCA
GGAGGCAATTTTGATGTCAATAAGCTGGATACTCTTTTAGAAAACATGGGAATCAGCATCAAAGAAAGAG
AATTCATGGACCTGATAGAAAGACTGCCAGATGCTGCTGAAGGAAAGGTGTATCAAAAAAGGTTGCTAGA
TGGTGTGAAGACTCTTAAAAGAGGAAAGATCGATGTCAATAACCTGAACACACTTCTGAGGAACATGGGG
ATCAAGCTCAAAAATAAAGAATTTAAAAGTGTAGTACATCAACCTATGGATGATTATGGAAATGTATATA
AAAATAGATTGCTAGATGATGTGAAATCTTTCAAAGGTGGAAAGGTTGATGTCAGTAACCTGGAAGACGC
TTTAGAAAACATGAAAATCAAGCTCCCGGATAAGAAACTTAAAGATTTGTCACAAAACCTACCAACTGAT
GGAATCAAGATTCATGTTGATGAAGTAAGTGACATTTTGAAAAACACAGGGCTAGAACTCACACCTAAGG
AACGCTGGAAGCTGCTAAGAACTCTGCCAATTACTTCTGATGGAAAGGTATATCGCAGTCGATTGCTAGA
TGGCTTAAAGACTTTCCAAGGTTGGAAAATTTTAGAGAATAAAATAGAATTCCTTCTGGAAAACTTGAAC
TATGATCTTGAAGAGAAAGAAATCCAAGATCTACACAATCATCTGAAAATTGACAATAATGGAAATATTT
CACTGACCTCCTTTATGAGTACAGCAAAGTTATTTTCTGGTGGTAAAATTAATGCCAGTGACAAACAACT
CTATCTGGAAAATGTAGGAATTGAACTAACAAGGAAAGAAAGCCAGGATCTACTGAACATACTGCCACTG
GATGATCCTTCTGTCCCTTATGATACATATTTTGCCTTAAATCGTATTTTGTCAGATGAGGGGAAAATTG
AAGTAAATGTGGTAATGGACGAAGGAAAACTTTTTACAGGTGAGAAGGTTGATATGAGTAACCTGAAAAC
CTTTCTAGGAAATATGGGGATAATGTTCACAGAAGATAAAGGCCTGAAACTACAGAATAAGCTTCCAGTT
GATGCCAAGGGAAAGGTGTATGTGAACAGATTGATGAAAGAGTTAAGGTTTCTTGAAGATAATGGGAATA
TTGACTTAAATGTGTTGATGGATGAAGTTAAAAATATTACAGGAGATGGAAAGGTGTATAAGAAGAGATT
ACTGAATACTGTGAAGCCTCTCAAAAGAAAACATGTCAGTGTCAAGAACCTGAACGCTATTGTAAAGAAC
ATGGGGATTCAGCTTGAGAAAGAGGACTACCAGGATTTACTGACCCAGCTGCCCATTGATGGAGAGATAG
TTAATGTCAATGATCTGAACAATGTGCTGAGGAAAATGGGGCTAGTACTCACTGATAAGGAAAAGCAGCA
GCTGCTGAAAACTTTCCCCATTCATACCAATGGAAAAGTACATAAAAATAGATTGCTAAAAGGTGTGAAG
GCCATCAATGGTGATAGAACAATTGGACTGAATCACTTGATGGATGCTATCAGTTACATCAAGGCAAAAG
GGATGGTGCCACCACATAAGTTGGTGAAAACTGGACATGATACTGAAGCCTTCCAAGATGCCTACAACTT
CTTTAACAAGGATAAAACTGGCTGTATTGATTTACATGGAATGATGTGCACTTTAGCTAAGTTGGGAATG
AATCTAACCAAGCGTGATGTCTATAATGAATTAAGATGTGCTGATATTGATCGAGATGGGAAGGTGAATT
TCTCAGACTTTATAAAGGTGCTAACTGATAAGAACCTCTTCCTTAAAGCTGTGGGGTGCAATCCTCCTTC
AGGTAGCCCATATTCAAAAATACCCGTCTTTCCATTGTTTCCTAATGTGGACGGGGTGGTGATGGGAAAG
CCATTCAAAGACATACAGAAATTAGAAATGCTAAGGAAAAGAGAGCCGCTGAACTTCTTTGAGAACTATT
TTTTCCATAAAAGGGATTGGAAAACACAGGCAGAAAATATAAAGCCTATCGACCCAGTCTCAGGCTATCC
AAGTGACATCCTGGCTATTGACCAAATATTCAAGAAGAAGCAGAATTGGACGGTGATGGATGCAACTGCT
ATTAAACAGCATGTGAAAAGGGCTACAGATACCTATAACTTGGGAATTGCCCTTGAACACCGGAAAAACA
TGCTAAACCTCTGGCGGAAGATCCGAGGGGATCTGATTGGAATAGACACTAAAAATGAGTCCTTTTATGA
CACCTTTTCTACCTATACGTGGTCCTGGAATGTTTGCCAAGAATTACTTTCACCGAAGGACTTAAGGGAC
AATGTGGAGTGGTCGGAAGAGCAGGCCGCCGCGGCGGAGAGGAAAGTCCGGGAGAACAGTACCCAGCGGG
TGTGCCAGGAGAAGCAAGTTGATTATGAGGTCAATGCCCACAAATATTGGAATGAATTCTACAAAATCCA
CGAAAATGGATTTTTCAAAGATAGACATTGGCTTTTCACTGAATTCCCAGAGTTGGCACCCAGCCAAAAC
CAAAATCACTTGAATGATTTGCTCCCAGAGAACAAGAGGAGTAAAGTACCTGAATGTAGAAGCAATGAGG
ATGGACCTGGCTTACAAATAGAAGAACAACACAAGTGTTCTTCAAATAGCCTTGGACATAAAATGCAGAT
GCCTCCTGTGGAAGAAAACGTAACTCAGAAACTCAGTCACCTGGAAATCTGTGTGGATGAGTTCCCTGGG
TCCTCAGCTACCTACAGAATACTTGAGGTTGGTTGTGGTGTGGGAAACACAGTCTTTCCGATTTTACAAA
CTAACAATGACCCAGGACTCTTTGTTTACTGTTGTGATTTTTCTTCCACGGCTGTGGAACTGGTCCAGAC
AAATTCAGCATATGATCCTTGTCGGTGCTTTGCCTTTGTTCACGATCTATGTGACGAAGATAAGAGTTAC
CCAGTGCCCAGGGATAGCCTTGATATCATCATCCTTATATTTGTTCTTTCAGCGGTTGTTCCAGACAAGA
TGCAGAAGGCTATCAACAGGCTGAGCAGACTTCTGAAACCGGGAGGGTTGATGCTTCTGCGAGATTATGG
CCGCTATGACATGGCTCAGCTTCGGTTTAAAAAAGATGAGCTGGATACACTTTTCACTAATGCTGGACTG
GAAAAGGTTCAGAACCTGGTGGATCGCCGATTGCAAGTGAACCGAGGGAAACAACTGACAATGTACCGCG
TTTGGATTCAGTGCAAATACCGCAAGCCTCTCCTGTCCGGCACTGGCTAA
>g.017221t.1 CDS=2-2751	Integrin beta-3(ITGB3)[SwissProt]
[truncated: 23,048,407 more chars]
