# Supplementary material for: Inter-Island Whole-Genome Comparison Reveals Micro-Evolutionary Dynamics of the Red Fox, Stimulated Through Post-Glacial Sea-Level Alterations
Source: Genome Biol Evol. 2025 Aug 21;17(8):evaf152. doi: 10.1093/gbe/evaf152 (PMC12368961; doi:10.1093/gbe/evaf152)
Supplement: evaf152_Supplementary_Data [file evaf152_supplementary_data.zip › File TS/File TS/Transcripts_KS.fasta]

>g.0116t.1 CDS=2-303	.
ATGCAGAATCTAAGAAACAACGGACAGATGGGACTACGGAAAGCCGAGGACTTCTGTGGGACGGATCGAG
CAGCCGGAGGAGCGAAAATGTCCAGCGAGGAACCGGGCACAAGCCCCTGCAAATGTCATATGCCCACCAC
GCACGGCTACCCTCAGAAGACCCTGTCCCCCAAGGGCCACCATGTCAGCCAGCTGTTCCCAGGACTGACG
ACAGCTGATGTCATGCAACTGAGGCGGGACCCAGGATCAGGACCCACGGCCCTCATCCCGAGGGACCCCA
ACAGCGGCCCCACAGAGGGCTGA
>g.0131t.1 CDS=2-204	.
ATGGCAGCAAGCGGGCGGCTGCTCCAGGGAGCACGGCCCACGGGGGGCGGGAGCAGGGACAGCGTCCAGC
AGGGAGAGCGCACCCTTGCCCCGGGTCACAACCAGGGCCGGAAAGAAGCGGCCTTTGCAGGAAGACGTTC
CTTAGAAGACGGGGCTGCTGGAGTCCGGAATGAGAAACAGACGCTCAGAGAGAAAAACATATAG
>g.0134t.1 CDS=2-285	.
ATGCGTGGTGACAGCTGCTTCAGAGGGAAGAGCGTCCGCTCTGAGACCCGGAACTTTCCATCCTGGTGGA
GTGGGGGTCCCCTGGGCAGGAAGCCCGCACACCCACCCTGCACGCACATTTCCCTTCTGAGAGTTGGGGG
GTCGAAGAGCCGGGGACTTGGGGGGAATGGGAGTGTCCTGGTCGTGACCCGGGGCAAGGGTGCGCTCTCC
CTGCTGGACGCTGTTCCACGGGGTGACGGCCCAGAAGAGCGTCTGAGGCAGAGCCACACGGACGCGGGAC
ATTAG
>g.0153t.1 CDS=2-303	.
ATGGTGGACAAGACACGCAAACTGCGCCCCAGGACCCTGTTCTCAGTGTCCCCTGCCAAGCGGTGGGAAG
CAGGAAGCAAGAGGGACTTGCTGAAAACCTGGACCTGCGTGCCCCGCGGCGCCTCCAGCGTCAGATCGAC
ACCCAGCAAACCTAAGCACCGACCCAGCAGCCGAGTCGCTGTGCGCGTCCTCCTGGCACATCCCCCGGCC
GCGGTAGGACCTGTTCCCATCACCAGCCTGCTGCTTCAGGACATCACCCTGCTTCTTGCCGTGCAGGTGT
GCAGCACCTGCTTCTTGCTGTGA
>g.0156t.1 CDS=2-894	Meteorin-like protein(metrnl)[SwissProt]
ATGAATAAATGGAGCCAGGCGTACCCCGTGAGATGTGCGGGGCGCGGGCTGACGCACGAGGCCCACAGGA
AGGAGGTGGAGCAGGTGTACCTGCGCTGCTCCGCGGGCTCGGTGGAGTGGATGTACCCGACGGGGGCTCT
CATCGTCAACGTGCGGCCCAACACCTTCCCGCCTTCTCGGCACCTGACTCTGTGCATCAAGCCCCTCAAG
GACTCCTCAGGGGCCAATATTTATTTGGAAAAAACTGGAGAACTGAAGCTGCTGGTGCGGGACGGGGACC
GCGGGCCCGGCCAGGTGCGCTGCTTTGGCTTCGAGCAGGGCGGCCTCTTCGTGGAGGCCGCGCCCCAGCA
GGACATCAGCAGGAGGACCACGGGCTTCCAGTACGAGCTGACCAGCCGGCACGCGGAGTCGGACCTGCAC
GCCCTGTCAGACCCGCGCAGACAGAAGTCCTTGTCGTCAGATGCCAGGCCAGGCGTCCTGCTCTCGCTCC
CGGGCACGGACGACCTCACGGGCCCAGCCCCCTGCCGCCCTTGCAGTGACGCGGAGGTGCTGCTGGCCGT
CTGCACCAGCGACTTCGTCGTCCGAGGCTCCATCCAGAACGTCACGCACGCTCCGGAGCAGCAGGAGTCG
ACCATCCACCTGCGCGTGAGCCGCCTCTACCGGCAGAAGAGCAGGGTGTTCCGGCCGGCCCCGGAGGGCG
GCGGCTGGCGGGGGCGGGTGGCCACGCTGCTGGAGTGCGGCGTGAGGCCCGGGCGCGGCGAGTTCCTCTT
CACCGGCCACATGCACTTTGGGGAGGCCCGCCTCGGCTGCGCCCCGCGCTTCAAGGACTTCCAGAGGATG
TACCGGGACGCCGAGGAGAGGGGCCTGAACCCCTGCGAGATGGGCACGGACTGA
>g.0159t.1 CDS=2-855	UDP-GlcNAc:betaGal beta-1,3-N-acetylglucosaminyltransferase-like protein 1(B3GNTL1)[SwissProt]
ATGAGCTCACCGATTGAGCCGCCGCACAGCCAACGTGGTCTACTTGGTTTTGCTCGTGAGCCTAAAACAT
CCATCATCCTCCCGGTGCACAACGCCGAGCGCTGGCTGCACGAGTGCCTGAGGTCGGTTCTGCAGCAGGA
CTTCGCAGGCCCCATGGAGCTGTCGGTTTTCAACGATGCCAGTAAGGACCAGTCTCTGAGGATCCTGGAG
GAGTGGAAGGCGAAGCTGGAAGATTCTGGCATCCCCGTGGTCATTGGCGGGCACGAGTCTCCTTATCCGC
GTGGAGTTGGATATTCTAAAAATCAAGCAATAGCACAGAGCTCGGGGTCTTACCTTTGCTTTTTGGATTC
GGACGACGTGATGATGCCCCAGAGGGTGAGGCTGCAACTGGACGCTGCTACCCGGCACCCGACAAGTATC
ATCGGTTGTCAGGTGAGGAGGGAGCCCCCCGACTCCACGGAGTGGTACACGCGGTGGATCAACCAGCTGG
CGCCGGAGCAGCTCCTCACCCAGGGTGTGCCCGAGGACCTGCTGCTCTTCTACAACCACCTGCGGAAGGG
CGGCGGGGTCGTGCGCGTGGACCGGAGCCTCGTCCTCTACCGCTACCACCCGGACGCGGCCACGCACTCC
GTCCTCGAGACGACCATCTGGACGCACCGAGTCCGGTTCCTGGAGGAGCGCGTCCTGCCGCACTGGGCCG
CCTTCACCATCTGGAACGCGGGCCGCCAGGGGCGCCGGCTGTACCGCAGCCTCTCTGCGGGGGCGCGGCG
CAAGGACCTCACCGGGGGCGAGTTCGAGGCCAACCTGCGGTCACTAAACCTGCAGGAGGGCCGGGACTTC
CTTCACTTCAGCTGA
>g.0179t.1 CDS=2-294	.
ATGGCCCCAGGAGCCACGGTGAGCAGCCGCGCGGAGCCCGAGGGCCCCGGTCACCACGAGGACCACAGAC
CACACAGCGCAGATCCCAAGTACTGCTCAGTTCCTGCCGCGGAGGGACGGACACCGGAAGTGAGCACCGT
CCGGCCCGAGGACGCAGCCCAGCAGCGTGCGTCAGGGAAGAGGCGCTGCCGCTCTGGACACCTGACCCGA
CGCCGAGCAGCAGACGGCACACAGCGCACTGCACGGATCACCGAGGTGCGTCTACGAGGCTGCGGCGTCC
GGCCCAGACAGTAA
>g.0181t.1 CDS=2-1320	Tubulin-specific chaperone D(TBCD)[SwissProt]
ATGTGCCAGCCCGGACCGAAGACGGGCTTCCTGCGGCCGCCTCCTCTGGCACCGGTGCCCTCGGTCGCCT
GGGACCAGTCGAGTGGCTTTCACTTGATCAGACCCTCCCGTCTCTGTCAGAGGCAGACGTCTGTCTTTGA
TGCTAGCGAGCTCGTGTCTGTTACGTACCTTGGGGTGGCGGCAGCAGTGGCGGTGGAGGCCCCTGACGCC
CAGCTGGTGTGCCATCCCGGCTGTGCCATCCCAGCCGTGCCCGCTGTTGGCCCAGCGCCGCCGGGTGGCC
CCCACTTCTGCAGCTGGGTCGCCTGCGGGGAGCTTGCAGTCGCCTCGTCTGACGTCGGCCTTCTCAGCAA
GGCTTCTCGAGGCTGTCGTGTGGTCGGTGTGTCTCGTTTGCTCCCTTTCCGCTGGTGGACGGTCCTCCCC
AGCAGGACGTGCTTTGTTCCCGTGATCCTGAAGGCGCTGACCTATGAGGAGAAGCGGGGCTCCTGCAGCG
TGGGCACCAACGTTAGAGATGCCGCCTGCTATGTGTGCTGGGCCTTTGCACGTGCCTACGAGCCCCGGGA
GCTGCAGCCCTTCGTGGCCGCCATTTCCAGCGCCCTGGTGATTGCCACGGTGTTTGACCGAAACATAAAC
TGCAGGAGAGCAGCCTCTGCCGCTTTCCAGGAGAATGTGGGAAGACAGGGCACTTTCCCCCATGGAATCG
ACATTTTGACCGCAGCGGACTACTTTGCTGTTGGCAACAGGGCTAACTGTTTCCTGGTTATAAGCATGTT
TATCGCCGGCTTTCCTGAGTACACGCAGCCCATGATAGACCACCTGGTGGCCATGAAGATCAACCACTGG
GATGGGGTCATCAGGGAGCTGTCCGCGAAGGCTCTGCACAACCTGGCCCAGCGAGCGCCGGAGTACAGCG
CCACTCACGTTCTCCCCTGCCTGCTGTCGAAGACGCAGAGCCTGGACCTGCACACGCGGCACGGGGCTGT
GCTCGCCTGTGCGGAGCTCGCCCGCGGCTTGTACCGACTCGCCGTGCAAGAGGACAGGCCCGTCGCAGAC
TACCTGGATGACGCGGCCGTGCACGGCCTGAAGCAGATCCACCAGCAGGAGAGGTGCCGGGTGAACCACT
CGCCTTACCAGGTGACGTCAGAGTCTCTCGTGGGGACGTGGTGGGTGCTGCGGTGCCGCGCGGCGGTGGG
GTCGGTGCGTGCCGGGGAGAGGTGCCGGGTGAACCACTCGCCTCACCAGCTCTACGACCACCAGTTATAC
AGAATCCCTTTTCCGGACACCTCTGGCTCGAAGGCACAGGCACACCTCTGTTCCCCTTAA
>g.0189t.1 CDS=2-2382	Zinc finger protein 750(ZNF750)[SwissProt]
ATGCGACACCACATGGCGGAGGGCTCAGCGTCCCCTCCAGGGCACAAGGCGGATGGCGCTACGGAGGACG
CTCCAGGCCAGCTCCATACCACAGGGCCCCACCGACGCAGCACGTGCCCACGGAGGCAGCCCACACTCCG
GACCCACACGGAGTCCCGAGAGGAACTAGGACAGCGGTCCTTTAAGCCACCACGGTCTGGGGTGCTCGTT
ACCCAGCCACAGAAGCTCTTGGAAAGCAAACAAAGGAGAAGCCGCGAAACTGCAAGACCTTCATTCGCCA
GAAGCCGGCAGTGCTCGGACCAGGGGGACACCAGCGCCTACAGCACAGGAGAGAACATGAGTCTCCTCAA
AGAGCGAAAACCAAAAAAGCCGCATTACATCCCAAGGCCTCCAGGAAAGCCCTTCAAGTATAAGTGTTTC
CAGTGTCCCTTCACTTGCAATGAAAAGTCTCACCTGTTCAACCACATGAAGTACGGTCTCTGCAAAAACT
CCATCACCTTAGTGTCAGAGCAGGACCGAGTGCCGAAGTGCCCCAAATCCAACTCTCTGGACCCCAAGCA
GACCAATCAGGCAGACTCGGCAGCAAAGCCCACCTCCGCCAAACCCGTCGCCAACGGGCTCCCACACTTT
GATGCCAAGCTCCAGCAAAGCCTCACCAAGGATGACGTGAAGGAAAATCTAGAACTGCACGCACGTGGGC
CCCACAGGGGCCCAGGACAGAAGCCCACCCTCCACGAGGAAGCTGCACCCCCGAGTCCAGCTCCAGAAGC
CCCGCGGGGCACCCAGCCTGTCCTGGAAGGCATCGTGCGGCCCTCGGCATTCGTCCCAGTGGGGGAGCAC
AGGCTGAAGGGGCCAGAACACGCTGAGGCCCCCGAACTGCTGGCGCTGCCCAACCCCACGGCCAAAGCCA
CCGCCTTCCACACCAAGTCTGCATTCCACACTCCCGGCTACCCATGGAAGGCTGGCTCGCCTTTCCTCCC
GCCCGAGTTCCCACACAAAATCCCTTCTACAAAGGGGTTTAGTGCCATTTCCCCTTACGTGCACCCCGCG
ATCCCAGAGTACCCGCCGCACTTCTACACTGAGCACGGACTGGCCACCATCTACTCGCCCTACCTACTCG
CCGGGAACTCACCCGAGTGCGATGCCCCCCTGCTGCCTGTCTACGGGGCCCAAGACCAGAGGCACCTGCT
GCCTCCGCCGGGGCCGGTCCCGAAGCACCTGAACCCCCCCTCGGCCTACGACCATTACAGGTTCTTCCAG
CAGTACCACCCCAACCTGCCCATTCCGTACGGGTTTTACAGACCAGAGGCTGCGTTCTCCTCCTACGGTC
TCAGACTCCCGGCCGTCGCAGGTGTTTCCAGAGATCAAAGCTCCCACCTCCTGGAAGAAGCTGCCCTGCT
CTACCCGGCCCTGAGTCCGTCCAAGTCAAGTCCTTCCAGCACCCACAAAAAGCACACCGAGTGTGAGAAG
GGGAGCCCAAGTCCCGAGGCTGAAGATCGCCCCAAAGACGAGCAGAGGGACGCAGAGGGGACCAAAATGA
GCCCTCGAGCCGGCAGCGCGGCCACGGGCTCCCCGGGAAGGCCGAGTCCCACCAACTTCACGCAGACAAG
TCAGCCGTGCGCCGGGCCGTGCGGCCTCTCGGACAAGCCAGGCCCCGGCGTCCCGGGACGGCTCCACCCG
CCCGAACACGGCCTCACAGCCTTCAGGCCTGTCAAGAAGAGCGCAGAGCGCCCACAATCGCAGGTTCTGG
AGAACACAGACGAGTCTCCAAAGAGCCTGGACGCCACGAGCGGAGACGCTGCGGGTGCGGGTGCGACAGG
AAGTGCCTCCCCCGGCCCGGAGGCCACCCCGTCCAGCCCGGAGGACAGCTCCCGGACAGCCCCGCTGAAC
CTCTCCAGGAAACCAGAGGCTCCGCCAGCCACGCACGGCCCCGCGTACAAGGACTTCGCGGAGCTGCAGG
ACGTGCCTCTGAACCTAGCCGAGGATGGGCCCGAGCAGGCGCAGACAGACCCCAGCAGCCCCGACGCCGC
CGCACGGCCCCCAACGGCGCCCCCCGCGAGGGCCCAGGAGCCGGCAGCGGTGGACAGCAGCGACGAGCAG
AAGCAGACGGCGGCCGTGGCCCTCTGCCAGCTGGCAGCCTACAGCCCGGGGACCGTCCGGGTGGGCGACG
GGGAGCCCACGGCCCCAGAGTCCACCTGCCAGCAGGATGCACCCACGGTCCGCGCCACAGGGAACCAGGA
GGCTCAGTGTGACCCCAGACCCAGAGCGCAAAAGAGGACAAGTCCGAGGGATGCAGGGAAGTCCCAGCAA
GGGACCAAGAAGACGAAGCCGAGCGACACAGCCAGAGTGTTCACTCTCCGGAAAAGAACACGGGTGTCCT
AG
>g.01102t.1 CDS=2-921	Tubulin-specific chaperone D(TBCD)[SwissProt]
ATGGACAAGTACCAGGAGCAGCCTCATCTGCTGGACCCGCACCTCGAATGGATGATGAACTTGTTGTTGG
ATATAGTGCAAGATAAGACATCTCCAGCTGACCTCATACACCTGGCTTTTAAATTTCTTTACATCATCAC
CAAGGCCTACCTGGTTGTCAGTGACAAGGCCCGGGATGCAGCCGCTGTCCTCGTGTCCAAGTTTGTCACG
CGGCCTGATGTCAAGCAGAAGAAGATGGCCGGCTTCCTGGACTGGAGCCTGCACACCTTGGCCCGCTCCT
CCTTCCAGACCATCGAGGGGGTCATTGCCATGGATGGCACGCTGCAGGCCCTGGCGCAAATATTTAAGCA
TGGAAAGCGTGAGGACTGTTTACCCTATGCTGCCACCGTCCTCAAGTGCCTGGAGGGCTGCAACCTCCCC
GACAGCAACCAGACCCTGCTCCGGAAACTTGGAGTGAAGCTTGTGCAGCGGCTGGGACTGACCTTCCTGA
AGCCCAGGGTGGCAAAGTGGAGGTACCAGCGCGGCTGCCGCTCCCTGGCCGCCAACCTGCAGCCGCGCGC
GCAGGGTCCGGAGGGGTCGCAGATGCCCGCGGAGACTGCTGACGGCGACGGCGACGGCGACTATGACGTG
CCTGAGGACGTGGAGAGCGTGATAGAGCAGCTGCTGGTTGGGCTGAAGGACCAGGACACGATCGTGCGGT
GGTCTGCGGCCAAAGGGATTGCCCTGCGCTTGGATCTGCGACAGAACTTGCCCTCTGCCACTTGGCAGCA
CGCTAGCGTGCCCTGGCTCAGCCGATGCAGTGATAACAGTGTTGTCACCTTGCATGTTTGTGTCCACGTC
TGCTTGTGCGGTTCGGGCCTTGGAGAGACTGTTGACCAGCAGCGGTGCACACGTTTAGTTCGGAAACGGG
CATTGGTGTAA
>g.01104t.1 CDS=2-603	Fructosamine-3-kinase(FN3K)[SwissProt]
ATGGAGCACCTGCTGCGCGCCGAGCTGCGCACCGCCACCCTGCGGCCCTTCGGGAGCCCCGGGGCGGGCT
GCATCAGCGAGGGGCGCGCCTACGACACGGACGCGGGCCCCGTGTTCGTCAAGGTCAACCACAGGCCGCA
GGTGAACGAGTGGCAGGATGACTGGCCCACCTTCTTTGCCCGGCACCGTCTCCAAGCGCAGCTGGACCTC
ATTGAAAGGGACTATGCTGATCGAGAGGCCCGAGAACTCTGGTCACAGCTACAGGTGAAGATCCCGGATC
TGTTTTGTGGCCTAGAGATCGTCCCTGCCCTGCTTCATGGGGATCTCTGGTCCGGGAACGTCGCCGAGGA
CGACGTGGGACCCATTATTTACGACCCAGCTTCCTTCTACGGACATTCTGAGTTTGAACTGGCCATTGCG
TTGATGTTTGGGGGGTTCCCCAGATCCTTCTTCACTGCCTACCACCGCAAGATCCCCAAGGCTCCGGGGT
TCGACAAGCGGCTGCTGCTGTACCAGCTCTTTAACTACCTGAACCACTGGAACCACTTCGGGCAGGGGTA
CAGGAGCCCCTCCCTGGGCACCATGAGGAAGCTTCTCAAGTAG
>g.01109t.1 CDS=2-930	Protein-ribulosamine 3-kinase, chloroplastic(At3g61080)[SwissProt]
ATGGAGGCTCTGCTGAGGCGGGAGCTGGGCTGCGACTTCGTCAGGGCGACGGGTCACTCGGGGGGCGGGT
GCATCAGCCAGGGCCAGAGTTACGACACGGACAGGGGACGCGTGTTTGTGAAAGTGAACTCCAAGGCGGA
GGCCAGAAGAATGTTTGAAGGTGAGATGGCAAGTCTGACCGCCATCCTAAGGACGGACACGGTCCGCGTG
CCCAAGCCCATCAAGGTCCTTGATGTCCCGGGTGGCGGCAGCGCGCTGGTGATGGAGCACGTGGACATGC
GGGCTCTGGACAGCCACGCCGCCAGGCTGGGAACCCAGCTCGCCGACCTACATCTGGAGAACAAGAGGCT
TGGGGAGACGCTCCGGAAGGAGGCCGGCACCGTGGGGAAAGGAGGCGGGCAGGTGGACCGGGCCTTCGTG
GACAAATTCGGGTTTGACGTGGTGACGTGCTGTGGATACCTCCCCCAGGTGAACGACTGGCAGGACGACT
GGGTGACCTTCTATGCCCGGCAGCGCATTCAGCCCCAGATGGACATGGTGGAGAAGGGGTCTGGGGACAG
GGAGGCCCGGGAGCTCTGGTCTGCTCTGCAGCTGAAGATCCCCGACCTGTTTCGTGACCTGGACATTGTC
CCGGCCCTGCTCCATGGAGACCTCTGGGCCGGAAATGTCGCGGAGGACTCCTCTGGGCCCGTCATCTTCG
ATCCGGCTTCCTTCTACGGCCACGCGGAGTACGAGCTGGCGATAGCCGGCATGTTCGGAGGCTTCGGCCG
CTCCTTCTACTCCGCCTACCACGGCGCCATCCCCAAGGCCCCGGGCTTCGAGGCTCGCCTGCAGCTCTAT
CAGCTCTTCCACTACTTGAACCACTGGAATCACTTTGGATCGGGGTACAGAGGGTCGTCCCTGAACATCA
TGAGGAACCTCGTCAAATGA
>g.01119t.1 CDS=2-1914	.
ATGAACACCCTGGGCAGCCCGGTCCGCGCCTACGACTTCCTGCTCAAGTTCTTGCTGGTGGGCGACAGCG
ACGTGGGCAAAGGCGAGATCCTGGCGAGCCTGCAGGATGGCGCGGCCGAGTCCCCCTACGGCCACCCGGC
GGGCATCGACTACAAGACCACCACCATCCTGCTGGACGGCCGGAGGGTGAAGCTGCAGCTCTGGGACACC
TCCGGGCAGGGAAGATTTTGTACCATATTCCGCTCCTACTCCCGGGGCGCACAGGGCGTGATCCTGGTCT
ATGACATCGCCAACCGCTGGTCCTTTGATGGCATCGACCGGTGGATCAAGGAGATCGACGAGCATGCCCC
TGGGGTCCCTAAAATCCTGGTGGGGAACCGGCTGCACCTGGCCTTCAAGCGGCAGGTCCCCACGGAGCAG
GCCCAGGCCTACGCGGAGCGCCTGGGCGTCACGTTCTTCGAGGTCAGCCCCCTGTGCAACTTCAACATCA
CGGAGTCGTTCACGGAGCTGGCCAGGACCGTGCTGCTGCGGCACGGGATGGACCGGCTCTGGAGGCCCAG
CAAGGTGCTGAGCCTGCAGGACCTGTGCTGCCGAGCGGTGGTGTCCTGCACACCTGTGCACCTGGTGGAC
AAGCTCCCGCTGCCCATGGCCCTGAGGGGCCACCTCAAATCCTTCTCCATGGCCAGCGGCCTCAACGCCA
GGATGATGCACGGCCGCTCCTACTCCCTCACCGCCAGCTCCACGCACAAGAGGAGCGGCCTCCGCAAGGT
TATGAAACTAAGGGAAGAAAATGCCAAAGATACCTCTAGTTGCGTCGAGTCACAACACATCCAGATCGGC
AAGGAAACTACCGTTTGGGCCGTTTCGATTCAAAACATCACGGACAAGTGCATCTTCCGTCGCCCTGTGA
AGGTCATGGCCCCATGCAGCAGCCTCCGGGACAGAGAACTCACGTCGATCTTGGTGTATGACACACAGCA
CTGGAGAGACATGTTCGGAGTGGGAAAGCCAGTGGATGCTTTGCATGTGGGATGGAAAACGGATTCCGAG
TCTACAACACCGATCCGCTTAAAGAAAAAGAGAAACAAGTCCAGCAGCCTACCTGAGGTGACCGTGTGCT
GGGGCCTTAATCCTCGTTTGTCTGACGTCCCAGAGGTTCACCTGGACTTCGTGCTCGTGCGCTCACCCGG
CGTGTCCAAGATGAAGGGACCAGAGAGCGATGAGAGAAGCCTGCAAGTGATGATCTGGGATGACCTGAAG
AAGAAGACTGTCATTGAAATAGAGTTTTCTACAGAAGTCAAGGCCGTCAAGCTGCGGCGAGATCGAATCG
TGGTTGTTTTGGACTCAATGATCAAGGTGTTTACGTTCACACATAACCCCCATCAATTGCATGTGTTTGA
AACCTGCTATAATCCTAAAGGCCTCTGCGTCCTGTGCCCCAACAGTAACAACTCCCTCCTGGCCTTCCCG
GGCACGCACACAGGCCACGTGCAGCTCGTGGACCTGGCCAGCACCGAGAAGCCGCCCGTGGACATTCCAG
CCCACGAGGGCGTCCTCAGCTGCATTGCTCTTAACCTGCAGGGAACAAGAATCGCAACCGCATCTGAGAA
AGGGACCCTTATAAGAATATTTGATACTTCATCAGGGCATTTAATCCAGGAATTACGAAGAGGGTCTCAA
GCCGCCAACATCTATTGTCTGGCCTCCGCCAGCTTCCTCCCAAAGTACTTCAGCTCCAAGTGGAGTTTCT
CCAAGTTTCAGGTGCCCTCAGGCTCTCCGTGCATCTGTGCCTTTGGAACGGAGCCAAATGCCGTCATCGA
CGGCAGCTACTACAAGTTCCTATTCAACCCCAAGGGGGAGTGCATCCGGGACGTCTACGCGCAGTTTCTA
GAAATGACCGATGACAAGCTGTGA
>g.01138t.1 CDS=2-1587	Forkhead box protein K1(Foxk1)[SwissProt]
ATGGCAGAGCCAGGCCTGGGTCTGGCTGGTGACCAGACACAGAAGCTAGCAAAGGTGCGCTCCTTTTCTC
AAATGAGCCAGTGTGGTCCATTCAGGTGCACATTCAGGTTCCCGAGCACAAACATCAAGATCACGTTCAC
TGCCCTGTCCAGTGAGAAGAGGGAGAAGCAGGAGGCTCCCGAATCCCCGGTGAAGCCTGTGCAGGCCCAC
ATCTCGCCCCTGACCATCAACATTCCAGACACCATGGCCCACCTCATCAGTCCCCTTCCCTCCCCCACGG
GAACCATCAGTGCTGCAAACTCCTGCCCATCCAGCCCCCGGGGAGCAGGGTCTTCGGGGTACAAAATGGG
CCGTGTGATACCAGCTGACCTCAATTTAATGGCCGACAACTCGCAGCCAGAAAATGAAAAGGAAGCTTCT
GGTGGAGACAGCCCAAAGCCCAGAGTTGAAGTATTTGTGATGACTAGAAGATTTGAATTCTGGGCCTTTG
AAAGGACCAGAGCTGGTTCCTCACAGTGGCGGGAGTGCTCTGGGCTCCCCTCATCCTGCACATTAATATC
TCCTTCTGGAAGTGTTATTGGCTGGAAAACCATAGCCTTTGTGTTCGAGAGCTCGTTAAGCGCCCCAGCC
TCCCCCAATCACGCTGGAGTACTGTCTGCTCACTCCAGTGGAGCCCAGACCCCCGAGAGCCTGTCGAGGG
AAGGTTCACCGGCCCCCCTGGAGCCTGAGCCCAGCGCCCAACAGCCCAAGCTGGCCGTCATCCAGGAGGC
CCGCTTTGCCCAGAGTGCACCAGGCTCGCCTCTGTCTAGTCAGCCCGTTTTAATTGCCGTGCAGCGGCAG
CTGCCGCCAACGATCAAGCCCGTCACTTACACGGTCGCCGCTCCTGTGACCACCTCGACCTCCCAGCAGC
CTGTCGTGCAGACGGTGCACGTCGTCCACCAGATCCCCGCGGTGTCCGTCACCAGCGTGGCCGGCCTGGC
CCCCGCGAGCACGTACACGGTCGCCGGCCAGGCCGTGGTCACTCAGGCAGCGGTGCTGGCCCCTCCAAAG
GCAGAGCCGCAGGAGAATGGAGATCACAAAGAAGTGAAAGTGAAAGTGGAACCGGTTCCTGCGATCAGTC
ATGCCACGCTGGGCGCTGCCAGCCGGATTATTCAGACGCCACAGAGCACCCCTGTGCAGACGGTCACCAT
AGTGCAACAGGCACCTCTGGGTCAGCACCAGCTACCAATAAAAACTGTAACGCAAAACGGGACTCACGTG
GTGCCAATCCCTGCCGCTGTCCACGGCCAGGTGAACAATGGTAAGCAGCATCCTCCACGGTGTCTTGAAA
CCTTTACCTCTAATGAGTGTAGAAGGATTTTCCTCATCCTAGAAGCAGACCATATACCCACAGTGGCGAG
TCCTCTGCACATGTTGGCGACACATGCATCGGCGTCGGCCTCCCTGCCCACAAAGCGCCAGAATGGCGAC
CCGACGGAGCAGCCGGAGCTGAAGCGGGTCAAGACGGAGGACGGCGAGAGCATCGTCATCGCCCTGAGTG
TGGACACACCGCCGGCAGCCGGCAGGGAGAAAGGTGTCCAAAACTAG
>g.01156t.1 CDS=2-216	Forkhead box protein K2(foxk2)[SwissProt]
ATGCTCACGTCCACCGAGCCCTGCGACGAGTTGCGCCCGATGGTCACCGAGCGCTTCTTCATCAGTCGCC
TCCTGACGTCGTACACACACGGGGCACCTGAACAACTCGAAGGCCAGGGCACAGCTCCCAGCACAGCCAG
TACTGGGTACGACCTGACTCCCTGCAAACCGTACTACGAGGCCACCGTCGCTCGGAAGCCTACCAATAGC
AGTTGA
>trna_01167	tRNA-Gln
GGTCCCATGGTGTAATGGTCAGCACTCTGGACTCTGAATCCAGCGATCCGAGTTCAAGTCTCGGTGGGAC
CT
>g.01172t.1 CDS=2-1344	Probable cytosolic Fe-S cluster assembly factor GI11683(GI11683)[SwissProt]
ATGCTTGGTCTTTCCGGTTCTCGGTGCACTTGTCTGTCCTTTCAAAACATTTTTGAAGCCAAAAGAAACA
CCAGCGAACCGAAGGGAGAATTCCATAAGTTGGCTGATGCCAAGATATTTCTGAGCGACTGCCTGGCGTG
TGACAGCTGTGTGACCGCGGAGGAGGGACTCCAGGTTTCTCAGCAGAACGTCAAGGACTTCTTTCGAGTT
CTGAACCTCAATAAGAAATGTGACCCTTCACAGCACAAGGTGCTGGCAGTGTCGGTGTGCCCTCAGTCTC
TGCCTTACTTTGCTGCCAAATTCCGCCTCAGTGTGACTGATGCTTCCAGAAGACTCTGCGGCTTCCTCAA
AAGTCTTGGGGTGCACTATGTGTTCGATACAACAATAGCCGCGGATTTCAGCATCCTGGAGAGTCAGAAG
GAGTTCGTGCGTCGATACCAGCAGCACAGCGAGGAAGAGCCCGCGCTGCCCATGCTCACCTCCGCCTGTC
CAGGCTGGGTCCGATACGCCGAACGGGTGCTGGGCCACCCCGTTACCCCCCACCTGTGCACCGCCAAGTC
TCCTCAACAGATCATGGGTTCTCTGGTGAAGGATTATTTCGCCAGGCGGCAGAACCTGTCCCCAGACAAG
ATTTTCCATGTTATTGTGGCTCCTTGCTACGATAAGAAACTGGAGGCCCTTCGAGAAGACTTCCCCACCG
CTCCACATGGCTTCCGGGGTGCTGACTGCGTATTAACCTCAGGTGAAATCGCTCAAATAATGGAGCAGAG
TGACCTCACGGTGAAGGATGCTGCCGTCGACACTGTGTTTGGAGGCCCGAAGGAGGAGGAGGTGAGGCGC
CACGACGGAGCCAGCTCCGACGGGTACCTGGCGCACGTCTTCAGACACGCAGCCAAGCAGCTGTTTGACG
AGGACGTGGGGGAGGTCACCTACCGCACCCTGAGGAACAAAGACTTCCAGGAGGTGACCCTTGAAAAGAA
CGGGGAGGTTCTGTTACGCTTCGCTGCTGCGTACGGCTTCCGAAACATCCAGAACGTGGTTCTGAAACTG
AAGAAAGGCAGGTTCCCATACCACTTCGTGGAGGTGCTCGCCTGCGCGGGGGGATGTTTAAATGGCAGAG
GCCAAGCCCAGACCGAGGACGGGCGCGCGGACAAGGCGCTGCTGCGGCAGATGGAGGGCATCTACGCGGA
CATCCCCGTGCGGCCCCCCGAGAGCAGCGCCCACGTGCAGGAGCTGTACCAGGAGTGGCTGGATGGGGCC
GACTCGCCCAGAGCCCAGGAGGCCCTGCACACCAAGTACCAGGGGCCCGGGCTCCCTGTGCTCAGCCGAG
ATATCAAGTGGTAA
>g.01181t.1 CDS=2-564	Cytochrome b-245 chaperone 1(CYBC1)[SwissProt]
ATGTACATGCAGGTGGAGTCCCGCAGCAGCTCCTGCCTCCATCTGAAGAGGGCTCCGGGCATCAGGTCCT
GGTCTTTGCTTGTTGGAATCTTGTCCATTGGCCTGGCTGCTGCATACTACAGTGGAGATAGTCTGGGCTG
GAAGCTCTTCTACGTCACGGGCTGCCTGTTCGTGGCCGTGCAGAACCTGGAGGACTGGGAGGAAGCCATC
TTCAACAAGAGCACGGGGAAGGTTGTACTGAAGACCTTTAGCCTGTATCGGAAGCTGCTGACTTTTTTCA
GAGCTGGCCACGACCAAGTGGTGGTCCTGCTGAATGACATCCGGGATGTGAACGTGGAGGAGGAGAAAGT
CCGGTATTTCGGGAAGGGCTACGTGGTGGTGCTGCGGTTCGCGACAGGCTTCTCCCACCCGCTCACCCAG
AGTGCTGTCATGGGCCACCGCAGTGACGTGGAAGCCATCGCCAAGCTCATTGCCACCTTCCTGGAACTGC
ACCGTCTGGAGAGTCCTGCAGAGCTGTCTCAGAGCAGCGACAGTGAGGCTGATGGCCTGGGGACCCAGAG
CTAA
>g.01183t.1 CDS=2-1449	Hexosaminidase D(Hexd)[SwissProt]
ATGGTGAGTGGATACGAGACCATTTCAAACGGGGATCACAGCACCGAGGTTTTGCAGAGACTTAAGACTG
TTGAGCCGGCGCGTCTGCGGCAGGTCTTTCCTCTGTTCCATGCCCTTGGCGCCAACGGGCTCCTCCTCGA
GTACGAAGACATGTTTCCCTACGAGGGCCACCTCAGGCTGCTGAGAGCCAAGCACGCGTACAGCCCCCCT
GAAATTAAAGAGATCCTACATCTGGCTACACTGAATGAGCTAGAGGTCATTCCGTTGGTGCAGACGTTTG
GACACATGGAGTTTGTGCTGAAGCACGAGGCTCTCGCTCACCTCCGAGAAGTGGCACTTTTCCCTAACAC
CCTGAACCCGCATGAGGCCGAGTCCCTGGCGCTGGTGGGAGCCATGATCAGCCAGGTCATGGAGCTGCAC
CCGGGTGCCCGGTGGCTCCATGTCGGCTGCGACGAGGTCTACTACCTCGGGGAGGGCGAGGCCTCGAGAC
GGTGGCTGCAGCAGGAGCACAACACCAAAGCCAGACTGTGCCTGTCCCACATGAAGGCGGTGGCCTGCCA
CGTGCTGGCCCGGCACCCGGCCACCAGGCCCCTGGTGTGGGACGACATGCTGCGGGCCATCCCCGAGGAC
CAGCTCGCAGCATCGGGGGTCCCACAGCTGGTGGAGCCCGTGCTCTGGGACTACGGGGCCGACCTGGACG
TCCACGGCAAAGCTCTTCTCATGGAAAAGTACCGGAAGTGTGGTTTTCTCCGGCTGTGGGCTGCCAGCGC
CTTCAAGGGGGCCACGGGGGCGAGCCAGGCCCTGACCCCCATCGAGCACCACCTCAGGAACAACGTGCAG
TGGCTGCGGGTGGCGGCCAGGGGGCCAGCGGACATGCTGCAGGGCATCGTCCTGACCGGCTGGCAGAGGT
ACGACCACTTCTCGGTGCTGTGTGAGCTGCTGCCCGTGGGGATCCCGTCCCTGGCCGTCTGTCTGCAGTC
GCTCCTACACGGAGGTTTTGCCGAAGATGTTAAAGCAAGAGTGGAGAACTTCCTCGGGATTTCAAACCTA
GAAACGACTGACTTTACAGGCGAGGGCGCCGGCTCCTTCCCCGGCAGCGACATCCTGGCCCTCGTCACGC
ACGTCAGCCTCCACCTGCGCAGCTCCGTGGACGCGCTGCTGGAGAGGGACAGGTACGTGACCGGCTGGTT
TGGCCCCTACCACCGCCGGCGGAAGCTCATCCACCCCGTCATGGTCCAGCACATCCAGCCCCCAGCGCTC
AGGTGGAGCACCGTGGTGCAGGAGCTGGAGGCCGCCCTGCGGCGCGTCTTCTACCCGGACGCCGTGGAGG
AGTGGCTGGAGGAGAACGTGCGGCCCAGCCTGCAGCGGCTGCAGGCCTTGCTGCAGGACCTGAGGGAGGC
AGCCAACGCCAGCCCCAGCGCCAGCCCGCAGGCAGGTCAGGACCCCTGA
>g.01184t.1 CDS=2-546	2-oxoglutarate and iron-dependent oxygenase domain-containing protein 3(OGFOD3)[SwissProt]
ATGGGGGGTGATGATGGTGTCACCGAGGTCCTGGCTCACCGTGGCGAGATCCTGCCCGGACGGTTCATCG
AGGTGCCCTGCTCAGAGGACTATGACAGTCACCGAAGGTTTGAAGGCTGCTCCCCTAGGAAGTGTGGCCG
GGGGATCACCGACACGGTCATCACCAGGGACGAAGCCCAGCGGATTCGCAGATACTTTGGAGATAAGATA
CAAACCGTCTTCTCAGAAGAGGACTTCCGGTTGTATCGGGACGTGCGGCAGAAGGTCCAGCTCACAATCG
CCCAGGCTTTCGGCATCAGTGTGTCTTCACTGTACCTGACCAAGCCCACGTTCTTCTCGCGCATCAACAG
CACTGAAGCCCGGACAGCTCACGACGAGTATTGGCACGCACACGTGGACAAGGGGAAAACCCTAAAGCCC
GGGGACCCCGGGGGTGTAGTCAAGGCGGTAAACCCTGCCCCCACGTATGGTAAAATGCACGTGTGCTGCC
AGGGGATACCTGAGGGTGGCAAGAGGGCAGCCCAGGTGACCTACGACCCTCCCTAG
>g.01186t.1 CDS=2-315	2-oxoglutarate and iron-dependent oxygenase domain-containing protein 3(Ogfod3)[SwissProt]
ATGAGCCCCGCCGGCCTCCAGACGGTGACCTGCCCCCTCACGCTGTGCCCACAGGTGACCTACGGCTCCT
TCGACTACACCTCGCTGCTCTACCTGTCTGACTACCTGGACGACTTCGGCGGGGGCAGATTTGTGTTCAT
GGAGGAGGGGGCCAACAGGACGGTGGAGCCCAGAGCAGGTCGGGTGTCCTTCTTCACCTCGGGGTCGGAG
AACCTGCACCGTGTGGAGAAGGTCCAGTGGGGCACCCGCTACGCCGTCACCATCGCCTTCACCTGCAACC
CCGACCACGGCATCGCAGACCCGGTGTTCACGTAG
>g.01194t.1 CDS=2-1389	Somatostatin receptor type 4(SSTR4)[SwissProt]
ATGCGGCAGGCGGCGCCGGTGGACAAGGCTCTGATTGGGGGGGCCGTGATAGAATGTGCCTCTTTGACAG
GTCTGTGGCCCAGCTGGATGGACACCTGTAAAGAGACTCACGAAGCCAGATTTCTGTCCGTGGAACCTCG
TTTTCCATGCGGTTTCGTCATGCAATTGGAAATGCCACCTCCCCACCCAGAGGAGCAGCACGCCCAGCAC
CAAGCCCAGCGTGAGGCGGCACAGATGGCGCTGAGCCCCGAGCCAGCGAGCGGGTTCCCCGTGCTGGCTG
CGACGGGCAGCACCGTCCCCGAGCTGTCGGGCGCCCCCGACGCCTCCCCCAACGGCTCATGGGCCAGCCC
GACGGAGCCCAGCTCCCTGGAGGACCTGGTGGCCACCGGTGCCATCGGGGCAGTGCTCTCAGCCATGGGC
GTGGTGGGCGTGGCAGGCAACGCGTACACGCTGGTGGTCATGTGCCGCTTCCTGCACGCCTCGGCCTCCA
TGTACGTGTACGTCATCAACCTGGCGCTGGCTGACCTCCTGTACCTGCTCAGCATCCCCTTCATYGTGGC
CACCTACGTCACCAAGGAGTGGCACTTTGGCGACGTGGGCTGCCGCGTCCTCTTCAGCCTGGACTTCCTG
ACCATGCACGCCAGCATCTTCACGCTGACCGTCATGAGCAGTGAGCGCTACGCCGCGGTGCTGAGGCCGC
TGGACACGGCGCAGCGCTCCAAGGGCTACCGCAAGGTCCTAGCGCTGGGCACGTGGCTGCTGGCGCTGCT
GCTGGCGCTGCCCATGATGCTGGCCATCCGGCTGGTCCACAGGGGCCCCAAGAGCCTCTGCCTGCCGGTC
TGGGGCCAGCGTGCCCACCGCGCCTACCTGACGCTGCTCTTCGGGACCAGCATCGTGGGGCCCGGCGTGG
TCATCGGGCTGCTGTACGTGCGCCTGGCGCGGGCCTACTGGCTGTCCCAGCGGGCCTCCTTCGCTCAGAC
GCGGCGGCTGCCCAACCCCAGGGTGCTCTACCTCATCCTGGGCATCGTGCTGCTCTTCTGGGCCTGCTTC
CTGCCCTTCTGGCTGTGGCAGCTCCTCGCCCAGTACCGGGGGGCCCAGCCGCTCACGCCCCGCACGGCGC
GCATCGTCAACTACCTGACCACCTGCCTCACCTACGGCAACAGCTGCGTCAACCCCTTCCTCTACACGCT
GCTCACCAAGAACTACCGCGAGTACCGCCAGCGCTCGCTGCGCGCCAGGGCCGCCCGTGGGCCCGTGCGC
GCCGGCCACTTCCCGCGGTGCCGTGTCCGCTTCCACCGTGGCTCCGGCCACTCGCTGTCCTCCAGTGGCC
AGCAGGCCACGGAGACCGCAGCCGCGTCCCTGGCGGCCCCGACAGTGCTGTGCGCCTGA
>g.01232t.1 CDS=2-951	T-cell antigen CD7(CD7)[SwissProt]
ATGTCAACAGCGTCCGTGTGCTGGGTGTGCGGGGACGTCCATGTGTTTGGTGTGCGGGACGTCCGTGTGT
TTGGTGTGCGGGACGTCCGCGTGCTGGATTGGGACAACCCCAGCTGCACCAAAGGCGTGGTTTCCGTGTC
CAGAGGGGAGTGTGCCGTGATGGCCTGCAACATCTCCAACGACTTCCGGGGCGTCATCATCTACCTGGGT
GACCACAGGAAGGGCCAGACCCTCTTCCGCGTCAGGCGTCCAGGATACTTCAGGACGGCCGGGTGGCAGC
TCCACGTCCAGGGAGGCTCGGCGCAGCTGGTGATCGACCATGCGAATGACACCCAGGCGGGGTGCTACAC
GTGGCATCTCCACGGCCGGCAGAGAAATGTCAGAGTCACCATGCTGAACGTCTCAGAGGTGTGGCAGTCG
CCCCACTACATGGTGGCCCCGGAGGGGAGCTCCGTCAACATCACCTGCTCCGCCAGTGGGGTCCTGTTGG
GGGTGTACCTGAGGCGCAGCTGGCCGGAGCCTACCAACGTGATTTACTACGAAGACGAGAAGGACCCCAC
GGTAGACGAGCAGTTTCGGGGTCGCATTGCCTTCTCGGGGCTGCAGCGCAACCTGACGGTCACCATGCGC
GGCCTGCGGCTGCCTGACAATGGCGTCTACGTGTGCCAGGCCGTCACGATGGACGCCGAAGTCCAGGGCT
CTGGCACCTTGCTGGTGGTGACAGAGGAAGCGGCGGGCACGTACCAGGAGACTCGGCTGGTCTCTGCCGT
CTGTCCGGTCCTGGCTATAAGCTTCTTCCTCGTCGGGCTGGGGACAGGGGCCGTGTGCGCGCTGAGGACG
CAGGTCAAGAAACTCTGCTGCAGGAAGGATAAGAGCTCAGTCTCTGTGGTGTACGAGGACATGTCCTACA
GCTGCGGAAACAGGATGCCGACCCCCAACGAGTACCAGTGA
>g.01274t.1 CDS=2-1290	Casein kinase I isoform delta(CSNK1D)[SwissProt]
ATGGAGCTCAGAGTCGGGAACAGAACAGTAAAATTTGGCCAGAGTTTTAACCTAGGATCTAGGAGCTGTC
CTGAGAAGTCCATGCATTCGTCACCTTTACACGAGCATCAAAAAGTAGGTACGGACATTGCTGCAGGAGA
AGAAGTTGCCATCAAGCTTGAATGTGTCAAAACCAAACACCCTCAGCTCCACATTGAGAGCAAAATCTAC
AAAATGATGCAGGGAGGAGTGGGCATCCCCACCATCCGGTGGTGTGGTGCAGAGGGAGACTACAATGTCA
TGGTGATGGAGCTGTTGGGGCCGAGCCTGGAGGATCTCTTCAACTTCTGCTCGAGGAAGTTCAGCCTCAA
AACTGTCCTGCTGCTTGCTGACCAGATGATTAGTCGCATCGAATACATTCATTCAAAGAACTTCATCCAC
CGAGACGTGAAGCCAGATAACTTTCTCATGGGGCTGGGGAAGAAGGGCAACTTGGTGTACATCATCGACT
TTGGGCTGGCCAAGAAGTACCGGGATGCCAGGACCCACCAGCACATCCCCTACCGCGAGAACAAAAACCT
CACTGGGACGGCGCGGTACGCCTCCATCAACACGCATCTTGGAATCGAACAATCTCGAAGAGATGACCTG
GAGTCACTGGGCTATGTGCTCATGTACTTCAATCTGGGCTCTCTGCCCTGGCAGGGGCTGAAGGCAGCCA
CCAAAAGGCAGAAGTATGAACGCATCAGTGAGAAGAAGATGTCCACCCCCATTGAAGTGCTGTGTAAAAG
CTACCCCTCTGAGTTTGCCACATACCTGAATTTCTGCCGTTCCTTGCGTTTTGACGACAAGCCCGACTAC
TCCTACCTGAGGCAGCTCTTCAGGAATCTTTTCCACCGCCAGGGCTTCTCCTATGACTACGTGTTCGACT
GGAACATGCTCAAATTTGGAGCCAGCCGGGCCGCTGATGATGCTGAGCGGGAGCGCCGGGACCGAGAGGA
GCGGCTGAGGCACTCCCGCAACCCAGCCGCCCGTGGCCTCCCCTCCACGGCCTCTGGCCGCCTGCGGGGC
ACCCAGGAAGTGGCTCCTCCCACCCCCCTCACCCCTACCTCACACACTGCTAACACCTCTCCTCGGCCCG
TGTCCGGTGTGGAAAGAGAGCGGAAAGTGAGTATGCGGCTGCACCGCGGCGCTCCTGTCAACATCTCGTC
CTCTGATCTCACGGGCCGGCAAGACACCTCCCGCATGTCCACCTCACAGATTGCCGGTCGGGTGGCTTCC
AGTGCTCTTCAGTCTGTGGTGCACCGATGA
>g.01279t.1 CDS=2-1395	Monocarboxylate transporter 2(Slc16a7)[SwissProt]
ATGGGTGGTGCCGTGGTCGATGAGGGCCCCACGGGCATCAGGGCCCCTGACGGCGGCTGGGGCTGGGCCG
TCCTCTTCGGCTGCTTCGTCATCACGGGCTTCTCCTACGCCTTCCCCAAGGCGGTCAGCGTCTTCTTCAA
GGAACTCATGCGTGAGTTTGGTATCGGCTACAGTGACACGGCTTGGATCTCTTCCATCCTGCTGGCCATG
TTGTATGGGACAGGCCCACTCTGCAGTGTGTGCGTGAACCGCTTTGGCTGCCGGCCTGTCATGCTCATGG
GTGGCCTCTTGGCGTCCCTGGGCATGGTGGCCGCGTCCTTCTGCAGAAGCATCATCCAGCTCTACCTCAC
CACAGGGGTCATCACCGGCTTGGGCTTGGCGCTCAACTTCCAGCCGTCACTCATCATGCTCAACCGCTAC
TTTAACAAGAGGCGCCCCATGGCCAACGGGCTGGCGGCCGCGGGCAGCCCTGTGTTCCTGTGTGCCTTGT
CCCCGCTGGGGCAGCTGCTGCAGGACCACTATGGCTGGCGGGGCGGCTTCCTCATCTTGGGGGGCCTTCT
GCTCAACTGCTGCGTGTGCGCCGCACTCATGAGGCCCCTGGAGGCGCCGGTGCCCAGGTCGGGGCCCGTG
CCCCAGCGGCCGTCCCGGCGGCTCCTGGACCTGAGCGTCTTCAGGGACCGTGGCTTTCTCATCTACGCGG
TGGCCGCCTCCATCATGGTGCTGGGGCTCTTTGTGCCTCCCGTGTTTGTGGTGAGCTACGCCAAGGACCT
GGGTGTGCCCGACACGCAGGCTGCCTTCCTGCTCACCGTGCTGGGCTTCATCGACATCTTCGCCCGGCCC
ACTGCTGGCTTCATCACGGGCCTTAAAAAGGTGCGGCCCTACTCTGTCTACCTCTTCAGCTTCTCCATGT
TCTTCAATGGCTTCACGGACCTCACTGGGTCCACAGCCAGCGACTACGGAGGCCTGGTGGTCTTCTGCAT
CTTCTTCGGCATCTCCTACGGCATGGTGGGGGCCTTGCAGTTTGAGGTACTCATGGCGATCGTGGGCACC
CAGAAGTTCTCGAGCGCCATCGGCCTTGTGCTGCTGCTGGAGGCCATCGCCGTGCTCATTGGACCGCCAT
CGGGAGGCAAGCTCTTGGATGCGACGCACGTCTACCAGTATGTGTTTATCCTGGCGGGGGCCGAGGTGCT
GACCGCCTCCCTCGTGCTGGTGCTGGGCAACTTCTTGTGCATTAGGAAGAGGCCCGAGGTGGTGGCGGCG
GTGGCGGAGGAGGAGGAGCAGCGCCACAAGCCCCCTGCGGACGTGAGGGTGGACTCTCGGGAGGTAGAGC
ACTTCCTGAAAGCAGAGCCTGAGAAAAATGGGGAGGTCATTCACACCCCGGAGACAAGCGTCTGA
>g.01311t.1 CDS=2-1905	Coiled-coil domain-containing protein 57(Ccdc57)[SwissProt]
ATGCTGCCGCTGCCCTCGCCCTCAGAGGCGGCCCTGAGCCAGCTGCTGGCCCGCAAGGAGGAGGAGTGGA
GGGCGCTGCAGGCCCACCGCTGCCAGCTGCAGGAGGCCAGGCTGCAGGCCGCGCACAGCCAGCTGCATGA
GGCGCAGGGGGCGCTGCGGTGCCTGCAGGAGGACTTCGCGTACAACCTGCAGGTGCTGGAGGAGCGGGAC
CTCGAGCTGGAGCGCTACGACGCTGCGTTTGCCGAGGCCCGTGGGCGGGAGGAGGCGCGGCAGGCGGAGC
TGAGCGAGCTGAGGGTGCAGGTGGCCCGGCTGAGGCAGGCGCTCGCCGGCGAGGCCCAGCGGCGGGAGGA
CCTGCAGCAGCAGCTCCAGCTGAAGCAGCAGGAGCACCGGCTGGAGCTGGAGCGCATCCACAGTGACAAG
AACAGCGAGATGGATCAGCAGCGGGAACAGTACGAAAACCTGAAGTGGCAGCTGCAGAGGAAGCTGGAGG
AGCTCGAGGGCGAACTTGCTCTGCAGAGACAGGAGCTGCAGCTGGAATTCGAGTCTGAAATGCAGAAGAG
GGAGCTCGGGTTCCGCCTGCAGGCCGACGGCATGAGCAACGCGGTGCTGACTCAGGAGCTCAAGGTGAAA
CTGTTGAACAAGGAGCTCGGGGCCCTGAAGGAAGCTGCCGCCCAGGCTGCGGAGTCGCTGCGGGGCGCTG
AGGCCGCCAACGCGGGGCTGGAGGAGCAGCTGCAGCACAGCCGCCAGGAGCTCAGGGACCTGGCCGCCGC
CAAGGACGCCCGGCACGAGGAGCTTGACCACCTGGCCCGGGAGAGGGACGTGGCACTGGCAGCCGTGAAG
GAGGCCCACGCGGAGCAGCTGCGGGTGCTGGAGGCCCGGGCCCTGGAGCTGCAGGCCCGCTGCGAGACCC
TGGAGCTGCAGCTCCGCAGGGCAGAGTGGAGGCAGGCCGACGCCCTGAAGGAGAAGGATGCCGCCGTGGA
CCAACTTCGGGAAGATGCATCGACTCTGAGGTCGGGCTGGGATGCCCAGGTTGCTCAGCTGTCCAAGGAC
ATAATCTCCAGGGACCTTCAGATTCAGTCGCTGCAGGAGGAAGCAGGGGAGCTCAAGGCACATCTGGCCC
GGTGCCAGCAGGACGTCGGAAGGTACAAACAGCAGCTGTCGGCGGCAGCGGACAGGGAGCGGTGCCTGGA
GCGTGAGCGGGCGCAGCTGGAGCTGGACTGGCGGCAGCGCTGTGACAGCGTGGAGAGGGACCACTACCGC
AAGTCCGAGGACCTGATCCAGGCCCTGACCGAGGCGCGAGATCAGGCTGCTGCCAAGCTGCAGGAGACCG
AGCGGATGCTGCGTGACCAGGAGGTGGTGCTGCAGGCCTTGAGCCTGGAGAGGGACCAGGCCGTGGAGGC
GCTGAGGACACGTGGGCTCCTCCCCGACAAGGAGGTGCAGGTGCTGCAGAGACCCCTGGACCCAGACATC
ATCCAGCACGAGCTTCCCCGTGATGTGGACCAGGTGCACCTGGAGGTTTTGGAGCTGCAGAAGCAGATGG
CTGAGCTTGAGGAGCATCTTGGGAGCAGACAGCAGTCGGGAGCCCCAGACAAGGCTGTCCGCAGTGGGGA
GGTCCCTGCAGACCAAGGACCCCCGAGGACAGAGGACTTGTCTGTGCCCCGACTCCAGCGGAGACTAAGG
GAGGCGACCCGGAAAATCCTCCGCCTCTGCGAAGAGAAGGAGCAGCTCCTGGAGATGGGGAACAGGCTCC
GTGCAGCGCTGGCGCGCGCCCCAGGTTATGGTGGGAGTCTTGTCCTGCCCAGGACCTCCTCTTCCTGTGG
GGGTGGAGAGGACCCAGTGGCAGACCCTGTACTGATTGGAGAAGTCCTGACAACCAGTGAAAACTGCACT
GCTGGGGAAGGTTGA
>g.01357t.1 CDS=2-315	.
ATGGGCGTGGACGCCAGGGGAGTGACGGGCTGCAAGCGGTACGGCCCGGCCCCCCACGCCGTCCCTCCTG
GCGCAGGACGCTGCCGTCTCCAGCGTGCCGTTGGTGGCGGGGCGAACCCACAGCGTCATGGGCCTGTAGC
TGGGACCTGTGGGACTCCGGGTGTGGCCTTGTGCGTGGGGTTCTGTGGCCCTCGGAGTGAAGGAGTCCGG
TTCCCAGCCCCAGGCATGGCGGTGTCGTCGTGCCTCAGTACTGTCCTACTGTCCTGCGTCCTGCTGCCCC
CCGGGGAGGGGGTGTATGTGGAGGGCACGGACTGA
>g.01360t.1 CDS=2-297	Fatty acid synthase(Fasn)[SwissProt]
ATGGAGGAGGTGGTGATTGCTGGCATGTCCGGGAAGCTGCCCGAGTCGGACAACATGGAGGAGTTCTGGG
CCAATCTCATCGGCTCCGTGGACATGGTGACAGACGACGACAGGAGGTGGAAGGCAGGGCTCTACGGCCT
GCCCAGGAGGTCCGGCAAGCTGAAGGACCTGTCCCGGTTCGACGCCTCCTTCTTCGGGGTCCACCCCAAG
CAGGCCCACACGATGGACCCGCAGCTGCGCCTGCTGCTAGAGGTCGCGTACGAGGCCATCTTACGGAGGC
GANGTCCGGCAAGCTGA
>g.01376t.1 CDS=2-1077	tRNA-dihydrouridine(16/17) synthase [NAD(P)(+)](dus1)[SwissProt]
ATGCCGAAGCTGCAGGGCTTCGAGTTCTGGAGCCGCACCCTGGGGGGCGCTCGCCACGTGGTGGCGCCCA
TGGTGGACCAGAGTGAGCTGGCTTGGAGGCTGCTGAGCCGGCGGCACGGGGCCCAGCTCTGCTACACCCC
CATGCTGCACGCCCAGGTCTTCGTCCGCGATGCCAACTACCGGAAGGAGAACCTGTACTGCGAAGTGTGC
CCCGAGGACCGGCCTCTCATTGTGCAGTTCTGTGCCAATGACCCGGAGGTGTTCGTCCAGGCGGCTCTCC
TGGCTCAGGATTACTGTGACGCCATCGACCTGAATTTGGGCTGCCCGCAGATGATAGCCAAGCGAGTTCT
GCTGGCTCATGAGAAACTCTCTGTCCCTGTCACGTGCAAGATCCGTGTCTTCCCAGAGATTGACAAGACC
GTGAAGTATGCCCAGATGCTGGAGAAGGCTGGCTGCCAGCTGCTGACCGTGCACGGGCGCACCAAGGAGC
AGAAGGGGCCCTTGTCGGGCACTGCGTCCTGGGAGCACATCAAGGCCGTGCGGAAGGCAGTAGCCATCCC
CGTGTTTGCCAACGGGAACATCCAGTGCCTACGGGATGTGGAGCGTTGCATCCAGGACACAGGGGTTCAG
GGGGTCATGAGCGCAGAGGGCAACCTGCACAACCCTGCCCTGTTTGAGGGCCGCAGCCCTGCCGTGTGGG
AGCTGGCCGAGGAGTACCTGGACATCGTGCGGCAGCACCCCTGCCCCCTGTCCTACGTCCGGGCCCACCT
CTTCAAGCTGTGGCACCACACGCCCAGGGAAGGGAGCAAGGAGAACGGGGGAGCCCGCAGCAAGCGGGCC
CTGGAGGAGGAGGAGGGCGGCGCAGATGTGCTCTCCAAGAACAAGCAGAAGAAGCAGCTGAGGAACCCCC
ACAAGACCTTCGATCCCTCGCTGAAGCGTCACGGATTGCTTTTTAAAACCAAACTGGAGAAGTCTCTAGC
CTGGAAGGGGGCCCAGTCCCGGCTGCAGGAGCCTCAGCCGGCAGGATCTGGGGAGCCGGGTGGCTTTCCT
GAGGTTGTGGGCAGTGCCCTGGCCTGA
>g.01377t.1 CDS=2-1416	COP9 signalosome complex subunit 1(csn1)[SwissProt]
ATGCAGATCGATGTGGACCCCCAGGAGGACCCGCAGAACGCCCCCGATGTCAACTACGTGGTGGAGAACC
CCACGCTGGACCTGGAGCAGTACGCAGCCAGCTACAGCGGGCTCATGCGCATCGAGCGCCTGCAGTTCAT
TGCCGACCACTGCCCCCCGCTGCGGGTGGAGGCCCTGAAGATGGCCCTCTCCTTCGTGCAGAGGACCTTC
AACGTGGACATGTACGAAGAGATCCACCGCAAGCTCTCGGAGGCCACCAGGGAGCTGCAGAACGCGCCTG
ACACCATCCCAGAGAGTGGTGTGGAGCCGCCGCCCCTGGACACGGCCTGGGTGGAGGCGACACGGAAGAA
GGCCCTGCTGAAGTTGGAGAAGCTGGACACAGATCTGAAAAATTACAAGGGCAACTCCATCAAGGAAAGC
ATCAGGCGTGGCCACGACGACCTGGGTGACCACTATCTGGACTGTGGGGACCTGAGTAATGCCCTCAAGT
GTTACTCCCGGGCCCGGGACTACTGCACCAGCGCTAAGCACGTCATCAACATGTGCCTCAACGTCATCAA
GGTCAGCGTCTACTTGCAGAACTGGTCTCACGTGCTGAGCTACGTCAGCAAGGCCGAGTCCACCCCGGAG
ATTGCCGAGCAGCGTGGGGAGCGGGACAGCCAGACCCAGGCGATCCTCACCAAACTCAAGTGTGCTGCCG
GCCTGGCCGAGCTGGCTGCGCGCAAGTACAAGCAGGCTGCCAAGTGCTTCCTGCTGGCTTCATTCGATCA
CTGTGATTTCCCCGAGCTGCTTTCCCCCAGCAACGTGGCCGTCTACGGAGGCCTGTGTGCCTTGGCCACC
TTTGACCGGCAGGAGCTGCAGCGCAACGTCATCTCCAGCAGCTCCTTCAAGTTGTTCTTGGAGCTGGAGC
CACAGGTTCGCGACATTATCTTCAAATTCTACGAGTCCAAGTATGCGTCGTGTCTGAAGATGCTGGATGA
GATGAAGGACAACCTGCTCTTGGACATGTACCTGGCCCCCCACGTCAGGACCCTGTACACCCAGATCCGC
AACCGCGCCCTCATCCAGTATTTCAGCCCCTACGTGTCTGCGGACATGCACAAGATGGCCGCGGCCTTCA
ACACCACCGTGGCCGCGCTGGAGGACGAGCTGACGCAGCTCATCCTGGAGGGTCTCATCAACGCGCGCAT
CGACTCCCACAGCAAGATCCTGTATGCCAGGGACGTGGATCAGCGCAGCACCACCTTCGAGAAGTCCCTG
CTGATGGGGAAGGAGTTCCAGAGACGTGCCAAAGCGATGATCCTGCGGGCGGCCGTGCTTCGCAACCAGA
TTCATGTCAAGTCCCCACCCCGAGAAGGGAGCCAGGGGGAGCTGACGCCGGCCAACAGCCAGTCCCGGAT
GAGCACCAACATGTGA
>g.01381t.1 CDS=2-1563	.
ATGTCGGTGGAGTACGACAAGTTCATCGAGTCCGGACGCAAGTGGTTCTGCCACGTGGATGACGACAACT
ACGTGAACCCCAAGGGCCTGCTCCAGCTGCTGGCCACCTTCTCGCCCAGCCAGGATGTGTACCTGGGGCG
GCCCAGCCTGGACCACCCCATCGAGGCCGCCGAGAGGGTCCAGGGAGGTGGAACTGTGAGTGTGGGGCAT
GGCCTGGGGAGCTTCATGAGCACGGCCGAGCGGGTGCGGCTGCCGGACGACTGCACGGTGGGCTACATCG
TGGAGGGGCTGCTGGGGGCTCGCCTGCTGCCCAGCTCGCTCTTCCACTCCCACCTGGAGAACCTGCAGAG
GCTGCCGCCCGACGCGGTGCTGCAGCAGGTCACCTTGAGCTACGGAGGCCCAGACAACCCACATAACGTG
GTGAACGTGATGGGAGGCTTCAGCCTGCAGCAGGACCCCACGCGACCTGACACGGGGGATCCAGGCAAGA
GGAGTGAGGTCCAGGGACAGCCGAGCCACCAGGACGCCTGTGCAGGGGGTGGGCCTGTTGATGGCCTCGA
TTGCAGTGACCGGTTCACCACCCTTTGCCGAAGCCCCAAGGCCCCCAGGTGGATCGGGAGAGACACTGTG
AAGGCCCTGCATGGCCTGGGAGCCAGAGTGATAGCCGTGAGCCGCACCAACACTGACCTGGTCAGCCTCT
CCAAGGAGTGCCCTGGGATAGAGACCGTGTGTGTGGACCTGGGTGACTGGGAGGCCACGGAGCGGGCGCT
GGGCAGCGTGGGTCCCGTGGACCTACTGGTGAACAACGCTGCTGTGGCGCTGGCGCAGCCCTTCCTGGAG
GTCACCAAGGAGGCCTTCGACAGGGCCTTCAACGTGAACTTGCGCTCGGTGGTCCAGATTGTGGCCCGGG
GCATGATCCACCGTGGAGTGCCTGGCTCCATCGTCAATGTCTCCAGCATGGTGGCCCATGTCACCTTCCC
CAACTTATCTGTCTACAGCTCTACCAAGGGTGCAATGACCATGCTCACCAAAGCCATGGCCTCAGAGCTG
GGGCCATACAAGATTCGGGTCAACTCCGTGGGCCCTACGGTGGTGCCGACGGCCATGAGCCAGAAGATCC
TGACGGACCCCGAGTTTGTCCGGAAGCTGAAGGAGCGGCACCCGCTGCGGAAGTTCGCTGAGCAGCGCAG
CAGCCCTGCGCGGAGCCCAGAGGGCAGGGCCGAGCGGGCTGCGGCCACCTTCCCCACCCGCAGCTCCGAC
CGCCAGCAGCCGGGCGGCTGCGGGTCTGGGAGCTGGGGAAGGTCCTTCCACGTGAACCTGCGGGCCGTCA
TCCAGGTGTCCCAGATTGTGGCCCGCGGCTTAATAGCCAGGGGAGCCCCAGGGTCCATCGTGAACATCTC
CAGCCAGGCCTCGCAGCGAGCAATAGCCAACCACAGCGTCTACTGCTCCACCAAAGGTGCCATGGACATG
CTGACCAAGGTGATGGCTCTGGAGCTTGGGCCACACAAGGTGAGCCCTGTGCGATGCCTCCCACCACCCA
GCCCACATACCCTGGGCACCTAG
>g.01386t.1 CDS=2-1770	Leucine-rich repeat-containing protein 45(LRRC45)[SwissProt]
ATGCAGCAGCTCCGGCTCGCCTACAGCCGGCTGTGCAAGGAAGGTGGGGCTGAGCCCCAGGAAGCCGTCC
TGCAGCGACTGCAGGAGCTGCCCCGCGGCCGGCTGGACCTGGCCGCGCAGAGCCTGACCGTGGACACCTG
CAGGGCCCTGGGCAAGCTGCTGCCGAAGGACGCGCTGCTGACGGAGGTCGTCCTGAGCGACTGCATGCTG
AGCGAGGAAGGGGCCTCACTGCTGCTCCAGGGGCTGTGTGCCAACACCATCGTGCGGTTTCTGGATCTCA
AGGGCAATAACCTTCAAGCCGCAGGGGCTGAGGCTCTGGGACAACTCCTCCGACAGAACAAGTCCATCCA
GAGTCTCACCCTGGAGTGGAACAATCTGGGCTCGTGGGACGATGCCTTTGCCACCTTCTGCGGGGCCCTG
GCGGGCAACAGTGCCCTGCAGCAGCTGGACCTCCGCAACAACCAGATCAACCACAAGGGCGCGGAGGAGC
TGGCCTTGGCCCTGGCGTGCAACACCAGCCTCCAGCAGCTGGGTTTCCTTCCAGACCTGCGCTGGAACAG
CATCGGCCTCCTGGGAGGCCGGGCCCTGGTGAACTGTCTCCCCCGCAACAGAGGCCTGTGGAGGCTGGAG
CTGGCTGGGAACAACATCCCCGGCGACATCCTCAGAGCTGTGGAGCAAGCCATGGCCCACAGTCAGCAGC
GGCAGGCTGCTTCCCGGGAGAATCAGGCCCGCACCCGGGTGCTCAGCAAGGAGGTGCAGCATCTCCAGGA
AGAGAAATCCCGGCAGGAGGCTGCAGAACGGGAGTCTAAGCTCCTCAAAGATTTATCTGCTGCCAACGAG
AAGAACCTGCTTCTGCGGAACCAGGTGGAACACATGACTCGCCACCTGGAAGAGAGTGAGAGGGCCATGC
AGGAGAGGGTACAGAGGCTGGAGGCCTCGCGGCTGACCCTGGAGGAGGAACTAAGCAACAAGGACCAAGA
AAAGGTGGCTGAGGTGACCAGGGTGCGGGTGGAGCTGCAGGAGCAGAACGGCCGCCTGCAGGCCGAACTG
ACAGCCCAGGAGGCGCTGAAAGAGAAGGTGGCGGCCCTGGAGCGCCAGCTGAAGGTGATCGCAGGTGACC
ACCGGGAAGCGCTGCTGGACAGGGAGAGCGAGAACGCCTCCCTTCGTGAGAAGCTTCGGCTCAAGGAGGT
CGAGATCGCCCGCATCCGGGAGGAGGAGGCCCAGAGGGCCAACTTCCTGCAAAATGCTGTCCTGGCTTAT
GTGCAGGGGTCTTCTCGGAGGGCCACGAGCCCCCAGAATTTCGACAACTACTCGGCCAATGTGATGGTGG
ACGGCAAGCCGGTGAACCTGGGGCTGTGGGACACCGCGGGGCAGGAGGACTACGACCGGCTGCGGCCACT
GTCCTATCCCCAAACTGACGTCTTTCTGATCTGCTTCTCGCTGGTGAGCCCGGCATCCTTTGAGAATGTT
CGAGCCAAGTGGTACCCAGAGGTGCGACACCACTGCCCCCACACGCCCATCCTCCTGGTGGGCACCAAGC
TGGACCTCCGCGACGACAAGGACACCATCGAGCGGCTGCGGGACAAGAAGCTGGCCCCTATCACCTACCC
CCAGGGCCTGGCCATGGCCCGGGAGATCGGCTCTGTCAAGTACCTGGAGTGCTCGGCCCTCACCCAGCGG
GGCCTGAAGACCGTGTTTGACGAGGCCATCCGGGCTGTGCTCTGCCCACCCCCCGTGAAAAAGCCGGGGA
AGAAGTGCACGGTCTTCTAG
>g.01427t.1 CDS=2-1359	Palmitoleoyl-protein carboxylesterase NOTUM(Notum)[SwissProt]
ATGGACAGCTTCATGGCGCAGGTCAAGAGCCTGGCGCAGTCCCTGTACCCCTGCTCGGCTCAGCAGCTCA
ACGAGGACCTGCGCCTGCACCTCCTGCTCAACACGTCGGTGACCTGCAACGACGGCAGCCCCGCCGGCTA
CTACCTGAAGGAATCCAAGGGCAGTCGGCGGTGGCTCCTTTTTCTGGAAGGTGCGTCCCGGGAGCCCAGG
CGGCGTGGTGGGCGGAGGCCCCTGGGCAAGGACACTGACAAGGTGGCTGTGCCCGCAGGTGGCTGGTACT
GCTTCAACCGGGAAAACTGCGACTCCCGCTATGACACCATGAGGCGCCTCATGAGCTCCAGGGACTGGCC
GCGCACCCGCACAGGCACCGGGATCCTGTCCTCCCAGCCAGAGGAAAACCCCCACTGGTGGAATGCCAAC
ATGGTCTTCATCCCCTACTGCTCCAGCGATGTCTGGAGTGGGGCTTCGTCCAAGTCTGAGAAGAGGGTGC
TGCTGAACGTGGACCGCGTGGCCGAGCAGCTGGAGGAGCTGGGCTACCCGGCCATCCAGGTGCGGGGCCT
GGCGGACTCGGGCTGGTTCCTGGACAACAAGCAGTACCGCCGAACAGACTGCATCGACACCGTCACCTGT
GCGCCCACGGAGGCCATACGCCGAGGCATCAGGTGCTGGCCGCCGTGGGGACGCTGCCGGGCTCGCGTGG
GGCCTGTGACGGGCGGGGAGGGGGCGGCGCCGCCTGACCCGCAGCCTGTGCCCAGGTACTGGAATGGGGT
GGTCCCGGAGCGCTGTCGGCACCAGTTCAAGGACGGCGAGGAGTGGAACTGCTTCTTTGGCTACAAAGTC
TACCCAACGCTGCGCTGCCCGGTGTTTGTGGTGCAGTGGCTGTTCGATGAGGCTCAGCTGACCGTGGACA
ACGTGCACCTCACGGGACAGCCTGTGCAGGAGGGCCAGTGGCTGTACATCCAGAACCTGGGCCGCGAGCT
GCGGAACACGCTCAAGGATGTGCCGGCCAGCTTCGCCCCCGCCTGCCTCTCCCATGAGATCATCATCCGG
AGCCACTGGACAGACGTCCAGGTGAAGGGGACCTCGCTGCCCCGGGCGCTGCACTGCTGGGACAGAAGCC
TGCATGACGGTCACAAGGCCAGCAAGGCCCCGCTGAAGGGCTGCCCCGTCCACCTGGTGGACAGCTGCCC
CTGGCCCCACTGCAACCCCTCTTGCCCCACCATCCGGGACCAGTTCACCGGGCAGGAGATGAACGTGGCC
CAGTTCCTCATGCACATGGGCTTCGACGTGCAGACCGTGGCGCAGCAGCAGGGCCTGGAGCCCAGTACGC
TGCTGGGGATGCTGAGCAGCGGGAGCTAG
>g.01435t.1 CDS=2-924	Myeloid-associated differentiation marker-like protein 2(myadml2)[SwissProt]
ATGGGCAGCGCCATGGAGCCCCCCGGGGGTGGGCACCTGCACCTGGGCGCCGTGGCGTCCCCCGTGGGCA
CGGCCCGGGCACTGCAGCTGGCCTTCGGCTGCACCACCTTCAGCCTGGTGGCCCACCGCGGGGGCTTCGC
GGGCGTGCAGGGCACCTTCTGCATGGCTGCCTGGGGCTTCTGCTTCGCCCTGTCGGGCCTCGTGGTGGCC
TGTGAGTTCACCCGCCTCCACAGCTGCCTGCACCTGTCCTGGGGCAACTTCACGGCGGCCTTCGCCATGC
TGGCCACGCTGCTGTCGGCCACGGCCGCGGTCATCTACCCGCTCTACTTCACCCGGCTGGAGTGCCCGCC
CGAGCCCGCGGGCTGCGCAGCCAGGGACTTCCGCCTGGCGGCCAGCGTCTTCGCCGGGCTGCTCTTCCTG
GCCTACGCCGCGGAGGTGGCCCTGACCCGGGCCCGGCCCGGCCAGGTGGCCAGCTACATGGCCACGGTCT
CAGGGCTCCTCAAGATCGTCCAGGCCTTCGTGGCCTGCATCATCTTTGGGGCACTGGTCTACGACAGCCG
CTACGGGCGCTACATGGCCACCCAGTGGTGCGTGGCCGTCTACAGCCTGTGCTTCCTGGCCACGGTGGCC
GTGGTGGCCCTGAGCGTGACGGGCCACACGGGGGGCCTGGGCTGCCCCTTCGACCGTCTGGTGGTGGTGT
ACACCTTCCTGGCCGTGCTCCTCTACCTCAGCGCCGCTGTCATCTGGCCTGTCTTCTGTTTCGACCCCAA
GTACGGTGAGCCTGGACGGCCCCCCGACTGCCCGAGAGGCAGCTGCTACTGGGACAGCCAGCTGGTCGTG
GCCACCTTCACCTACGTCAACCTGCTCCTCTACATTGCCGACCTCGCCTACTCCCAGAGGATCCGCTTCG
TGCCCACCCTGTAG
>g.01439t.1 CDS=2-1290	Pyrroline-5-carboxylate reductase 3(pycr3)[SwissProt]
ATGAGCGTCGGCTTTATCGGCGCCGGCCAGCTGGCCTTTGCCTTGGCCAAGGGCTTCACGGCGGCAGGCA
TCGTGGCTGCCCACAAGATCATGGCCAGCTCCCCGGACATGGACCTGCCCACGGTTTCTGGCCTCAGGAA
GATGGGAGTGAACCTGACCCCCCACAACAAGGAGACCGTGCGGCACAGCGACGTGCTCTTCCTGGCCGTG
AAGCCACACATCATCCCCTTTATCCTGGACGAGATTGGCAGCCACATCGAGGATCGGCACATCGTGGTGT
CCTGCGCAGCTGGTGTCACCATCAGCTCCATCGAGAAGAAGCTGACGGCGTTCCAGCCAGCCCCCAAAGT
CATCCGCTGCATGACCAATACGCCGGTCGTGGTGCGGGAGGGGGCCACCGTGTACGCCACGGGCACCCAC
GCCCAGGTGGAGGACGGCAGGCTCCTGGAGCAGCTCATGGGTAGCGTGGGCTTCTGCACGGAGGTGGAGG
AGGACCTGATTGATGCCGTCACGGGGCTCAGTGGCAGCGGCCCAGCCTATGGGGCCTCCAAGATGCTACT
GGACTCGGAGAAGCACCCCGGGCAGCTCAGGGACAACGTGTGCTCCCCCGGCGGGGCCACCATCCACGCC
CTGCACGTCCTGGAGAGTGGCGGCTTCCGTTCCCTGCTCATCAACGCCGTGGAGGCCTCCTGCATCCGCA
CACGGGAGCTGCAGTCCATGGCTGACCAGGAGAAGGTTTCACCAGCCTCCATCAAGAAGACCATCTTGGA
CAAGAGTGCCTGCTTGCCGTGCCCCCGGGTTATGACGACCCCCAATAAAGGAAACAAAGCCTTGAAGGTG
AAGCGGGAGCCGGGAGAGAATGGCACCAGCCTGACCGACGAGGAGCTGGTGACCATGTCGGTGCGGGAGC
TCAACCAGCACCTGCGAGGCCTGTCCAAGGAGGAGATCATCCAGCTGAAGCAGCGCCGGCGCACGCTCAA
GAACCGCGGCTACGCTGCCAGCTGCCGCGTCAAGCGCGTGACGCAGAAGGAGGAGCTGGAGAAGCAGAAG
GCGGAGCTGCAGCAGGAGGTGGAGAAGCTGGCCTCGGAGAACGCCAGCATGAAGCTGGAGCTCGACGCGC
TGCGCTCCAAGTACGAGGCCCTGCAGAACTTCGCCAGGACCGTGGCCCGCAGCCCCGTGGCGCCGGCCCG
GGGACCCCTCGCCGCCGGCCTGGGGCCCCTCGTCCCCGGCAAGGTGGCCGCCACCAGCGTCATCACGATA
GTAAAGTCCAAGACGGACGCCCGGTCGTAG
>g.01442t.1 CDS=2-4833	.
ATGACCCCAGGGAGACCTCCCTGTGGCCCTGGCTTGCTGCTCTGGGTGGCACTGCTGTTTGTCCAGGTGT
GCGACGACCCGGAGGAGCTGCGCAGGAAGGTCCGCGAGCTGGCCGGCGCCGTCCGCAACGCCAAGTACCT
GGTGGTCTACACCGGCGCGGGGATCAGCACGGCAGCCTCCATCCCAGATTACCGGGGCCCCAATGGAGTG
TGGACGCTGCTCCAGAAAGGGAGGAGCATCAGTGCCGCTGACCTGAGTGAGGCTGAGCCGACCCTCACCC
ACATGAGCATCGCCCGCTTACATGAGCAAAAGCTGGTGCAGCATGTGGTGTCTCAGAACTGCGATGGGCT
CCACCTGCGGAGCGGGCTGCCTCGGACGGCCATCTCGGAGCTCCACGGGAACATGTACATTGAGGTCTGT
ACAGCCTGCACACCCAACAGGGAGTACGTGAGGGTGTTTGATGTCACTGAGCGCACCGCCCTTCACCGGC
ACCAGACAGGCCGGGCCTGCCACAAGTGTGGGGGCCAGCTCCGGGACACCATTGTGCACTTTGGGGAGAG
GGGGACGCTGGGGCAGCCTCTGAACTGGGAGGCAGCCACTCAAGCTGCCAGCAAAGCAGACACAATCCTA
TGTTTAGGTTCCAGCTTAAAGGTTCTGAAGAAATACCCTCGCCTCTGGTGCATGACCAAGCCCCCCAGCC
GGAGGCCCAAGCTCTACATCGTGAACTTGCAGTGGACCCCGAAGGATGACTGGGCTGCCCTGAAGCTACA
TGGGAAATGTGATGACGTCATGCAGCTCCTCATGGATGAGCTGGGCCTGGAGATCCCCCCCTATAGCAGG
TGGCAGGACCCCATCTTCGCCCTGGCCACTCCCCTGCGTGCGGGTGAAGAAGGTAGCCACAGTCGGAAGT
CGCTGTGCAGAAGCCGAGAGGACCCTCCGCCTGGGGACCGGGGTGCGGCCCTGAGCTCGGCCCCTGTGCT
AGGTGGCTGGTTTGGCAGGGGCTGCGCCAAACGCACAAAGCGGAGGAAGATCACCTATGACATGGTACAT
TACGGCCACTCAAACCAGCTGCGCCAGGCGCGGGCCATGGGTGACTACCTCATCGTGGGCGTGCACACCG
ACGAGGAGATCTCCAAGCACAAGGGGCCCCCGGTGTTCACTCAGGAGGAGAGGTACAAGATGGTGCGGGC
CATCAAGTGGGTGGACGAGGTGGTGCCGGCGGCTCCCTACGTTACCACGCTGGAGACCCTGGACAAGTAC
AGCTGCGACTTCTGTGTCCATGGCAATGACATCACTCTGACCGTAGATGGTCGGGACACCTATGAGGAAG
TGAAGGCAGCCGGGAGGTACAGAGAGTGTAGGCGCACCCAGGGCGTGTCCACCACGGACCTCGTTGGCCG
CATGTTGCTGGTGACCAAGGCCCATCACAGTGGTCAGGACGAGGAGTTTCGGGGTCTGGGGATTGACCAT
GTCCTCCGTGTCCCCCACCCTTCCATTCAGGAGATATCCTCTGAGTACCGGGAATACGCGGACAGCTTTG
GCAAGTGCCCTGGGGGACGGAACCCCTGGACGGGGGTGTCCCAGTTTCTGCAGACATCTCAGAAGATCAT
CCAGTTTGCTTCCGGGAAGGAACCCCAGCCAGGGGAGACGGTCATCTACGTGGCCGGCGCCTTTGACCTG
TTCCACATCGGCCACGTGGACTTCCTGGAGAAGGTGCACGGCCTGGCGGAGAGGCCCTACGTCATCGCCG
GCCTGCACTTTGACCAGGAGGTCAACCACTACAAGGGGAAGAACTACCCCATCATGAACCTGCATGAGCG
GACGCTAAGCGTGCTGGCGTGCCGGTACGTGTCAGAGGTGGTGATAGGGGCCCCCTACGCTGTCACGGCA
GAGCTCCTGGACCACTTCAAGGTGGATCTGGTCTGTCACGGGAAGACAGAAATCGTGCCTGACAAGGATG
GCTCAGACCCCTACCAGGAGCCCAAGAGAAGGGGCATCTTCTGTCAGATTGACAGCGGCAGTGACCTTAC
CACAGACCTCATCGTGCAGCGTATCATCAAGAACAGGCTGGAGTATGAGGCCCGGAACCAGAAGAAAGAG
GCCAAGGAGCTGGCCTTCCTGGAGTCCAGGAGGCGGCAGGAGGCGCAGCCTGAGACAGGGAGCGACTGTG
ACCTGCTCTTCCGGCTGACCATCCGCTCCTTCTGCGGCTGTGACTCAGAGCCTTGGTGGCATCTCATCGA
GATGTTTATTCATGAGTTTTCCTATCAACACACTGTGACGCTGCATCGGGACCAGAAAACAGGCGAGCAG
AGGCCTCCAGCAAGGTTCAGACAATTTAATGAGTTTTACTTATTGGATAAAAGTCCGAAACAACTTCCCG
ACAAGTGGCAGCACGACCTCTTCGACAGCGGCTTCGGGGGCGGCGCCGGCGTGGAGACGGGTGGGAAACT
GCTGGTGTCCAACCTGGATTTCGGAGTGTCGGACGCGGATATTCAGGAACTCTTTGCTGAATTCGGAACT
CTGAAGAAGGCAGCTGTACACTATGACCGCTCCGGGCGCAGTTTAGGAACAGCCGATGTGCACTTTGAAC
GGAAGGCAGATGCCCTGAAAGCTATGAAACAGTACAACGGTGTCCCTCTGGATGGCCGCCCCATGAACAT
CCAGCTCGTCACGTCACAGATTGACACACAGCGGAGACCGGCGCAGAGCGTAAACAGAGGTGGGATGACT
AGAAACCGCGGCTCCGGAGGTTTCGGTGGTGGCGGCGGCACCAGGAGAGGCACTCGTGGAGGGAGCCGGG
GCAGAGGTCGAGGCACTGGCAGGAGTTCGAAGCAGCAGCTTTCTGCAGAGGAGTTGGATGCCCAGCTGGA
CGCTTATAACGCAAGAGCACAAGCCCCAAAATGTCCTCTTAATCGCATCCCAGGTGTCCCAGACCAGCTA
GGAGTGAGCATGGCTGAGCAAGAGCCCACAGCTGAGCAGCTTGCGCAGATCGCAGCTGAGAACGAGGAGG
ATGAGCACTCCGTCAACTACAAGCCCCCTGCCCAGAAGAGCATCCAGGAGATCCAGGAGCTGGACAAGGA
TGACGAGAGCCTGCGCAAGTACAAGGAGGCCCTGTTGGGCCGCGTAGCCGTGTCTGCTGACCCCAACGTC
CCCAATGTTGTTGTGACCCGCCTGACCCTGGTGTGTAGCACAGCCCCGGGCCCTCTGGAGCTGGACCTGA
CAGGGGACCTGGAGAGCTTCAAGAAGCAGTCCTTTGTGCTGAAGGAGGGCGTGGAGTACCGGATAAAGAT
CTCTTTCCGAGTGAACCGGGAGATTGTGTCGGGCATGAAGTACATCCAGCACACGTACAGGAAAGGCGTC
AAGATTGACAAGACCGACTACATGGTGGGGAGCTACGGGCCCCGGGCAGAGGAGTACGAGTTTCTGACCC
CCATGGAGGAGGCACCCAAGGATGCCCCTTGGTGCGGCCACTGCAAGGCTCTGGCCCCTGAGTACGCCAA
AGCCGCCGGGACACTGAAGGCAGAAGGTTCGGAGATCAGGCTGGCAAAGGTCGATGCCACAGAAGAGTCT
GATCTGGCCCAGCAGTACGGGGTCCGTGGCTACCCCACGATCAAGTTCTTCAAGAACGGAGACACGGCTG
CTCCCAGGGAGTACACAGCTGGCAGAGAAGCTGAGGACATTGTAAACTGGCTGAAGAAGCGCACAGGCCC
TGCTGCCACCACACTGCCCGATGGGGCCGCCGCAGAGGCCTTGCTGGAGTCCAGCGAGGTGACCGTCATT
GGCTTCTTCAAGGACGTGGAGTCGGACTTTGCCAAGCAGTTCTTGCTGGCGGCAGAGGCCATTGATGACA
TACCTTTCGGGATCACATCCAACAGCGACGTGTTCTCCAAATACCAGCTGAGCAAGGATGGGGTTGTCCT
CTTCAAGAAGTTTGACGAAGGCCGCAACAACTTCGAGGGGGAAATCAGCAAGGAGAAGCTGCTGGACTTC
ATCAAGCACAACCAGCTGCCACTGGTCATCGAGTTCACAGAGCAGACGGCCCCGAAGATCTTCGGAGGGG
AGATCAAGACCCACATCCTGCTGTTCCTGCCCAAGAGCGTGTCTGACTACGACAGCAAACTGAGCAACTT
CAAGAAGGCGGCCGAGCGCTTCAAGGGGAAGATCCTGTTCATCTTCATCGACAGCGACCACACTGACAAC
CAGCGCATCCTCGAGTTCTTTGGCCTCAAGAAGGAGGAGTGCCCCGCCGTGCGCCTCATCACCCTGGAGG
AGGAGATGACCAAGTACAAGCCAGAGTCGACCGAGCTCACGGCCGAGAAGATCGAAGATTTCTGCCACCG
CTTCCTGGAAGGAAAGATCAAGCCCCACCTCATGAGCCAGGAGCTGCCTGAAGACTGGGACAAGCAGCCC
GTCAAGGTGCTCGTTGGGAAGAACTTTGAGGAGGTCGCTTTCGATGAGAAAAAGAACGTCTTTGTGGAAT
TCTACGCGCCATGGTGTGGCCATTGCAAACAGCTGGCTCCCATTTGGGATAAGCTGGGAGAGACGTACAA
GGACCACGAAAACATCATCATCGCCAAGATGGACTCGACGGCTAACGAGGTGGAGGCAGTGAAAGTGCAC
AGCTTCCCGACGCTCAAGTTCTTCCCTGCCAGCGCGGACAGGACGGTCATTGATTACAACGGTGAGCGGA
CACTAGAGGGTTTTAAGAAGTTTTTGGAGAGCGGTGGCCAGGACGGAGCTGGGGACGATGACGATCTGGA
AGATCTGGAAGAAGCAGAGGAGCCTGACCTGGAGGAGGAGGACGATCAGAAAACTGTGAGAGACGAGCTG
TGA
>g.01447t.1 CDS=2-465	Protein phosphatase 1 regulatory subunit 27(Ppp1r27)[SwissProt]
ATGCCCAGCAGGACCAGCCGCTATGCCCGCTACAGCCCCCGGCAGCGGCGCAGGCGGCTGCTGGCGGATC
GCAGCGTGCGCTTCCCGAATGACGTCCTGTTCCTAGACCACATCCGCCAGGGTGACTTGGAGCAGGTCGG
GCGCTTCATCCGGGCTCGGAAAGTCGCCCTGGACACCATCCACCCGTCAGGCCTGGCCGCCCTGCACGAA
GCCGTGCTCTCTGGAAACCTGGAGTGCGTGAAGCTGCTGGTCAAATACGGCGCGGACATCCACCAGCGGG
ACGAGACCGGGTGGACGCCCCTGCACATCGCCTGCAGCGACGGCTACCCCGACATAGCCAGGTACCTCAT
CTCCCTGGGGGCAGACAGAGACGCCACCAACGATGACGGGGACCTGCCCTCTGACCTCATCGACCCGGAC
TTCAAGGACCTGGTGGAGCTCTTCCAAGGGACCAAGATGGACTGA
>g.01463t.1 CDS=2-1884	.
ATGCTGAGGAAGCCAGGTCAGGGGTCCTGGGGAGTGTCCCACGTCCCAGACATGTCTGATGGTTCCACGG
CCGTCAGCTCCACTCCTCCTGTCTGCGTGAACTGGTACCTTTACAGTTACAGCGTTTACGGGGTGCGGGA
ACTTGAGCGGCTGTTTGAGAGCAGCCTCCGGAGAGAGGCAGTAGAAGAAGAGATCCCCAAACAGAAAGAA
CAGACMCATTTCACTGTCCGCCTAACGGAGGCAAAGCCCGTGGATAAGGTGAAGCTGATCAAGGAGATCA
AGAACTACATCCCGGGCATAAACCTCGTCCAGGTGAGCTCCGTGTGCGGCGCGGTCCTCCTGCTGTCCCT
AACGTGGCAGCAGCACCGGGACTGGCCCCTTCTGGGGCAGGTGCATCTGCAGACGCAGCAGGAGGTGAAG
CTGCGCATGACGGGCATGGCGCTGCAGGTGGTGCGCTCCGATGGCATCCTGGCGCTCTACAACGGCCTCA
GTGCCTCCCTGTGCCGACAGATGACCTACTCCCTGACTCGCTTTGCCATCTATGAGACGGTGCGGGACCA
CGTGGCCAAGGACAGCCAGGGGCCCCTGCCTTTCTACAAGAAGGTGTTGCTGGGCTCCATCAGCGGTTGC
ATTGGAGGCTTCGTGGGGACGCCCGCAGATATGGTGAACGTCAGGATGCAGAATGACATGAAGCTGCCCC
CGAATCAGCGCCGCAACTATGCCCATGCCTTGGACGGCTTGTACCGCGTGGCCCGCGAAGAGGGTCTGAA
GAAGCTGTTCTCGGGCGCAAGCATGGCATCCAGTCGAGGGATGCTTGTCACCGTGGGCCAGCTGTCCTGC
TACGACCAGGCCAAGCAGCTGGTCCTCAGCACCGGGTACCTGACTGACGGAGTCTTCACTCACTTTGTCG
CCAGCTTCATCGCAGGTGGATGTGCCACGATCCTGTGCCAGCCCCTGGACGTACTCAAGACTCGTCTGAT
GAACTCCAAGGGCGAGTATCAGGGTGTCCTCCACTGCGCTGTGGAGACGGCCAAGCTGGGGCCGCTGGCC
TTTTACAAGGTGATGGACTTCCTGTTTGAGAAGTGGAAGCTCTATGGTGACCAATGTCTCTACAACCTGA
GCCTGCTGCCCCCGCCCACCGAGCTGGTCTGCAACAGAACCTTCGACAAGTACTCCTGTTGGCCCGACAC
CCCTCCCAACACCACGGCCAACATGTCCTGCCCCTGCAAGCTGCGCTGCACCCGGAACTACATCCACGCC
AACCTGTTCGCCTCGTTCGTGCTCAAGGCGGGCTCCGTGCTGGTCATCGACGCGCTGCTCAAGACCCGCT
ACAGCCAGAAGATCGGCGACGACCTCAGCGTGAGCGTCTGGCTCAGCGACGGGATCAACTTCTTCATCTT
CATCCGCGTCCTCCTCATCCTCATGGCCAAGCTTCGGGCCCGCCAGATGCGCTACAGCGACTACAAGTTC
CGGCTGGCCAAGTCCACGCTGACCCTCATCCCCCTGCTGGGGGTCCACGAGGTGGTGTTCGCCTTCGTGA
CGGATGAGCATGCCCAGGGGACGCTGCGCTCTGCCAAGCTCTTCTTCGACCTCTTTCTCAGCTCCTTCCA
GGTGCAGTCAGAGCTGCTGCGGCGCTGGCAGCGCTGGCGCGTGGGCAAGTGGCTGCGGGAGGAGCGCCCC
CCCAGCAGGCACCCCGACCCGGGCCGGCCCGCAGGCGGCGCCCCCAGCGAGAAGCTGCTGCTTTCTGGGA
GCCGCGACGGGGCGGCCCAGGACCCCTCTGCAGACACCGGCCTGGTGGGCAGCCCCCCTGGGGTGGCTGC
CAGCCCCTTCGAGAGCCCCCAGGAGCCCCCCGGGGCCCCGGTGGGGGCCGGACTCAGGTGCTGA
>g.01465t.1 CDS=2-375	39S ribosomal protein L12, mitochondrial(MRPL12)[SwissProt]
ATGAGATGCAGCAGCCGTCGGATGGGGGAGGCCCTCGCCGGTGCACCCCTGGATAACGCCCCCAAAGAGT
ATCCCCCCAAGATCCAGCAGCTGGTCCAGGACATCGCCAGCCTCACACTCCTGGAGATCTCAGATCTCAA
CGAGCTCCTGAAGAAAACACTGAAGATCCAGGATGTTGGACTCATGCCGATGGGTGGCGCGATGCCCAGT
GCTGCCCCTGCCACAGCAGCCCCCGAGCCGACACATCCTGCAAACCCGTGTGTGCTGGCGGTGGGCTCCC
CTGCAGCCTCGTCGGGGCCTCCTCCTCGCCGAGATGTACAGGTCTCTGCCTGCATGGAGATTGTTTCTCA
TGGAGAGAAATTGGCAATGATCTGA
>g.01470t.1 CDS=2-2238	Hepatocyte growth factor-regulated tyrosine kinase substrate(Hrs)[SwissProt]
ATGCCGAACCTAGTTCGCGTCCCACTCTCCTATTCTCGCTCCAGAAAAGAAAAGAAGAAAGTGAATTGCA
AGCCCAAGAACCAGGATGAACAGGAAATCCCCTTCCGCCTCCGAGAGATTATGAGGAGCCGCCAGGAGAT
GAAAAATGCCACCAGTAACAGGAAGAGGAAGAGAGAAGCCCAGGTGGCCTTCAGAAAGACACTGGAGAAG
GAAGCCAAGGGAGTGGAGCCAGACATCGCGGTCCCCAAATTCAAGCAGAGGAAGTGGGAGTCTGACAAGG
CCTACGTCCAGCGAATGGAGCAGGAGGCCCAGCACGTGCTCTTCCTCAGCAAGAACCAGGTGGTCCGGCA
GCCTGAGGTGCAGGCGGCTCCCAAAAAGGAGAAGTCAGAGCGGAAGAAAGCATTCCAGCAACGGCGACTG
GATAAAATCCGGCAGAGGAGGGAGGAGAAGGCAGCAGAAAGGCTGGAGCAGGAGCTGCTCCGAGACAAAG
CGACCAGCCAGCTTCTGCTGGAGACCGACTGGGAGTCCATCCTCCAGATCTGTGACCTCATCCGCCAGGG
GGACACGCAAGCTAAATATGCCGTGAGTTCCATTAAAAAAAAAGTCAACGACAAGAATCCCCATGTGGCC
TTGTACGCTCTGGAGGTCATGGAGTCTGTAGTGAAGAACTGCGGCCAGACGGTGCACGACGAGGTGGCCA
ACAAGCAGACCATGGAGGAGCTGAAGGAGCTGCTGAAGAGCCTGGCATTTGCCGGAGCCTCCCTGCGGTT
GGTCAAGCTCCTGGGGCAGGAGGAAGATTCACGTGGTTACGGGGAGCTGGGCTCCCGGGGTGCCCTAGCT
TCTCCCAGGGCGAGGCAGGTGGAAGTAAACGTCCGAAACAAGATTCTGTATCTGATCCAGGCTTGGGCGC
ATGCTTTCCGGAACGAGCCCAAGTACAAGGTGGTCCAGGACACGTACCAGATCATGAAGGTGGAAGGACA
CGTCTTCCCAGAGTTCAAGGAGAGTGATGCCATGTTTGCTGCAGAAAGAGCCCCCGACTGGGTGGATGCT
GAGGAGTGCCACCGATGCAGGGTGCAGTTCGGGGTGGTGACCCGCAAGCACCACTGCCGGGCGTGTGGCC
AGATCTTCTGCGGCAAGTGCTCCTCCAAGTACTCCACCATCCCCAAGTTTGGCATCGAGAAGGAGGTGCG
CGTGTGTGAGCCCTGCTACGAGCAGCTGAACAAGAAAGCAGAAGGAAAGGCGTCATCCACGACAGAGCTG
CCACCAGAGTACCTGACCAGCCCCCTGTCCCAGCAATCCCAGAGACAGAAGTCCGCCTACGCGGCGGCCA
CAGCCACATACCCCAAGGCGGAGCCCGCGCCCGTGGCGTCGTCGGCGCCCCCTGCCAGCAGCCTGTACTC
CTCGCCGGTGACATCGTCGGCGCCTCTGGCTGAGGACATCGACCCAGAGCTCGCCCGCTACCTCAACCGG
AACTACTGGGAGAAGAAGCAGGAGGAGGCCCGGAAGAGCCCCACACCGTCTGCCCCTGCACCCCTGACGG
AGCCCGCCGCCCCGCCCGTGGAGGGACACGCAGTCCCGGCCAATGCGCTGGAGACTCCCCTCCCGGAGAC
AGACCCTCAGCCCATAGCTCCCTCCGGCGGCCCCTTTGGCGAGCAGTACCAGAACGGGGAGTCGGAGGAG
AGCCATGCGCAGTTTCTGAAGGCCCTACAGAACGCCGTCACCACCTTTGTCAACCGCATGAAGAGCAACC
ACGTGCGGGGCCGCAGCATCACCAACGACTCGGCCGTGCTGTCCCTCTTCCAGTCCATCAACAGCATGCA
CCCCCAGCTGCTGGAGCTGCTCAACCAGCTGGACGAGCGCAGGCTGTACTACGAGGGGCTGCAGGACAAG
CTGGCGCAGATCCGCGATGCCCGGGGAGCACTCAGCGCCCTGCGGGAGGAGCATCGAGAGAAGCTTCGCC
GGGCTGCCGAGGAAGCTGAGCGCCAGCGCCAGATCCAGCTGGCCCAGAAGCTGGAGATCATGCGGCAGAA
GAAGCAGGAGTACCTGGAGGTGCAGCGGCAGCTGGCCATCCAGCGTCTGCAGGAGCAGGAGAAGGAGCGG
CAGCTGCGCCTGGAGCAGCAGAAGCAGACCATCCAGATGCGGGCCCAGATGCCCGCCTTCTCCCTGCCCT
ATGCCCAGGCACGCACCCAGCCCCGTCCTACCCCTGCCCCCGACTCCAGCGATGGAGGAAGCCGCTGA
>g.01473t.1 CDS=2-252	Oxidoreductase-like domain-containing protein 1(OXLD1)[SwissProt]
ATGAGTGGCTGCCCCAACTGCGTGTGGGTGGAGTATGCAGATGCGCTGCTGCAGCACTACCAGGATGGTG
GGGAGCGCGCCCTGGCTGCCCTGGAGGAACACGTGGCTGACCAGAACCTCAAGGCCTTCCTCAGGTTTGG
GGACGACATCCCTGGAATGGAAGGCCTGGGGACAGACATCACGGTCATCTGCCCTTGGGAGGCCTTCAAC
CACCTGGAGCTGCACGAGCTGGCCCAGTACGGCATCATCTAG
>g.01478t.1 CDS=2-447	Tetraspanin-10(TSPAN10)[SwissProt]
ATGACTTCCTCTTCACCCGAGGACGGCCTGGAGTACACCCTGCGTGCGGCCGTCGCCCACTATCAGGATG
ACCCCGACCTGCACTTCCTCATCGACCAGGTACAGCGTGGGCTGCAGTGCTGTGGGGCRTCTTCCTACCA
GGACTGGACGAGGAACATGGAAGACGGGGCGGCCGTCAGCGACCCGTGTGGCCTCGGAGCTCTGGGCCTG
GACCAGGAGGCCGCTCAGAGGGTGGTGCATCTGCAGGGCTGTGGCCCCCCGTTGCGAGGGTGGCTCCGCA
GGAGCGTCCGGGCYGCCGGTGTCTATGTGGTCGCAGTCGTCGCAGTCCAGGGGGCCGAGCTCCTGTTGGC
CGCCCAGCTGCTGAGGGCCCTGGCGGTCCGCAAGGGGGGGCTGCAGAGCCCCAGAACCGCGGGGACGGGG
GCGCCCAGGGAGAGGCCCCCTGCCTAA
>g.01479t.1 CDS=2-3795	.
ATGCGACGTCAGCAGAGTCAGCGGCAGAGCCTCCCGGTACCACGAAGGGCTGAAGAGATAATTCGTGTCC
AGTCCCCAGACGGGGTGAAGCGGATCACAGCCACAAAGAGAGAAACAGCTGCAGCATTTTTGAAAAAGGT
CGCAAAGGAGTTTGGCTTCCAAAATAATGGCTTCTCMGTTTACATCAATAGAAACAAGACTGGAGAGATA
ACAGCATCGTCCACCAAATCCCTCAGTCTGCTCAAAATCCAGCACGGAGATCTGCTGTTCCTGTTTCCCT
CGAGCCTTGCTGGACCCTCCTCAGAAATGGAGACGTCGGCCCCGCCGGGGCTGAAGGCCTGCGGCGCTCC
CAACGTGGTGGAGGATGAGATCGACCAGTACCTCAGCAAGCAGGACGGGAAGATTTATAGAAGCCGCGAT
CCACAGCTGTGCCGACATGGGCCTCTGGGGAAATGTGTCCACTGTGTCCCACTAGAGCCGTTTGACGAGG
ACTACCTGAACCATCTCGAACCTCCTGTGAAGCACATGTCCTTCCACGCCTACATCCGAAAGCTGACCGG
GGGGGCCGACAAGGGGAAATTTGTTGCCCTGGAGAACATCAGTTGCAAGATTAAATCAGGGTGTGAGGGA
CACCTTCCGTGGCCTAACGGCATCTGTACTAAGTGCCAGCCAAGTGCCATCACTCTGAACAGACAGAAAT
ACAGACATGTGGACAATATCATGTTCGAGAATCACACGGTTGCCGATCGATTCCTTGACTTCTGGAGGAA
GACAGGGAACCAGCATTTTGGGTATTTATATGGACGGTATACAGAGCACAAAGACATTCCTCTTGGCATC
AGGGCCGAAGTAGCTGCCATTTATGAGCCGCCTCAGATCGGCACACAGAACAGCCTGGAGCTTCTGGAAG
ACCCAAAAGCTGAGGTGGTGGATGAAATTGCTGCCAAACTTGGCCTGAGGAAGGTTGGCTGGATATTTAC
AGACCTCGTCTCTGAAGACACCCGGAAGGGTACCGTCCGATACAGCCGGAATAAGGACACCTATTTTCTG
AGTTCGGAAGAATGTATCACTGCAGGAGACTTCCAGAATAAGCATCCCAACATATGTCGACTCTCTCCAG
ACGGACATTTTGGATCTAAGTTTGTCACTGCGGTGGCAACAGGTGGTCCCGACAACCAGGTCCACTTTGA
AGGGTACCAGGTCTCCAATCAGTGCATGGCATTGGTCCGTGACGAGTGCCTGCTGCCCTGCAAGGATGCC
CCTGAGCTCGGCTATGCCAAGGAGTCCAGCAGCGAGCAGTATGTGCCCGATGTGTTCTATAAGGACATAG
ACAAGTTTGGCAATGAGATCACCCAGCTTGCCCGGCCCCTGCCCGTGGAGTATCTGATCATAGATATCAC
AACAACTTTCCCCAAGGATCCAGTTTATACTTTTTCTATTTCGCAAAATCCATTTCCTATTGAAAACCGG
GATGTATTGGGTGAGACACAGGACAGCATCAGCTTGTTGCTGGAGGCAGTGAGGACCAGAAATGAGGAGC
TCGCCCAGACGTGGAAGAAGTCTGAGCAGTGGGCCACCATCGAGCAGCTGTGCAGCACAGTCGGAGTACA
GCTTCCGGGTCTCCACGAGTACGGTGCCGTCGGGGGCTCCACGCACGCCRCCACGGCTGCCATGTCCGTG
RGCCAAGGTGACGGGGAGGACAGGGACAGCGAGGACAGTGCGGACGGTGAGCCCCCTTGCACCGTGATCC
CCGTGGACCCGGAGGCCTGCGTCCTCCCCGACGCCACTCTGTGTGCTTTCACCGTGGTCGACAACATGCT
TGTCACCSTGGCACAAGGCCCTGCCCGGTGGAAGGTACAGCTGTTTGAGTGTCCCTGTCCAGGGGACGAC
GCCAGACCTGGAGGCCAAGTCGGCGAGGTGGAGTTGTCCACCTCCAGCCCCCTGGCTGGGACCCTTGGGG
AGCCCGCAGCCCCTCGCTCCCTGCCAGTGCTGTGCTGCGTGTCACCACCGGGTAGCAGCGCGCTGCACGG
CCACGTGCGGGGCTCCGGGGGCTTCGCAGGCTTCACGCTGGAACAGGCTCTCTTTGGGCTACTCTTTGGA
GTTGATGCCTCCCTCCTGGAATCACCTGTGATCGTCTGTGGCCTCCCTGATGGCCAGCTCTGCTGTGTGG
TCTTGAAGAATCTGGTCACCTCACGGTTGTCCCCCGGTGACCCAAAGGCCCTCGTCAAGATCCTCCATCA
CCTAGAGGAACCCGTTGTTTTCATTGGGGCCTTGAAGACCGAGTCATCAGCTGAGGACACACACCCTGAC
TGCCTCGTGGCACTTGGTCACCACGGCCGGATCCTGGCCATCAGGGCCAGCTGGGACGAGGCAGGGAATC
TGGTGCCAGACCTGCGGGAGTGCAGGCTCCCGGGGCCCGTGCTCTGTGCGGCCTGTGGCGCAGGTGGCCG
AGTGTACTATAGCACCCCCTCGGAGCTCTGTGTCGTGGACCTGGCTGCCGGAGGCGCCCCCTGGAAGCCC
GAGCAGCCTGACGGGGGCCCGGGAGACCTGCCATCTCCGCTGTGTCCCATAAGCTTAGGCATCTGCAGTG
TCGTCACCCTGTCTGTGTTGTCCGAGATGCCTGAAGGGGGCGCCAGGCTCCTGGCCCTGTCCACTGGGGG
CCGCCTCATGATCTGCAGCCTGGCCCTGAGCTCCGACGCGCCGTGTCCCGGCAGAGCCACCGTGGCCGAC
AGCGGCCAGAAGATTAAGGAGCTGCTGTGTGACATCGGCACCGTGTCTGAGAGGGTATCTTCCCTGAAGA
AGGCAGTCGACCAGCGGAACAAGGCCCTGACGTGCCTCAACGAAGCCATGAACGTGAGCTGCATCCTGCT
GGCCAGCCGGGAGGGCCCCAGGCCCATCTCCTGCACCACCAGCACGGCCTGGAGCCGCCTGCAGCTGCGG
GACGTGCTGACGGCCACCCTCCGGCTGCAGAATGACAGTGGCTTCCGTCTGGACCGGGGCTGGGCCTTGT
GTGTGCAGGTGCTGACCAGCTCGCAAGCCCCAGACCCAGACGTGGCTGACTCGGCCACCACCTACACCAT
CCCCGTGGACCAGCTGGGCCCTGGCGATCGGCGGGAAGTGACGCTGCCGCTGGGCCCTGGTGAGGATGGC
GCCCTGGACCTGCCCGTGACGGTGTCCTGCGCGCTGCACTACAGCCTCAGGGAGGTTGTGGGCGAGGCCC
TGGCCCCCTCAGAGTCTTTCAAGGATTCCTGTTTGGATGAGGGCCCCCCCGCCGTGCTGCCCGAGCAGGA
CGGCATCTGCCTGCCCCTGAGTGAGCACACCGTGGACTTGCTGCAGTGCCTGCGCTTCCCTGCCCTAGCC
GCACCCCACACGCAGGCTGCCAGCCTGCTGGGCCCCGCTTGCGACCCTGTGGACACCTTCTTGGGAACTC
TCCTTGGGCCGCGCGGCGAGCCAGCGGGACCTGCTTCCCTGCGGGCCAAGTTCCTGCCCCCGTCGGTGGC
CACGATCAAGGTGTCAGCAGAGCTGCTGAGGGCCGCCGTGGGGCCCAGTCATTCAGGCGCTGCTGCAGGA
GGTGCAGACCCTTCGGGACCGGCTGTGCACGGAGGACGAAGCCAGCTCCTGCACCACTGCCGAGAGGCTC
CTGCAAGTGTACAGGCAGCTGCGGAGTCCCAGCCTCCTTCTGGTGTGACGCCCGCGGGGCCCATCCGTCC
CACCACAGTGCCCACGTGGTCTTGGGGAGGAAAGCCCAGGACGCGAGCTGCTGCTGCCCGGCTCCTGACC
CTGGTGTCGCTGTGA
>g.01482t.1 CDS=2-1479	Protein singed(sn)[SwissProt]
ATGCCCACCAACGGGCTGCACCAGGTGCTGAAGATCCAGTTCGGCCTCGTCAACGACGCCGACCGCTACC
TGACCGCCGAGAGCTTCGGCTTCAAGGTCAACGCCTCGGCGCCCAGCCTCAAGAGGAAGCAGATGTGGGT
GCTGGAGCCGGACCCGGGCCAYGGCAGCGCCGTGCTGCTCCGCAGCAGCCACCTGGGCCGCTACCTGTCC
GCCGAGGAGGACGGGCGCGTGGCCTGCGAGGCCGAGCGGCCGGGCCGCGACTGCCGCTTCCTGGTCCTGC
CGCAGCCCGACGGGCGCTGGGTGCTGCGGTCCGAGCCGCACGGCCGCTTCTTCGGCGGCACCGAGGACCG
GCTGTCCTGCTTCGCCACGGCCATCTCCGCGGCCGAGCTGTGGACCGTGCACCTGGCCATCCACCCGCAG
GCGCACCTGCTGAGCGTGAGCCGCCGGCGCTACGTGCACCTGTGCCCGCGGGAGGACGAGATGGCGGCCG
ACAGCAACACCCCGTGGGGCGTGGACGCGCTCATCACCCTCATCTTCCAGAACCGCCAGTACTGCCTCAA
GTCCTGTGACAGCCGCTACCTGCGCAGCGACGGCCGCCTGGTGTGGGAGCCCGAGGCCAGTGCGCGCTAC
ACGCTCGAGTTCAAGGCGGGCAAACTGGCCTTCAAGGACTGCGACGGCCGCTACCTGGCGCCCGCGGGGC
CCGCCGGCTCGCTCAGGGCGGGGCGCAACACGCGGCCGGGCAAGGACGAGCTCTTCGACCTGGAGGAGAG
TCACCCGCAGGTGGTGCTGCTGGCCGCCAACCGCCGCTACGTGTCGGTGCGGCAAGGGGTCAACGTGTCA
GCCAACCAGGACGAAGAGCTGCACCATGAGACCTTCCTGATGCAGATTGACGGCGACACGGGGAAGTGCA
CCTTCTATTCCAGCACCGGAGGCTACTGGACCCTCGTCGCCCACGGGGGCATCCAGGCCACGGCCACGCA
GGTCTCTGCCAACACCATGTTTGAGGTGGAGTGGCGCGGCCGGCGGGTGGCCCTCAAGGCCAGTAACGGG
CGCTACGTGTGCATGAAGAAGAACGGACAGCTGGCGGCCGTCAGCGATTTTGTGGGTGAGGACGAGGAGT
TCATCCTCAAGCTCATCAACCGGCCCATCCTCGTGCTCCGGGGCCTCGATGGCTTCGTCTGCCACCGCCG
CGGCTCCAACCAGCTGGACACCAACCGCTCGGTCTACGACGTCTTCCACCTGAGCTTCAGCGACGGCGCC
TACCAGATCCGAGGCCGCGGCGGCGGGTTCTGGAACACGGGCAGCCACGGCAGCGTGCGCAGCGACGGCG
AGCGCCCCGAGGACTTCCTGTTCGAGTTCCGCGGCCGGGGCCGCCTGGCCATCCGCGCCCGGGGCGGCAA
GTACCTGCGCGGCGGCGCCTCGGGGCTGCTGCGGGCCGACGCCGACGCGCCCGCGGGGCTCGCGCTCTGG
GAGTACTGA
>g.01499t.1 CDS=2-882	Actin, cytoplasmic 2(ACTG1)[SwissProt]
ATGGAAGAGGAGATCGCCGCGCTCGTCATCGACAATGGCTCCGGCATGTGCAAGGYGGGCTTCGCCRGGG
ATGACGCCCCCCGAGCCGTGTTCCCGTCCATCKTCSGGCGACCCCGGCACCAGGGCGTGATGGTGGGCAT
GGGCCAGAAGGACTCCTACGTGGGCGACGAGGCCCAGAGCAAGCGGGGCATCCTGACCCTCAAGTACCCC
ATCGAGCACGGCATCGTCACCAACTGGGACGACATGGAGAAGATCTGGCACCACACCTTCTACAACGAGC
TGCGCGTGGCCCCCGAGGAGCACCCCGTGCTGCTGACCGAGGCCCCCCTGAACCCCAAGGCCAACCGTGA
GAAGATGACTCAGTCMGAGCGGGAGATCGTGCGTGACATCAAGGAGAAGCTCTGCTACRTCGCCCTGGAC
TTYGAGCAGGAGATGGCCACGGCCGCGTCCTCGTCCTCCCTGGAGAAGAGCTACGAGCTGCCCGAYGGGC
AGGTGATCACCATYGGCAAYGAGCGGTTCCGCTGCCCAGAGGCGCTCTTCCAGCCTTCCTTCCTGGGTAT
GGAGTCCTGYGGCATCCACGAGACCACCTTCAACTCCATCATGAAGTGTGAYGTGGACATCCGGAAGGAC
CTTTACGCCAACACGGTGCTGTCTGGCGGGACCACCATGTACCCCGGCATCGCCGACAGGATGCAGAAGG
AGATCACAGCCCTGGCCCCCAGCACGATGAAGATCAAGATCATTGCTCCTCCCGAACGCAAGTACTCTGT
GTGGATCGGAGGCTCCATCCTRGCCTCRCTGTCCACCTTCCAGCAGATGTGGATCAGCAAGCAGGAGTAC
GACGAGTYGGGCCCCTCCATCRTCCACCGCAAATGCTTCTAA
>g.01501t.1 CDS=2-543	.
ATGTCAGGCCCCAGACAGGCGCCCGGGGAGGAGGGGTGGCTTCTCCCCACGGATGTGAGGACGCAGTGCG
GCCCCCCACACCTGAGCCAGCAAACCACCCTGGTCAGCGTTTCTCTCCGTAGCCCTGAGTCCACCAACAT
GCTAAGCTTTGAGGAAGGAGATGGGGCTCGAGATGACATGGAAGTCCATCTGCTCGAAGCCAAGCAAGAC
AGGGATAGTTTCAGCCTCCACAAAAGAAAARGGGGGCTCTCTTCAAGGGAGGACGTCATCAACAACGTCA
ACAGACAGGCACTTGGGACGCGCATCTTCCAGGTGGAGAGAGAACCAGRGCTTCTATCCAGACGCACGGA
GCTGCGAACCAGGGAGACAAAGGAAAATCTGCAGGCGAGTGAGGGAAAGGATCCGAGTGGACGCCTCCCA
GAAGATGAAACCTCAGATGCTAACATCAGCCTAAATACCATTCGATTTAACGAATGGAAGCTTCTGGACG
GATGTGTCCTTGGAGAAGCATCTCGTACACCCGGGCACTCAGTGCACCCCTGA
>g.01537t.1 CDS=2-261	.
ATGCTAACTCCGGCTCTGCCGTTTGCCGTCACCTTAAAACTTACAAAGGGCCACTCGCCTGTAGAAATGA
AAGCGGACGCTGCTGAGGTGCATGAGGTCAAGAGTCAAGTCCTCTCCCCAGCCGGACGTCCGGATGTTCC
TGATGCTGGGGGGTCCTGCGCCTCTGGCCTCGCCCCGTTCCCTCGTCCCCTGCCCACAGGGCCCCTCACC
CGGAAGCCTAGGGGAGCGGGCCCCTGCCGTCAGGGCTGCCGGCCTGGGTAG
>g.01543t.1 CDS=2-2343	Trinucleotide repeat-containing gene 18 protein(TNRC18)[SwissProt]
ATGGAAGCCAACCAGAAGGCCAAGAAGAAGAAGGAGAGACAGGGCTTGCTAGGTAACCAGGAGGCCAGGG
CGGGCCAGGGTCAGCCTGGTGGGGGGGAGCCCAGCATCTGGGGCCCCTGTGACAGCCGCCCTCCCCCCGC
AGGGGCCTGCCGCCTTTCTAGCCCAGAGAGCGAGGTCAAGGTCAAGAGGCGCACGGTGAAGGCCAAGGTG
GGCACCAAGCTGGAGCGGGCCCCAGGGCGCAGGCCCCCAGGCGCACCAGGCAAAAAGAAAGCCAAGGGCA
AGGCCAAAGGCAGCCTGCGGGCAGAGCCGGGGGCCACCCCCAGCAGGGACGCCCTCTTCAGCCCTGCCCG
GGCCTTCACCTGCCGCGAGGAGGGCAGCAAGTTGGCCAGCGAGCGCCTCAAGAGAGCCACACGCAAGAGC
ACAATCCTCCAGCCGGGCCTGAGGCGGAAGAATGGGGCCCTGTCCATCGCCCTGTCGCCGCGCAATGCCA
AGGCCATCCTGGGGAAAGGCAGGAAGGTGGGCAAGGTGAAAAGCAAGGCCGTTGGCAAGCAGGGCAAGGG
CCGGGCAGTGAGTCGGCTGCTGGAGAGCTTTGCTGTGGAGGACGACTTTGCATTTGACGACAACGGCAGC
TTTGAGGAGGAGGAGGAGGAGGAGGAAGAGGAGGAGGAGGAGGAGGCGGAGGAGGAGCCGGCCGCGGCCA
GCGGTCCTCTGAGCGCCGAGCAGAGCGCCGCCCTGGCGCGTTCGTGCACCATCCACAAGGAGGACCTGCA
GGACGGGCTCCCCGTGCTCATTCCCAAGGAGGACAGTCTGCTGTACGCGGGCAGCGTCAGGACCCTGCAG
CCCCCCGACATCTACAGCATCGTCATCGAGGGCGAGAGAGGCAACCGGCAGAGGATCTACTCGCTGGAGC
AGCTGCTGCAGGAGGCGGTTCTGGATGTCCGGCCGCAGTCCAGCCGCTACCTTCCGCCGGGCACGAGGGT
CTGCGCCTACTGGAGCCAGAAGTCCCGTTGTCTGTATCCGGGCAACGTGGTCCGAGGCGCCTGCAGTGAC
GAGGAAGAGGACCTGGACTCTGTGGTGGTGGAGTTTGATGATGGGGACACCGGCCACATCGCCGTCTCCA
ACATCAGGCTGCTGCCTCCAGACTTCAAAATCCAGTGTGAGCCCCGGGGCGCCAGGAACAAGAACTGCAA
GGCGCTGCTCGTGGGCGACAAGGACCCCGGGCCCAAGCTGGGACGGCCCCTGGCCAGCCCGAGCTACGCG
CACCCGGCCCTCGTGGGCAAGGACAGGAAGGGGCGCGCGCCGGTGCACCCGCTGCCCATGGGGCTGGCGC
TGCGCAAGTTCGCGGGCCAGGCCGAGTTCCCGCTGCCTTGCGACAGCGACTGTCACAGCTCCTACTCGGA
CGATGAGGAGGACGGGCCCGGGCTGGCCCCCGGCGTGCCCTCCCGCTTCCTCGCCCGCCTGTCCGTGTCG
TCGTCGTCCTCGGGCTCCTCCACGTCCTCCTCCTCGGGCTCCCTGTCCACCTCCAGCCTCTGCTCCTCGG
ACGACGAGGGCTCCTCCTACAGCTCGGACGACGAGGACCCGGCCCTGCTGCTGCAGACCTGCCTCACCCA
CCCGGTGCCCGCGCTCCTGGCGCAGCCCGAGGCCCTGCGCTCCAAGGGGGGCGGGCCCCACGCGCACGCG
CAGCGCTGCTTCCTGTCCAGGGCCGCGGTGGGCGGCGGGGGCGCGGGCGCGGGCGCGGGCGGCGGCAAGT
CCAAGCTCAAGCGCAAGGAGGCCCTGAGCTTCTCCAAAGCCAAAGAGCTTTCCCGGAGGCAGCGGCTGCC
CTCCGTGGAAAACCGGCCAAAGATCTCAGCCTTCCTGCCCGCCCGGCAGCTCTGGAAGTGGTCGGGGAAC
CCCACGCAGCGGCGGGGCATGAAGGGGAAAGCCAGGAAGCTGTTCTACAAGGCCATCGTCCGGGGCAAGG
AGACGCTGCGCATCGGCGACTGTGCCGTCTTCCTGTCGGCCGGGCGGCCCAACCTGCCGTACATCGGCCG
CATCGAGAGCATGTGGGAGTCCTGGGCCAGCAACATGGTGGTGAAGGTCAAGTGGTTCTATCACCCTGAG
GAGACCAAGCTGGGAAAGAGGCAGAGCGACGGGAAGAACGCGCTGTACCAGTCCTGCCACGAGGACGAGA
ACGACGTGCAGACCATCTCCCACAAGTGCCAGGTGGTGGGGCGGGAGCAGTACGAGCAGATGACGCGGAG
CCGCAAGTGCCAGGACCGGCGGGACCTCTACTACCTGGCGGGCACCTATGACCCCACCACGGGGCGCCTG
GTGGCGGCGGACGGCGCGCCCATCCTGTGCTGA
>g.01545t.1 CDS=2-1968	BAH and coiled-coil domain-containing protein 1(BAHCC1)[SwissProt]
ATGCTAGAGTTCTGGGGACGGGCGGTGGTGGGGTCGCACGGCCGGACGGTGCGCGTGACGTCGCAGCTGC
ACGCGGGCCCCGACGGGCTGTGCCCGCTGCAGGACAAAGTCCCCCGGGACCTGAAGGCCAGCGGGCCCAC
CTTCGTGCCTTCCGTGGGACACCTGGCCGACAAGAGCCGCCCCTTCCAGGCCGCCGAGGCGTGCGCCGTG
GCGGGTGAGGGCGCGGACCGGCACCTGGATGCGGCCCTGGCCCCCGAGCACGCCGTGCCCTACGGGGTCT
CCTATGCCCACCTGAAGGCCGAGGGCAAGGGCGAGCGGCGGCCTGGGGGCTTCGAGGCCGCCCTCAACCC
CCGGCTGAAGGGCCTGGAGTATCTCAACAGCTCGGGCCCCGAGACCTCCTTCTCCGGGCTCCCCAAAGGC
GGTCTGGACAAAAGCGGCTACTTCGAGCTGCCCGGCCACTCGCAGGACTGTGCCCGGCCGAGTCACCAGG
ACCCGCTGGGTGGGAAGGTCACCCAGGCCTGCTGCACTTTAGATAAAACCGCCAGCAAGGAGACCCCCTC
GGGTCCCCCTGGGGCGCAGAAGGTGGCCCGAATCCGGCATCAGCAGCACTTGGTGACCCCCGAGGTGGAG
CCGGGGGGCGGCGGGGCTGAAGCCAAGCGCAAGTCCCTGGAGCTGGCGTCTCTGGGCTACGGCGGGCCCC
ACCTGCCCCCATGGAGCATCCAGTCGGGCCAGGGCACCGCCATGGCCATTGGCGAGGAGCGCAAGGGTGG
CGCCTACCTGGACCCCTTTAGCGGCAGCCTGCAGCAGGCCACCCTCCTGCCGCAGGACCTGCCCGCGCCC
CCCGATGAGGTCTCGGCCATGAAGAACCTGCTCAAGTACAGCAACCAGGCCCTGGTCGTTGGGCAGAAGG
CGCCCTTCGTGGGGCTGGGCAGCCTCAAGGCCAGCTGTGCCCAGCAGGATATGAAGTTCCCAGCCTCCAA
GGGCCCAGCCCAGGTCCCCAGTGAGGCAGAGAGGCCCGACTGCGCCCGAAGCCGGGAGCATGACACCCCG
CACAGTGACGCAGAAGTGAGGCAGCCGCCCGTGGGCATCGCGGTGGCCTTGTCCCGGCAGAAGGACCCGG
TGAGCCGGCCGGAGACAGCCTATGGCACCAACGCCGGACGCCAGGGCCGTGCAGCCCCTGCCTTCAAAGC
TGACGTCATGGACCAGGCCTCGCTGTGGCCCCCCATGTATGGGGGCCGGGGCCCCGCCTCCCACGTGCAG
CACCCAGGCCAGCTCCCCGTGTACTCCCGGTCCCAGCTCCTGCGGCAGCAAGAGCTCTATGCCCTGCAGC
AGAAGCAGCAGCAGCAGCAGCAGCAGCAGCAGCAGCAGCGGGCAGGCCCCGTCCAGGTCTGCCCCCTGAA
GGCCGCCATCGACCGGCTGGACACCCAGGAGGTGGAGATGCGCGTGCGGCTGGCGGAACTGCAGCGGCGC
TACAAGGAGAAGCAGCGCGAGCTGGCGCGCCTGCARCGCAGGCATGACCACGAGTACGGCCCGCCAGGCG
CRGGGGCGGTGAGGTCCAGCCTGAGCCTGCTATGTGCTGAGCTGCGTGGAGGCGACGAGCCCACGAAGAA
GCGGAGCCGACTAGAGCCCGGCGTCTATGTGGGCCTGCAGCCAGCCTCTGCGGAAAAGGTTCGGTGCAAG
AAGAACGGCGGCCAGGGCGAGCTGGCATCCGCCGTGGCCCACAAGGTGGCCCAGCTGAAGCCGAAGATCA
AGAGCAAGGGGCTGCCTGCTGGCCTCAGTCCCTTCAGGCGGAAGGAGGCCGCCCCCGGGGGACGCATCCG
GAAGAAGCTGTCGCGAGCCAAGAGTCCCAAGGTGCCCGGGGCGGCCCGGCACGCACAGCCCGGCGACAGC
GGCAGCAGGGACTCCCCCAAGTTCCCGGCCCAGTCGGCAGTGGCCACGGCACAGGACGCAGGCAAGTCAC
GGGTCTGA
>g.01696t.1 CDS=2-372	Putative sodium-coupled neutral amino acid transporter 10(SLC38A10)[SwissProt]
ATGACCGCGGCCGCCGCCTCCAACTGGGGGCTCATCACGAACATAGTGAACAGCATCGTGGGGGTCAGCG
TGCTCACCATGCCCTTCTGCTTCAAACAGTGTGGCATCGTCCTGGGGGCCCTGCTCTTGGTTTTCTGCTC
TTGGATGACACACCAGTCCTGCATGTTCCTGGTGAAATCCGCCAGCCTGAGCAAACGGAGGACCTACGCA
GGCCTGGCCCTGCACGCATACGGAAAGATGGGGAAGATGCTGGTGGAGACCAGGTATGTGGTGCCGCTCG
CCGGCCTCACCCCCTTCCTCACCTGCCCCGAGGAGGAACCTGAGCGCCGTTCTACACCCACCCACACGTC
TCGGACATGGACTGCTGTATGA
>g.01698t.1 CDS=2-1665	Putative sodium-coupled neutral amino acid transporter 10(SLC38A10)[SwissProt]
ATGATCGGGCTGATGCTGGGGACCTGCATGGCCTTCTACGTTGTGATTGGTGACCTGGGGTCCAACTTCT
TTGCTCGGCTCTTTGGGTTTCAGGTGACCGGCACCTTCCGTGTGTTCCTGGTCATCGTGGTGTCCCTGTG
CATCGTGCTCCCGCTCAGCCTGCAGAGGAACATGATGGCCTCCATCCAGTCCTTCAGCGCCATGGCCCTC
ATGTTCTACACCGTGTTCATGTTTGTGATCGTGCTCTCTTCCCTCAAGCATGGCCTGTTCGGGGGGCAGT
GGCTGCAGCGGATCCGCTATGTGCGCTGGGATGGTGTCTTTCGCTGCATCCCCATCTTTGGCATGTCCTT
CGCCTGCCAGTCCCAGGTTCTGCCCACCTACGACAGCCTGGATGAGCCGTCGGTGAAAACCATGAGCTCC
ATATTTGCCTCCTCCCTCAACGTGGTCACCACCTTCTATGTCATGGTAGGCTTCTTCGGCTACGTGAGCT
TCACTGAGGCCACTGCGGGCAACGTGCTGATGCACTTTCCCTCCAACCTGGTGACTGAGATGATGCGAGT
GGGCTTCATGATGTCGGTGGCCGTGGGCTTCCCCATGATGATCCTGCCGTGTCGACAGGCCTTGAACACG
CTGCTTTTTGAGCAGCAGCAAAAAGATGGGACCTTTGCTGCCGGAGGCTACATGCCCCCCCTCCGGTTTA
AAGCGCTCACCCTCTCAGTTGTGTTTGGAACCATGGTGGGTGGAATCATGATCCCTAACGTGGAGACCAT
CCTGGGCCTCACGGGCGCGACGATGGGGAGCCTCATTTGCTTCATCTGTCCAGCTCTGATCTATAAGAAA
ATCCACAAGAACTCCCTTTCCTCCCAGGTGGTGCTCTGGGTTGGCCTGGGCATCCTGATGGTCAGCACAC
ACACCACCCTGTCCGTGAGCGAAGAGGCCCCGGTGGACTTGGCCAAGGAAGCCCTGGCCGGCCGGCTTGA
AGAGGCTGAGGGCGTCATAAAGGCAGAGGCAGCGCGACTCCCAGGCCAGAATCCAGTGGTGGACGTGGCC
GAGGACGGCCGAGACAAGCCGAAGCTGCCCAATGACAAAGATGAGATGGAGCAGGCCCAGATTAAGGGCC
CCGTGAACGTGCCCCAGAGGGAAGGCACCAAGGAGAAGCAGGAGCAGGCRCAGCTGGACCGCCCGGGCCA
AGGTGTGGCGGTACCTGTGGGCGAGGCCCACCGCCACGAGCCCCCTGTCCCTCACGACAAGGTGGTGGTG
GACGAAGGTCAAGACCAAGACCAACCGGAGGAGAGTGAGCGTCCGTCCAAGCACGTGGATGAAAAGGCTT
TGGGGGGCAAGGCGCAGRTGGTACCTCCTCCRCCAGAGTCAGAGAGAGACCGACCCAGACAGGACCAGGT
CTTGGAGGTAGCAGGAGGTCTCCCTGAAGATCCCCAGAACATTCCAGAAGGAAATGAAGCGGGCCGGGCG
GAGCTGCTGGACCACGCCGTCCTGTTGCAGGTGATCAAAGAGCAGCAGGTCCAGCAGAAGCGGCTGTTGG
ACCAGCAGGAGAAGCTGCTGGCGGTGATTGAGGAGCAGCACAAGGAGATCCATCAGCAGAGGCAGGACGG
CGAGGACGGCAAGTCAGGGCCGGGTCGGGGAAGGCGGCTGTCACTGGATGTGTGA
>g.01702t.1 CDS=2-2703	Centrosomal protein of 131 kDa(Cep131)[SwissProt]
ATGATGGCGGCCACGCCGGCGCTGCGGGACCGGCTGAGCTTCCTGCACCGGGTGCTGAAGATCCTGCTCC
ACCTGTGTGGCCACGGCTCCTCGTCTTCCGTGCTCATCCTCAAGCGCAACCCCGCCTTCATCCAGGAGGC
CGCAGCGTTCTCAGGGCCCCCGGATCCTCTCCACGGGAACAGCTTGTACCAGAAGGTGCGGGCGGCCGCC
CAGGAGAGCGGTGACCGGAGCAAGGCCTTGGACTCTGGCAGTCGGTCGGGCAGTGACAGCCCCTCTGCGG
CCAGCCAGGCGCCCAGCGACCTGGCGGAGCGGGTTGAAGCTGTGAGCCTGAGTGACTGCCAGCAGGAGCA
GAACCTGGTGCAGACCGTGACGTGTGGGCCACATGCCTTTCTGAGCCGAGAGGAGGCACAGCGCTTCATC
AAAGAGTGTGGATTGCTCAACTGTGAGGCTGTGCTGGAGCTGCTGACACGCCACCTGGACGGGCCCAGCG
AGTGTGCGCAGATGGTGAGGCCCTGCCTGGCCCGCTCCGCCCCCATGAAGGGCTCCCGCGCCGCCGGCCG
GCCCGCCAGCACCCCCGAGGGCAGCTCAGAAGGCGTGGACCTCAGCCTGACGGGCCTGCCCCCGCCGGTG
TCCTGGCGCCCCAACAGCGCCTCCGCCGCCAAGCCCATCGCCCGCTCCTTCTCCGTGGTCGCCGGCAGTG
AGCCAAGGAGGAAGGCGCCGGAGGGGCCCGGGGGTTCCCGAACCATCAACAACCTCCGCAGATCCAACAG
CACCACGCAGGTCCACCAGCCGCCGGCTAGCCAGGCCTGGACCGGCCCCCCCAGGCCGGCCGAGAGCCCC
CACGTCCTGACGCTCTCCGAGGGCAGCCCCGGTGGGAAGAAGAGGGCGGCTGGTCTGAGCAAAACTCCCA
GCGAGAAGGCAGCCACGTGGAACGTCCTGGATGACCAGCCCAGGGCCTTCGCCTCGCCGCCCGACTCCCG
GAGCCCTAGCACCGTCGGCGCGCCCGTGGGCCCCCGGAGGAGAGAGTGCACCGTACCCCTGGCCCCGAGC
TTCACTGCCAACAACAGGAGCAATAAGGGCACCGTGGGCAACTGCGTCACCACCATGGTGCACAACCACT
ACACCCCCCCGGAGAGGGCGCCGCCCCCCAAGAGCTCCAACCACACAGCTCCTTCCCTCAAGTTTATCCA
CCAGGTGAACCGGGCAGCTGTCACCATCCAGCGATGGTACCGCCACCAGGTGCAGCAGCGCCAAGCCAGA
GCTGCCCGCCTAGAGCGCCTGCCAGCATCCAACCAAGAGGAGCAGCGGCGGCAGCTGGGAGGGGATAGCC
TCCTGGACCAGCACCAGAAGAAGGAGGCGGCCAGGAGGAAGGCCCGGGAGGAGAAGGCACGCCAGGCCAG
GCGAGCGGCCATCCAGGATGCCAGCGCCCAGGGCGTGCCTGGTGAGGATCTGGAGGTGGGGGACCCTGCC
CGGAGCAGGGCCAAGTCCAGGGCGACGCTGGACGAGCTGCTAGACACACTGAAGCTGCTGGAAGAAGAGC
CCGAGCCGCTGCCCCGTCCCAGGGCCTACCGCAAGGACAAGTACTCCTGGACGGATGAGGAGGACGATGC
CAGCAACCTGACAGCTGACAACCTGGAGAGATTTGGGAAGCTCAGCACGTGCGACGGTCCCTCCGAAGAC
GGGACCCTGCTCTCTGAGGCCAAGCTGCAGAGTATCATGAGCTTTCTGCACGAGATGGAGATGGAGCAGT
CGGGGCAGGACCGGCCGGCCTCGGCCCCCCAGGGGCTGGCGCTGGAGGACGGGCGCCCGGAGCCCGGGTC
CACGGTGAGCACATCTGTGATGCGGCTGAAACTGGAGGTGGAGGAGAAGAAGCAGGCGGTGGGGCTGCTG
CAGAGAGCGCTGGTGCAGCAGCGGGACCTCACCGTCCGGCGGGTCAAGGAGACCGAGAAGGAGCTGGGCC
GGCAGCTGCGGCAGCAGAGGGACCACTACGAGGCCACCATCCAGCGGCACCTGTCCTTCATCGACCAGTT
GATTGAGGACAAGAAGGCCCTGGCGGAGAGGTGTGAGGCCGTGGTGGCCGAGCTGAAGCAGAGAGACCAG
AGGCGCAAGGACAGGGAGGCCCAGGTGCAGGAGCAGCATGAGCTGGAGATCAAGAAACTCAAGGAACTGA
TGAGTGCCACCGAGAAAGTCCGCAGGGAGAAGTGGATCAACGAGAAAACCCGAAAAATCAAGGAGATTAC
AGTCCGAGGCCTGGAGCCCGAGATCCAGAAGCTGATCGCCAGGCACAAGCAGGAGGTGAAGAAGCTCAAG
AGCCTGCACGAGGCGGAGCTGCTGCAGGCGGACGCGCGGGCGGCCCAGCGCTGCGCCCGCCAGGTGGAGG
AGCTTCGGGAGCAGCTGGAGCGCGAGAAGGAGGCGCTGGGCCAGCAGGAGCGGGAGCGCGCGCAGCAGCG
CGTGCAGCGCCTCCGGGACAAGTACGACGCGGAGCTCTCGGAGCTGGAGCAGTCGGAGCGGAAGCTGCAG
GAACGGTGCACGGAGCTCAAGGGGCGGCTCGGGGAGGCGGAGGGCGAGGGCCTGCGGCTGCAGGGCCTGC
TGCGGCACAAGGAGAAGGAGCTGGCCCGCGTGACGGCGGCCGCGGTGAAGCGGGCCGACCACCTGGAAGA
GCTGTTGGAGCAGCGCAAGTGGCCGTTACCGAGCGCCAAGTGA
>g.01709t.1 CDS=2-438	Calcium-dependent protein kinase 19(CPK19)[SwissProt]
ATGGACGAGGAATTCTCCTCTCAGATGAAGAAGATGGCCTTGGCTATGGGCACGTCCCTGTCGGACAAGG
ACATAGAGCTGCTGCCCACGGACATGAGGCATCACGGCTCCTTCAACTACCTCAAGTTCCTGGAGCACAT
GCAGAAGTTCCAGGCCACGGGCCAGCTGGACAGCGCCATCCGCCAGGCCTTCCAGACCCTGGACAAGGAC
AAGAGCGGCTTCATTGAGTGGAACGAGATCAAGTACATCCTGTCCACCATTCCCAGCAGTGGGCCCACCG
CCCCGCTGACGGACGAGGAGGCCGAGGCCATGATCCAGGTGGCCGACACGGACGGCGACGGGAGGATTGA
CTTCGAAGGCCCCGATTCCAGCCATGCTGCTCCCTTTGCATGGCTGTTCCGGCCTGGCATGCTCTTCTCT
AGATTCACATCTGCATGA
>g.01724t.1 CDS=2-2820	Serine/threonine-protein kinase LMTK1(AATK)[SwissProt]
ATGTCGTCGTCCTTCTTCAACCCCAGCTTCGCCTTCAGCTCGCACTTCGACCCCGACGGCGCCCCCCTCA
GCGAGCTCTCCTGGTCGTCCTCCCTGGCTGTGGTGGCCGTGTCCTTCTCTGGGCTCTTCACTGTCATCGC
CCTCATGCTGGCCTGTCTGTGTTGTAAGAAGGGCGGCATCGGGTTCAAGGGGGACCTCAAGGGGTATCTG
CGGAGCTGCCGGGTGGCAGAGTCCATGGCACCTGACCCCCTGACCTTGCAGCGCATGGCCTGTGAGGTGG
CCTGTGGGGTCCTACACCTGCATCGCAACAACTACGTGCACAGCGACCTGGCCCTGAGGAACTGCCTGCT
TGCGGCCGACCTGACGGTGAAGATCGGCGACTATGGCCTGTCCCACGGCAAATACAGAGAGGACTACTTC
GTGACCGCCGACCAGCTGTGGGTGCCGCTGCGCTGGATCGCACCCGAGCTGGTGGACGAGGTTCACTGCA
ACCTGCTGGTGGTGGACCAGACCAAGGCCAGCAACGTGTGGTCCCTGGGCGTGACCATCTGGGAGCTCTT
CGAGCTGGGCGCGCAGCCCTACCCGCACCACTCGGACCGGCAGGTGCTGGCTTACGCTGTCCGGGAGCAG
CAGCTCAAGCTTCCCAAGCCCCAGCTGCAGCTGACTCTGTCTGACCGCTGGTACGAGGTGATGCAGTTCT
GTTGGCTGCAGCCTGAGCAGCGGCCCACGGCCGAGGAGGTGCACCTGCTGCTGTCGTACCTCTGCGCCAA
GGGCGCCACTGAGGCGGAGGAGGAGTTTGAGCGGCGCTGGCGCTCCCTGCGGCCGGGTGGGGGTGGCGGG
GGCCCCGGGCTGGCCGGCCTGGCTCTGGGGGGCGCGGGCGAGCTCGCGGCCGCCTCGTCCTTCCCGCTGC
TGGAACAGTTCGCGGGCGACGGCTTCCACGCRGATGGGGATGATGTGCTGACCGTGACGGAGACCAGCCG
CGGCCTCAACTTCGAGTACAAGTGGGAAGCGGGCCGCGGCGCCGAGGCCTTCCCCCCGCCCGGGGGTGCA
GGGAGCCCCGGCCGCGCCGCGTGCCTGCAGGAGCTCTGTGCCCCTGACGGTGCGCCCCCCGGCGTGGTGC
CCGTGCTCAGTGCGCACAGCCCCTCGGTGGGTAGCGAGTACTTCATCCGGCTGGAGGAACCCACACCCGC
CGCCGGCCACGAGCCTGACTGCGCCGGCTGCACCCCCAGCCCCCACGCCGCGGACCTGCTCCCCGACACT
GGTGACCAGGACAATGACTCGGAGGGCAGCACTGCCGCCTCGTTGGCCATGGAGCCGCTGTTGGGCCACG
AGCCGCCCGCCGAGGGGTCCTGGGGCCGCTGTGACTACTACGGGCGGGAGAGCCATGCCCGAGACCCGCC
CTGCCCGCTGGGCTCGCCGTCACCGGGGGCCCTCGGCTGGGAGACTGCCCCTGAGGTAGCCCCGAGCCCA
GAGAGCCGCACTGGTTCCCCTGGGCTGGAGGCGCCAGTCAGCGAGGATGAGCACACAACAGAGGCCACTT
CCGGCGTCTTCACAGACTTGTCCAGCGATGGCCCGCCCGCGAGGAAGCCGGACGTGCCGCCGGCCTTCCG
CTCCCTGCAGAAGCAGGTGGGGACCCCCAACTCCGTAGACTCCCTGGATATTCCATCTTCTGCCAGCGAC
GGCGGTGGCTGCGAGGTCTTCAGCCCGTCGGTCACCGGCACTCCCGGCGGGCAGCCCCGAGCCCTGGACA
GTGGCTATGACACGGAGAACTATGAGTCCCCGGAGTTCGTGCTCAAGGAGGCACACGAGCCGTGTGAGCC
CGAGACCTTTGGGGAGCTGGTCTCCGAGGGTGAGAGCCCGGGGCCCGAGACTCAGCTCCCCGCCTCCCTC
GGCGGCCTTGGGGAGAAGAACCCCTACCGTGACTCAGCCTACTTTTCGGACCTCGACACAGATCCCGAGG
CCACCTCCGGCCCCCCGGAGAAGGGAGGAGGTGCCCTGGCCTCCAGGCTACAGCTGGATCTGGAGAGCCC
TGGGCTGCAGTCTGCACAGCCCTCGCCTGAGTCTGGGGTGCCCGGGGGGACACAGGGCCCTGGCCCCAGG
GAGGTGCCGCCCCTGCGACTGCTGCCGCTGGAGGATGCGTGTCCGGAGCCGAGCACCTGCCCAGAGAGCC
CCAGACTGGAGCCTCCCTGGGCTCCGGGGCTCAGCCCCGGGCGCCCCAAAGTTTTCCAGCTGACCCCAGT
CCCGCTGAGCTCCGAGAGCCCCCGCCCTGACCTCCAGGAGGCCCAGCAGGGACGGACGGGGGGCCCCGGC
GCCCCCAGGACCCCGCTCTGCTTGGCCTTGCCCGCACTGCCCGCGGCCGCGGAGGGCCGGCCGGAGGAGG
AGGAGGAGGACAGCGAGGACAGCGACGAGTCCGACGAGGAGCTGCGCTGCTACAGCATCCAGGAGCCCAG
CGAGGACAGCGAGGAGGAGGCGCCCCCGGTGCCCGTGGTGGTGGCCGAGAGCCAGGGCGCGCGCAAGCTG
CGCAGTCTGCTCAAGATGCCCAGCCTGCTGTCCGAGGCCTTCTGCGAGGACCTGGAGCGCAAGAAGAAAG
CCGTGTCCTTCTTCGACGACGTCACCGTCTACCTCTTCGACCAGACCGGCCGCAGCTCAGATGCTCGGCA
GGTAGCGGCCACCTCCGGCTCCCAAGGCCAGGTGTGCTGTGACAGTGACGTCTGCCCCAGGCCCTGCCAC
CGTGACTCGACTCTGGCTCCAGAAGGCGGCTCCGGGCCCTTGGCTGTCCCCAGCCGGGTCAAGGCAAGGG
GTGTCTGGGGGCCGCACTAG
>g.01893t.1 CDS=2-1857	Protein raptor homolog(raptor)[SwissProt]
ATGGAGGCCGAGATGCTGCAGGCGCCCCTCCTGGGGCTCGGGGAGGAGGACGAGGCCGACCTCACCGACT
GGAACCTGCCCTTGGCCTTTATGAAAAAGCGGCACTGTGAGAAGATCGAAGGCTCCAAGTCCTTAGCCCA
GAGCTGGAGGATGAAGGATCGGTCGTGCAAGGACAAGGTGCTGGTGGAGTGTGGCCGGGTAGGTCGGGAC
ACATTTGTGTGTAGAGCTTGCTCTCTTACTCTTGATAGTGATGATTTGAGCCTATTCTCACTGCTCACAG
CAGTTTCTGATGATGAGTGTGACATCGATGCAAGTGGCTGTTTGATGTCGCAGCAGGAAGTGCATCAGCG
TTTTCAAGCACTGTCCTCCATTCCTGCTCCAGTGCGCTGCAGGCTGGCTGTGGCTCTTGTTCCATCGTCC
AGCAGTAAGGAGATGCCAGCACCAATTTTAGATCCAAAGTACTGTGAGATCAAGATGAAGACGGTCAGTG
TTGCCTTAGTTTTGTGCCTGAATGTCGGCGTGGACCCTCCAGATGTGGTGAAGACCACCCCCTGTGCACG
TTTGGAGTGCTGGATCGGGCACGCCTACGAGCTGGTGCTGAGCAGTGTGGTTCCTGGACTGGCCTTTTAT
CTTTTTACACAGGAAACCATTTCCATTCTCTTAAGCGTAGATTCCAGCCATAACACTGACCGTGTGGGTG
CCGCAGATCCTCTGTCGATGGGGCCTCAGAAAGCTCTGGAAACCATCGGTGCGAATTTGCAGAAGCAGTA
CGAGAACTGGCAGCCGAGGGGGTGTCCCCCCCACCGCACCGTGCGAAGGCCACCTGCAAACATCACGTTA
TCCGTAACTCCTCGGCGCGTCGCTCTCCGGAACCGGGACTTCTGCGGACGAGTGCTGTCCTATGTGGTCC
CCCCCCCCCCACTGTTTAATATGCAGAATTCCAGATGGCAGAGTGGAAAGAGCCACTATGAACAGGCCCG
GTACAAGCAGAGCCTTGATCCCACTGTGGACGAAGTAAAGAAGCTTTGTACGTCCTTACGCCGAAATGCC
AAGGAGGAGCGGGTTCTCTTCCACTACAACGGCCACGGGGTGCCCAGGCCCACCGTGAATGGGGAGATCT
GGGTCTTCAACAAGAACTACACTCAGTACATCCCTCTGTCTATATATGACCTGCAGACGTGGATGGGCAG
CCCATCGATCTTCGTCTACGACTGCTCCAATGCCGGCTTGATCGTCAAGTCCTTCAAACAGTTTGCCCTG
CAGAGGGAGCAGGAGCTTGAGGTCGCTGCCATTAACCCAAACCACCCACTCGCGCAGATGCCCCTGCCTC
CGTCCATGAAGAACTGCATTCAGCTGGCGGCCTGTGAGGCCAACGAGCTCCTGCCCATGATCCCCGACCT
CCCGGCCGACCTGTTCACGTCGTGCCTCACCACCCCCATCAAAATCGCCCTGCGCTGGAGCGCTCATGTG
GCGCTAATTGGGAAAAATCTCAAGTGTCAGAAGGGCTTTCATCCTGTTGGTGTTGGAGGACACCAGGACA
TCCTAGAAACCGGGGGCTCTGGGACCCTGACGACCATTCTGGTCCCGTCTGTCCCTGTTTGCAAGCGCAT
GTCCGTGATGCCCAGTGTCCTGAAAGACTACCGTGGGGTGTCTGTGTCCTCCTGCCCTCGTCTCGGGGGT
GACCGGCGAGACCGTGGCTCAGCGCTTCTGCTGCCTGCGTGTGACCTTTATAATGTTGACTGCACAATGC
TCGTCACCTACGAGTGCTTCCCATATGGCTTCACGTGTGTGTTTGCTAATAGGCCGAGGCCCAGTCAGAG
CCGACACGATGCGCAAACGTGGCTGCGTTACCGATAA
>g.01940t.1 CDS=2-1242	Neuronal pentraxin-2(NPTX2)[SwissProt]
ATGCCGGGCCCCCGCGCCGCGCGCACCTGTGCGCTGCTCGCCCTTTGCCTCCTGGGCAGCGCGGCCCAGG
ATTTCGGGCCGACGCGCTTCATCTGCACCTCGGTGCCCGTGGACGCCGACATGTGCGCCGCGTCCGTGGC
CGCCGGCGGCGCCGAGGAGCTCCGGAGCAGCGTGCTGCAGCTCCGCGAGACCGTGCTGCAGCAGAAGGAG
ACCATCCTGAGCCAGAAGGAGACCATCCGCGAGCTGACCACCAAGCTGGGCCGCTGCGAGAGCCAGAGCA
CGCTGGACGCGGGCGCCGGCGAGGCCCGGGCCGGCGGTGGCCGCAAGCAGCCCGGCGCGGGCAAGAACAC
GATGGGCGACCTGTCCCGGACGCCGGCCGCCGAGACGCTCAGCCAACTCGGGCAAACTTTGCACCAGACC
AACAGCCTCAAGGATCTGCTGCAGAGCAAGATCGATGACCTGGAGAGGCAGGTGCTGTCTCGGGTGAACA
CTCTGGAGGAGGGCAAGGGTGGCCCCAAGAACGACACGGAGGAGAGGGTCAAGATCGAGAGCGCCCTGAC
CTCCCTGCACCAGCGGATCAGCGAGCTGGAGAAAGGTCAGAAGGACAACCGCCCTGGGGACAAGTTCCAG
CTCACGTTCCCGCTGCGGACCAACTACATGTACGCCAAGGTGAAGAAGAGCCTGCCGGAGATGTACGCCT
TCACCGTGTGCATGTGGCTGAAGTCCAGCGCGGCGCCCGGGGTGGGCACACCTTTCTCCTACGCCGTGCC
GGGCCAGGCGAACGAGCTGGTGCTCATCGAGTGGGGCAACAATCCCATGGAAATCCTCATCAACGACAAG
GTGGCCAAGCTGCCCTTTGTGATCAACGATGGCCAGTGGCACCACATCTGCATCACCTGGACCACCCGGG
ACGGGGTCTGGGAAGCCTACCAGGATGGCACCCAGGGTGGCAATGGCGAGAACCTGGCACCCTATCACCC
CATCAAGCCGCAGGGTGTGCTGGTGCTGGGCCAGGAGCAGGACACTCTGGGCGGCGGGTTCGATGCCACC
CAAGCGTTCGTGGGCGAGCTGGCCCATTTCAACATCTGGGACCGCAAGCTGACCCCCGGGGAGGTGTACA
ACCTGGCCACCTGCAGCAGCAAGGCCCTCGCGGGGAACGTCATCGCCTGGGCCGAGTCCCACATCGAGAT
CTATGGGGGGGCCACCAAGTGGACATTCGAAGCCTGTCGCCAGATCAACTGA
>g.01975t.1 CDS=2-924	Endonuclease V(ENDOV)[SwissProt]
ATGGCGCGGGAGGCCGCGGAGAAGCCGCCGGAGGAGATCTTGTCGCTCTGGAAACGGGAGCAAGCTCAGC
TGAAGGCCCTCCTCGTGGAGCAGGACACGGAGGCGTGGCAGCGGGACCCTGCATTCTCAGGCCTGCAGAG
GGTCGGGGGCGTGGACCTGTCCTTTGTGAAGGGCGACAGTGCCAGTGCCTGTGCCTCCCTGGTGGTGCTC
AGCTACCCTGAGCTCGAGGTGGTGTATGAGGACTGCAGCATGGTTAACCTGACGGCTCCCTACATGTCGG
GCTTCCTGGCCTTCCGAGAGGTGCCCTTCCTGGTGGACGCGGTGCAGCGGCTACGGGAGAAGGAGCCCCA
CATGGTGCCCCAGGCAGGCTTCGGGGTGGCCTGCCACCTTGGCGTCCTCACGGACTTGCCCTGCATTGGG
GTGGCCAAGAAACTCCTGCAGGTGGACGGGCTGGAGAACAACGCCCAGCACAAGGAGAAGATACGACTTC
TACAGGCTGAAGGAGACACCTTTCCTCTGATAGGAGGCTCTGGGACTGTCCTGGGCATGGCCCTGAAGAG
CCACAGCCACAGCAGCAAGCCCCTCTACGTCTCCGTGGGCCACAGGATAACCCTGGAGTCCGCTGTACGC
CTGACCCGAAGCTGCTGCAGGTTCCGGAGCCCGGAGCCCGTGCGCCAGGCTGACATCCGCTCTCGAGACT
ACATCCGCAGGACCCTGGGAAGCCCCAGGCCCCCCACACCAGAGCAAGAGAGACGTAGTCGTTCGTGGGC
TGGCAAGATCTGGTGGGAGAGCCTGGCCCGGATGGTCACGGCCGGTGGGGATGGTTATCTGTCCCTGGCC
ACGGCTTGCCACGAGACAGGGAAGACCAGACCAGAGCCTGGAGAGAAGTTTGCGGACAACTCACCCGAGT
CGTTTCCATTGTGA
>g.01979t.1 CDS=2-3777	E3 ubiquitin-protein ligase RNF213(RNF213)[SwissProt]
ATGGTGACCCCTCTCCTGGCGAGCATGGTGTCTGTCCTGGACAGAGACAGCAACCTCGAGCTACTGATCA
GACAAGATGCTCCATCCTGGACAAGAGATCTTTGGATGTTTATTTTCCAGGACACAAAGCTTCTGAACAT
TCCTCTTGTGACGTATGATATGAGATCCAAAAGTGAGATGCCCTACATCATGGTGCACAACGACATGAGC
CCTCCCGAGGGCGTGTCCGGTGACGTCCCGTTTAGCTGGAGGATCAAAGACTATCTGGAGGAGCTGTGGG
TCCAGGCTCAGTATATCACTGGGGCTGAAGCAGGGCTGTCCAAGATGTTAGTGGAGATCTTTCAGCAGAC
CCCCCTGGGCAGGTTCCTCGCTCAGCTCAGTGTCAAGCAGCAGCAAGAACTGTTTGTGAGCTACATGAAG
GACTTCCTGCTCTTGACCATGAGACCGTCCACATGGGATCAACTGAAAACTCTGGATGCACTGGCAGCAG
TGGCCTGCACGGAGGTGCTCACGAGGGACATCCTGAAGCCCAGCCCCCAGGCGTGGCTGCAGATGGTGAA
GAACCTGTCCATGCCGCTAGAGCTCCTGGGCTCGAAAGGGTACCTGCAGAGCTGCGGGAAGATGGCCAGA
GATGCCATCCGAGAAGTCAGAATCCACTGGAACCGCATCTTCCCCGTTGCCCTCTTCGTGGAACACGTGG
TCCTGGGGGTCAGGAGCAAGATTCCTGAGCTGCAGGCACTGGTGACTGACCACGTCTTCCTGCTGAACAA
GGACGACTCTGACATCAAGACATACAGGCCCTTTGTCACAGTGATGCATACTCTCTGTAAATGCAAGGAA
CAGGCCAGCAAGACCCTGTCCAGGTTTGAGATCCAGCCGTGCCCCGTGTGCCTGGGAGATGCCCAGGAGC
CGGTCTCCCTGCCCTGTGGCCATGTGTTCTGCCTGAGATGCATCAACACCTGCGTCACCCTGGGGCAGAT
GGCGTGCCCCTACTGTTTAACAGACTTACCAAAAGACTTCTCTCTCACGGTGAACCAGGAGCACAGGGAC
GCCATCAGGAAGCACGCCAGCCTCCGGCAGATGTGCAACAGTTTCTTCTTAGACCTGGTCTCCACCGTGT
GCTTCAAGGATAACACGCCACCAGAGAAGGACGTGATCGACGTCCTGCTAAGTTTGCTCTTTGTACAAAA
GGAGTTCCTAAGAGACGCCCCCCAAAGACACTGTGAACACACAAAATCTCTCTCTCCGTTCGACGACATC
GTGGATAAGACCCCCGTCATCCGCTCCGTGGTCCTGAAACTGCTTTTGAAGTACAGCTTCCAAGAAGTAA
AAGATTATATCCGGGCTTACTTGTCCCTGCTGCAGCAGAAGGCCCTGGTAACTGAAGATAAAACCGAGCT
GTACATCCTGTTTAGCAACTGCCTGGAGGTAAGCACGACCCCGGACCTGCCCTGCTCGCCTCCTGCCAAC
CGGCTGCACCATGTGGTTGATGCAGTGGAAAAGACGGCCAGGGAGAAGCAGTGCTACCTGCAGCAGGTCG
AGCGCTTCTGCAGACAAGCCAAGAATGACTGGTACCGGGTGTACCTGGTGCGGAAGCTCTCCAGCCAGCG
AGGGATAGAGTACGTGCAGCAGTTCTGTGCACAGGGCCATCCGGCACGCTGGATCTTCCCGGAGGGGGCC
TTGCTGCGGGAGGAGAATATGCTAAGCCAGATGGATCGATACCTGGTGCATGGTGACAAATATAAGGCTC
TTCGTGACACAGTGGGCAAAGCCATCCTCCAGAACGAGCCCCTGACTACTGTGGCTGTTCTGAAGCAATG
TGAGGCTCTGAACGCGTTCATCGAGGAAGGCAAGATCCTTTCTTCTCCGCACATGAGGCATTTTGCAGCA
TCCCTGGTGAACAACACGCTGCCCCTGCTGAGGACAGGTCCCGGGGACAGCAGCCTCCAGGGCACAGTGG
CAGAACTGGCTGTTCACACCGCAGCTGTCCTCCTGTGTGGACAGGGTGACATCCTGGAACCCCTGAAGAG
TCTGGCCTTCTCCCCGGCTCACATGGTGGTAAGACCGGCAGAACTCTTACCTTCCGACGATGCCCGAAGA
CTTGCTGGTTCAGGCTCGGAATTGGAAGGGTCTGGAGACCCTCTCCTGGTACAAGACAAGACGGACAGAA
CACAGAAGGGCCACGTGCTGGGAGCCCCGCTGTCCAGAGACGAGGTGCTGGTGTCTGACCGGGAGCTGGC
CCCGGCCGTCTTCCTGCTCATCCGGTTGCTCACGCACCTGGCCCTGCTCCTGGGAGCGACCCAGAGGCCT
GAGCACCTGGAGAAAGCCCTGCTGACGGTCACTGCCAGCATCAGCCAAGATGAACGGATCAGCTCCAACC
CTGTGGCCAGAATCGTGTACAAGGACCCAACAGTCTTCCTGCCCCACCTGCCCCAGAAGAGCGTGTTCCA
CTGCTCTAAGATGTGGACCTGCAGGAGGAAGGTCACCGTTGAGTACCTCCAGCACATTGTGGAGCAGAAG
AACGGCAAAGAAAGCGTGCCCATCCTCTGGAAGTTCCTGCAGAAGGAAGCAGAGCTGAGACTCGTGAGGT
TCTTGCCTGAGATCCTGGCCCTGCAGAGGGACCTAGTGAGGCGGTTCCAGAACGCTTCCGACGCCGACTA
CCAGTCCATCCGATCCTTCATTAGCAGCCACCAGGGAGGTGAGATCAAGCTGCCAGACAGCTACTGCAGT
GCCGACCTGGACATGGACACCAACTTCGAGGTCATCCTGCCGCGCCGCCGCGGCCTGGGCCTCTGTTCCA
CCGCCTTAGTCAGCTATCTGATCAGCCTGCACAACGACATGGTCTACGCCGTGGGAAAGTTCTCCGACGA
AAACAACAGCTACTCCGTGGACGCCTCTGAGGTCACAGACCTGCACATCATCAGCTACGAGGTCGAGCAG
GACCTGATGCCGCTGATCCTGTCCAACTGCCAGTACCAGGTGGAGCAGGGCAAGGAGACGCTGCAGGAGT
TTGACCTGGAGAAGATCCAGCGCCAGGTCACCAGCCGCTTCCTCCAGGGCAAGCCCAGGATCACCCTCAT
GGGAATACCCACTCTGGTGTACAGACGTGACTGGAACTATGAACAGCTCTTCATGGACATCAAGAACAAA
ATGCTACAGAAACCCCTCCCCAACGCGACCATCAGCTCCATCCGTGGACAGCTGCCGTCCTACAGCGATG
GCTGCAAGGCTCTGTCTGTCATAGAGGTCACTCTGGGGTTCCTGAGCACGGCCGGCGGCGACCCCAACAT
GTCCTTGAATGAGTACGTCCAAGACATGCTGCGCATGGGCGACCAGGCAGAACTGGTACTAAAGGCCTTC
AACAGATGCCAGCTGAAGCATGCCATCGCCCTCTGGCAGATCCTGTCCGCCCACAGGTCGGAACAGCTGC
TCCGCCTGCAAAAGGAGCCCTTCAGGGATATTAGCAGCCGGTACAAAGTTCATCTCAGCCCAGAAAATGC
CAAGTGTCTCAGCACTTTCCTGAATCAGACGGACCTCGACGCCTTCCTCCTGGAGCTCCATGAGATGATG
ATCTTGAAACTGAAGAGCCCCCAGGCCGAGGACAACTTCAGACCTGAGTGGAGCCTGAGAGACACCCTAG
TAAGTTACATGGAAACCAAAGACGGTGAAATTCCTCCTGAGCTAGAGTACCAGTTCCCAGAGGAGATCCT
GCTGAGCAACTGTGTCCCCGCCTGGAGCCTGGCTGTCGGGCTGAAGCGGGCTCGGCAGGCGAAGTAG
>g.01981t.1 CDS=2-10128	E3 ubiquitin-protein ligase RNF213(Rnf213)[SwissProt]
ATGCGTAAGCAACTGCCGCGTTCCTCCCTCACTGTCCCCGGCGAGTCTACCCGGGCCTGGAGTGGGTGCA
GCCCCCTGAGTGTCCAGGAAGGAGTCACCGTGTACTTCCACGCCATCATTCCTAAGGACTGCATCGTGAA
CCGCAGCTCACACCAGGTGTTTGTCAGGGGCGGAGAGGAATTTGGGAAGCTCAGATGGCAGAGGAACGTC
TGTGAGATGCGTTACACCAAAGACCTGCATGAGCACGGGTACCTCGCGGAAGGCTGTACCGTCCTTTCCA
GGCAGCACGTGGATAAACCCATCCCCTACAAGTACGTCATCGTGGACAGCAACGACTGCTGCGAGTACGA
GTTTATCTACAAACAAAAGCAGAAACACGGCGACCACGTCAACCGTTGCCTGCTCGTGAGGTCCCAGCTT
CTGGCCTTGGGAGTGGGTTGGAAATGTCAACGTTTCATCTCCTTTCTTCTGGTAGATTCTGAGAGACCCA
AGACCTCTGATGCAACAACCCCCCCCCGACCCCCGCAATCCCGGGGAACCCGTGTACCAACCGCACTGAG
CCATCGGTTCAATCAAGACACGTTTGGAGTCTTTCCAGGGCAGCTGAATCATGTGACCTTGGGTCCCCCT
CTATCACCGCGGGGCGACAAGGACTGGCACCAGTATGACGACATGGTACGCATGGAGTCCCCGGGGAAGC
TGCAGAAGCTCATGAGCTCCGTCACCGACGGCATAAGGAAGGACTTGGTGAGGGGGAAGCAGGTGGCCGC
CACCTTCATGCTGGACAACATCTTCAGCCTCCTGAAGGCCTGGGGCACCATCAACCTCAGGAGCTTCTTC
ATGCAGTTCCAGCAGTTCTTCTCTGTGGTCAGGGTGCCCATGATCTACGAGGGCCAAGCGCAGCCCTGGC
TCTCCCTGAAGTACGAGGAGAAGGAGGTGAAGAAACACCTGTGGGAGTATTTGAAAAAGCAAGCAGCGCC
ACTTCTGGAAAGTAGTGTGGACCCTCTGCCTGAGGACCACCCGGTGAAGAGTCCGTTGAGAATGGGCCTG
ATTGTCCTTTTTGCTGTGGAAAAATTTAACATTCCCTTATCAGACAGTGACCTGAGCATGCTCTGTACCC
TTCTCTGCTCGAACATCAGGTCACCAGGTGATCTTCACAGTGACCTAAGTGACATCTTTGAAACATATCA
GAGCTGGCGAGAGGCCTTGGTTAACCTGTGCCAAAAATGCATGGAGCAAACAGTTGACCACTGGGTGCTC
ACCCTGCCCCTCCTGCACTACTGCATGGAGCTGTTCCTGCAAGGAAAGGACTGCAGGATGCAGCCTGAGG
ACACCTGGGCGGCCCTGGAAGGAATCTCCTTCTCAGAGTTTCGGGAAAAAAGGCCAGATCAGACACATCT
GGTTAAGCTCATGAGCAAGTATAACCGTCTGCTGAACGTAGACGTGTACCTGTTCCGGTCCTGGTTCAGT
CTGGTGCCTCTGAGCAACTTGCTTGACTATATGGAGAACTTCGTGGAGTATCAGAGTGACGTCCCTGCTT
GCATCCTGGACTGCCTTCAAGGGACTTGGTACCGGCTTCAACACTATACACAACTCTTCAAGAGACATCA
GGAGAACATTGGGAAGATATTAACGAAGCTGTTGGGCCTCCTGAATATTTGTCAGGACAAGATTCTTGAG
GAACCCTTGATACGGTCCTACTTGACTGTGGGCCAGAAACTTCACGAAACTATCTGCAGCATCACAAAAC
ACGAAGCACTTTATGAGCTGCTTGCCTTATCTGCTGAGATTGTTTGCAGAATTATTACACTTCAGCCTCT
AGTGCAGGATTCGGCCGAGGGCCTGGGAAAGGAAGCCAGGAGGAATTCTGTGCACGCGGTGTTCCAGGGG
ACCATCACCAGCACCAGAGCTTGGCTGCAGAGCGTTTTTCGGGAGCGTATCTTCTATATCATCAGTGCCG
AGACGGTTCTCACCTTCAGATACAGAGATGAAATCCAGGTCTGGAGGCAGCTGATGAAGATAAACTTCCC
CGTGGAGTATGGCTGGAAGGAGTCCTTGCTGGAGGACTTGGAAGGGAGAATCAAACAGGAGAAGCCTTTC
GACCAGATCTGTATCTTCTGCGGCCCCCAGTGGGATGCCAGGGGGCAGGAGGATAGTGTGTCAAAATGCT
TCGAGAAGTGTGTCGTTGAAGCAGTGAGCGCAGCCATCCAGAATCAGACCAGTATTCTAGAGAGGATCTC
TTACCACAACCTGCAGAATTTCGGCACCCTGGTGTCGGCTGTGATCACAAAGTCCTGGCCGAGGAACGAG
GACGCCCCACACTACCTGGATGAGGTCTTGAAGCACCTGCTCACATGTCCGGACATCAAGCATCTCTTCA
AATTGTGCAGAACCAACCAGAAGATATTAGCCAACATCACCGAGGACAGCAAGGAGCTGTGGGCTACCGG
CAACTCTGTGTTCAGGGAGGTCGGCGAGGACCTCGTGCACGGCACCATTTTGGTCAGACACCTGGAGCTC
ATCGAGAAGCACACGGATCAGTTCCTGGGCATCTGGGAGTCCAAGAGAAAGAGTCTTTCATCCCTGGAGA
ACGAACACAACGTGGAGGAGGTGCTGGTCTGGAGAATGGATGAGCTGAGCTCTCTGAAGAGGGAGAAGAA
ATGTGTGAGCAGTCTCCTGAGCATGTGCGAGAAGGTGAAACAGCTGGTCCAAGTGGATCTGGAAAAGATG
GTGGAGAAAAACTTGGAAGATCTGGGCAGTAAAAGACTGTGTGACGTTGTGACAGTGAGGCTGTCGTCCA
GCTTCCCGGACATGAAGAGGACAGTGCATTACAACCTGAGTCCCCACATCCAGGAGATGGCCGAGAAGGT
GGACCAGCTGAAGGACAGCCACATCTTCCAGGTCTTCTGGGAAAACACCGCGGAGGGGCTGAGAAAGCCC
GAGGAGGAGCTGGAACGGCAGATTCTTCAGCTTGAGGAGGTGTATACATACCTGTATGTCCCGTGTTTCG
AGAAGTTTATGAAACTGTATGAGGATCTGAGGTCAGGCAAGATCACCTTTCAGGAGGTCAACACTGTCTT
CAAGGACTTTGTGAATAAATACAGCAACCTCACTTCCGACCTCCGGACCATGTGTGCCCTGGACCCCAGC
GACCAGCAGGACTGGATCGAGGATCGTGTTGCGCAGATCCAGGAGTATCATCACCTGGACCAGGCTGTCA
GCTCAGCCAAGGTCATCTTGGAGGTCAAGGAGAATTTGGGCCTGATTGGCAACTTCAATGTTCTGCACAC
TTTGTTACACTTTACTGACAACTTTGACAAGTACCGCCACGAGAAGCTGGAGCAGATCAGCAAGGAGCTT
ATCCGTGCCAAAAAGCTGCTGGATGACATCAGTGAGACGCGGTCCCAGTGTCTGAAGGAGCTGGCCCTGA
GGAAGGAGTTCATTAGCTGGGTCCGGGAGGCTCTCGGAGGCATCAACGAGCTGAAGGTGTTTGTGGACCT
GGCCTCTATCTCGGCGGGGGAGAACGACATCGACGTGGACCGGGTGGCCTGCTTCCACGATGCCGTGCAG
GGCTCTGCGTCGCTGCTGTATAAGCTGGACACGAGTGCAGGATTCAACGAGTTCATGATGCACCTCAAAG
AAGTGTGGAAGGCTCTGGAGAAAGATCCGCACCTGCCCCATAAACTGATCTCCCCGGACACGGTTCTGCA
GTTGCTCCTGCCCGAAAGCCACGGAGACCATGAGGAGGTGCGAGTCTACTCTTTGGAACAGCTCAAGGAG
CTTCTGAACAAATTAATGCTGATGTCTGGCAAGAAGGATCACGGCAACGTCCAAGTAGAGGTGTTCTCCA
AGGTGTTCTCCAATGTGCAGAGGCTCGTCCAATCCTTCATAAACCTTTACTGTGCCGGAAACATGCTGTT
CAGGGCCTGGAAAGCCGAGGTGTTCTGCTCCCCCCGGCACGGCGTCTCCCTTCGGATGGACTTCTGCTTG
ACGCTCATAAACCAGCTCAAGGGCACTGGGCCGGTGGTCGAGCTGTTGGAGGCCGTCAGCAGGCAGATGG
AGGACTTCCTGGACCACTGGATAAGCTTCGTGGCAGAGAAGCGGGCTAAGCACTTTTATCTCAACTACTA
CACCGCCGAGCAGCTGGTGTACCTGAGCACACAGCTCAAGGAACCGAAGCCCAGCACCGCCGCCCTCACC
ATGCTGTCCTTCATCAAAGGCAACTGCACCCTGAGGGACGTCAAAGAGGCCCTCCGGGAGTCCAGTGGCA
AGGCCGCCAGGCACCACGAGAGGACAGCGGCCGAGGGATTGAGGCAGGCGCTCCCGCACGAGTTCAGCCT
GGTGGACAAGCTGCGGGCCATCCTGGAGCAGTCGATGGCGTGCATGAGTGCCTTCCTGCCCCACTGCCTG
GACCTGGAGGCCCTCGGCCTCTATCTGGCCTCCCTGGCCCGCATGAACAGACACCCGGTGGAGCGGGACC
TCCCCAAAGGCCTGCACGTCGGCCAGCCCAACCTCATCGTCTGTGGCCACTCGGAGGTGCTGCCGGCGGC
CCTGGCCATCTACAGGCACATGGAGAATGAGCCCCTGCCCACCTTTGACGAGATGCTGCTCTGCACCCCG
GGAACCACGTTTGAGGAGGTGGCGCTGCTCCTGCGCCGCTGCCTGACCCCAGGCTCCAGGGGGCGCGGGA
TCTACAGCCTGCTGTACGCGGACCTGCTGAGCTACGAGGTGGCCTGCCAGGCGGAGACGCTCTTCCTGCA
CCTGTGCTTGCAGGCGCATCAGGGTGACTTCCAGCTGGTGATGATCTGCGACTCCGAGCGGGAGCACTGC
CACCTGCCCTCGGCCTTCAGCCAGCACAAAGTCCTTATCACCCCCCAGGCGTCCCTCCAAGACATCCAGG
CCTACCTGGCTAAGCATTTCCAGGTGCCCGAGAACATACCGTCGGCCGCTGATGTGTTCCGGGACCGGAT
GTGCGTGGGGGTCGTGACCTCCAAGAGAGCTGGCGTCGGAAAGTCTCTCTATGTGGAGAGGTTACATAGC
AAACTGGAAAGGAAGCTTAGAGACAAAGAAGTGCCCCTGAAAGTTATCCGACTCATCGACCCTCAGGTGG
ACGAGAAAAAAGTGCTGAGCTCCCTCCTGCCTTTCCTGAAGTCCTGCTACCAGACGATGCCTGTGATCTT
CCACTTTGACGTGACCTCTTCCGTGCAGACTGGACTTTGGGTGTTCATTTTCAAGCTCCTCATCCTGCGG
TACTTAATGGATATAAATGGGAAAATATGGCTTCGGAACCCGTGCCACTTATACATCATTGAAATCCTGG
AAACGACTCCAGCGCTACCCAAGGCACCTTCAAGACAGAGCACACACACCCCCCAGTTCAATTTTCTGGA
CGTCTTCCCAAAAGTCACCTGCCGGCCTCCCAAAGAAGTGATAAACATGGAGCTGAATCCTGAAGAGAAC
TACAATGATCCAGGGATGGATCTGACAGTGTTCCGCAGTGAGACTTTCCAGAGGCCTTACCAGTATTTGA
AACGGTTCCACGAGAAAAGAAACCTCGACAACTTTCAGTACCAGGAAGGCTCTGTGGAAGGCACCCCTGA
GGAATGCCTTCAGTATTTCCTGATTTACTGTGGGGTGATTGATCCATCCTGGTCAGAGCTACAGAACTTT
GCCGGGTTCCTGAATTATCAGCTCAGAGACTGTGAGGCCTCTGTCTTCTGCAACCCACACGTGGTTGGAG
ACACACTGCAAGGTTTCAAGAACTTTGTGGTCACCTTCATGATCTTCATGGCAAGAGATTTTGCCACACC
AACACTTCACACGAATGACCAAAGCCCAGGGAGGCACACAGTCATCATGGATGGGGTCAGGGAAGAAGAC
CTAGCCCCTTTCTCTCTCCGGAAGAGGTGGGAATCAGAGCCTCACCCGTACGTGTTCTTCAATGGTGACC
ACACGTCCATGACCTTCATAGGCTTCCACATCCAATCCAACAGGAATGCCAGCCTTGATGCCATCCATCC
CTCCAGTGGAAGGGTGATCAAGAAAGACGTCATGGGGCAGAAACTATACCAGGGGCTGTTGCTGCAGAGG
GTACCTTTCAATGTTGACTTTGATCAGCTGCCCAGGGAAGAGAAACTTGCAAAGCTCTGCCTGGCATTGG
GCATCAAGTGCCCCATAGACCCTGATGACACCTATGAGATCACAACGGACAATATGCTAAAGATCCTGGC
CATCGAGATGCGGTTCCGGTGTGGGATCCCCGTCATCATCATGGGAGAGACTGGCTGTGGGAAAACCAGG
CTCGTTAAATTCCTCAGTGACCTGCGATGCGGGAGAACCAAAGCTAAAACCATGAAGCTGGTCAAGGTCC
ACGGTGGAACCACTGCGGAGATGATCTATGCCAAAGTCCGGGAGGCAGAGAAACTAGCTCTCCTCAATAA
GGAACAATATCGACTGGACACCATCTTGTTCTTCGATGAGGCCAACACAACGGAAGCCATAAGCTGTATC
AAGGAAGTCCTGTGTGATCGTACAGTGGACGGCCAGCCCCTGGTCAAGGACTCAGGCCTTCAAATCATAG
CGGCCTGCAACCCTTACCGGAAGCACTCGCAGGAGATGATCTGCCGTTTGGAGTCAGCCGGTTTGGGATA
CAGGGTCAGGGCAGAGGACACGGCAGAGAGGCTTGGCTCCATCCCCCTGAGGCAGCTGGTGTACCGAGTG
CACGCTCTGCCGCCCAGCCTCATCCCGCTGGTGTGGGACTTCGGACAGCTGAATAACGATGCCGAGAAGC
TCTACATCCAGCAGATCATGCAGAGGCTGGTGGGCTCCATCAGGATAGATAAAGATAAGACTCATGTGAT
CACAGAAGTGCTTTCCACCTCTCAGGGTTTCATGAGGACGAGAGTAAATGAGTGCAGCTTTGTCAGCCTC
AGGGACGTAGAGCGCTGTGTCAGAGTGTTCAGATGGTTTTACAACCGCAGTGAGATGCTCCTGGCAAAGC
TGGATTCCTTTCTCCAACAGTCCCATGTCAGCAAAAACAACTTTAAGAGAGATCCTGTCCTCTGGTCCCT
GGTGCTGGCCCTTGGGGTGTGCTATCACGCCTCTTTAGAACAGAAGGAACCATATTGGAAAGACATCTGC
ATGTTCTTTCCAGAACCATATAACGATAGCAAGGTGATCCTGGAGGAGATAACTCAAACTCAGGATCTTT
TTCTAGATGGTGTGTCCTTAAGGAAAACCATTGCTAGGAACGCGGCTTTGAAGGAGAATGTCTTCATGAT
GGTTATCTGCATTGAGCTGAAGATTCCCCTCTTCCTAGTGGGGAAGCCCGGCAGCTCCAAATCTCTTGCT
AAGACCGTCGTGGCAGATGCCATGCAAGGCCCGGCGGCTCACTCGGACCTCTTCCGGAGCCTAAAGCAGG
TCCATCTGGTGTCATTCCAGTGCAGCCCACATTCTACCCCGCAAGGCATCATAAGCACGTTCAAGCAGTG
TGCCCGCTTCCAGCAGGAGAAGGACCTACACCAGTATGTCTCCGTGGTGGTGTTGGATGAGGTTGGGCTG
GCCGAAGACTCACCTAAAATGCCCCTGAAGGCTCTGCACCCACTGTTGGAATACGGGTGCGTCGAAGACA
ATCCCGCCCCCCACAAAAAGGTTGGCTTCATAGGCATTTCCAACTGGGCCCTTGACCCTGCCAAGATGAA
CCGAGGTATTTTTGTGTCACGCGGCAGTCCCAACAAGAAAGAGCTCATAGAGAGCGCGAAGGGGATTTGC
TCTTCAGAGCCCTTAGTTCAGAAAAGAGTCCAAGGGTTCTTTGCACCCTTTGCCAAAGCCTATGAAACAG
TGTGTGAGAAGCAAGACAAGGAATTCTTTGGCCTTCGTGACTACTATAGCCTCATCAAGATGGTCTTCGC
CAAGGCAAAGGCTTCTAACAAAGAGCCCTCCCCGCAAGATATTGCACAGGCTATCCTTCGGAACTTCAGT
GGCAAAGATGACATCCATGCTCTGGACATTTTTACAGCCAATTTACCTGAGGCAAAGTGCTCGGAAGAAG
TCAGCACCATGCAGCTGATCCAGCAGAACATGTACGGTGACCTTCAGACAGTGCCAGGCAGGGAGCTGGA
TGACTCTGAATCCCGCTACCTACTCGTGCTGACCAGAAACTACGCGGCCCTGCAGGTCCTGCAGCAGCAG
ATGTTCTTCAGTGAGAACCAGCAGCCAGAGATCATTTTTGGTTCCAGCTTTCCTAGGGACCAAGAGTACA
CCCAGGTCTGCAGGAACATCAACCGAGTGAAGATCTGCATGGAAACTGGCAAGATGGTGGTGCTGCTCAA
CCTGCAGAGCCTCTACGAGAGCCTCTACGATGCACTGAATCAGTACTACGTCTACCTCGGAGGCCAGAAG
TACGTGGACCTTGGTCTGGGGACCCATCGGGTCAAATGTCGGGTTCACCCAGACTTCCGCTTGATAGTCA
TTGAAGAGAAAGATGTTGTCTACAAACACTTTCCCATCCCCCTCATTAACCGGCTGGAGAAACACTATCT
GGATATCAACACCGTTTTGGAGAAATGGCAGAAAAGTATTGTGGAAGAGCTCAAGACCTGGGTGGAGAAC
TTTGTAGAGGTGAAAACAGAACACTTTATAGCCATACACAAATACAGCCCTTCTGAGGTCTTCATTGGCT
ACCACCCTGACGCTTGTGCCTCAGTGGTGCTCCAGGTCACGCAGAGGCTAGGTCCCAACTTCCCGACTGA
TGAACTTTACCAGAAGGTGTCTCAGGAGGCCAAGCTGGTACTGCTGGGTTGTGCCACGCCAGATGCGGTG
GTTCGGCTGGGTACCTCCTCCCTGGGCCTGTTCACCGCACAATTCCTGTCTCGAGAATACTACCACAAGC
AGCAACATAACTCCTTTGCAGACTTCCTTCAGGCTCAGCTTCACGCAGTGGATCTGGAACGCCGTGTCAT
CTTCACAGAGGTGATTATCTCTATAATTTTACCCTTGTCCTCTTTAATCTCAGAAGCCTTGAATCCCATT
TCAAGAATTCAGGATTCTTTTCAAATCAGTGAACAGGAGTCACATATGGATATGAGTTCTGTGCTGATAG
TTTGCTTCAACAAACAAAGTGACACGTTTGAGTACCGTGCTGAGGGCACCAAGGATATAAAAATGCATTG
GCACAGTTCTTGGCCTTGGTCAGCATACAGCGTGAAATCCGTGAACAGGTATTCGGCCATAAATGAAATC
AACAAGATACAAGGCAATGAGGACCGCATCTTGGTCTATTTCATCACAAAACTGTCCCGGATGGAAAGTG
GAGCAGCCTACGTGGGATTCCATGGAGGCCTGTGGCAGTCCGTGCACATTGATGACCTCCAGAAGTCCAC
GGTCATGATTGCAGACGTGACTAAGTTGCAGGATGTGGCCATCAGCCAGCTCTTTGAGCCAGAAGAGAAG
GCTGAACTGGAAACGGGACAGGAGGCCGGAGATGGCCTGGGGGAGGCAATGGAGATCGGCCTGGGGGAGG
CGATGGAGATCGAGGCTTCTGCGTCAGGGGAGGCGGCGGAGGGGAGCTCGGCACCGGAAGGCAGCTGGCA
TGCGGAGCGGGGCAGGAGCGATGTCCTGGACACCAGCAGCCTGCTGCGCAGCTGCGTGCAGGGCGCCGTG
GGCATGCTCCGGGACCGGGAGGACGCCCGCCCGCGCGGCATGCAGCGCGTGGAGATCCTTCTGGGCCTGC
TGAGCGAGGACCACGCCGACAGAGGTGCGGGGGCCCGGGCCGTGCCCAGCGCGCGGCCCCTCGGCTCCCC
TGCAGCCGCCTTCCTGCGGGTGTGCAAGGCGCGGCTCCACGGCCTCCTCAAGCAGCAGGAGGAGAGCAGC
GCGTTCAGCAGGAAGGACTGGGTGTCCCGGGAAGCCTCGAATCAGGACGCGCTCCAGGAGGCAGGCACGT
TCAGGTACGGCCCGCGGGGCGCCTCGGCGGGACACCACTGCCACCCCCCCGGCCCCCGGCCGCAGGGTCC
TCGTAGGCTTGTGACGGCTGGTCTGCCCGTGCTGCCCCCACTTCGGGGAGAACGATCAGCCGGTCCGGCC
TTCCTCAGCCGCGGTCCGTGTGGCTTCGGGGACGCCGCCTCTGTGTGA
>g.011013t.1 CDS=2-1653	Probable sulfate permease C3H7.02(SPBC3H7.02)[SwissProt]
ATGCTGTCTCCCCACCAGTACGGCCTCTACTCTGCCTTCATGGGATGCTTCGTGTATTTCTTCTTGGGCA
CCTCCCGGGATGTGACGCTGGGCCCGACGGCCATCATGTCCCTCCTGGTCTCCTTCTACACTTTCCACGA
GCCTGCTTATGCTGTGCTGCTGGCCTTCCTRTCAGGCTGCATCCAGTTAGCCATGGGCTTCCTGCGCTTG
GGTTTCACATCTGCTGCCACCRTCACCATCGGCTTTGGGCAGATCAAGAGCTCGGAGCACAAGGTGCTTG
AGCGGGTCTCCATCAATTCCATGAGCCCTCGGGGGAGATGCCGAGTGATGGCCCGACTGCACAACAGGGT
GGGTGATGCCGTGCTGGGGCTGGTGTGCATGGTGCTGCTGCTGGTGCTGAAGCTGATGCGAGACCACGTG
CCTCCCGTGCACCCCGAGATGCCCCCGGGCGTGCGGCTCAGCCACGGGCTGGTGTGGACTGCGACGACAG
CGCGCAACGCCCTGGTGGTCTCCTTTGCCGCCCTGGTCGCCTACTCCTTCGAGGTGACCGGATACCAGCC
TTTCGTCCTGACGGGGCAGACCGCCGAGGGGCTCCCTCCAGTCCGGACTCCGCCCTTCTCGGTGACCACG
GCCAACGGGACAGTTTCCTTCACCGAGATGGTACAGGACATGGGGGCTGGGCTGGCTGTGGTGCCCCTGA
TGGGCCTCCTGGAGAGCATCGCGGTGGCCAAGTCCTTCGCTTCTCAAAATAACTACCGCGTTGACGCCAA
CCAGGAGCTGCTGGCCATCGGCCTGACCAACGTGCTGGGCTCGCTCGTCTCTTCCTACCCGGTCACGGGC
AGCTTTGGACGGACGGCCGTGAACGCCCAGTCGGGGGTGTGCACCCCAGCCGGGGGCCTGGTGACAGGAG
CCCTGGTGCTGCTGTCGCTGGACTACCTGACGTCGCCCTTCTACTACATCCCCAAGTCTGCGCTGGCTGC
CGTCACCATCATGGCCGTGGCCCCGCTCTTCGACGTCAGCATCTTCCGGACGCTCTGGCGCGTGAAGAAT
GGAGGTCCCCCAGGGCTTGGGCTAGCCAGGGCTTACCGAGGGGGGACTACCCCTCAGCTGGACTCCTCTC
TGCCAGGGCTGGACTTGCTGCCTCTCTGCGTGACGTTCCTGCTCTGCTTCTGGGAGGTGCAGTATGGCAT
CCTGGCCGGGACCCTGGTGTCCGTGCTCATTCTCCTGCACTCTGTGGCCAGACCTAAGATGCAGGTGTCA
GAGGGGCCGGTGCTGGTCCTGCAGCCGGCCAGTGGTCTGCACTTCCCCGCAGTGGAGGCCCTTCGGGAGG
CGATACTGAGCCGAGCCCTGGAAGCGTCCCCGCCGCGCTGTGCGGTGTTGGAGTGTACCCACGTCTGCAG
CATTGACTACACCGTGGTGCTGGGGCTCGAGGAGCTGCTCGGGGACTTCCACAGGCAGGGTGTCACCCTC
GCCTTCGTCGGCCTGCAGGTTCCCGTTCTCCGTGTGCTGCTGTCCGCCGACCTGAAGGGGGTCCAGTACT
TCTCCACCCTGGAAGAGGCAGAGAAACACTTGAGCCAAGAACCAGGGATCCAGCCCTACAACATCAGCGA
AGACTCAGTCCCGGAACACAAAGTCGCCCTGCTGAAGGCCTGA
>g.011016t.1 CDS=2-1248	N-sulphoglucosamine sulphohydrolase(SGSH)[SwissProt]
ATGTACGGCCTGCACCAGGACGTCCACCACTTCAACTCCTTCGACGGAGTGCGGAGCCTGCCGCTGCTGC
TTGGCCGGGCCGGCGTGCGCACAGGCATCATCGGGAAGAAGCACGTGGGGCCCGAGTCGGTGTACCCGTT
TGAGTTTGCGTACACGGAGGAGAACAGCTCTGTCCTCCAGGTGGGGCGGAACATCACCAGGATCAAGCTG
CTGGTCCGGAAGTTCCTGCAGACCCAGGACGACAGGCCCTTCTTCCTGTACGTCGCCTTCCATGACCCCC
ACCGCTGTGGGCACTCCCAGCCCCAGTTCGGGACCTTCTGCGAGAAGTTTGGCAACGGGGAGAGCGGCAT
GGGGCGGATCCCAGACTGGACCCCCCAGACCTATGACCCACTGGACGTGCTGGTGCCTTACTTCGTCCCC
GACACGCCCGCGGCACGAGCCGACCTGGCTGCTCAGTACACCACCATCGGCCGCATGGACCAAGGGGTTG
GGCTCGTGCTCCAGGAGCTGCGTGGAGCAGGTGTCCTGAATGACACCCTGGTGATCTTCACATCCGACAA
CGGAATCCCCTTCCCCAGCGGCAGGACCAACCTGTACTGGCCGGGCACTGCTGAGCCCTTGCTCATCTCG
TCCCCAGAGCACAGGAAGCGTTGGGGCCAAGTCAGCGAGGCCTACGTGAGCCTCTTAGATCTCACGCCCA
CCATCCTGGATTGGTTCTCCATCCCTTACCCGAGCTACGCCATCTTTGGCTCAAAGACTGTCCAGCTCAC
TGGCCGGTCTCTCCTGCCAGCGCTGGAGGCAGAGCCCCTCTGGAGCACCGTCTTTGGCAGCCAGAGCCAC
CACGAGGTCACCATGGCCTACCCCATGCGCTCCGTGCACCACCAGGGCTTCCGCCTTGTGCACAACCTGA
ACTTCAAGATGCCCTTTCCCATCGACCAGGACTTCTACGTCTCRCCCACCTTTCAGGACCTCCTGAATCG
CACCGTGGCCGGCCACCCGACGGGCTGGTATAAGGATCTCCATCATTACTACTACCGGGAGCGTTGGGAG
CTTTACGACAGGAGCCAGGACCCCCACGAGACCCGGAACCTGGCCACTGACCCATACTATGCCCCGATTC
TGGAGCTGCTTCAGACCCAACTGGCCAAGTGGCAGTGGGAGACCCATGACCCCTGGGTGTGTGCTCCCGA
TGGTGTCTTGGAAGAGAAGCTCTCCCCTCAGTGCCGGCCACTCCACAACGAGYTGTGA
>g.011017t.1 CDS=2-1980	Caspase recruitment domain-containing protein 14(Card14)[SwissProt]
ATGAAGCGCGAGGTCAGCGCCCACTTCCACGAGGTGCTCAAGCTGAAGGACGAGATGCTCGGCCTGTCCC
TGCACTACAGCAACGCGCTGCGGGAGAAGGAGCTGGCCGCCACGCGCTGCCGCAGCCTGCAAGAGGAGGC
GGAGAAGGACATTCTGGAGCAGAACCTGGACGAGGCCCTGGAGAGCAAGCAGGAGCTGGTGGACCGCATC
CACTCTCTGAGGGAGCGGGCCGTGGCCGCCGAGAGGCAGCGCAAGCAGTTCTGGGAGGAGAAGGAGCAGA
CCCTGCTCCAGTTCCAGAGGACGAAGGTGGACTGCGACATCTACAAGGAGAGGGTGACCGCCCTGCAGAG
CCAATTGCTCCAGCTGCAGAAGGAGCGGGACCAGGCCTACTCCGCCAGGGACGCAGCCCAGACGGAGATC
GCTCAGAACCTGACGGAGAAGGACGCTCTGCGCAGGAAAGTGTTTGAGCTGACAGACCAGGTCTGCGAGC
TGCGCCAGCAGGTCCGCAAGCCGCAGGCCGAGTCCCTGCAAGGGCAGCCTAAGCAGGAAGCCGGCGCCAG
GGAGCCCTGTCCGAAGGGGAAGCAGCGGCTCGTGCGCATGTTCGCCATCTGCCCGCGGGATGACAGTGAC
TACAGCTGCCCCAGCTCCACTGAGTCTCAGCTCTGCTCCGACCTGAGTGCCACGTCCAACCGTGAGCTGG
TGGACAGCTTCCGCTCCAGTAGCCCCAGGCCTCCCAGCCTGCAGTCCCTGTACAAGCGGGTCACAGACGA
CTTCTGGGAAGACCCTTGGTCTTTCAGCGGCGTCCCCGTGCGGAGGAGGCCGGCCCGCAAGATCCTGAGC
CAGGTCACCGTGCTGGCCTTCCAGGGGGACGCGTTGCTGGAGCAGATAAGCGTCATTGGTGGCAACCTCA
CGGGCATCTTCATTCACCGGGTCACCCCTGGCTCAGCGGCGGACGAGATGGCCCTGCGCCCCGGCACCCA
GATCATGATGGTGGATTGCGAGGCCACAGAGCCCTTGTTCAAAGCCACCTTGGAGGACACAACCCTAGAG
CAAGCGGTTGGACTCCTCCAGAGGGTCAATGGCTTCTGCTGCCTGTCCGTGAAGGTCAACATGGAAGGTT
ATAAGAAGTTGGTCCAGGACCTGGAGGCCAAAGTGGCTACCTCAGGGGATTCCTTCTACATCCGGGTCAA
CCTGGCCATGGAGGCGCRGGCGGAGGGGGAGCTGCAGGTGCGGTGCAATGACATCCTGCACGTCACCGAC
ACCATGTTCCAGGGCCGGGGCTGCTGGCACGCCCACCGCGTGGGGCCCTACAGCACGACGGGCGCCGAAC
ATGGCACCATCCCCAACTACACACGGGCTCAGCAGCTGCTCATCGCCCTCATCCAGGACATGGCTCAGCA
CACCACCATYGCCCGCAAGCAGTCCTCCGGGGGACCCCAGAAGCTGGTCCGCATCGTCAGCGTGGACAGA
ACCAAGCCCAGCCCTCTGCGCTCATCCTTTGATGGGACCCCGMCGCAGCCCAGCAGGCTGGAAGAGTACT
TGAGCCAGGAGGAACACGGTGCCTGCAGCCAGAGAGGGGACATCATCCAGGAGCGGGAGGCATCCRGTGG
CCGCTACTGYGTGACCCGCCGGGCTGTGGAGTCCCTTATGGAAAAGAACACCCACGCCCTCCTGGACGTC
CRGCTGGACAGCGTCTGTGCCCTGCACAGGATGGAGATCTTCCCCATCATCATCCACATCCCCATCAACG
AGAGGGCGGCAAAGAAACTCAAGAAGGTCCTGCAGCGGCTCAGCACCTCCGAGGAGCAGCTCCTGGAGGC
GGGCAGGCAGGAGGAGGGCCAGCTGGACCGAGTGCCCTGTCTCTACGGCAGCCTGGCCCCCGACAGCTGG
AGCGATCTGGAAGGCCTGCTCGGCTGTGTCCGCGTGGCCATCGCAGACGAGCAGAAGAAGGTTGTGTGGA
CAGAGCAGAGCCCCCGCTGA
>g.011019t.1 CDS=2-378	Caspase recruitment domain-containing protein 14(CARD14)[SwissProt]
ATGGCGGCACTGCGCCGCACCGAGTCCACACTGACGGCCCTGGACGAGGAGACGCTGTGGGAGATGATGG
AGAGCCACCGCCACAAGATCGTGCGCAGCATCTGCCCCAGTCGCCTCACCCCCTACCTGCGCCAGGCGAA
GGTGCTGGACCAGCTGGACGAGGAGGAGGTGCTGCACAGCCCCACGTTCACCAACACCGTCATGCGAGTC
GGGCACTTACTGGACTTGCTGAAGACTCGAGGGAAGAATGGAGCCATTGCCTTCCTGGAGAGCCTGAAGT
TCCACAACCCTGACATCTACACCCTGGTCACTGGGCTGCAGCCCCAGGTGGACTTCAGCAACTTCAGTGG
AGACAGACGCTGTGGCCTGTGGTTCTAA
>g.011030t.1 CDS=2-1155	Eukaryotic initiation factor 4A-III(EIF4A3)[SwissProt]
ATGGCGGCCGCGGCCACGATGGCGACCTCGGGCTCGGCGCGGAAGCGGCTGCTCAAAGAGGAAGACATGA
CCAAAGTGGAGTTCGAGACCAGCGAGGAGGTGGACGTGACGCCCACGTTCGACACCATGGGCCTGCGGGA
GGACCTGCTGCGCGGCATCTACGCCTACGGTTTTGAGAAACCATCAGCCATCCAGCAGCGAGCCATCAAG
CAGATAATTAAAGGGAGAGACGTCATTGCTCAATCGCAATCTGGCACAGGCAAAACTGCCACCTTCAGCA
TTTCTGTCCTCCARTGTTTGGATATTCAGGTTCGTGAAACCCAGGCTTTGATCTTGGCTCCAACGAGAGA
ATTAGCTGTGCAGATCCAGAAGGGTCTGCTCGCTCTGGGGGACTACATGAATGTGCAGTGCCATGCCTGC
ATCGGGGGCACCAATGTGGGAGAGGACATCAGGAAGCTGGACTACGGGCAGCACGTTGTTGCTGGCACAC
CTGGACGTGTCTTTGGTTTCAAGGAGCAGATTTACGACGTGTACAGGTACTTGCCYCCGGCCACGCAGGT
GGTGCTCATCAGTGCCACGCTGCCTCACGAAATCCTGGAGATGACCAACAAGTTCATGACGGACCCCATC
CGCATCTTGGTGAAGCGTGATGAATTGACTCTAGAAGGCATCAAGCAGTTTTTTGTGGCGGTGGAGAGGG
AAGAGTGGAAATTTGACACACTGTGTGACCTCTACGACACGCTGACCATCACTCAGGCCGTCATCTTCTG
TAACACCAAAAGGAAGGTCGACTGGCTGACAGAGAAGATGAGAGAAGCCAATTTCACGGTGTCGTCCATG
CACGGGGACATGCCGCAGAAAGAGCGCGAGTCCATCATGAAGGAGTTCCGGTCTGGTGCCAGCCGGGTGC
TCATCTCCACAGACGTCTGGGCCCGGGGGCTGGACGTCCCACAGGTGTCCCTCATCATTAACTACGACCT
GCCCAACAACAGAGAGTTGTACATACACAGAATCGGGCGGTCGGGCCGCTATGGCCGCAAGGGGGTGGCC
ATCAAYTTCGTGAAGAATGACGACATCCGCATCCTGAGGGACATCGAGCAGTACTACTCCACCCAGATCG
ACGAGATGCCCATGAACGTGGCGGATCTGATCTGA
>g.011033t.1 CDS=2-4782	Sucrase-isomaltase, intestinal(SI)[SwissProt]
ATGCCCCAGCTTCGCTCTCTCCATCCCGGCAGCGAGTGCCAGCACCAGATCATGTCCATCGACGGTGAGA
TCGAGGCCTACAAGAAATCCATCATGAAGGAGGAAGAGAAGAACGAGAAGCTGGCCAGCATCCTGAACCG
CGAGGAGACGGAAACCCACCTGATGCAGAAACTGACCACGCAGTGCCTGAGCAAGCTGGAGGCGCTGCAG
AACGAGTTCAACACCTACCGCCTGGCGCTGCAGGCCACGGAGGACGCGCTGGGCAAGGCCCAAGTGGTAC
GACCGGGTCCCCCCGCCCGYGGGGCGCGTCCCTGCRGCCTCCCCCCCAGCGCCCGCCTGCCCCTTCCTTT
CCAGGAGTGCACGGCCACCACGGGCGAGCTGCAGACCGTCCACCAGGCCATCCAGCACGAGCTAGAGCTG
AGGAGGACGATGGACGCCTCCATCGTGGAGAAGYTGCAGGAGCACATGACCTCCAACAAGATGACCAAGT
ACTTCCACCAGCTCATCCTGAAGCTCCAGAAGGAAAAGACCAACCTGGTGACACATCTTTCCAAAATCGA
CGGCGACATAGCTCAGACCACCCTCAACATCACAAACACCAACTGCAGGCTGGACATGCACCAGAAGACG
CTGGGCGAGCTGGACAAGGAGGTGAAAAAGGTCAACGACCTCATCACCAACAGCGAGAACGAGATCTCCA
GGCGCACCATCCTCATCGAGAGGAAGCAGGGCCTCATCAACTTCTTCAACAAGCAGCTGGAGCAGATGGT
CTCTGAGCTGGGGGGGGAAGAAGTGGGGCCCCTGGATCTTGAAATCAAGAGGCTGACGAAGCTGATGGAA
GAACACAACAGCAACGTGAYGCAGGCCCAGGTGACGTGGCTCCGCCTGCAGCAGGAGATGGTGAAGGCCA
CTCAGGAGCGGGAGGCGCAGCTGGTGGCCCTGGACACGTTCAGGAAGGAGGTGCACATCCTGGAGCAGAA
GAAGCTGCGGGTAGAGAGCAAGATCGATCAGGAGAAGAAGGAGCAAAAGGAGCTTGAGCGCCACATGAAG
GATCTGGACAACGACCTGAAGAAGCTCAACGTGCTGATWAGCAAGAACCGGAGCAGCTCCGAGGGGCTGC
AGCAGGACAACCTGGTGACGGAGAARGAGTTCGTGCGCTCGCTGAAGGCCTCAGAGAGGGAGACTATCGA
GATGCAGGAGAGGCTGAGCCAGCTGCAGGAGGAGAAGGCRGCTATGCTGAACAACCTGGTGGAGGCAGAA
CACCAGATCATGCTGTGGGAGAAGAAAATCCAGCTGGCCAAAGAGATGCGAGCATCGGTGGACTCCGAGA
CGGGCCAGACAGAGCTGCGAGCCATGAAGGCGGAGATCCACAGGATGAAGGTCAGGCACGGGCAGCTGCT
CAAGCAGCAGGAGAAGATGATCCGGGACATGGAGCTGGCCATCGCCCGCAGAGAGACCATCTCGATCCAG
GCCAAGGGGCAGAGCAAAACCGATAAGAAGCTGCTCACCCGGACAGACTTCCACCACAAGCAGACAGAGC
TGCGACGMAAGATCAAGGACACTCACAAGGCCACCGAGGAATGCACCAAAGTCATCTCAGAACTGGAAGA
AACTCAAAAACACGTGAGCAGCTCCCTCACGGAGAAGCAGGAGCAGCTATCAATGATGCAGTCCAGCATG
GACGAGCTGGAGGCCGACCTGGACCGGCTCCTGGCCCTCAAGCAACAGAACCTCTCGGAGCTGGTGGCCC
GGCAGACTCGCCTCAAGCACCTCCAGGCTGTGAAGGACGGGAGGTACGTGTTCCTGTTCCGCTCCAAGCA
GTCGCTGCTGGCCGAGCACAGGCGCCTGGACAACCGGATGGCCACCATCAGCACCATCCTGGACCACGTG
AAGGACGAGTACCCCCAGTTCCAGGAGGCCCTGCTCAAGCTCCTGAGCCGAATCCTGTACAATAAACGGG
CAACAGTAGGAACCGTGTCRGGGTTGGACTACCCGAGTTACAAGCTGGAGAACCTGACCACCACRGAGAC
GGGCTACACGGCCGCTCTGACCCGTAGCACCCCAACCTTCTTCCCCAAGGACATCCTGGCCTTACGGTTG
GACGTGCTGCTGGAGACGGAGAGCCGGCTCCACTTCACGATCAAAGATCCCGCCAACAGGCGCTACGAGG
TGCCCCTGGAGACCCCGCGGGCCCACGGCCGCGCCTCGGCCACACTCTACAGCGTGGAGTTCCAGGAGGA
GCCCTTCGGGGTGGTCGTGCGCCGGAAGCTGGACGGCCGGGTGCTGCTGAACACGACGGTGGCCCCCCTG
TTCTTCGCCGACCAGTTTCTGCAGCTGTCCACCTCCCTGCCGTCCCAGCACATCACCGGCCTTGCCGAGC
ATCTCGGCTCCCTGATGCTCAGCACCAACTGGACCAGGGTCACCCTCTGGAACCGGGACATCGCCCCCTC
GCCCAACGTGAACCTGTACGGGTCCCACCCTTTCTACCTGGCGCTGGAGGATGGCGGGTCAGCTCATGGG
GTCTTCCTGCTGAACAGCAATGCCATGGACGTGGTCCTGCAGCCGAGCCCGGCCCTCAGCTGGAGGTCGA
CAGGCGGGATCCTGGACGTGTACGTCTTCCTGGGCCCGGAGCCCAAGAGCGTGGTGCAGCAGTACCTGGA
AGTCGTGGGCTCCCCGTTCATGCCGCCCTACTGGGGCCTGGGCTTCCACCTGTGCCGCTGGGGATACTCG
TCCACGGCCATCACCCGCCAGGTGGTAGAGAACATGACCCGGGCCCACTTCCCCCTGGACACGCAGTGGA
ACGACCTGGATTACATGGACGCCAGGAGGGACTTCACTTTCAACAAGGACGGCTTTGGGGACTTCCCGGC
CATGGTGCAGGAGCTCCACCGGGGCGGCCGGCGGTACGTGATGATCGTGGACCCGGCCATCAGCAGCTCC
GGCCCCCCYGGCAGCTACCGACCCTACGACGAGGGTCTGCGGAGGAAGGTTTTCATCACCAATGAGACGG
GGCAGCCGCTGATTGGGAAGGTGTGGCCCGGGTTCACCGTCTTCCCCGACTTCACCAGCCCGGCGGCCCT
GGACTGGTGGCAGGACATGGTGTCTGAGTTCCACGCCCAGGTGCCCTTCGACGGCATGTGGATTGACATG
AACGAGCCATCCAACTTCGTGAGGGGCTCGGTGTACGGCTGCCCCGACAATGACYTGGAGAACCCGCCCT
ACGTGCCCGGGGTGGTTGGCGGGACCCTGCGGGCGGCCACCATCTGTGCCTCCAGCCGCCAGCTGCTCTC
CACGCACTACAACCTGCACAACCTGTACGGCCTGACGGAAGCCATCGCCTCCCACAGGGCCCTCGTGAAG
GCTCGGGGGACGCGCCCCTTTGTGATCTCCCGCTCAACTTTCGCCGGCCACGGCCGGTACGCCGGCCACT
GGACAGGGGACGTGTGGAGCAGCTGGGAGCAGCTCTCGTACTCTGTACCAGAAATCCTGMTGTTCAACCT
GCTGGGGGTGCCGCTGGTTGGGGCCGACGTCTGTGGCTTCCTGGGCAACACGTCAGAGGAGCTGTGCGTG
CGCTGGACCCAGCTGGGGGCCTTCTATCCGTTCATGCGGAACCACAACGACCTCAACAGCCTGCCCCAGG
AGCCGTACAGGTTCAGCGCGACGGCACAGGAAGCCATGAGGAAGGCGCTCGCCCTGCGCTACTCGCTGCT
GCCSCACCTCTACACGCTYTTCCACCGGGCGCACGTGGGGGGYGAGACCGTGGCCCGGCCCCTCTTCCTC
GAGTTCCCCGAGGACCACCACACCTGGACCGTGGACCGCCAGCTCCTGTGGGGGGAGGCTCTGCTCATCA
CCCCCGTGCTTGAGGCCGGGAAGGTCGAAGTGACTGGCTACTTCCCTGCTGGCACATGGTACRACCTGCA
GATGGTGCCCGTAGGGGCCTTCGGCAGCCTCCCGCCCCCACCTCCAGCTCCGCTCACGTCCACCATCCAC
AGCAAGGGGCAGTGGGTGACGCTGCCAGCCCCGCTGGACACCATCAACGTYCACCTCCGGGCTGGGCACA
TCATCCCTCTGCAGGGCCCTGGCCTCAYGACCACAGAGTCCCGAAAGCAGCCCATGGCCCTGGTCGCAGC
TCTGGGCACAAACGGGGAAGCCCGAGGAGAGCTGTTCTGGGACGACGGGGAGAGCCTGGGGGTGCTGGAA
CGCGGGGCCTACACGGAGGTGGTCTTCTTGGCCCGGAACGCCTCTGCCGCCGTGAGCGTGCACGGCTCAC
TCAACGTCAACCTCAACTCGGCGGTGCTGCGGCGGCACGCGTGGCTGCTGCAGGAGGGCGGCGGCGGGGT
GGCCGTGGTCGTGCTCGCCCAGGGCAGCCACCAGTGCCAGAAGCTGCGCGCAGAGAGCACCACGTGCATC
GCGCTCACCTCCCCGCTCGCCCGCCTGCCCCGGCCCGCGGGTCTCCTTCCTCAAAGGGGGCTATGGGACT
CTGGATGTCCTGAGTGCTGTGTGGATGTACGACCCATTTCACAAGAGAAGGCGGACGCCGAGGAAGCCCT
CGTGAGCCAGCGAGGGAAACCAGCGCTCAGCATCAGCTACAGGCCAGCCTACGAGCAGGGCGGCCCCGTG
GAAATCCTTCCGTTCCTCTACCTTGTGCCTACCGTGCACCCAAGTTTCTTGGGCCTCGCATCTCAAGCTA
CTTTTTGTACATGGTTAAGAAGGAACGATCGAAGACGTCGGACCGTGTTCCAGGGCCGTGCGGGGYCCGC
CTTTATGCTGATGCCGCCGTAA
>g.011037t.1 CDS=2-606	Coiled-coil domain-containing protein 40(CCDC40)[SwissProt]
ATGCAGCTGGAGAAGAGCCACGACCTGCACTCGATCGCCGCGCGCGCCCGGCAGCAGAAGGAGGCCGAGC
TGCGGGCCGCGCGGCTGCTCTACACCCGGGCCTGCGAGGCGGCCGACGGCGAGCGCCGCAAGCTGGCGGC
TCTGCAAGCCGAGCTGGAGAGGCTGGCTCTGCACCTCTTCTACATGCAGAACATAGACCAGGACGTGCGC
GACGACATCCGCGTCATGAAGCAAGTGGTGAAGAAGTCAGAGGCGGAGCGCACGCGGGCCGAGGTGGAGA
AGAAGCAGCAGGACCTTCACGTGGACCAGCTCACCACCAAAGCCAACCAGCTGCAGGAGCAGATCGCCCT
GCTGGAGGCTCAGAGCTACGCGCAGGCCGAGGACACGCGGGCTCTCAGGAAAGCCGTGAGCGAGGCCTGC
ACAGAGATCGATGCCATTAACATGGAGAAGAGGCGCATCCTGCAGCAGTGGGCCACCTGCCTGGTGGGCA
TGAAGCATCGCGACGAGGCCCACAGAACCATCCAGGAGGCGCTCAGGTTCCAGCCAAATTCTGCTCTTCC
TCTTCTTGGGGACAATCTCTGCATCGACGCCGAGTCTACAGTTTAA
>g.011039t.1 CDS=2-915	.
ATGATTCCAAATCCGCACCTGACCCTCCGGGTGACTATAAAGACAGCCTTACCAAGGTCTCAGCTGGAAG
GCGAATCAACTTCTGAAGAAGACGAGGCCCAGAATCATGAAGGGGACAGGGTGTCACCCACTGGGAAGAG
CAGTGACCAGGACGATGACGAGGCTGTTGGTGCTGCCGAACTTTCTGAAGAGGAAATTACAGCCTTTGAG
GAAGTCACAACGGAAGGAGAAATTGAAAGCGAGGGGGAAGTGGAGACGGATGGGCAGGTGGAAACGGAGA
AGGAACCTGAGTTCGAAGGGGGATTCCAATCCGATCTCGAAACCGTATCCCTCGAGAAGAAAGCCAGTTC
CACGGATCTGGCTTATTCAGAAGTCGGTGCCTGGGAGGAGGCCGGAGAGGAAGTGGGCCCCACGTACCCG
TACCCGGTTGAGCAGATAAGGAGGGAAGGCGTTCCCAAAGACAGAGACGCCCCCCATCCATCAGAGGCCA
GAGATTCGAGGGACCTCTCCACGCAGCCATCCCAGCAGGCGGTAGGCTCACCCGAGCAAGCAGGCCCAGA
CGCTTCTGGAGCCAGGGCTCGCAGATCGAAAAAAAACAGCGAAGAGCTCCCRCAGGAAGTCTTCYCTCTG
GGGGCACAACACCACCTTCAACTGAGCCAGGGGAGCAGCAACACCTCCTCCGACTTTGACTTTGAGGAGC
TGCTCCTGAGCGAGGAGGAGCCCGAGGAGGAGCCCGARGAGGAGCCCGTCSTCGGGGAGCCAGGTACTGG
GGCACCAGCAGGTTGTCCTGCCCATGGGATAAGCCCCTCCCCATCCCGTTCTGAGCAAGGGGTGCCACTC
GTCTGCCCTCTCTTACCTCGCTTCCTGTTCAGCGGTGAGCTGAACGACAGAGATGTCATTAACGGATATG
GATGA
>g.011041t.1 CDS=2-2397	TBC1 domain family member 16(TBC1D16)[SwissProt]
ATGCTGAGACCACAACTGGCCGCAAAAGGCCCCACACCCCTGTCTGGATTTATTTTGTATGAAACAGAAA
TAAGGTCCGCAGCCTCCATTGCTCCCAGCCATGGTGAARTGAGGCTCCCGGGACCCCCAGACCTGGAAGC
TGGCCACAGGCAGAAAAGCCCTGGGGCCACCACCCCGTGGACAGGGTGGAGCTCTGAGCTGGACTGGGCT
CCCCATGCATGGAAAGTGACAACAGGTCACTGCCTSGGGGCCCGGGGCCCCCGAATCTGCTCGGAGGTGC
TAGCAGGCTACCTGTGCTTGTACATGGAGAAGGATGAGCTGCTGGGGAGCACCCTCATCCTYACGTGGGT
CCCCAACTCTCGGATCCAGAGGCAGGACGAGGAGGCGCTGCGCTACATCACCCCGGAGAGCTCCCCTGTC
CGCAAGGCGCCCCGCCCGCGGGGCCGGCGCGCCCAGAGCTTGGGGGCCCCCCACCAGGCCTCCCCCACGG
AGCCCAGGCCCGCCCTGATCCCCAGAGACGCGGACGCCCTGGGGGTGGCGCAGAGCGTCCCAGACACCGT
GCGTGTCAGCCCCTCCCCCCCTTCCGAGGACGGGGACAAGCTGGCCCGGGGCTTGGGGATGGCCCCGCCG
CCCGCRCACAGCGACTCCGGGATCTTGTCGGCSGTCAGTTCGCAGGACGGGACGGAGGAGGGGCGGGAGC
CGCGGCCCGAGGCGGGCGAGGAGGAGGGCTCCCTGGAGCTGTCGGCCGACGGCGTGAGCAGGGACAGCTC
CTTCGACTCGGACTCTGACGCCTTCTCTTCGCCCTTCTGCCTGTCGCCCATCAGCGCCGCCCTGGGGGAC
AGCGGCAGCTCCGTGTTCCTGGACAGCGAGAGCGGCTCCCCCTCGGGCGCCGATKCCCACCTGCGGTTCC
CGGACGGCACCGGCCTCCTGCAGACCCCACGCTGGGAYGAGCCGCAGAGGGCCTGTGCCCTGGAGCAGAT
CTGCGGGGTGTTCCGCGTCGACCTGGGACAAATGCGCTCCCTCCGCCTCTTCTTCAGCGATGAGGCCTGC
ACCAGCGGCCAGCTGGTCATCGCCAGCCGGGAGAGCCAGTACAAGGTGTTCCACTTCCACCACGGCGGCC
TGGACAAGCTGTCCGACGTGTTTCAGCAGTGGAAGTACTGCGCCGAGACGCATCTCAAGGACCAGGTCGC
CGACGAGAAGACGTGCATGCAGTTCTCCATCCGACGCCCCAAACTGCCCTCCTCCGAGACGCACCCCGAG
GAGAGCATGTACAAGAGGCTGGACGTGGCGGCCTGGCTGCGCCACCTGAACGAGCTGGGCCAGGTGGAGG
AGGGCTACAAGCTGCGCAAGGCCATTTTCTTCGGCGGCATTGATGTGTCAATCCGGGGGGAGGTCTGGCC
CTTCCTGCTGCGATATTACAGCCACGAGTCCACGTCTCAGGAGCGGGAGGCTCTGCGGGCGCAGAAGCGC
CGGGAATACGCCGAGATCCAGCAGAAGAGGCTCTCCATGACCCCTGAGGAGCACAGAGCATTYTGGCGCA
ACGTGCAGTTCACGGTGGACAAGGACGTGGTCCGGACGGATCGGAGCAACCAGTTCTTCCGGGGCGAAGA
CAATCCAAACGTGGAGAGCATGAGGAGGATCCTGCTGAACTACGCCGTGTACAACCCGGCCATCGGCTAC
TTCCAGGGCATGTCAGACCTCGTGGCGCCCATCCTGGCCGAGGTCCTGGACGAATCGGACACCTTCTGGT
GCTTTGTGGGTTTGATGCAGAACACGATCTTCGTCAGCTCTCCTCGGGACGAGGACATGGAGAAACAGCT
GCTCTACCTGCGGGAGCTGCTGCGGCTGACACACCTGCGCTTCTACCAGCACCTGGTCTCCCTGGGCGAG
GACGGCCTGCAGATGCTCTTTTGCCACCGCTGGCTGCTGCTCTGCTTCAAGCGCGAGTTCCCCGAGGCGG
AGGCCCTGCGGATCTGGGAGGCCTGCTGGGCCCACTACCAGACCGATTACTTCCACCTTTTCATCTGCGT
GGCCATCGTGGCCATCTACGGGGATGACGTCATCGAACAGCAGCTGGCCACTGACCAGATGCTGCTGCAT
TTTGGAAACCTGGCCATGCACATGAACGGGGAGCTGGTTCTCAGGAAGGCCAGGAGTCTCCTGCACCAGT
TCCGCCTCCTGCCCCGCATCCCCTGCAGCCTGCACGACTTGTGTAAGCTGTGTGGGACCGGCATGTGGGA
CAGCGGGTACATACCCGCTGTGGAATGCACGGGCCACCACCCGGGGTCGGAGAGCTGCCCGTATGGGGGY
ACGGTGGAGACRCCTTCGCCCAAGCCCCCCAGAGAAGGCAAGAAGGGCCCAAAGATGCCTCGGGAAGGCT
TCGGTTTCCGCAGATAG
>g.011042t.1 CDS=2-561	.
ATGTCAAGACGGAGGGAGAAGCCCGAGTGTGGAGCAGGTGATGGGAAGRTCAGTGCCGGTGTGCGACCGA
AGCTTGATGGCCAGCCAGTCCCTCTCGAGCCAAGAGCACAGGAGGAGCTGGTTTCCAGACGACTCGTGAT
TCTCTGCTGTGACAGGATGGAGCTGGGGCTCCTCTTCCAGAACCTACCAAATGCTTCTGGGATGGCCTTT
CTGGTGGGMACCCCTCATTCTCTGCTGATGGAGATGATTATTGGAAGGACGTGCCCAGATCCGGTGGAAA
AGAACCGGGTAACACCAGACCGCCCCCATCTGGCTGCTGGGGGTATTGAGTGCCCTGGTGGACTGACAGG
CCTGCAGGCAGGTACCCATCCACGGCTGGGGGTACGGAAGCCACAGGGGTCTGTGGGACTCCTCCTGGAC
AGAACCTGTGATTTATCAGCAAATCGAGAAGACGCCTGGAAATGTGCCTGGAAAGAGGACCCGACCCTGC
TCTTTGGATCTCTTCATAGCAGCTTTGAAGCTGTGCAAAGTGAGACTGGCCGCTCAGAAAATGGGGCCTG
A
>g.011063t.1 CDS=2-1230	E3 SUMO-protein ligase CBX4(CBX4)[SwissProt]
ATGGGTCAGAAGAGGAAAGGCSAGGCAGCAGATTCTGTCTGTGCCTTCCCCATGCAGCCCCCTGATGCTT
CCCCGGACCTGAGCCGCTCCCCACACCCCCCTGGCAGATATAACACGTGGGAACCCGAGGAGAACATCCT
GGATCCCCGGCTGCTGATCGCCTTCCAGAACAGGGAACGGCAGGAGCAGCTGATGGGGTATCGGAAGAGA
GGGCCGAAGCCCAAACCGCTGGTGGTGCAGGTACCTACCTTTGCCCGCCGCTCCAACGTGCTGACTGGTC
TCCAGGACTCATCGGCAGACAACCGCTCTAAGCTGGAGCTGGGCGGTCAAGGCAAGGGCCAGGGCCACCA
GTACGAGCTCAACAGCAAGAAGCACCACCAGTACCAGCCGCACAGCAAGGAGCGAGCCGGGAAACCCCCA
CCACCGGGCAAGAGTGGCAAGTACTACTACCAGCTCAACAGCAAGAAGCACCACCCCTACCAGCCCGACC
CCAAAATGTACGACCTGCAGTACCAGGGCGGCCACAAGGAGGCGCCCAGCCCCACTTGCCCGGACCTGGG
CGCCAAGAGCCACCCGCCCGACAAGTGGGCACACGGCGCGGGGGCCAAGGGCTACCTGGGAGCTGTGAAG
CCCCTGGCAGGTGCGGCCGGGGCTCCCGGCAAGGGCTCGGAGAAGGGCCCCCCCAACGGGATGACCCCGG
CCCCCAAAGAGGCAGTGACGGGCAACGGGATTGGAGGCAAGATGAAGATCGTCAAGAACAAGAACAAGAA
CGGGCGCATCGTGATCGTCATGAGCAAGTACATGGAGAACGGCATGCAGGCGGTGAAGATCAAGTCCGGG
GAGGCCGCGGAGGGCGAGGCGCGCTCCCCCAGCCACAAGAAGCGGGCCGCCGAGGAGCGCCACCCCCCGG
CCGACAGGACTTTCAAAAAGGCCCCCGAGGTCATCCTGCTGGACTCGGATCTGGATGAGCCCATAGACTT
GCGCTGCGTCAAGACGCGCGGCGAGGCCGGGGAGCCCCCCAGCGCCCTCCAGGTGAAGCCCGAGGCGCCC
GCTGCGGTGGCGGCCGTGGCAGCTGCGCCGGTGGCCTCGGCCGAGAAGCCTCTGGCCGAGGCCCAGGACG
AGCCCGAGGAGCCGCTGAGCGAGTTCAAACCCTTCTTTGGGAATATAATTATCACCGATGTCACCGCGAA
CTGCCTCACCGTCACGTTCAAGGAGTACGTGACGGTGTAG
>g.011088t.1 CDS=2-1140	Chromobox protein homolog 6(Cbx6)[SwissProt]
ATGGAGCTTTCGGCGGTGGGGGAGCGGGTGTTCGCGGCCGAAGCCCTCCTGAAGCGGCGCATACGGAAAG
GACGCATGGAATACCTCGTGAAATGGAAGGGCTGGTCGCAGAAGTACAGCACATGGGAACCCGAGGAAAA
CATCCTGGATGCTCGCCTGCTCGCAGCCTTTGAGGAAAGGGAGCGGGAGATGGAGCTCTACGGCCCCAAA
AAGCGAGGACCCAAACCCAAAACCTTCCTCCTCAAGGCCCAGGCCAAGGCAAAGGCCAAAACATACGAGT
TCAGAAGTGACTCTGCCCGGGGCATCCGGATCCCCTACCCTGGACGCTCCCCCCAGGACCTGGCCTCTAC
TTCCAGAGCCCGTGATGGCCTGCGGAACATGGGTCTGTCCCCGCCCGGAAGCAGCAGCAGCACCAGCAGC
ACCTGCCGAGTGGAGCCCCCTCGGGACCGGGACCGAGAGCGGGAGAGGGAGCGCGAGCGGGAGCGAGAGA
GGCAGCGCGAGCGCGAGCGGGGTGCCAGCCGCACAGATGACAAGCCCAGCTCGCCGGGGGACAGCTCCAA
GAAGCGAGGCCCCAAGCCCCGGAAGGAGCTCCTGGACCCCTCGCAGAGGCCCTTGGGAGAAGCCAGCGAT
GGCCTCGGAGATTACCTCAAGGGCAGGAAGGTGGACGAAGCCCCTCCCGGGGCAGGGAAGTTCCCCGCTG
GCCACAGCGTGATCCAGCTAGCCCGGAGGCAGGACTCGGACCTGGCCCAGTGCGGTGTGGCCAGCCCCAG
CCCCGCGGAGGCCACAGGCAAGCTGGCTGTGGACACCTTTCCGGCCAGGGTCATAAAGCACAGGRCCACT
TTCCTGGAGGCCAGARGCCAGGGGGCCCTAGACCCGGGTGGCCCCCGTGTCCGGCATGGCTCAGGCACCC
CTGGCTCTGTGGGGGGCTTGTATCGGGACATGGGGGCCCAGGGGGGAAGGCCCTCCCTCATCGCCAGGAT
CCCAGTGGCCAGGATCCTGGGGGACCCAGAGGAAGAGTCCTGGAGTCCCTCTCTGACCAACCTGGAGAAA
GTGGTGGTCACTGACGTGACCTCAAACTTTTTGACCGTCACCATTAAGGAAAGTAACACGGACCAAGGCT
TTTTTAAAGAGAAAAGATGA
>g.011100t.1 CDS=2-1194	Chromobox protein homolog 2(CBX2)[SwissProt]
ATGCCCCGTGGACTGCGGAGATCCGGCCTTAGAGACAGTGACGTCCTCTGTGCTCTTTCTCTGCAGGAAC
CCGACGCTCCCTCCAAATCCAGCAGCTCCTCCTCTTCCTCCACGTCTTCTTCCACTTCCTCAGATGAAGA
GGACGACAGTGATTTAGACGCCAAGAGGGGTCCCCGGGGCCGCGAGACCCACCCAGTGCCTCAGAAGAAG
GCCCAGATCTTGGTGGCCAAACCGGAATTGAAGGACCCCATCCGGAAGAAGCGAGGCCGCAAGCCCCTGC
CCCCAGAGCAGAAGGCGGCCCGGAGACCCGTGAGCCTGGCCAAGGTGCTGAAGACTGCCCGGAAGGACCT
GGGGGCGCCGGCCAGCAAGCTGCCCCCGCCGCTCAGCGCCCCYGTGGCAGGCCTGGCAGCCCTGAAGGCC
CACGCCAAGGAGGCGTGCAGTGGCCCCGGTGCCATGGCCACCCCGGAGAACCTGGCCAGCCTGATGAAGG
GCATGGCCGGCAGCCCCAGCCGGGGCGGCATCAGCTGGCAGAGCTCCATCGTGCACTACATGAACCGAAT
GAGCCAGAGCCAGGCCCAGGCCGCCAGCAGACTGGCGCTCAAGGCCCAGACCGCCGGCAAGTGCGGCCTC
GGGCTGGACCTCAAGGAGCTGAGCCTCCAGGTCTTGGACTTACAGAGTGTCAAGAACGGCACAGCTGGGG
TGGGCATGGTTGCCCGCCATGCCACGGCCAGCAAGGGTGTCCCTGCCACCAACCCAACCACCGGGAAGAG
CGCCGGGGGTGGCCTCACCGGGGGGAGCGGGGCCACCGTGCCCTCTGACACCAGCAAGAGTGAGAAGCTG
GCTTCCCGGGTGGCAGCTCTGCCCACTTCTGCAGGCAAGAGGGACTGTATGAAGGGCAGCACGGCCCCCA
GCAGTCAGGAGGGCCACAGGGCCCCCGGCGACGCCCGCAAGTTGGCCTTGCCTTCAGAGCTGAGCGCTGG
CGAGGAGAGTAGCTCCGACTCAGACCCCGGCTCCGCCTCGCCACCCRGCGCCAGACAAAACCCATCAGTG
TCGGTCCAGACCAGCCAGGACTGGAAGCCCACCCGCAGCCTCATTGAGCACGTCTTCGTCACCGACGTCA
CTGCCAACCTCATCACGGTCACGGTGAAGGAGTCCCCTACCAGCGTGGGCTTCTTCAACCTGAGACATTA
CTGA
>g.011102t.1 CDS=2-2256	Bis(5-adenosyl)-triphosphatase enpp4(enpp4)[SwissProt]
ATGACAAATCGGTGCGTGTGGCTTATCAACCCCCCATCTGTGCTGCGGGGTCACCGCTGCCCCAAGGACG
ACGACAATAGGCCTGAAATTCAGTGCCTTGCCCTCCTCCAGATGGAGAGCGAAGGGGCCACACAGGGTCA
CCGCTSGGGCGGTTCTCCAGATTGGCGAAGYCTTCTACAGACCCAGCTGTGCTGCTGCTGCAGACTCTCC
TGGACAGAGGAGCCCGTGCTGATCCGCGACCTCAGGGCTGACACGGCAAGCCAGAAGCGGGACCTGAAGG
CCTTCTGCCCTGCTATTCCCCAAGTCAGGCTCAAACCTGCATCCAACGAGAGCCTTCTGGGCTATCAGAA
CTGTGGACACAGTGCCCGGTCTGCAAAGCTGATGACCCAGCCCCAGGGGTTCATAAAGCACCCACTGTGT
GTTCCAATCAGAGATGTAGACTGGCCTATTACCAGGGGGGACATGGCAGTCCCAGCTAAAACGTATGACG
TTTCTCCTGGTGGCAATGAAAGTTCTGCTGTTCTAAATTCTACTGCGGTGGTCCYGAAACAGCTCTGTGA
GCATTCTGAAAACCACTCGATTGTGCACTTCAGACGGRCTCYCCAATCTCCAGGAGTCATCTGTAAAAAT
GTGGATATCGATCGGAGGAAAGGTGAAGGTCAGCAGGGTAACCAGGCATGCCGGTGGGGCCGGATGTCTG
GTTCTGGCCAAAGGAAGAGGATCGGAAGACCATGCTGTCACTTCCAGACAGAGGCGGCCAYGTCCCCGAT
GGATCGTCCCTACATGGCCTCCACAGCCAGAGGAGTCCCTCTTGGGGAAGGTGTCAACACTGGACATCGT
GCGAGCAAAAATAAGCATGCGGTATGTGAGGACGTGCACACCCCGAACCTGGACGCCATGGCGCTGGACG
GAGTGAAGGCCCGCTACATGACCCCGGCCTTCGTCACCATGACCAGCCCCTGCCACTTCACCCTGGTCAC
CGGCAAATACATCGAGAACCACGGGGTGGTGCACAACATGTTCTACAACACCACCAGCAAGGTGAAGCTG
CCCTACCACGCCACGCTGGGCATCCAGCGGTGGTGGGACAACGGCAGCCTGCCCATCTGGATCACAGCCC
AGAAGCAGGGCTTGCGGACGGGCTCCTTCTTCTACCCTGGCGGGAATGTCACCTACCAAGGCCTGGCGGT
GACGCTGAGCCGGAAGGAAGGTGCTCTGCACAACTACAAAGATGAGGCGGAATGGAAGGCCAACATCGAC
ACGGTGATGAAGTGGTTCACGGAGGAGGGGCTGGACCTGGTCACGCTCTACTTTGGGGAGCCCGACTCCA
CGGGCCACAAGTACGGCCCCGAGTCCCAGCAGAGGAAGGACATGGTGATGCAGGTGGACAGGACGGTGGG
CTACCTCCGTGACAGCATCAGGAGGAGTGGCCTGGAGGACAGCCTCAACCTGATTGTCACGTCCGACCAC
GGCATGAGCACCGTCAACAAGACCGCCCCGGACCTGGTGGAGTTCCACAAGTTCCCCAACTTTACCTTCA
AGGACATCGAGTTTGAGCTCCTGGACTACGGGCCAAATGGGATGCTGCTCCCCAAGGAGGGGATGCTGGA
GAAGGTGTACGGGCTCATCAAGGATGCCCACCCCAAGCTCCACGTCTACAAGAAGGAGTCCTTCCCYGCG
TCCCTCCACTACGCCAGGAACCCCAGGATCACCCCCCTGCTCATGTACAGTGACCCCGGCTACGTCATCC
AYGGGGGGTCCTCTGCCCCCACAGGGGTGCTGCTGGCAGAGAGGGCAGGTGGGYGGGAGTCCCTGCAAAG
GCTCAGGGCCTTCCCTCCCCGGCAGAGAGTGAACGTCCAGTTTAACAACGGGGAGCACGGTTTTCACAAC
GACGTCATGGACATGAAGACCATCTTCCGGGCCGTGGGCCCCAACTTCAAGAGAGGCCTGGAGGTGGAGC
CGTTCGAGAGCGTCCACGTGTACGAGCTCATGTGCAAACTGCTGGGCATCGTGCCCGAGGCCAACGATGG
GCTCCTGAGCACACTGCTGCCCATGATTCAGGAAACCAGCAACCGGCCCGTCAGCACCCCGCCGCCCACG
CTCCCGGGAACCAGCAGCAGGACGGCCAGCACCCCCCCAGTGGTAGCTTCAGAGGTCAGCGGCACCTGCT
CCAGCGTCTTCTCCAGACACAACAGCTGGGAGCCAGAGGAAAATATCCTGGACCCAAGGCTGCTCCTGGC
CTTCCAGAAGAAGTGA
>g.011244t.1 CDS=2-420	.
ATGTCCAGGGCGAAGCTGAGCTTCAGGCCRGGTCAGAGGGTCATGAGGTCCGAGTTAGGGAAAGACCATG
ACGCGTCCAGCGTGCCTTCTCCTTTAGAACAGGTCCAGCTGCTGAGGAATAGCAGCTCCCTGATGGACGC
CACCTGTGGGAACCTGCGTCACCACCCGGGGGACCCTGTGTTTGCAGAGGGTCCCCCRTTTGTTCCGTGR
AGCAGGCAGGGCRGGGCCAGCAATGGGAAGGGCYTCTCCGTCCCCCCGTTTGATGCCAGCGYGGAGCAGC
CAGGGTGCTCTGGGTGGCCCTGGGCTAGAAAGGAGGATGTGCCATCCCAGGGGMCAGTCCCAGGCTGCCA
GGACACGTGTGCCTGCTGCCTCCCTGTGCCAACGTGTGCSGTGGGTGCCACCGCGCACATCAAAGGCTGA
>g.011248t.1 CDS=2-501	.
ATGCGATCAGGGGTCCGAGGTGGGGGTGACCATGGGTGTGGGAAGGACGAGGGGGTCCTGAAACAGCCCC
CCCCCCGCCACCGCCCCGGAGAGAGAGAGAGTCGACGCGTAACCAAGGTAAGGTGCATTGAGATCAGAAA
GGAGGAGAAGAGGGATCACAGGAAAAGTTACAGTCATGCAGCAAGGTGTCCTCCAAAACGTAAAGCTAAA
CGCACCTCGGTCTCCTTTTCACCTGATAGCATTGAAATGCTTMGGGACGTGYGTAGCAGTTTTAATTCCA
GAAAGGACCGCGGTGTCTACACGGCCACTGGGTCAACAGCAAACCCCTGGGTCACCCCGATCCTCACTGY
GTTAAGTCAGAACGGCCAGAGGAAGATCCTGCCAGCATTTCCCCCGAGCTGGTCGCAGGSCCCTCCGGCY
GGGAACCCGTCCCAGGAGCTGTCCGTCGGCAAACAGCAAGAGCAGCCCAGCGTTACCCTCTGCAGCATCG
AACACTTCTAG
>g.011250t.1 CDS=2-1038	.
ATGATATTTCAAAGACACCTTCCCCGTGTCGAGTCTTCCTGCGCATCGGGTTTAAAGGCTGCACGATATC
CCATCGAGTCGCTGCTGCGTAATTCACTTAACTATTACCCGACTGCCAGACAGGGCAGCCCTCAGATATC
TGAGACACACCCCTGGGCAAACAGCCGTGGCCCCTACAGCCATTTCACTGGGGATGTGCCCTGGAACGTC
CCCCTGGCTCAGGGCAGCCACGTCCAGGACCTGCTGGAGCGGTGGCCCCAGCGACGACGGCAGAAACCAA
GGAGGACCCCCACCCGGATGATCTGCTGGAGTACCCGTCTGATGGGTTCAGTGATTCCCAAGCATGTCAA
CCCCAGCCAGGTGACACCGATGACCCCTGTGACCCCGCTTCCTTCCGTTCACAAAACGTTTTGCTCTTTC
AGAAATGAACCCACTGCCGGCTTGTATCGTCCTTATGACAACAGCGACACGTGTCCTGCCCCCGAGCGAG
GCCGGTTTTCAGTGTGGTTCACACCAAACAATCTGCCGGAAAACCTCCCCGAGGGTTGCGGTGCAGACCC
CTTGGCTCTTGTGCGGCTCCTTGTGGGCCGCTGCCGCCGCCGCATCTGCATCCTGGACACCCCACTTCCT
GCCCCGGCAGGGATGGGGGACGCGGAGAGAGCAGAGCACGACCTCGCGGCGGGCTGGGACTCCCGCTGGC
CCAAGCACTTCTCTCCTCACCACCTTGGGTCTTATTCACTGAGCAGCTATGACGGGCCAGACGCTGAGGC
TGCGTCGCCAAGCCCGCACAGTCCCACGGGGACCTCAGCACTGGGGATCTGCACCCACTTGTGKACTACA
CTCAGCAATATCCTCGGTCCTAGGAAATCGGCAGGCCCTGGACCCGCTGGCAAACATTTGAGCTTTCTCG
GCCAGCGGGACATTCTCCGTCGGGTGTACCAGGAGGCCACGGCGGGCAGATTTCAAGGGCATATGGAAAG
AGCCATGACGCTCTCTGCAGTGAAACATTTTGGACTCTGGGATAACTTCATCGGTTGA
>g.011323t.1 CDS=2-300	RNA binding protein fox-1 homolog 3(Rbfox3)[SwissProt]
ATGGCCCAGCCCTACCCCCCTGCCCAGTACCCCCCTCCGCCACAGAACGGCATCCCCGCCGAGTACGCGC
CACCCCCCCCGCATCCCACGCAGGACTACTCGGGCCAGACCCCGGTTCCCCCGGAGCACGGCATGACCCT
GTACACACCAGCACAGACCCACCCCGAGCAGCCGGGCTCGGAGGCCAGCACACAGCCCATCGCCGGGGCG
CAGACAGTGCCGGTGATGGGCCAGGAGGGGCTCACGGCCTTGGAGCCTCTGGCTGACACCCGGCTGAGCC
CGGCACCAGGTTGCCAGTGA
>g.011325t.1 CDS=2-480	.
ATGCGCTCAGACCAGAGCCAGAGGGGGCCCATCGTGGCCGAGTCCCAGCTGGGGGACGGGCTCCTTCTGA
CGGGCTCTGCAGACGGGGTGCATCTGGCCAGACCACCCACGACGGGACCACAAGGCACAGAAATTCGCCC
CGGAAGCGAACGCGGGAGACAAGGTGGTCAGACCAGCAGGTGCCGCGGAGCTGGGGGCCCGATCGCGGAC
GCCTTCAGCACAGAATCCAGCCAGGAGGCCTCCTTGACACCTGGTCCCCAGAGGCCGCCAAACCAGGAAG
AGCATGGGGTCATCTTCACCCGGAGGACGGTTGGGGGAACGCCCTGTGCGCCGCGCACTGAACAGCATCG
GGGGCACAGGGGAGAAGTGACCGGCCCTGCCCTGAGGCGGCCACCAGTTCCAGGTGCCAGTCGAGGACAT
GAAAGTCATGGCCCCCGTCCTGTGACCCCGGAGGGGTCAGAAACGATTCATCCCAACTGA
>g.011330t.1 CDS=2-885	RNA binding protein fox-1 homolog 3(RBFOX3)[SwissProt]
ATGGGAGCCCAGAGGGGCACCTCACAGCCCGGCCTCTCCCCGCAGCAGACAGACGAGGCGGCACAGACAG
ACAGCCAGCCGCTCCACCCCTCCGACCCCACAGAGAAGCAGCAGCCCAAGCGGCTACACGTCTCCAACAT
CCCCTTCCGGTTCAGGGACCCCGACCTGCGGCAAATGTTCGGGCAATTCGGAAAAATTTTAGACGTGGAG
ATCATTTTTAACGAGCGGGGCTCCAAGGTCAATAACGCCACGGCCCGCGTCATGACCAACAAGAAGACTG
CGAACCCCTACAGTAACGTGACGGGGTTCCCCTACCCCACCACGGGCACAGCCGTTGCCTACCGGGGCGC
GCACCTACGGGGTCGGGGCCGGGCCGTGTATAACACGTTTCGGGCTGCGCCGCCCCCACCCCCCATCCCA
ACTTATGGAGCGGTCGTGTATCAGGATGGCTTTTATGGTGCTGAGATTTATGGGGGCTATGCAGCCTACA
GATACGCTCAGCCTGCGGCGGCGGCAGCGGCCTACAGCGACAGTTACGGCAGAGTCTATGCAGCCGCTGA
CCCGTACCACCACACCATCGGCCCCGCGGCGACCTACAGCATTGGAACCATGGGCACGCGGGGCCCAGCG
GAGGAACAGGCCGCGGGCCTGCGCAGGGAGAGCAGCCAGCAGGACTTGACCTTTGTTGCCAACTGTGCCA
GTGGAGGGGACGGCCGGACCGGGCATGGGGGGGACGGCTGTCCGTTCCCGGGGTCCCTGGCTCCGGCCGG
TGCCCGTCACCCTCGGGCCCCCGGCTCCCCCTCGGGCCATGCTGCCAACACGGTGTTCTGCAAACCTGGG
GTGTTCTGCAAACCTGGGCGTTGTGGGCCGCAGGAGCCTGTCTGA
>g.011362t.1 CDS=2-840	Complement C1q tumor necrosis factor-related protein 1(C1QTNF1)[SwissProt]
ATGGGCTCCGGGGCGCCGACACTCGTGCTGGCCTGCTGCGTGCTGCTGACCTTTGCCTGCGGCGCGGGGC
TGGGCCGGGCGCCACGTGGCACGCGGGAGCTGCGGGAGCAGGAGGGGACCAAGGAGCCGCCGCTGGACCA
CACGGAGCGAGATGAAGAAAACCATGACAAATACAGCCCCAGGCAGGGCGAGGAGGCCTCTGCTTCCCGG
TGCTTTCGCTGCTGTGACCCTGGCACCCCCGTGTACCAGGCCATCCCGGTGCCACAGATCAACATCACCA
TCCTGAAAGGTGAGAAAGGTGACCGGGGAGACCGCGGCTTACAAGGGAAATATGGCAAGACGGGCTCCGC
GGGCGCCAGGGGCCACGTGGGCCCCAAGGGGCAGAAGGGGTCCATGGGGGCCCCCGGGGACCGCTGCAAG
AACCACTACGCCGCCTTCTCGGTGGGCCGCAAGAAGCCTCTGCACAGCAACGACTACTACCAGACGGTGA
TCTTCGACACGGAGTTCGTGAATCTCTACGGCCACTTCAACATGTTCATGGGCAAGTTCTACTGCTATGT
GCCGGGCATCTACTTCTTCAGCCTCAACGTGCACACCTGGAACCAGAAGGAGACCTACCTGCACATCATG
AAGAACAGGGAGGAGGTGGTGATCCTCTATGCCCAGGTGAGCGACCGCAGCATCATGCAGAGCCAGAGCC
TGATGCTCGAGCTGCAGGACCAGGACGAGGTCTGGGTGCGCCTCTTCAAGGGCGAGCGGGAGAATGCCAT
CTTCAGTGACGAGTTCGACACCTACATCACCTTCAGCGGCTACCTGGTCAAGCACGCTACAGAGCCCTAG
>g.011373t.1 CDS=2-1617	Apyrase apy-1(apy-1)[SwissProt]
ATGCCAGACGACCTGAGAGCCCCAGGGCCACCCCAGACCCACCCAGACCCACCCATCCCTCACCAGAACC
CACTTTCAGACTCCTCACAAGGAGAAAGGGCCCATGTGTTTCCGAGCACACCCCATTCCCCACCTCTACA
GACCAGCCCCCGAAACCTGCAGGGAGAAGTTGCCGGGTCCAGCCCATCTCCTGGCCCGCACATGCCTGCA
AACCCACCAGGGCTGGCAGCTTTCCCAGTACGGGGGTCCCACACACCGGGCCAGCCCCCTGAAGACAAAG
CCCCCAACAGCAAGCTTATGTCCGCTGCCCTGAGCCAGAAGCTGGCCTGGCGCCGCTGTGGCCACGCTGG
CCAGGCTGCCGTGGTCGGTGCCGGGGACGTAAGCAGGGGGTCCCGCCTGCCCTCCAGTCTGATGCCCGCC
CAGCCCCCTAACCACCTGGAATGGAATGAGCCTATGCACTCCCTCCGGATCAGTGTGGGGGGCCTTCCGG
TGCTGGCGTCCATGACCAAGGCAGCAGACCCCCGCTTCCGCCCCCGCTGGAAGGTGATCCTGCCGTCCTT
CGTGGGCGCCGCCGTCCTCTGGTTGCTCTATTCTCACCGCCCGCCCCCAGGCCGGCCCCCCGCACCCAAC
GCCCACAACTGGAGGCTCAGCCAGACACCTGCTGACCGGTACAATGACACCTACCCGCTGTCTGCCCCTC
AGAGGACACCGGGCGGGACTCGGTACCGAATTGCGGTTATCGCTGACTTGGACACAGAGTCTAGAGCCCA
AGAGGAAAATACCTGGTTCAGTTACCTGAAGAAGGGCTATCTGACCCTGTCAGACAGCGGGGACAAGGTG
GCCGTGGAGTGGGACAAAGGCCACGGGGTCTTAGAGTCCCACCTTGCTGAAAAGGGGCGGGGCATGGAGC
TGTCTGAGCTGATCGTCTTCAACGGGAGACTCTACTCCGTGGATGACCGGACAGGGGTCATCTATCAGAT
CGAGGGCACCAAGGCTGTGCCGTGGGTGATCCTGTCCGACGGCGATGGGACGGTGGGGAAAGGCTTCAAA
GCCGAGTGGCTGGCTGTGAAGGACGAGCATCTGTATGTGGGCGGCCTGGGCAAGGAGTGGACCACCAGCA
CGGGGGAAGTGATGAATGAAAACCCAGAATGGGTGAAGGTGGTGGGCTGCAGAGGCAGCGTGGACCACGA
GAACTGGGTGTCCAGCTACAATGCTCTGCGGGCCGCCGCTGGGATCCAGCCTCCAGGCTACCTCATTCAC
GAGTCTGCCTGCTGGAGTGACACGCTGCAGCGGTGGTTTTTCCTGCCGCGCCGGGCCAGCCACGAGCGCT
ACAGCGAGAAGGACGACGAGCACAAGGGCACCAACCTGCTCCTGAGCGCCGCCCAGGACTTCGGCGACAT
CTCTGTCAGCCACGTGGGGGAGGTAGTCCCCACGCACGGCTTCTCCTCCTTCAAGTTTATCCCCAACACT
GACGACCAGATCATCGTGGCCCTCAAGTCTGAGGAGGACAGGGGCCAGATCGCCACCTACATCATGGCCT
TCACCCTGGACGGCCGCTTCCTGCTGCCAGAGACCAAGATCGGAAACGTCAAGTATGAAGGAATAGAGTT
TATTTAA
>g.011389t.1 CDS=2-1563	Galectin-3-binding protein A(lgals3bpa)[SwissProt]
ATGAAAGATGGGGACATGCGGCTGGCCAATGGGGGCACCAGCAACGAGGGCCGCGTGGAGATCTTCTACA
GTGGCCAGTGGGGGACCGTGTGTGACAACTTGTGGGACCTGATGGATGCCAGCGTCGTCTGCCGGGCCCT
GGGGTTCGAGAATGCCACTGAGGCTCTGGGTGGAGCCGCCTTTGGGCCAGGCAAGGGCCCGATCATGCTG
GACGAGGTGGAGTGCACGGGGACAGAGCCCTCGCTGGCCAACTGCACGTCCCTGGGCTGGATGAAGAGTA
ACTGCAGGCACAACCAGGACGCCGGCGTGGTCTGCAGCAACGAAACCAGAGGCGCCCACACCCTTGACCT
GTCGGGTGAGCTCTCTGCGGCTCTTGAGCAGATCTTTGACAGCCAGAGGGGCTGTGACCTGTCCATCCGG
GTGAAGGCCCTGTGCAAGGCACCGGGCTCCACGGTCACCATGGAGGTGGACGCAGAGTGCCTGCCTGTCG
TCAGAGACTTTATCAGGTACTTGTACTCCCGAAGGCTGGACATCTCCCTGACGTCCGTGAAGTGTTTCCA
CAAGCTCGCCTCTGCCTACGAGGCCCAGCAGCTGCAGAGCTTCTGCGCCAGCCTCTTTGCCATCCTCCTC
CCCGAGGACCCCTCTTTCCAGGCACCCCTGGACCTCTATGCGTATGCGCTGGCCACGCAGGACCCTGTGC
TGGAGGAGCTGTGTGTGCAGTTCCTGGCCTGGAACTTCGAGGGCCTGACGCAGGCCACGGCCTGGCCGAG
CGTCCCCACAGCCCTGCTGCAGCTCCTGCTCTCCAGGAGCGAGTTGGCTGTGCCCAGCGAGCTGGCTCTG
CTCACGGCCCTGGACGTCTGGAGCCAGGAGAGGCGTCCTTCCCACGGGGAGGTGGCGCGTCTGGTGGACA
AGGTCCGGTTCCCCATGATGCTGCCCGAGCACCTGTTCGAGCTGCAGTTTAACCTGTCCCTGTACTGGAG
CCACGAGGCGCTCTTCCAGAAGAAGATCCTGCAGGCGCTGGAATTCCACACCGTGCCCTTCCGGCTGCTG
GCCCAGTACAGAGGCCTGAACCTCACCGAGGACGCCTACCAGCCCCGGCTGTACACCTCGCCCACCTGGA
GTGCCTCTATCTCCACCTTTGTCTCCAGGCGCTCGTCCAGGTACCGGAACTACCCCTACCAGTCCTTCCA
GACCCCGCAGCACCCCAGCTTCCTGTTCCAGAACAAGTACATCTCCTGGTCTCTGGTCTACCTTCCCACC
GTCCAAAGCTGCTGGAACTATGGCTTCTCGTGCTCCTCTGACGAGGTCCCCCTCCTGGGCCTCTCCAAAT
CTGACTACTCAGATCCCACCATTGGCTACGAAAACAAAGCCCTGATGCGCTGTGGGGGGCGCTTCGTGGC
CGACGTGACCGATTTTGAAGGACAGAAGGCCTTGATCCCCAGCGCCCTGGGCACCAACAGTTCGAGGCGC
GCTTCCCTCTTCCCCTGCCTGGGGGGGTCCTTCAGCAGTTTCCAGGTGGTCATCCGCCCCTTCTACCTGA
CTAACTCCTCAGACGTGGACTAA
>g.011413t.1 CDS=2-672	Metalloproteinase inhibitor 2(TIMP2)[SwissProt]
ATGGATCTCCTGCATGGCCCCCCCACTGGCCCACTCCCCGGTATCAAGGTTTATGTTGTGCTTCTAAGCC
TCAGCCAGAGGAGCATCCGGGTGCCAGGCCAGATGCGGCCAGCAGCTGTGCGGTTGCCGCGGCGGCAGCC
TGCCCGTGGCCCACCAGCTGGGGCAGACACCGGGCTGCTGGTGGACGTGGGGAGCTGCGAGTCCAGCCTG
CTCTGGGAACCAGATAGCAAGTACGCGAGGCTTTGCCAGCCCGCCACTCTCTATGGCAACGGCCCTCCCC
TGCCACCGCAGCTTGGAAGCAGCCGTAGACGGCACGCAATGATTAGGGCCAAAGCGGTCAGTGTGAAGGA
GGTGGACTCTGGGAATGACATCTACGGCAACCCCATCAAGCGGATTCAGTATGAGATCAAGCAGATAAAG
ATGTTCAAAGGACCAGACAAGGACATAGAGTTTATCTACACGGCTCCGTCCTCCGCCGTATGCGGGGTCT
CCCTGGACATCGGAGGAAAGAAGGAGTATCTCATTGCGGGAAAGGCCGAGGGGAACGGCAAGATGCACAT
CACCCTTTGTGACTTCATCGTGCCCTGGGACACCCTGAGCAGCACCCAGAAGAAGAGTCTGAACCATAGG
TACCAGATGGGCTGTGAGTGCAAGRTAAGCGCKGCSCCATGA
>g.011417t.1 CDS=2-483	.
ATGATCCCGTGCTACATCTCGTCTCCGGATGAGTGCCTCTGGATGGACTGGGTCACGGAGAAGAGCATCA
ACGGGCATCAGGCCAAGTTCTTCGCCTGCATCAAGAGAAGCGACGGCTCCTGTGCATGGTACCGCGGAGC
GGCACCCCCMAAGCAGGAGTTTCTCGATATTGAGGACCCAAATGTGGGAAAGAAGGTAACCTTCTTCAGG
GTCATGGTCATGGAGAATATAGATAGCCTTTCTGCTCTGTGTCCACACAATGGGGCTGAGGAGATAGTGG
AAGCAAGTGGCCTCACGTGGTGCTCTGTTCACCCCACAGATTCTGACGCCTGTTCGGAACGACAGACTTG
CAGCTTTGGTGATTTAACGGGGCATAGCCGAGGAGCTGGTGAATCGGGTCCTGCGGTGCACCTGCCCAGT
CTGGCCCGGAACCTGACCCCATGCTGCAGCAGCAACACGCCCAAGTTCAGACACCCCAGGTAA
>g.011421t.1 CDS=2-2700	Ubiquitin carboxyl-terminal hydrolase 36(Usp36)[SwissProt]
ATGCCAATAGTCGATAAATTGAAGGAAGCCCTGAAACCCGGCCGTAAGGACTCGGCTGATGATGGAGAGC
TGGGGAAACTTCTGGCCTCCTCTGCTAAGAAGGTCCTTTTACAGAAGATCGAGTTTGAGCCAGCCAGCAA
GAGTTTCTCCTATCAGCTGGAGTCACTGAAGAGCAAATATGTCTTGCTAAACCCTAAAACGGAGGGAGCC
GGTCGCCACAGGAGTGGAGATGAGCCACAGGCCAGGAGACAGGGGAGCGAGCATATGTATGAGAGTGGTG
GTGATGGTGTTCCTGCCCCACAGAAAGTGCTCTTCCCCACGGAGCGGCTGTCCCTGAAGTGGGAGCGGGT
TTACCGCGTGGGAGCGGGGCTCCACAACCTGGGCAACACCTGCTTTCTGAACTCGACCATACAGTGCTTG
ACCTACACCCCGCCTCTGGCCAACTACCTGCTCTCCAAGGAGCATACGCGCAACTGTCACCAGGGCAGCT
TCTGCATGCTGTGCGTCATGCAGAACCACATGGTCCAGGCCTTCGCCAACAGTGGCAACGCCATCAAACC
CGTCTCCTTCATCCGAGACCTGAAAAAGATTGCCCGGCATTTCCGCTTTGGGAACCAAGAGGATGCGCAC
GAGTTTCTCCGGTACACCATCGACGCCATGCAAAAGGCCTGTTTGAACGGCTGTGCCAAGTTGGATCGTC
AAACGCAGGCGACGACTTTGGTCCATCAGATTTTTGGAGGCTATCTCAGATCCCGTGTGAAGTGCTCGGT
GTGCAAGAGCGTCTCGGACACGTACGACCCCTACCTGGATGTGGCGCTGGAGATCCGGCAAGCGGCTAAT
ATCGTGCGTGCTCTGGAACTGTTCGTGAAACCAGATGTCCTGAGTGGAGAGAATGCCTATATGTGTGCCA
AATGCAAGAAGAAGGTTCCAGCCAGCAAGCGCTTCACCATCCACAGGACGTCCAACGTCTTAACTCTCTC
CCTCAAGCGCTTTGCCAACTTCAGTGGGGGGAAGATCACGAAGGATGTAGGCTATCCGGAGTTCCTGAAT
ATCCGTCCGTATATGTCCCAGAGCAACGGCGAGCCTGTCATGTACGGGCTGTACGCCGTCCTGGTCCACT
CGGGCTATAGCTGCCACGCGGGGCACTACTACTGCTACGTGAAGGCAAGCAACGGCCAGTGGTACCAGAT
GAATGATTCCTTGGTCCATTCTAGCAACATCAAGGTGGTTCTGAACCAGCAGGCCTACCTGCTCTTCTAT
TTGCGCATCCCAAGCTCTAAGAGGAGTCCTGACGGCTCCCTCTCCAGGACCGTCTCCTCTATTCCTGGCC
GTCCAGGGCTGGTCCCAGACCACTTCAAGAAGAACATTGGCAATGGAACTGTTTGCTCCCCACTGATTGG
AAAGCGGCTAGACCCTGTGACGGTGAAGAAGCTGCCCGCCACTGAAGAGCTTGGCGTGCCCGTTTCCAGG
AACGGCTCTGTGTCGGGTCCAAAGTCTCAGAATGGATACGTTCCTCCAAAGCCACCCGTGGGGTCCCCTT
CCCCCCGACTCTCCAAGACACCCCCTCACACCCCAACCATTCTGGATGAGCCTGGAAAGAAAGTCAAGAA
ATCGTCTCCCCTGCAGCACCTCTCCCCATCACGCAAAGCTTCTCAGGGGTTCCATGGTACCAGCAACGGG
AGCAGCAGCAGGAGCGAGGGCCACCGGCAGGGCTCCTGGGACGGCAGGGGTACCGCCCTCTCTACCTCAC
CCAGGCTCCCAGCCCGAGTGACTGCCAACGGGCACGGGCCCAAGGCGGGTGGCGCGAGCCCCGAGCTCGA
CGGGAGGGATTCCTGCAGCTCCAGTCCAGAGCACTCTGCCAGCAGTGACCCCGCCAACGCCCCCCAGACG
CCCAAGAGTGGAGCTGCCCATTTGGGTGATTCTCAGGGAACACATTCTTCCGCTGCTGGCCACTCCAGAG
CGCTGCCGAACGGAGACGACGCCAAGGCAGTGAAGCCCAAGGCCCCTGTCCTGAGCAATGCCGCCACCGA
GCCCGCAAGCATCATGTCTCCTCCACCAGCCAAAAAACTGGCCCTTTCTGCCAAGAAGGAGGGGCAGATG
CAGCAGCAGCCCTGGAGTCTCGAGTGCAGCAAGGAGGCCCGGGCAGAGGTGCCCGCTGACAGACTAGAGG
ACAATGGTGGACGGCAGCAAGAGAATGGCCAGCAGGTGGGGAGCGTGACCGACAGCCACCATGTGAGCAA
TAGGAAGAGGAGACGGAGGGGAGCAGAGGGCCTCAGTGCAGAAGACCGCCTCCAGCAGAACCCACCTTGG
CACAGGAGCTGCTCTCCCTTGGACATCGTCGAGGTGGAGGCCACGGTAGCATCTCCAAGAAAAAAGAAAA
AGAAAAACAGACCACGGGAGTCACGGCAGGAAGTGGAAGAGGACGAGCACCCTGACGCCTGCCCGAGCGA
GAAGCAGAGGGGCTCTGCGATCCCTGGGAGCCCGCCCCCACCGGCTGTGAACGGCCGGCGCCCCGGGGAC
CGAGCAGTGTTGACGTGGGGCGGCGAGGTGTCGGCTGTCAGCCAGGACGCCATTGAGGACAGCAGATGGG
CCCGCGCGGCCACGGTGATCGACGACTGGGACGAGGAGTTCGATCGAGGGAAGGACCCGTGCGATGACAT
TGGACCCACCAGGATGATCCAGCATAATGAACGACCTTAG
>g.011457t.1 CDS=2-1422	GTP exchange factor for ARFs 1(grp-1)[SwissProt]
ATGCCGGGCCTTCTCCCGGTGCCAGCCCAGGCCTGTCTGGTGTCCCGACCCCAGGTGTGCGCCCTGTCCC
CTGGCACCCAGCCAGTTCCCGGCCTTCTTGCCCTGCTTGTTCCCAGTGACCTGACGGCAGAGGAGCGTCA
GGAACTGGAGAATATCCGGCGGAGAAAGCAGGAGCTGCTGGCCGACATTCAGAGGCTCAAGGATGAGATA
GCAGAGGTAGCTAATGAAATTGAAAACCTCGGGTCCACAGAAGAAAGGAAAAACATGCAGAGGAACAAAC
AGGTAGCCATGGGCAGGAAAAAATTTAACATGGACCCTAAAAAGGGGATCCAATTCTTAATAGAGAATGA
CCTGCTGAAGAATACCTGTGAAGACATCGCCCAGTTCTTGTACAAAGGGGAAGGCCTCAACAAAACCGCC
ATTGGTGACTACCTGGGGGAGAGAGACGAGTTTAATATCCAGGTTCTTCATGCATTTGTGGAGTTACATG
AGTTCACTGACCTTAACCTTGTCCAGGCACTACGGCAGTTCCTGTGGAGCTTCCGGCTACCGGGAGAGGC
CCAGAAGATTGACCGGATGATGGAGGCATTTGCACAGCGCTACTGCCAGTGTAATAATGGGGTGTTCCAG
TCCACAGACACTTGTTACGTCCTCTCATTTGCCATCATCATGTTGAACACCAGCCTGCACAACCCCAATG
TCAAGGATAAGCCCACTGTGGAAAGGTTCATCGCCATGAATCGTGGCATCAATGATGGGGGGGACCTGCC
CGAGGAGCTGCTCCGGAATCTGTATGAGAGCATAAAAAACGAACCCTTTAAAATCCCAGAAGATGATGGG
AATGACCTCACTCACACTTTCTTCAATCCAGACCGGGAAGGCTGGCTATTGAAACTCGGTGGCAGGGTCA
AGACTTGGAAAAGACGCTGGTTTATTCTCACTGACAACTGCCTTTACTACTTTGAATATACGACGGATAA
GGAGCCCCGTGGAATTATCCCTTTAGAGAATCTGAGTATCCGGGAGGTGGAGGACTCCAAAAAACCAAAC
TGCTTTGAGCTTTACATCCCTGACAACAAAGACCAAGTCATCAAGGCCTGCAAGACGGAGGCTGACGGGC
GGGTGGTGGAAGGAAACCACACGGTGTACCGGATCTCGGCCCCAACGCCCGAAGAGAAGGAGGAGTGGAT
TAAGTGCATCAAGAAGAAGAGTCCAGCTGACAAACCCCCAGCTTTGAGTGAAGATCGAGGACCTCGGTCT
CCAGAGGGGGCTGCGCCGTGTCGTGAGGGTCGCGATTGTGCAGGCCACCCCGTGGTTGGGGCGGGCATCC
TCTGGGGCCCTGGGCACCTGCCAGAGTGGTCTGGAATGGTTACGGACGATGTGGAGCGAGGACGACAGTT
TTCCTCGCTGTCCTTACAGTGA
>g.011497t.1 CDS=2-396	.
ATGTGCGGCCCTAGGTTTCGGGGGTCCTGGCTGACCGGGCGCCCAGCAGCTACGTCCGCCCCCGGCCCAG
GCTCCTGGGGCGCTTCTGCTGCGGCCCCGCGGCAGATCCCCGCTTTTGCTTTGACCAAAGCCACCGCCGT
GAGGATGGTTTACAGGACGCAGCTCCCGAAAACACACTCCTGCTATGGAAGAGGCGGTGGGTCATCCCGC
CACCACGCTGTGGCCAAAGCACCGGACGGCGGCTGCGGCTGTCTTCACCTGAGCCAGATCGGCTCCGAGC
ATGGGGCCCTCCGCGAGGGGACTCGGGGACCGATGGACAACGAGCTGCGGGAAGTTCCGGGGGCCGGCGA
GCCNCGGCCAAAGCACCGGACGGCGGCGGCGGCTGTCTTCACCTGA
>g.011498t.1 CDS=2-2877	Dynein heavy chain 17, axonemal(DNAH17)[SwissProt]
ATGACCATCACGCCGGACGTCAGGTTAGAGTATTTGGAGGGAGTAGCCTCCCTCATTCTGAGGTTCAAGC
CCGACAAGTGGAGCAAGCTGATCGGAGCCGAAGAGAACATGGTCTTATTCACCGAGTTCTTTGAGAAGCC
GGACGTCCTGGTTCTGGTGTTGACGCTCAGTCCCGCTGGCGTGATCATACCCTGCCTGGGCTTCCCCGCC
GCCCTCAAGTCCAAAGGGGTTTACTTCATCAAGAAGGGACCAGAGAACATCGGCAAGGATAACTACAAGG
ACCGTCTCCTGTACGGGGACATCGGCCCCGCGCCCGTGGACCAGCTGATCGCCACCGTGGAGGAGGTGCT
CTACTCTCTGTTAAACCAAAGCGAAAACTTGAGTGGATGGCCCCGCGTGGTCTCGGAAGACATTGTGAAG
CAGGTCCACAAGCTGAAGAATGAGATGTTCGTGATGGGGGGCAAGATCAAGGGGAAGACCCTGCTGCCCA
TCCCAGAGCACCTGGGGAGTCTGGACGGCACGCTGGAGTCCATGGAGAGGATCCCCTCTTCTCTGGACAA
CTCGCTGCTGCACGCCATCGAAACCATCATCATCGACTGGTCCCACCAGATCCGGGACGTGCTGAGCAAA
GACTCGGCCCAGGCCCTGCTGGACGGGCTACACCCCCTGCCCCAGGTGGAGTTTGAGTTCTGGGATGCCC
GGCTGATGAATCTCAAATGCATCCACGAGCAGCTGAACAGGCCCAAAGTGAACAAAATAGTTGAGATCCT
GGAAAAAGCCAAAAGCTGCTACTGGCCGGCCCTGCAAAACGTGTACATGAACGTCACGGACGGGCTGAAG
GAGGCCAACGACATTGTTCTGTATCTGAAGCCTCTGCGGATCCTGCTGGAGGAGATGGAGCAAGCCGACT
TCACGGTGACGCGCACTTTCCTGAGCCCAGACGAGGTGCTGAAAGGCTTGCAGGGAGAGACGGAGGAGGT
CCTGAGCGGCATCTCCCTGTCCGTGCGCATCCTGAAGGAGCTGTACCACACCTACGATTTCTGCTGCGCC
AACATGAGGCTTTTCTTCAAGGACAAGGAGCCCGTGCCCTGGGAATTCCCTTCTTCTCTGGCATTTTCCA
GAATGAATTCCTTCTTTCATCGCATCCAGACCATCGAGGATCTTTATAAAACAGCCATTGAGTTTCTGAA
GTTGGAGAAGATTGAGCTCGGAGGCGTGAGGGGGAACATCCTCGGAAGCATGGTCACTCAGATTTACGAC
GAGGTCTTTGAGCTGGTGAAGGTCTTTGCCGAGTGCAAATACGACCCCTTAGACCCGGGAGATCCGAGTT
TTGATGACGATTATGCTGATTTTGAGACCAAAATCCAAGACCTGGATAGGCGGCTGGCCACCATCTTTTG
TCAAGGGTTTGACGACTGTAGCTCCATCGAGTCCTGTGCAAAGCTCCTGCATATGTGCGGGGGCCTCCTG
GAGCGGCCCCTGATCCTTGCGGAGGTGGTGCCCAGGTACTCGGTCATGCTGGAGCTGTTTGACGCCGAGC
TGGACAACGCCAAGACCTTGTATGACGCGCAGCTTGCGGCCTCTGCAGACGGCAACGTCCCCCCGATCCA
CAAAAACATGCCGCCAGTGGCCGGGCAGCTCAAGTGGAGCCTGGAGCTGCAGGAGAGACTGGAGGCGCCC
AGGAGGGACCTGAAGTNCATAGAACACCCGGTCATGTCCAGCTCGGAAGCCAAGCTGATCTACCAGAAGT
ACGACGAGATGATAGAGCTGCTGAGGCGCTACCGGGAGAGGACCTACCAGCAGTGGGTGGCAGGCGTGGA
CCAGGATTGCCACTTCAACCTGGGGCAGCCCCTGATACAGCGGGACCCCGCCACCAACCTCATCCAAGTC
AACTTCAGCAAAGCGCTGGTGGCGGTTCTGAGAGAAGTCAAGTACCTGGGCTTCCAGCAGCAGAAGGAGA
TTCCAGCCAGTGCCGAGAATCTGTTCTCACAGCACGAAACCTTCCGGAAGTTTGTGGGCAACCTGGAACT
CATCGTTGGCTGGTACAATGAGATAAAGACCACGTTGACGGATGTAGAGCTTCCACTAATAAAGTCAGAA
CTGGAAGCAACCGATGTCAAATTATCGCGTGCTGAAACCACGCTCTTCTGGAACAGCGAAGGTGTGTTAG
AATATATCCAAGAGATGCGAGAAATCCTCCACAACTTGCAGAACAGGATACAAAAAGCAAAGCAAAATAT
AGATGGGATTGCTCAGGCCATGAAGGACTGGTCGGCCAACCCGATGTTTGAGAGGAAGGACAATAAGAAG
GAAGCCCTGCTGGACTTGGAGGGGAGGGTGGTCAATTCTAACAAGCGCTACACTGCGGTCAAGGACGCTG
GCCTGAAGATCCAAGCCATGGTCGCGGAAAATGCTGAACTCTTCAGAGCAGACACGACCAGCCAGTCCTG
GAAAGACTATGTCAACTATGTCGACAACATGGTCCTGGACGAGTATGACCATTTCATCCACAAATCTCTG
AATTACTTCATAGACAACATGGTCCTGGATCGCACCCGCAGGAACGATGGTGGGGAGGGCAGCAGGATGC
CCTTGTACAAGCTGCAGAGGACGGATGATTCATGTCTGAGCCCAGCTCACGTGACACCAGATGAGCACAG
ACCCGAAATTCTACGGATGAAAGTCATCATTACTACCGACTATAAGGTTCACCAAGCAGCCCACAATGAT
GCGAAGTGTCAGCAAGTTAAGTCATTAATAGTTAATCGGTCGCAACCAAAACACGACGGATGTCCTGATG
ACAAAATGTCGTTCTCCCAAAAATCCCGGAGAGTCCCTATATCTGCAAGTGGCCCAGCAGCAGGAGCAGA
CCCCTGA
>g.011499t.1 CDS=2-2712	Dynein-1-beta heavy chain, flagellar inner arm I1 complex(DHC10)[SwissProt]
ATGGAGCTGGGCGAGGAAGGGCTGGTCTTCCATCCGTCCCTGGAGGTGGGCGCGGACCGTGGCTTCCTGA
GGCTGATCGAGGGCCTGATCAACGACATCTACAATGCAGCCAAGCTCATCCCCCGGCTGGCCAAGGGCCG
GGTGAGCTACAAGGCAGACCTGGAGGACATGACGGACCTCATAGAGATGCGGGAGGAGATGTCCAACCTG
GTCATCAGCGCCATGAAGGAGGCCGAGGAGTACCAGGACTCCTTCGAGCGGTACTCCTACCTCTGGACCG
ACGACCCCCAGGAGTTCATGAAGCACTTCCTGGTCTACGGGCGCGCGGTCGCCCCCGAGGACTTGGACCA
CCGCGCCCAAGAGGCCGTCCCCAAGACGCCGCCCAACCTGACCCAGTTCCAGCAGCAGATCGATTCCTAC
GAGAAGCTGTACGAGGAAGTGTCCAGGTGTGAGAACACCAAGGTGTTCAACGGTTGGCTCCAGTGCGACT
GCCGCCCCTTCAAGCAGGTGCTCCTCAACACCATCAAGCGCTGGAGCTTCATGTTCAAGCGACACCTGAG
CAACCACGTCATCAGCAGCCTGGCCGACCTAGAAGCCTTCATGAAAGTCACCAGGATGGGCTTAACCAAG
ACCCTCAAGGAGGGGGATTACGACGGTCTCGTGGAGGTGATGGGGCATCTGATGAAGGTCAAGGAGAGGC
AGGCGGCCACCGACAACATGTTCGAGCCCCTGAAGCAAACCATCGAGCTGCTTAAGACCTACGGGGAGGA
GATCCCGGAGGAGACACACCTGAAGCTGCAGGAGCTGCCGGAGCAGTGGACCAACACCAAGAAGCTGGCC
CTCCAGGTGAAGCAGAACGTGGCGCCGCTGCAGGCCAACGAGGTCAACATCCTGAGGCGGAAGTGCCAGC
AGTTCGAGCTCAAGCAGCACGAGTTCAGGGAGAAGTTCCGGCGAGAGGCCCCGTTCAGCTTCATGGACCC
CGACCCCTACAAGTCCCTCAATAAGCAACAAAAGAGCATCGCGTCCATGGAGAGCACCATGGAAGCCCTG
TGCAAGTCCGGGAGCCTGTTCGAAGTCACGGTCCCAGACTACAGGCAGCTCAAGGCTTGTCACAAAGAGG
TCCGCCTGCTGAAGGAGCTCTGGGACATGATCGTCATGGTGAACACCAGCATCGATAACTGGAAGACCAC
CCAGTGGAAAAATATTAACGTGGAGCAGATGGACATAGATTGTAAGAAGTTCGCCAAGGACGTGAGGTCT
CTGGACAAGGAGATGAAGAGCTGGGACGCCTTCATAGGGCTGGACAACACCGTAAAGAACATGATCACAT
CCCTGCGCGCCGTGAGCGAGCTGCAGAACCCCGCCATCCGGGACCGCCACTGGCAGCAGCTCATGCAGGC
CACCCAGGTGAAATTTGAAATGTCAGATGAGACCACGCTGGCAGATTTGCTGCAGCTGAACCTTCACAAA
TATGAGGACGAGGTCCGAAATATCGTTGACAAGGCTGTGAAAGAGTCTGGGATGGAAAAGGTGCTGAAAG
CCCTAGATGCCACGTGGTCCACCATGGAGTTTGAGCATGAGCCACACCCACGCACGGGCACCATGATGCT
CAAGTCAGACGAGGTGCTGGTGGAGACTCTGGAGGACAACCAGGTGCAGCTGCAGAACCTGATGATGTCC
AAGTACCTGTCCCACTTCCTGAAGGAGGTGACAAGCTGGCAGCAGAAGCTGTCCACGGCGGACTCGGTCA
TCTCCATCTGGTTTGAGGTCCAGAGGACCTGGAGCCACCTGGAGAGCATCTTCATCGGTTCTGAAGACAT
CCGTGCCCAGCTACCGGAGGACTCCAAGCGCTTTGACGACATTGACCTGGAGTTCAAGGCCCTGATGGAA
GAGGCGGTGAAAACGCCCAACGTGGTGGAAGCCACCAACAAACCCGGTCTCTACGACAAGCTGGAGAACC
TGAAGAAAAGCTTGGCTGTGTGCGAAAAGGCCTTGGCGGAGTATTTAGAGACCAAAAGACTGGCTTTCCC
GAGGTTCTACTTTGTCTCCTCGGCTGACCTCCTGGACATCCTCTCCAACGGAAATGACCCCGTGGAGGTG
AGCCGCCACCTGGCCAAGCTCTTCGACAGCCTGTGTAAACTCAAGTTTCGCCTGGACGAGGAGGAGAAGC
CTCTCAAGTTCGGCCTGGGGATGTTCAGCAAGGAGGACGAGTATGTGGACTTCGACCAGGAGTGTGACCT
CTCAGGGCAGGTGGAAGTCTGGCTGAACCGCGTGCTGGACCGCATGTGCGCCACGTTGCGCCACGAGATT
CCGGAAGCCGTCGTGACGTACGAGGAGAAGCCGAGGGAGCAGTGGATCTTCGATTACCCTGCGCAGGTCG
CGCTCACGTGCACCCAGATCTGGTGGACCACGGAGGTGGGCCTGGCGTTCGCGAGGCTGGAGGAAGGCTA
TGAGAACGCCATCAAGGACTACAACAAGAAGCAGATCAGCCAGCTAAACGCGCTCATCACCCTGCTCATC
GGAAACCTCAGTGCGGGCGACAGGATGAAGATCATGACCATCTGCACCATCGACGTGCACGCCCGGGACG
TGGTCGCCAAAATGATCACGGCCAAGGCACGAGCCCCCGGGAAGGGCCGGGAACCGGGTCGGGATCTGGC
GTTGGGGGGGACCCTAACCCGTGTTGGGGCCTCTCCCCTGGGAGGCGACTGA
>g.011501t.1 CDS=2-846	Dynein beta chain, flagellar outer arm(ODA4)[SwissProt]
ATGGTGTACGTCTTCAACTGCTCAGAGCAGATGGACTACAAGTCCTGTGGAAACATCTACAAGGGCCTGG
CTCAGACTGGAGCCTGGGGCTGCTTCGATGAATTTAACCGAATCTCCGTGGAAGTCTTGTCGGTGATCGC
CGTGCAGGTGAAATGTGTCCAAGATGCAATTCGGGCCAAGAAAAAAACTTTCAGTTTCCTGGGAGAGATG
ATAAGTCTCATCCCCACCGTGGGGCTCTTCATCACCATGAACCCTGGGTACGCGGGACGCACCGAGTTGC
CCGAAAACCTAAAGGCCTTGTTCAGGCCCTGCGCCATGGTCGTCCCCGACTTTGAGCTCATATGCGAGAT
CATGCTGGTGGCCGAGGGCTTTCTGGAAGCCCGCCTGCTGGCCAGGAAGTTCATCACGCTCTATACCTTG
TGCAAGGAGCTCCTGTCGAAGCAGGACCATTACGACTGGGGCCTGCGGGCCATCAAGTCCGTGCTGGTGG
TGGCCGGCTCCCTGAAGAGAGGCGACCCCAGCCGCGCCGAGGACCAGGTGCTCATGAGGGCGCTCAGAGA
CTTCAACATCCCCAAGATCGTGACCGACGACCTGCCGGTGTTCATGGGGCTGATCGGGGACCTCTTCCCC
GCCCTGGACGTGCCTCGGAAGCGCGACCTGAACTTTGAAAAAATCATCAAGCAGAGCATCGTGGAGCTCA
AGCTGCAGGCGGAAGACAGCTTTGTCCTGAAGGTCGTGCAGCTTGAGGAGCTGCTCCAAGTGCGGCACTC
GGTGTTTGTCATCGGGAACGCAGGCAGTGGCAAGTCTCAGGCACGTCCCCTCTCGTCCACACCCCCATCC
CTCTGA
>g.011503t.1 CDS=2-6306	Dynein heavy chain 17, axonemal(Dnah17)[SwissProt]
ATGAAGAGGAAGCCGGTGGCCGTGGACCTGGACCCCAAGGCTGTCACCTGCGATGAGCTCTTTGGCATCA
TCAACCCGGCCACCAGGGAGTGGAAAGACGGCCTCTTCTCCACCATAATGCGGGACCTGGCCAACGTCAC
TCATGATGGGCCCAAGTGGATTGTCCTGGATGGGGACATAGACCCTATGTGGATTGAATCTCTCAACACC
GTCATGGATGACAACAAGGTCCTCACGCTGGCCAGCAATGAGCGCATCCCCCTAAACCGCACCATGAGGC
TGGTGTTCGAGATCAGCCACCTGAGGACAGCCACCCCGGCCACCGTCTCCAGGGCCGGCATTCTTTACAT
CAACCCTACGGATCTAGGGTGGAACCCGGTGGTGAGCAGCTGGATTGAGCGGCGCAAGGTGCAGTCTGAA
AAGGCCAACCTGATGATCCTCTTCGACAAGTACCTGCCCACGTGCCTGGACAAGTTGCGCTTTGGGTTTA
AGAAGATCACGCCCATACCGGAGATCACGATCACCCAGATGATCCTGTACCTGCTCGAGTGCCTCCTCAC
GGAGAGGAACGCGCCGCCCGACTCCCCCAAGGAGCTGTACGAGCTCTACTTCGTGTTCGCCTGCTTCTGG
GCCTTCGGGGGAGCCCTGTTCCAGGACCAGCTCGTGGACTACCGAGTCGAGTTCAGCAAGTGGTGGATCA
ATGAATTTAAAACGATCAAGTTCCCGTCGCAGGGAACCATCTTTGATTACTACATAGACCCCGACACGAA
GAAGTTCCTCCCGTGGACGGAAAAAGTGCCGGCCTTCGAGCTGGACCCTGACACCCCGCTGCAGGCCTCG
CTGGTGCACACGACAGAGACCATCCGAATCCGCTACTTCATGGACCTGCTCATGGAGAAGTCGTGGCCGG
TGATGCTGGTGGGGAACGCGGGCACCGGCAAGTCCGTGCTGATGGGAGACAAGCTGGAGAGCCTGAGCAC
CGACGACTACCTGGTGCAGGCCGTGCCCTTCAACTTCTACACCACCTCAGCCATGCTGCAGGGGGTTCTT
GAGAAGCCGCTGGAGAAGAAATCCGGGAGGAACTACGGTCCACCAGGCACCAGGAAGCTGATCTACTTCA
TCGACGACATGAACATGCCCGAGGTGGACAAGTACGGGACCGTGGCCCCCCACACGCTCATCCGGCAGCA
CATGGACCACGGACACTGGTACGACAGGCAGAAGCTGACGCTGAAGGACATCCATAACTGCCAGTACGTG
GCTTGCATGAACCCCACCTCCGGATCTTTCACCATCGATCCCAGACTCCAGCGCCACTTCTGCGTGTTTG
CTGTGAGCTTCCCGGGCCAGGAGGCCCTCGCCACCATCTACAACACGATCCTGGCCCAGCACCTGACCTT
TCGCTCAGTCCCCATGGTGGTTCAGAGGATGAGCAGCCAACTGGTGGCCTCCGCCCTGGCCCTGCATCAG
AAAGTCACTGCAACATTTCTTCCCACGGCCATTAAATTTCACTATGTCTTCAACCTCAGGGACCTCTCCA
ATATTTTCCAGGGACTCTTGTTCTCCACCACGGAGATCCTGAGAATACCACTTGACCTAGTCCGCCTCTG
GCTGCACGAAGCTGAAAGAGTGTATGGAGACAAAATGGTTGACCAGAAAGACCAGGAAACGTTGCGCAGA
GTCACCGTGGCTTCCACCAAGAAATTCTTTGATGATCTTGGTGATGAGCTCCTGTTTGCCAAACCAAATA
TGTTTTGCCACTTCTCTCACGGGATCGGCGAGCCCAAATACCTCTCGGTAACCGACGTGGCTCACCTGAA
CAAGCTGCTGGTGGACGTCCTGGACAGTTACAATGAAGTCAACGCAGTCATGAACCTGGTGCTGTTCGAA
GACGCGGTGGCTCACATCTGCAGGATCAACCGCATCCTGGAGTTCCCCCGAGGGAACGCCCTGCTGGTGG
GCGTGGGCGGCAGCGGCAAGCAGAGCCTCTCCCGCCTGGCCGCCTACATCAGCGCGCTGGACGTGTTCCA
GATCACTCTCAAGAAGGGCTACGGGATCCCGGACCTCAAGGTTGACCTGAGCGCGCAGTACATAAAGACG
GCGGTGAAGAACGTTCCCTCGGTGTTCCTGATGACAGACTCCCAGGTGGCCGAGGAGCAGTTCCTGGTGC
TCATCAATGACCTGCTGGCCTCAGGAGAGATCCCGGGGCTGTTTATGGACGACGAGGTGGAGAACATCAT
CTCCTCCATGCGGCCCCAAGTGAAGTCCCTCGGCATGACCGACACTCGGGAAACGTGCTGGAAGTTCTTC
ATTGAGAAAGTGCGCAGGCAGCTTAAGGTGATCCTGTGTTTCTCTCCCGTGGGCTCCGTCTTGCGTGTGC
GGGCGAGGAAATTCCCTGCTGTTGTCAACTGCACGGCCATCGACTGGTTCCACGAGTGGCCGGAAGACGC
CCTGGTGTCCCCAGAGGTCAAGACCTCCATCAGCATCTTCATGTCTTACGTGCACACCACGGTCAATGAG
ATGTCCCAGCTGTACTTGGCCACCGAGCGGCGCTACAACTACACCACACCCAAAACCTTCCTGGAGCAGA
TCAAACTGTACCAGAACCTGCTGGCCAAGAAGAGAATGGAGCTGGTGGCCAAGATCGAGAGGCTGGAGAA
TGGGCTGATGAAGCTGCAGAGCACAGCGTCCCAGGTGGATGATTTAAAGGCCAAGCTGGCAATTCAGGAG
GCTGAGCTCAAGCAGAAAAATGAGAATGCGGACAAGCTGATCCACGTGGTGGGCGTGGAAACTGAGAAAG
TCAGCAAAGAGAAAGCCATTGCCGAYGAGGAAGAGGCCAAGGTGGAAGTCATCAACAAGAATGTCACAGA
GAAACAAAAGGCTTGCGAAACGGACCTGGCCAAGGCAGAGCCGGCCCTGCTGGCGGCGCAGGAAGCTCTC
GACACGCTGAACAAGAACAACCTGATGGAGCTGAAGTCCTTTGGGTCCCCCCCGGACGCCGTGGTCAATG
TCACGGCCGCCGTCATGATCCTGACCGCCCCCGGGGGCAAGATCCCCAAGGACAAGAGCTGGAAAGCCGC
AAAAATCATGATGGGCAAAGTGGACACCTTCCTGGACTCCCTGAAAAAGTTCGACAAGGAGCACATCCCC
GAGGCCTGCTTAAAAGCATTTAAGCCCTACCAAGGCAACCCCACCTTCGACCCYGAGTTCATCCGCTCCA
AGTCCACGGCCGCCGCGGGCCTCTGCTCCTGGTGCATCAACATCGTCCGCTTCTACGAGGTGTACTGCGA
CGTGGCCCCCAAGAGGCWGGCCCTGGAGGAGGCCAACGCGGAGCTAGCAGAGGCKCAAGAGAAGCTCTCG
CGGATCAAAAACAAGATTGCCGAACTCAATGCCAACCTGAGCAACCTCACGTCGGCCTTTGAAAAGGCAA
CTGCAGAGAAGATCAAGTGCCAGCAAGAGGCCGACGCCACCAACAGGGTGATCTCGCTGGCTAACAGGCT
GGTAGGGGGMCTGGCATCGGAAAACGTGCGCTGGGCTGAATCGGTGAAGAACTTCAAGGGCCAGGGGGTC
ACCCTGTGCGGGGACGTCCTGCTGATTTCCGCCTTCGTCTCCTACGTGGGCTACTTCACCAAGAAATACC
GAAATGAGCTGATGGACAAATTCTGGATCCCTTATATAAAGAAGTTAAAGGTTCCCATCCCGATCACAGA
AGGTCTGGACCCCTTGAGCCTGCTGACGGATGACGCYGACGTGGCCACTTGGAACAACCAGGGCCTCCCC
AGCGACCGCATGTCCACYGAGAATGCCACCATCCTGTGCAACACGGAGCGCTGGCCCCTCATCGTGGACG
CCCAGCTGCAAGGAATCAAGTGGATYAAAAACAAATACGGCAGCGAGCTGAAAGCCATCCGCCTGGGGCA
GAAGAGCTACCTGGACATCATCGAGCAGGCCATTTCTGAAGGGGACACCTTGCTCATCGAGAACATCGGC
GAAACCGTGGACCCTGTGCTGGACCCGCTGCTGGGCAGGAACACCATTAAAAAGGGAAAGTTCATTAAGA
TCGGCGACAAGGAGATGGAGTACCACCCCAAGTTCCGCCTCATCCTGCACACCAAGTACTTCAACCCACA
CTACAAGCCCGAGATGCAAGCCCAGTGCACCTTGATCAACTTCCTGGTCACCAGGGAYGGGCTYGAGGAC
CAACTCCTGGCGGCCGTGGTGGCCAAAGAGCGCCCGGATCTAGAGCAGCTGAAGGCAAACCTCACCAAGT
CCCAAAATGAATTCAAGATTGTTCTGAAAGAGCTAGAAGACTCCCTGCTGGCCCGTCTGTCGGCCGCGTC
GGGGAACTTCCTGGGGGACACGGCCTTAGTAGAGAATCTGGAGACCACCAAGCACACGGCCAGCGAGATC
GAGGAGAAGGTGAAAGAGGCAAAAATCACGGAGGTTAAAATCAACGAGGCCAGAGAGAACTACCGGCCAG
CCGCCGAGAGGGCCTCCCTGCTGTACTTCATACTGAACGACCTCAACAAAATCAACCCCATCTATCAGTT
CTCGCTCAAGAAACAAACTAGAACCCTGGCGGGCAGCCTGGGCGGCCTCACAGTCCAGCCCCCCAAGCCG
CCATACGCCGCTCCCCAGGCCTTCAACRTGGTGTTCGAGAAGGCCATCCAGAAGACCACCCCCGCCAAGG
AGGTCAAGCAGCGGGTGATGAACCTGACGGACGAGATCACCTACTCCGTCTACATGTACACGGCCCGCGG
GCTCTTTGAACGGGACAAGCTCATCTTCCTGGCCCAGGTGGCCTTCCAGGTCTTGTCCATGAAGAAAGAG
CTRAACCCGGTCGAGCTGGACTTCCTCCTGCGGTTCCCTTTCAAGGCGGGGGTCCTGTCGCCGGTGGACT
TCCTGCAGCACCAGGGATGGGGCGGCATCAAGGCTCTGTCAGAGATGGACGAGTTCAAGAACCTGGACAG
CGACATCGAAGGGTCTGCCAAGCGGTGGAAGAAGCTGGTGGAATCGGAAGCCCCGGAGAAGGAAATCTTC
CCCAAGGAGTGGAAGAACAAGACGGCCCTGCAGAAGCTGTGCATGGTGAGGTGCATGCGCCCAGACCGCA
TGACCTACGCCGTCAAGAACTTCGTGGAGGAGAAGATGGGCAGCAAGTTCGTGGAGGGTCGGAGCGTCGA
GTTCTCCAAGTCCTAYGAGGAGAGCAGCCCCTCTACTCCAATCTTCTTCATCCTTTCCCCGGGCGTTGAC
CCCCTGAAGGACGTGGAAGCCCTGGGACAGCTCTTGGCAGAAGCSCKGAAACTGGTGAGCACRGGAGGGA
ACATCCACCTGGTGGCACGGTGGCTGGGCACCCTGGACAAGAAGGTGGAGCGCTACAGCCTGGGCAGCCA
CGAGGACTACCGCGTGTTCATCAGCGCCGAGCCYGCCCCCAGCCCCGAGTCCCACATCATCCCCCAGGGC
ATCCTGGAAAACGCCATCAAAATCACCAACGAGCCGCCCACGGGCATGCACGCCAACCTGCACAAGGCTC
TGGACCTCTTCACCCAGGACACCCTGGAGATGTGCAGCAAGGAGACTGAGTTCAAGTGCATCCTCTTCGC
CCTGTGCTACTTCCATGCCGTGGTGGCCGAGAGGCGCAAGTTTGGGGCTCAGGGCTGGAACAGGTCGTAC
CCGTTCAACAATGGGGACCTCACCATCTCCATCAACGTGCTCTACAACTACCTGGAGGCCAACACCAAGG
TGCCCTGGGACGACCTCCGCTACCTGTTTGGAGAAATCATGTACGGGGGCCACATCACGGATGACTGGGA
CCGCCGGCTCTGCAGGACGTACTTGGGAGAGTACGTCCGGGCAGAGATGCTGGAGGGCGAGATCCTGCTG
GCCCCGGGCTTTCAGATCCCCCCCAACCTGGATTACAAGGGCTACCACGAGTACATCGACGAGAACCTGC
CCCCCGAGAGTCCCTACCTGTACGGCCTGCACCCCAACGCAGAGATTGGCTTCCTGACAGTCACGTCAGA
GAAGCTGTTCCGTACTGTCCTGGAAATGCAGCCCAAAGAGACCGACTCGGGAGCGGGCACCGGCGTATCT
CGAGAGGAAAAGGCAGGAGCTCTAATCCCCAGCCCGGGGCAGGCAGAGGGTGGGGCCCAGGACYCCCAGA
AACYGGGGGCAGCCCCACAGCCTARACCATCAGAACAGTCCCTCCCCATGAGCCTGAAGACCACAGAGGG
CTCGTCCAAGCAGAAAAACTCTAGTGCAGAGCTTTTAATCCGTCCTCACGGTCTGGGTTCCTGTGCGATC
TCGTGA
>g.011504t.1 CDS=2-867	Dynein heavy chain 9, axonemal(DNAH9)[SwissProt]
ATGGCTGAGATCATGGCCAAGGCGGCCGAGAAGACCCCCTATGTGGTGGTGGCCTTCCAGGAGTGCGAGA
GAATGAACATCCTGACCAACGAGATGCGCCGCTCGCTGAAGGAGCTAAGCCTGGGGCTGAAGGGAGAGCT
GACCATCACGACCGACATGGAAGACCTGTCCATGGCGCTGTTCTACGACACCGTGCCCGACCCGTGGGTG
GCCCGGGCCTACCCCTCCATGATGGGCCTGGCGGCCTGGTACGCGGACCTGCTACTCCGCATCAGGGAGC
TCGAGGCCTGGACGACGGACTTCGCCCTGCCCACCACCGTGTGGCTGGCCGGCTTCTTCAACCCCCAGTC
CTTCCTCACGGCCATCATGCAGTCCATGGCCAGGAAGAACGAGTGGCCACTGGACAAAATGTGTCTGTCT
GTGGAAGTGACCAAAAAGAACCGGGAGGACATGACGGCACCGCCCCGAGAGGGCTCCTATGTATACGGGC
TCTTCATGGAAGCACCCCCACAAGCCGCTCCTGCGCAGGTCCAGCCCCTGGCATTCCCCCCCCAGCTGGC
CATGGCTCGCCGCTGGCACGGCCCCACRGCCACGCTGACCTCGCCGTGCCGTCCTGCAGGAGCTCGCTGG
GACACCCAGACCGGAGTCATCGCCGAAGCCAGGCTGAAGGAGCTGACGCCAGCCATGCCCGTCATCTTCA
TCAAAGCCATCCCTGTGGACCGCATGGAGACCAAGAACATCTATGAGTGTCCCGTGTACAAAACACGCAT
CCGTGGCCCCACCTACGTCTGGACCTTTAACCTAAAGACCAAAGAGAAGGCAGCCAAGTGGATCCTGGCA
GCCGTGGCCCTGCTCTTACAGGTCTAG
>g.011509t.1 CDS=2-1572	Probable CDP-diacylglycerol--glycerol-3-phosphate 3-phosphatidyltransferase(pgs1)[SwissProt]
ATGTGTGGACTGACGGCGTGGCCCCGGGTCACCTCCCCTCCTTGCTGCCTGTGTCCAGAGGGCGTGCACA
GGTTCCAGTGGATCCGGAACCTGGTCCCAGAGTTCGGGGTCTCCAGTTCCCACGTCAGGGTGCTTGCTTC
CCCGGCAGAGTTTTTTGAGCTTATGAAGGGCCAGATCAAAGTGGCCAAGAGACGGGTGGTGATGGCATCT
CTCTACCTGGGGACAGGTCCTTTGGAACAGGAACTGGTAGATTGTCTGGAAAGCACTCTGGAAAAGTCAC
TCCAAGCCAAGTTCCCTTCAGACCTCAAGGTGTCCATCCTCTTGGACTTCACACGGGGCTCAAGAGGTAG
GAAGAACTCCCGCACAATGCTGCTCCCGCTGTTACAGAGGTTTCCAGAACAGGTCCGCGTCTCTCTCTTC
CACACTCCTAACCTCCGTGGTCTCCTCCGGCTCCTGATCCCTGAGCGCTTCAACGAGACCATTGGCCTGC
AGCACATTAAAGTGTACCTCTTTGACAACAATATCATCTTGAGTGGTGCGAACCTGAGCGACTCCTACTT
CACCAACCGCCAGGACCGCTACGTGTTCTTGCAGGACTGTCCCGAGATTGCAGACTTCTTCACGGAGCTG
GTGGACGCAGTGGGGGATGTATCCCTGCAGTTGCAGGGGGATGACACAGTGCAGGTGGTGGAGGGGATGG
TGCATCCTTACAAAGGTGACCGGGCCGCGTACTGCAGGGCAGCCAACAAGAGGGTTATGGATGTGATAAA
CTCAGCTCGGGCCCGCCAGCAAGTGTTGCACGCCCAGACCTTCCATGGCGACTCCCTTTTGACTCAGGAG
GACGCAGCAGCTGCTGGGGACCGGAGGCCAGCCCCCGATACCTGGATTTACCCGTTGATCCAGATGAAGC
CCTTTGAGATCCAGATTGACGAGATTGTCACTGAGACCCTGCTGACAGAGGCTGAGCGGGGCGCCAAGGT
CTACCTCACCACTGGCTACTTCAATCTGACCCAGGCCTACATGGACCTGGTCTTGGGCACGCGGGCTGAG
TACCAGATCCTGCTGGCCTCCCCGGAGGTGAACGGCTTCTTCGGGGCCAAGGGGGTGGCGGGGGCCATCC
CAGCTGCCTATGTGCACATTGAGCGGCAGTTCTACAGGGAGGTGTGCAGCCTGGGCCAGCAGGAGCGGGT
CCAGCTGCAGGAGTACTGGCGGAGGGGCTGGACATTCCATGCCAAAGAACTTCATGCCGATGACCTGGGT
GGCTGTTTCAGGAAGCACGTGGAACTTCTGCGGGTGGGAAGAGGCCTCTGGCTGTACCTGGCAGGGAGCA
GCCTGCCCTGTCTCACGTTGATTGGCTCTCCTAATTTTGGGTACAGGTCAGTTCACCGGGACCTGGAGGC
CCAGATCGCCATAGTGACGGAGAGCCGGGCCCTGCAGCAGCAACTTCACCAGGAGCAGGAGCAGCTCTAC
CTACGCTCAGGTGTGGTGTCTTCCTCCACCTTCGAGCAGCCAAGTCGGCAGGTGAAGTTGTGGGTGAAGA
TGGTGACTCCGCTGATTAAGAACTTCTTCTGA
>g.011525t.1 CDS=2-651	Suppressor of cytokine signaling 3(SOCS3)[SwissProt]
ATGAGCCGCCCCCTGGACACCAGCCTGCGCCTCAAGACCTTCAGCTCCAAGAGCGAGTACCAGCTGGTGG
TGAACGCAGTGCGCAAGCTGCAGGAGAGCGGCTTCTACTGGAGCGCCGTGACGGGCGGCGAGGCGAACCT
GCTGCTCAGCGCCGAGCCCGCGGGCACCTTCCTCATCCGCGACAGCTCGGACCAGCGCCACTTCTTCACG
CTCAGCGTCAAGACCCAGTCGGGGACCAAGAACCTGCGCATCCAGTGCGAGGGGGGCAGCTTCTCGCTGC
AGAGCGACCCCCGGAGCACGCAGCCCGTGCCCCGCTTCGACTGCGTGCTCAAGCTGGTGCATCACTACAT
GCCGCCCCCCGGCGCGCCCTCCTTCCCCGCTCCACCGACTGAACCCTCCTCCGAGGTGTCGGTGTCGGAG
CAGCCGCCTTCCCAGCCGCTCCCGGGGAGTCCCCCCAGGAGAGCCTACTACATCTACTCCGGGGGCGAGA
AGATCCCTCTGGTGTTGAGCCGGCCCCTCTCCTCCAACGTGGCCACGCTCCAGCATCTCTGTCGGAAGAC
GGTCAACGGCCACCTGGACTCCTACGAGAAAGTCACCCAGCTGCCTGGGCCCATTCGGGAATTCCTGGAC
CAGTACGATGCCCCGCTTTAA
>g.011618t.1 CDS=2-861	Probable low-specificity L-threonine aldolase 1(THA1)[SwissProt]
ATGCTCACGGCAGCACCGTTGGTAAAGCAGACCCTGGATCCCGAAAATCACCTGGATCCTGAAACAGAGC
TGCAGGAAAAGGCCGCCAAGCTGCTGGGGGTGGAGCGGACCCTGTTTGTGCCTACCAACACCATGGCCAA
CCTCATCTCTGTGATGGGTCACTGCCAGCGCAGGGGCTCCCAGCTCCTCCTCGGGCAGGAGTGCCACCTC
CACGTCTACGAGCAGGGCGGGGTGGCTCAGATCGCTGGGGTGCACTCCCACCCCCTCCCAGACCTGCCCC
ATGGCACCCTGGACCTGGCTGAGCTGGAGAGGATGGTCACACGGGGCCTGGGGAGCCCCTACCACCCGGT
CTGTGAGCTCATTTGCCTGGAGAACACCCACAGCAGCTCGGGGGGTCGGGTCCTCCCCATCGACTACCTA
CGCCAGGTGCACCGCCTGGCCCAGAGCTACGGGGTCCGGGTCCACCTGGACGGGGCCCGGCTGATGAATG
CTGCGGTGGCTCTGCGTGTGTCCCCCGCCCGCATCGTGGAGCACTGTGACTCTGTGTCTCTCTGTTTCTC
CAAGGGCCCGGGCCCAGGGCTCCAGGAGCTGGCGTCCCCCATCTGCTCCGTGGACGTCGCCGCCGTGGAG
ACGAACATGGTGATGGTGACGGTGGACGGGCTGGCGCCCGAGGAGCTCTGCCGGCGTCTGCGGGCCGTGA
GCGCTGCCGAGGTGGCCCAGACCGGGCGCGCGGTGTGCGTGCTGCTGTTCCCCTGGAGCGAGCGGTCGGT
GCGCGCCGTGTGGCACCGCGACGTCTCCGCGCAGGACACCGAGCTGGCGCTGAGGAAGTGGGAGTTCGTG
CTGAGGCAGCTGGGGCCCTGA
>g.011619t.1 CDS=2-633	Transmembrane protein 235(TMEM235)[SwissProt]
ATGGCCCGGCTGGGCGCGCTGCTGCTGGCCGCCGCCCTGGGCGCGCTGCTCAGCTTTGCGCTGCTGGTGG
CCGCGGTGGCCAGCGACTACTGGTACGTCCTGGAGGTGGCGGACGCCGGCAACCGCACGCAGCGGCTGTC
CTCGCACTCCGGGCTCTGGCGCGTCTGCGAAGGGCAAAACAGCTGCATCCCACTGATCGACCCCTTTGCC
AGCGAGAACCTGGATGTCCCCACCTCAGTTCGGCACCTCATCTCCCTGCACCGAGCTGTCATGGTGGTCC
TGCCCCTGAGCCTCGTCCTCGTGGTGTGTGGCTGGATCTGCGGCCTCTTCAGTTCCCTGGCACAGAGCGT
CCTGCTGCTTCTCTTCACCGGCTGCTACTTCTTGCTGGGAGGTGCCCTGACCCTGGTGGGCATCAGCGTC
TACATCAGCTACTCACACCTGGCCTTCGCCGAGACCGCCCGCCAGTTCGGCCCCCCGCAGGTGCAGCACG
TCCGCGTCGGCTTCGGCTGGTCCCTGGCCCTGGCCTGGGGCTCGTGCGCCTCGGAGGTGCTCAGTGGCAT
CCTTCTACTCACAGCAGCCCGCGCCCTCCGCCTGAGCCGGCAGCGGGGGGGCCCCCACTCGGTGGCCGTC
TGA
>g.011623t.1 CDS=2-483	Baculoviral IAP repeat-containing protein 5(BIRC5)[SwissProt]
ATGGGCGCTTCGTCGCTGCCCCCCGCCTGGCAGCTCTACCTCAAGGACCACCGCGTCTCTACGTTCAAGA
ACTGGCCGTTCCTGGAGGGCTGCGCCTGCACCCCGGACCGGATGGCAGAGGCGGGCTTCATCCACTGTCC
CACTGAGAACGAGCCGGACTTGGCCCAGTGTTTCTTCTGCTTCAAGGAGCTGGAAGGCTGGGAGCCAGAT
GATGACCCTATAGAGGAGCACAAAAAGCATTCATCTGGTTGTGCTTTCCTTTCTGTCAAGAAGCAGTTGG
AAGAATTAAGCCTCAGTGAATTTTTGAAACTGGACAAGGAAAGAGCCAAGAACAAAATTGGTGTGATTGG
GAAGCTCTCGATTCCGTTTCATACGCCTGTTCTTTATTTCCAGGCAAAGGAAACCAACAACAAGCAGAAA
GAATTCGAAGAGACCGCAAAGAAAGTGCGCTGTGCCATTGAGCAGCTGGCCGCCGCGGAGTAG
>g.011631t.1 CDS=2-771	Kynurenine formamidase(AFMID)[SwissProt]
ATGGAGGGCCCGGCGCCCTGGGAGCGGCTGTCCGAGGAGATGTGGGGTGAAGTAGTGTCCTGGGCTCTTC
AGAATCCTCTGCTGTGCCCAGCTCTGTGCCAAATACACGACTATCTGGTCACCACCAAGAAGGCCCGGGC
CACCAGGAAGAGCCTGCTGCACGTCCCCTACGGAGATGGCGAAGGGGAAAAATTGGACATCTACTTTCCC
GAGGGAGTGTCTGAAGCCTCGCCTTTCTGTCTGTTCTTTCATGGAGGGTACTGGCAGAGTGGAAGTAAAG
ACACATCAGCCTTCATGGTCAATCCACTGACAGAGCAGGGGGTGACCGTGGTGGTAGTGGCTTATGACAT
CGCCCCCAAAGGTACCCTGGACCAGATGGTAGACCAAGTGACTCGGAGCATCGTGTTTGTCCAGAAGCAT
GGGATCTATGACCTGAAGCCCATTGTGTACACTTCTCAGAATGCTCCTCTCCTCATGACCCTGGAGGATG
CTCAGAGGAACAGCCCACAGCTGCTCCTGGAGGCGGCCCTGACTCGGCCCTTGGATCCAGCCTGCCATGT
GCTGGTGTCTGTGGGCCAGCACGACTCCCCTGAATTCCACCGACAGTCCAAGGAATTTTATCAGACACTG
CGCCAAGGAGGGTGGAATACCTCGTTTGAAGAAATCCATGATATGGATCACTTTGAAATCATTTGGAACC
TAACCCAGAAGGACTATGTGCTCACCCAGATGATTTTGAGAACAATCCTCCAGGAGCCCCGACGGCACTA
A
>g.011632t.1 CDS=2-675	Thymidine kinase, cytosolic(TK1)[SwissProt]
ATGTTCTCAGGAAAAAGTACCGAGCTGATGAGAAGGGTCCGTCGCTTCCAGATTGCCCAGTACAAGTGCT
TGGTGATCAAGTATGCCAAAGACACGCGGTACAGCAACAGCTTCTCCACACATGACCGGAACACCATGGA
GGCACTGCCAGCCTGCCTGCTCCGGGACGTGGCCCAGGAGGCCCTGGGCGTGGCTGTCATAGGCATCGAT
GAAGGGCAGTTTTTCCCAGACATCGTGGAGTTCAGTGAGACTATGGCCAACGCCGGGAAGACCGTGATCG
TGGCCGCATTGGATGGGACCTTCCAGAGGAAGGCATTCGGGACCATCCTGAACCTGGTGCCTCTGGCCGA
GAGCGTCGTGAAGCTGACAGCCGTGTGCATGGAGTGTTTCCGCGAGGCCGCCTACACCAAGCGACTCGGC
TCGGAGAAGGAGTGCAGGCCCTTTCTGTCCGGGGGCCAGGTCGAGGTGATCGGAGGAGCAGACAAATACC
ACTCCGTATGCCGCCTCTGCTACTTCAAGAAGGCGTCGGGCCCGCCCGCGGGGCTGGACAGCAGGGAGAA
CAAGGAGAACGTGCTGGTGCCGGTGCCCGGAAAGCCTGGGGAGGGCAAGGAGGCCGCGGGAGTTCGCAAG
CTCTTTGCTCCCCAGCACGTCCTGCAGTGCAGCCCCGCCAACTGA
>g.011636t.1 CDS=2-2022	Transmembrane channel-like protein 7(Tmc7)[SwissProt]
ATGCCATGGTGGACAAGCGCTGCATCCGGCCTCTTTGGCACCGGAATCCAGTCCTACTTCACCTTTCTCC
GCTTCCTGCTGCTGCTCAACCTGCTGACCCTGCTGCTGACCGCCAGCTTCGTCCTGCTGCCCCTGGTCTG
GCTCCGCCCCCGTGACCCAGGCCCGGCCCTCAACTTCACCCTCCAGTGCTCTGATGGCCTCCAGTCCCAG
ACTGGTGTTCCCAGGTTCCACAATCAACTCTGGAATGTCTTAACTGGCAGGGCCTTCAACAACACTTACC
TCTTCTACGGCGCCTACCGGGCGGGTCCGGAGAGCGGCTCAGCCTACAGCATCCGCCTGGCCTACCTCCT
GAGCCCCCTGGCCTGCCTCCTCCTCTGCTTCTGTGGGACTCTTCGGCGGATGGTGAAGGGGCTGCCACAG
AGGCTGTTTCTGGGCCAGGACTACAGGTCGCCCGTCAGCGTCAAAGTGTTCTCCTCCTGGGACTTCTGTA
TCCGGGGGCAGGAAGCAGCCACCATCAAGAAGCATGAGATCAGCAACGAGTTCAAGGTGGAGCTGGAGGA
AGGGCGTCGGTTCCTGCAGGTGCGGCAGCAGACCCGGACCCAGAGGATCTGCCACCTGCTTACCTACCTG
CGGGTCAACGTCCTCATCGGGCTCCTGGTGGTTGGGGCCATCAGCGTGATCTTCTGGGCCACCAAGTACT
CGCAGGACAACAAAGAGGACTCACTGTTCGTGCTGCTGCAGTACCTGCCCCCTGGGGTCATCGCCCTGGT
CAACTTTCTGGGGCCCCTGCTATTTGTTTTCCTCATCCAACTGGAGAACTACCCCCCCAACACTGAGATC
AACCTCGCCCTCCTCTGGTGCGTTGTCCTGAAGCTGGCCAGCCTGGGGATATTCTCCTTCTCTCTGGGCC
AGACCGTGCTGTGTATCGGCAGAAACAAGACGAGCTGTGCGGCCTACGGCTACAACGCCTGTGATTACGA
GTGCTGGGAAAACGCGGTCGGGGAAGAGCTGTACAAGCTGAGCATCTTCAACTTCCTCCTCACCGTGGCC
TTTGCCTTCTGCGTCAGCCTGCCTAGGAGGCTGCTGGTGGAGCGGTTCACGGGCAGCTTCTGGACCTGGC
TGGACCGAGAAGAATTCCTGGTGCCCAAGAACGTCCTGGACATCGTGGCGGGGCAGACAGTCACCTGGAT
GGGCCTCTTCTACTGTCCCCTGCTGCCTCTGCTCAACAGCATCTTTATCTTCCTCACCTTCTACATCAAG
AAGTACACCCTCATGAGGAACTCCAAGGCATCTCCTCGGCGATTCCGCGCCTCCAGCTCCACCTTCTTCT
TCCAGCTGGTGCTCATCCTGGGCCTGCTCCTGGCTGTCATGCCCCTGGGCTACGTGGTCAGCAGCCTTGT
CCTGACCATTTGCATCTCCCAGTCCCAGGCCAATGCCAGGGCCATCCGGGGGCTCCGAAAGCAGCTGGTG
TGGGTCTTTGCTCTGATCGTGTTCTCCTGCATTTTCGGCGAGGGCTACACCAACACCCACCACTCCATTC
AGAAGTACTGCGTTTTCAACCACAACGAGGACGCGTGTGGCTATGGAAGCGCCATCGGGGTGCTGGCCTT
CCTGGGCTCTGCCGCCTTCCTAGTGGTTGACGCCTACTTCCCCCAGATCAGCAACGCCACGGACCGCAAA
TACCTGGTCGTCAGCGACCTGCTCTTCTCAGCTCTCTGGACCTTCCTGTGGTTTGTTGGTTTCTGCTTCC
TTACCAACCAGTGGGCGGCCACCGAGATGGAAGACGTGCTCGTGGGGGCCGACTCGGCCCGGGCCGCCAT
CACCTTCAGCTTCTTCTCCATCTTCTCCTGGCGCTACAAGGCGGGAGTGGACGACTTCATCCAGAACTAC
GTAGACCCCACGCCTGACCCCAGCACGGCCTATGCCTCCTACCCCGGTGCGTCTGTAGACAACTACCAAC
AGCCGCCCTTCACCCAGAATGCCGAGACCACTGAGGGCTACCAGCCGCCCCCTGTGTACTGA
>g.011643t.1 CDS=2-1419	Transmembrane channel-like protein 6(TMC6)[SwissProt]
ATGGCCCAGCCACTGACCTTTGTCCTCAGTGTTCCCGAGACCCCGGAGGACCATGGCACGGCCACACTCC
GCATCTTGGCCAGCATGCCCAGCCGCACTATCGGCCGCAGCCGAGGGGCCATCATCTCCCAGTACTACAA
CCGCACCGTGCGGCTCCGGCGCAGGGTCAGCCGGCCCGAGCTCAGGGGCGTGGGGCGCTCTGCCCGGCCC
AGCCTCCGCCTCTACGACCTGGAGCTGGACCCCGTGGCCCTGGAGGAGGAGGAGAAGCGGTTCCTCCTGG
TGAAGGAGCTCCAGGGCCTGCCGGTGGCCCAGCGGGACCACATGCTCCGCGGGATGCCCTTGGGCCTGGC
CGAGAAGCGCTGCCTGCGAGAGGAGAGCCGGACCCTGACGCGGAAGCGGCGTGGCCGCCGGGGCCGCCGT
GGGCTCCTCCCCTGCTGCGGCCGGCTGCGGGACGCCTGCGTCCTGGGCCGCTTCACCCACACCGTCATGT
ACTACGGCTACTACAGTAACACCACGCTGAACCAGCCGTGTGTGCCCCCGCTCGACGGTCAGTGCAGCCG
CGAGGCAGACGGCCTGCCCTACAACATGCCCTTGGCCTACCTCTTCACTGTGGGCGTGGCCTTCTTCATC
ACCTGCATCACCCTGGTGTACAGCATGTCGCACTCTTTTGGGGAGAGCTACCGGGTGGGCAGCACGGCGG
GGGTTCATGCCGTCACCGTTTTCTGCTCCTGGGACCACAAGGTGACTCAGAAACGGGCCTCCCGCGTCCA
GCACGACAACATCCGAACCCATCTGAAGAGCCCGGTGTCCACGGAGCAGGAGGGGGCGCTGCTGGCCCTG
CCCACCGTGGTATGCGTCCTCAATCTGGGCGCCCCCTACCTGTACCGCTGCCTGGCGGCCCTGGAGCGGC
ACGACTCCCCGGTGCTGGAGGTGTACGTGGCCATCTGCAGGCTCATCTCTGAGAAGAAGCTCAAGCGGGA
GAAGCCGGAGTTTGACATTGCGGGGAACGTTCTGGAGCTGATTTACGGGCAGACCCTGACCTGGGTGAGG
CCCTCCAGCACCTGCGGCCCCTTCCGGACCCTGGACACCATGTACGAGGCGGGCAAGGTGTGGGTGCGCC
GTCTGGAGCAGGCGGGCCCCAGCGTGTCCTGGGTGCCCTGGATCCACCGCTACCTGGTGGAAAACACCTT
CCCCGTCTACCTGGTGTCGGCCCTGCTGCTGGCCGTCATCTACCTCAACATCCAGGTGGTGAAGGGCCAG
CGGAGGGTCATGTGCCTCCTCAAGGAGCAGATCAGCAACGAGGGGGAGGACAAAATCTTCTTGATCAACA
AGCTTCACTCTGTCTACGAGAGGAAGGAGAGGAGGGCTGGTAGGACCCAGGAGGCCGAGCGGCTGGCGGG
CGATCCGGACGCCTGGTAG
>g.011807t.1 CDS=2-672	.
ATGCCGTTCCAGGTGTTGAACAGCAAGGATGGCAGTGGACACAGAGCACAGGGTCAGGAGTCAAAACGCC
TGGGTCTGAATCCAGCTAGACTTCTCCTTAGCTGCAGGATACTGGATAAGTGCTCCAGCTCCGACAAGAG
CTTCCTCGCGTATTCACTAGAGCCTCGAGAAGAACGGACGGGTATTTCCCCCGTGTCTGGGAGCAGGAAG
TGGATTCTGGGCGATCTTAAGTCTCAGATCGCCCAGAAGCCCTGCTCTGCAGAGTCCTCACCTGGATGTG
TCACCCTGATGGCTCCACGGGGCAAAATTTCAAAACGGGAAAGCAGGGAGCTCATCTGGACGGCCAAGGC
ATTCTCTGGATGCTGCTCGTCCTCGTTGGCCACATGTGGAACAGACCTCTCCTGCCGCCTGCCCTCAGGC
CCACACTACGGCTCAGGAAAAGACACCCCTGCTCCCCAACCCTGCCCCGTTCCGGGGGGTGCTGAGCCAT
ACACCCAGGGTAGTCCGATGTCATCTCTTGATGATGCCTTCCTTGACGCCCACAGGCAGAGCACTCCTCT
CCTGTTGGAGAGCAACCTGCCTGAAGACGCACAAGATCACTGGGCCACTGGGTCACAGCACCCAGGACCC
AAAGACTCATCTGGAATCTGTCTTCCAGAGATCCAGCTGTAG
>g.011813t.1 CDS=2-1242	.
ATGTGCTCGTCCTTCTCCTGGGAGGCTGTTTCCGAAGCGGAAGATTATCCCGAGAAAATGGTCCTCTCAT
CTGGCCACCCTTCCATCCACCCCATCGTCCATCTGTCCTCCCAGCCCCTATCCACTGACCCACTGGTCGA
TGGCTCTGAAGCACTGGTGCTAACCGACCAGCCCCCTGACGCGTCCAGCCAACCACTTCCCACTTACTCT
GGCAGAGAAGAGAGAGAGACACGCACACTCGCGGATGAGGCCGTCCGCCCCGACGCCCAGAAGTACCGGG
GATGCATCCAGAAAAGAAGATTACGGGCTGACTTCTCTCGTGAACGTGACTCCAAGCGTCTTACACCAAA
CATTAGCAGGGGCTCCAACTGGCCCATCGATCTGCAGATGGGAGGGAGCTCCCTGCGGTTTGCTGAAGGG
CTCGCTTCTCAGCGCCCCCCAACCATCTCTGACCCCGAAGACCGCCTCTCACAGCCGGATTCTCCATTTC
TTCACTCAAAGCTCTGGCTACGAGGGAGGAACGAAGATGACAAGACAAGTGCTGGCTTCTTCCGCTGCCG
CCCAGACGACCCGGGACCCCGCCAACACCCCGCCGGCCCGGCAGCACGAAGACAAGCTGGCAATGCCGAC
CAGCGCTCGATGAGCCAGACTTTGTACAGCAAGAGAAGGACGCAGCTCCCTTCGGATGCCCCGACCCCCT
CGGCGAGCGCGGCCACAGGTGCAAGCCGTGCACCTGCTCTGAGGTTGGCTGGTAAAGGGGAGGTGCCGCC
CCTCCGCTTTGGACAGAGAAGCCCAGGGGTCCTCCGGCTTGTGGAGGGCGCAGCAGGGGAAGCACGCCCA
GACCCCGTTCAAGGCCAGAGAAGAGAAGAAACGTGCCCTCGAGTTGCTTACAGCTCAGGGAATGCTCTCC
GGGCGGAGGACATTGCAGCCCGGTGCCACTCAGAGGCAGATAGGGAAACAGAGGACCGGGAGGCGCCTCC
GCCGTCCCCAGACCTCAAATTCGTTTGGAAGCCAGGACTGGTCCTAGAGTTCAGCGTTCGGCAGAAGCCA
GAGAAGACCTTTGTGCTCAAACGGTCAAATATAACTCTTCCATCCCCACCCCAGCTGTGCGAGCTGCAGT
TCATTGTCGTCACTGCCACCCCAAGTCAGCGTCAGGTCCCACAAAGTAAGGACTGGGTCCTTCAGAAGAC
TGCCCCCCCTTCGGATGCCAGCCAGGGGTCCCCAAGCCACCCTCACTTCTGA
>g.011814t.1 CDS=2-201	.
ATGACTGAGCTGGCCTGCGTTAGAGCTCGGCTGGTGAGGAAAATGAAATCCATGAGGGGTGAGTCCAGGG
ACGGGATCCGGACAGGTCTGAGCAAGGCTTCCGTGTCCTCCACGGACCGGCGGAGGTGGGACTTGGATCA
GGCCACCCTCTGGGCCTCGGCCAGCCTTCGGGATGACGCTGACAACCGCTCTCTAGTCTGA
>g.011820t.1 CDS=2-270	.
ATGAGTTACCAGCGGGGTTCGGGGCCAGCGCGCTGCTCCTGCGACTCTGATCCCATGCAGGACACAACGT
CACACTTAGGTGCCATGTGGCCCCAGGCTCCTCGAGACTGGGCCCGTTTCTCATCTTCCCTTGTTGTCGA
CGACCTTGATGGTTTTGTGGATAATGGGTCAGATACTGTCCTTTTATCTCCAAAATTTGATGTGGGCCTT
TTGCACAGCTTCCGTTCTTCCACTCATCACATTCGTGTTCTGCTTTGTGGCTGTTTCTAA
>g.011863t.1 CDS=2-489	.
ATGGGGCTCTGGGGGCTGCCGCAGCACATGCTACCCAGATTGCCTTCTTGTGGCCGTCACCCCAAACCCT
CAGGAAGAGAGCCCTTCCTGAGCCTTGCCCACTACAAGTGCTTTCTGCAGGCAGCGCTAATTCCCCTTGA
CAGGCAAGACCTTAGAGAAAGCAAGAAGTCTTCAAATCCCTCGGCTTGGTCAGGAACTACTGAGACATCA
AGGCAGCAGAGAATACAGCACAGCGGACCAAGACAAGGCCATGCATCAGGGAAGGGTCTGGACCTTAGGA
ACCTGGGGGACGGGGGTGCCCTGCTGATATGGGGGTCCAGCTTTGATGGTTCCTTTGAAAAGCAAAAGCA
CCTCTACAGTATTGAAGTGATTCAGTTTATCCTTGTCAGAGCCCATCAGAACAGGCAAGTGGTAGGACTC
AGGCCCTTCCTTAAGTGTCACCGGTTATCTCAGGGCAAGGCACAGAAAGCCCTGGCTGTCCCCATCTGA
>g.011895t.1 CDS=2-1368	Cell division control protein 10(CDC10)[SwissProt]
ATGATCTGGGTAAGCTCGGCCAACGGCATCGGTTTTACCCCCAAGAAGTTCGTCTGGGGCCTGGCTGTGA
CGCTGGGACGACCTGACTGCCCCACGTGGTACCACGTGGCTGCCATGGCCCCGACAGAGCTGCTTCTGTG
TTTGGCAGACGAGGCTGATGTTTGGGGAGGATGGAACTTGGGACACTGCCGGGATGCAGAACAAGGCAGC
AGGACAAACAGGGAGGCGGCAGGCTGGGGGGGTCCCCTGGGTGTCAGTTTCCAGGTCAGGCCTTGCAAGC
CTGCCGTGGTGAGCTCTCTCTGCAGCCGCCCTGGAGCTGGGGTGGACTCCCCTGAGGCAGCTCCCGGCTG
CATTGGCGACATGGCCGACACCCCCAGAGACGCTGGGCTGAAGCAGGCGCCCGCGCCCCGGAACGAGAAG
GCCCCCGCGGACTTCGGCTACGTGGGGATCGACTCCATCCTGGAGCAGATGCGCAGGAAGGCCATGAAGC
AGGGCTTCGAGTTCAACATCATGGTGGTCGGGCAGAGCGGCTTGGGGAAGTCCACCTTGATCAACACCCT
CTTCAAATCCAAAATCAGCCGGAAGTCGGTACAGCCCACCTCGGAGGAGCGCATCCCCAAGACCATCGAG
ATCAAGTCCATCACGCACGATATTGAGGAGAAAGGCGTCCGCATGAAGCTGACCGTCATCGACACCCCGG
GGTTCGGGGACCATATCAACAACGAGAACTGCTGGCAGCCCATCATGAAGTTCATCAACGACCAGTACGA
GAAGTACCTGCAGGAAGAGGTCAACATCAATCGGAAGAAGCGCATCCCGGACACGCGCGTGCACTGCTGC
CTGTACTTCATCCCCGCCACCGGCCACTCCCTCAGGCCCCTGGACATCGAGTTCATGAAGCGCCTAAGCA
AAGTAGTGAACATCGTTCCCGTCATCGCCAAGGCCGACACGCTGACCCTGGAGGAGAGGGTCTACTTCAA
GCAGCGGATCACCGCGGACCTGCTGTCCAACGGCATCGATGTGTACCCCCAGAAGGAGTTTGACGAGGAC
TCGGAGGACCGGCTGGTGAACGAGAAGTTCCGAGAGATGATCCCGTTCGCCGTGGTGGGCAGTGACCATG
AGTACCAAGTGAATGGGAAGAGGATCCTCGGAAGGAAAACCAAATGGGGCACCATCGAAGTTGAGAACAC
CACCCACTGTGAGTTTGCCTACCTTCGGGACCTCCTTATCAGGACACACATGCAAAACATTAAGGACATT
ACCAGCACCATCCACTTCGAGGCCTACCGGGTGAAGCGCCTGCACGAGGGCAGCAGCGCCGTGTCCAACG
GCGTCGACGAGAAGGGGCCCGAAGCCCAGGAGATGTAA
>g.011903t.1 CDS=2-414	.
ATGGCTCCGAGCCGAGCAGAGGATCAAAGGGGCTTTGTGGCCGCGGAACAAGGAGCCTCCCAGAGCGCGG
GCAGAGAAGTGCAGGACAGTGGGGTGCTGTTGCGCAGGGCCACGGTAACCTTTGGCCCCTGGACACTGAC
ACAGCCCCGCAGTCCTGACCTGACCCGCGGCCAGACCTCATCACAGATCGGTCCAGACCCTCTGGACACA
GGTTGGAGTGGGAGCAGAGACCATGAGCCCCACAGCATAGGACACAGACTGGTGCAGGTGCAACCACTGC
TCACGTCAAGGAAGAAGCCCAAGCCAGCCCCGCTCTTTCCTCTCTGCCCCCAGAACCAGGAGCTCCGGAA
ATTCGGAGGCTGTGAAGCTGCTGGCACATCATCTCCGGCTGTTTATTCACAGAGGGGTCGCTGA
>g.011916t.1 CDS=2-801	Septin-9(SEPTIN9)[SwissProt]
ATGCAAGACCCGCCGGTGCGGCCCGAGGCCGTGGTCCCCGCTCACGTCTGGCAGGCCGGCCTGGAACCCC
ACATTCTGGTTGGACGCCCGAGGACGGATGGTTTCCATGGCTCAGCCGGGAGCCGATGTCGGTCAGGGCA
GGTGGCACCTGGAAGGATGCTTGCGTGTCTGCCGGGAGTCACGCGGACCTCCAGCAACCGTCTCCGGAAG
CTTGGCGACCCCACTGGCCCAGCCTTGAAAAGATCTTTTGAGGTCGAGGAGGCTGAGACGCCCAACTCCA
CCCCGCCCCGGAGGATCCAGACCCCCCTGCTCCGGGCCACTGTGGCCAGCTCCACCCAGAAGTTCCAGGA
CCTGGGCGTGAAGAACTCTGAGCCCGCAGCCCGCCATGTAGACTCCCTCAGCCAGCGATCCCCCAAGGCT
GCCCTGCGGAGGGTCGAGCTCTCGGGCCCCAAGGCCGAGCCCGTGTCCCGGCGCACGGAGATCTCCATCG
ACATCTCGTCCAAGCAGGTGGAGAACGCCAGCGCCGCCGGGCCGTCCCGCTTCGGCCTCAAGCGGGCCGA
GGCGCTGGGCCACAAGACGCCGGAGCCCGCCCCCCGGAGGACGGAGATCACCATAGTCAAGCCCCAGGAG
TCGGCCCACCGGAGGATGGAGACGCCCGCCTCCAAGATCCCCGAGGTGCCCGCAGCCCCCACTGCGGACG
TAGCCCCCAAGAGGGTCGAGATCCAGGCTCTAGATAGTTCTGAATCTGAAATGCAGCTTTCTGGGCCCAC
ACTCAGCCCTTTGGAACCAGGGCCCCTGTGA
>g.011930t.1 CDS=2-312	.
ATGGACCCGAAGAGGGCTCTTCCCCGTGGGACCGTGTCCTCGGGCCTGCTGCTGCCTGCGCAGGTTGTGC
AGCTCGCAGGCCCTCCCGTCAGCATTCCCAGGGGATGCTCGCTGTCGTCACCGCCTGTTACACGGGCCGG
CAAGACGCCCGTCCCTGCGCTGCTCTTCAGAGCCACGCACGGCACCTGGCACATAGCGGATGAGTGGGTC
TCAGATGGAACAGAAATGAGCCGCTACGATGCGCCCATTTTACAGATGCGGAAACCGAGGCCCCCAGCTC
ATCAGAGGAGTCGATGCAGCCTACTCTTTTGA
>g.011937t.1 CDS=2-309	.
ATGCCAGCGTGCGCCGCCACCAACCTGCCCCGGGTGGACGATGTGCTGGCCTCCCTGCAAGTGTCGTCTC
ACAAGTGCAAAGTGATGTACTACACCGAAGTGATCGGCTCCGAGGATTTCCGGTACGGCTCCCCTCCCAC
TGGGGCCATCACAGCACCACTGCTGTGGGCTTGGGTACTCTACAAACGTGACAAGTTCCGTACAGTTCTG
GTTGTGCCTAGGGCACGGGAGCAGAGTACTGTGCCAGGGGCCGAGGACACACCAGAGCGTGATGTGTCTC
TGGGGTCCTCTGGGAAGAGATCACACTAG
>g.012171t.1 CDS=2-894	Alpha-1,6-mannosylglycoprotein 6-beta-N-acetylglucosaminyltransferase B(MGAT5B)[SwissProt]
ATGCGAAAGACAAAGGCGCCCGGAAGTCTCTTCCTCTTCGCTGCAGTGAGAGGAGACCAGTTCCTCCCTG
AACACCCTCCAGTGTCTGCACTCAGTGTCATCAAGGTCCTAGGACATAGCGTGCTCTCCACTTCCACTGC
TGGTGAAAACGACGTGCAAGCGTCAGCTCTGGCCCAAGGGGACGTCCTCACCGAGCGGCCCACGTCAGTT
CCTTTGGCCACCGAGGGAGGGCTCTTTGTCCTGGGCATCGGCTTCTTCTCACTCTGCTTCCTGATGACGT
CTTTGGGAGGCCAGTTCTCTGCCCGGCGCCCGGGGGACTCCCCCTTCACCATCCGCACAGAAGTGTTGGG
TGGGCCCGAGTCCCGCGGCGTCCTCCGCAAGATGAGCGACCTGCTGGAGCTGATGGTGAAGCGAATGGAC
ACGCTGGCCAGACTGGAGAACAGCAGTGAGCTGCACCGGGCTGCTGCCAACGGGCACTTTGCTGTGGACA
GGTTTGCCCCCGGGGCCGGCCTCATGGAGCGGATCCAGGCCATCGCCCAGAACGTCTCGGACATCGCCGT
GAAGGTGGACCAGATCCTGCGCCACAGCCTGCTCCTGCACAGCAAAGTGTCGGAAGGCCGGCGGGACCAG
TGCGAGGCGCCCAGTGACCCCAAGTTCCCTGACTGCTCAGGGAAGGTGGAGGCAGTTTTCCGGAGCAACC
TGTCCCACCTCCTGGAGCTGATGGGCAGTGGAAAGGAGTCTCTAATCTTCATGAAGAAACGGACCAAGCG
GCTCACGGCCCAGTGGGCACTGGCTGCCCAGCGGCTGGCACGGAAGCTGGGAAGCGCCTGGAGGGACCAG
AAGCAGGAGGTGTTTGAATCTCCTGTGCCGTGGGATCGGGGTCGGCACCGCTGA
>g.012208t.1 CDS=2-1386	UNC93-like protein MFSD11(MFSD11)[SwissProt]
ATGTACACGTCGCCGACGCGCCCGTACTTCTCGAACACGCGCCTCAGGGTGTCGGGCGAGGATCGTCAGC
GGCTTCGCCCCGAGGAGCTGCTGACCTCCGGCCCAGCCCGAGCCACAATGTCCCCGGAATCCAAAAAGCT
TTTCAACATTATTATTTTAGGAGTTGCCTTTATGTTTATGTTCACCGCCTTTCAAACTTGTGGGAATGTG
GCGCAAACCGTCATCAGGAGCTTAAATAGCACAGATTTTCATGGCAGTGGATATACCAGCATGGCAATTA
TTTATGGAGTGTTCTCTGCTTCCAATTTGATTACACCATCAGTGGTGGCCATTGTAGGACCTCAGCTCTC
TATGTTTGCAAGTGGTTTATTTTACAGCATGTACATTGCCGTTTTTATCCAGCCTCTCCCATGGTCCTTC
TACACAGCTTCTGTTTTCATTGGAATTGCAGCTGCCGAGAGTGATCGAAGAACAGTGTTTATTGCCCTGA
CAGTGATTAGCCTTGTGGGGACAGTTCTTTTCTTTCTCATTCGACAGCCAGATTCTGAAAATGTCTTGGG
AGAAGATGAGTCTTCTGATGACCAGGACCTGGAAGTCAATGAGTCTGCCCAGAGCACTATGGGAAAAGCA
GTAGATGCCTTTAGTAAGTATTTTCTGTGCCTGAAATGCGAGACCTGTTCAGGAACACCTGCAGCGTTTG
CCTTTACCCCCTTCCCTGGAAAATCTCTTAAGCTGTGTGTCACCAAGGAGATGCTCCTCCTTAGCATTAC
AACTGCTTATACAGGTCTGGAATTGACTTTCTTTTCTGGTGTCTACGGAACGTGTATTGGTGCTGTAAAT
AAATTTGGAACAGAAGAGAAGAGCCTCATTGGACTTTCTGGCATTTTCATTGGCATTGGAGAAATCTTAG
GTGGAAGCCTCTTTGGCCTGCTGAGCAAGAATAATCGTTTTGGTAGAAATCCAGTTGTGTTGTTGGGCAT
CCTGGTGCATTTTGTAGCTTTTTATTTGATATTTCTCAATATGCCTGGGGATGCCCCTATTGCTCCTGTT
GAAGGAACCGATAGCAGTGCTTACATCAAATCCAGCAAAGAAGTTGCCATCTTCTGCAGCTTCTTGTTGG
GCCTTGGGGACAGCTGCTTCAATACCCAGCTGCTTAGTATCTTAGGGTTTCTCTACTCTGAAGACAGTGC
GCCAGCCTTTGCAGTCTTCAAATTTGTGCAGTCCATCTGTGCGGCCGTGGCATTCTTCTACAGTAACTAT
CTTCTCCTTCACTGGCAACTCCTGGTCATGGTGATATTTGGGTTCTTTGGGACCATTTCGTTTTTCTCCG
TGGAGTGGGCCGCCGCCGCCATCGTGGCCCGGGGCTCTGACTACCGAAGCATTTGA
>g.012209t.1 CDS=2-354	.
ATGAATAACCTGCCACAGGTGCGTGTCATTGGACTGACATGGGGCCATGTGTCTCAGGATCTTCTGGCTC
TACCACCACAAGATATTATTCTTGCATCTGATGTGTTCTTTGAACCAGAAGAGGACACCGCTCCTTCCTC
CTCGGGAGACTTGGGGGGGCTCTTGGAGCGCGACCTGGACTTGGACTCCCTCTTGGACACGGGCGGAGGA
CTCCGGGACCGGGACCGGGACCGGGAGCGCGAGCGAGACCTGGACACCGACGACGACTTGGACTTGGACC
TTCGCGCCGACCTGGACTTGGACGTGGACCGCGACCTCGAGCGAGTGCGGGAGCGAGACTTGGAGCGGCT
GTAG
>g.012213t.1 CDS=2-1374	Bifunctional arginine demethylase and lysyl-hydroxylase psr-1(psr-1)[SwissProt]
ATGAACCACAAGAGCAAGAAGCGCATCCGCGAGGCCAAGCGGAGTGCGCGGCCGGAGCTCAAGGACTCGC
TGGACTGGACCCGTCACAACTACTACGAGAGCTTCTCGCTGAACCCGGCGGCCGTGGCGGATAACGTGGA
AAGGGCAGACGCCTTACAGCTGTCGGTGGAAGAATTTGTGGAGCGCTATGAACGACCCTACAAGCCCGTG
GTTCTGCTGAACGCCCAAGAGGGCTGGTCTGCGCAGGAGAAGTGGACCCTGGAGCGCCTGAAAAGGAAGT
ACCGGAACCAGAAGTTCAAGTGTGGCGAGGATAATGACGGCTACTCCGTGAAGATGAAGATGAAATACTA
CATCGAGTACATGGAGAGCACTCGGGATGACAGCCCCCTCTACATCTTTGACAGCAGCTACGGTGAACAC
CCTAAAAGAAGGAAACTTCTGGAGGACTACAAAGTGCCCAAGTTTTTCACCGATGACCTCTTCCAGTATG
CTGGGGAGAAACGCAGGCCGCCTTACAGGTGGTTTGTGATGGGGCCACCACGCTCTGGAACCGGAATTCA
CATCGACCCTCTAGGAACCAGTGCCTGGAATGCCTTAGTTCAGGGCCACAAGCGCTGGTGCCTGTTTCCT
ACCAGCACGCCTAGGGAGCTCATCAAGGTGACCCGTGAAGAAGGAGGGAACCAGCAAGATGAAGCCATTA
CCTGGTTTAGTATCATTCATCCCCGGACACAGCTTCCTACTTGGCCACCTGAATTCAAACCCCTGGAAAT
CTTACAAAAACCAGGAGAGACTGTCTTTGTACCAGGAGGCTGGTGGCACGTCGTCCTTAATCTCGACACC
ACCATTGCCATCACCCAGAATTTTGCCAGCAGCACCAATTTCCCTGTTGTATGGCACAAGACGATACAGC
ACGGGCAGCGGCAGTGCAAGCCACCCCCAGCCACCCCGTGCCACTGTGTCCCAACCCTGACCTGGAGGGA
CCAGCTCTCGGGGATCTTGAAGCAAGAGCACCCTGAGTTGGCGGTCCTGGCCGACTCTGTTGACCTTCAG
GAATCCACAGGAATTGCCTCGGACAGCTCCAGTGACTCCTCCAGCTCCTCCAGCTCCAGCTCGTCGGACT
CGGACTCCGAGTGTGAGTCTGGGTCTGAAGGTGATGGCACAATGCACCGCAGGAAGAAGCGGAGGACGTG
CAGCATGATGGGAAATGGGGACACCACCTCCCAGGATGACTGTGTGAGCAAAGAACGCAGCTCCTCCAGA
GTGCAGAAGGAGCAGCTGGCGGCTATCTTCAAGCTCATGAAGGAGAACAAGGAGACGTTTGGGGAGATGT
CCGACGGCGACGTGCAGGAGCAGCTCCGGCTGTACGACATGTAG
>g.012231t.1 CDS=2-243	.
ATGAACAACTCGTCCATGAGGATGAGCCCTATTTGGTTTCTCCTGCCTGCAGTGGTTTCTGAACTTGTCT
GCTGGGGTAAGTTCTGGGGAATGAACAGAGCTGATGTGGAACATTCCCCTTCTGCGCTTAAACTGGAGCT
GGGCACCTTCAAGGCCTTGCCCTACGTCGCAGACTGCTACTTGCACCTTAGGTGMCTTCGCTATGCCATT
GCCTTCCTTAGCATTTCTTTACTCTCCTCCTAA
>g.012241t.1 CDS=2-2277	.
ATGAGGACCCGCCTGTGTAGACTCAGTCATCTGGACCAAACTACACAATGGTTCCTGCTTTCGGCTGTGT
TGACCTTCTTTGTCTTCATCCTGCCTTCCTTTATTAAGGAGCCCAATACCAAACCTTTCAGTTTGGATGA
CCTCTCCCACGTGCAAGCCACCTTCAACCCTGCCGTGTTCTTTCTAGTAGATACAGTTGACCGTGAACAA
CATGAGTTGTACCGCGTCTATATGGATTTGTTTTACAGTACTGGCCGCACCACCCGGAGAAGCCCGAGTC
TGCGGGCTGCCAACTTCAAGTCTGAGCCCCGGTGGGATTTCGAGGAACAATACAGCTTTGACACGGAGGC
CCTGCAGCCGACCTGCCCCGACTCAGTGAAGGTCAAGGCCTCCAAGTCACCCTGGCTCCAGAATCTCTTC
CTGGCCAACCTCACCCTCTTCCTGGACTCCAGCCGCTTCAGCCAGAGGGAGTGGGACCGTCTAGAACACT
TCGCACCGCCCTTCGGCTTCATGGAGCTCAATCAGTCCCTGGTGCAGAAGGTGGTGACCCGCTTCCCTCC
GGTGCCCCAGCAGCAGCTGCTCCGGGCCAGCCTCCCCGCTGGGAGCTCCCAGTGCGTCACCTGCGCCGTG
GTGGGGAACGGGGGCATCCTGAACGACTCGCGCGTGGGCCAGGAGATAGACGGCCACGATCACGTGTTCC
GGTTGAGCGGAGCTCTCACTAAGGGCTACGAGCAGGATGTGGGCACCCGGACGTCCTTCTACGGCTTCAC
CGCCTTCTCCATAACGCAGTCACTGCTCGCCTTGGGCGGTCGGGGCTTCCCGCACGTCCCTCTGGGGAAG
GATGTCCGCTACCTACATTTCCTGGAAGGCACCCGAGACTACGAGTGGCTGGAAGCGCTGCTTCTGAATC
AGACCCTGGTGAAAAGTAGCCTTTCCTGGTTCAGGCGCAGGCCCCAGGAGGCTTTCCGGGATACCTTGCA
GTTGGACAGGTACCTGTTGCTACACCCAGACTTTCTGCGATACATGAAGAACAGGTTTTTGAGGTCAAAG
ACCCTGAACAATATCCACTGGAGAATATACCGTCCCACCACTGGGGCCCTCCTGCTGCTCACGGCCCTTC
ATCTCTGTGACCAGGTGAGCGCCTATGGCTTCATCACCGAGGGCCACGAGCGCTTCTCTGATCACTACTA
TGATAAGTCCTGGAAACGAACGATCTTTTATATCAACCATGACTTCCCGTTAGAGAGAACACTCTGGAAG
AGGCTGCACGATGAAGATTTGTGCAGCCGAGAAACTCTGAAACCTCTCTCCTCAGTTTCCTGTTGGAGGG
TTTCCGAGAACCCGCACTGCCGACGCCCACTTGACCTGGCCATCCAGAGGCACCCCCACTTCCGTGCCCT
GTTCGATCTCTCCACTCCAGTGCTGCTATCCGGGGGCCTCTTCACTCAGGAGCTCTGGGACAGCCTGAGC
CAGCACAAAGCCCCCTACGGCTGGCAGGGCCTGTCCTACCAAGCCATCAACTCCACCCTGAGCCTCCTGA
ACAGCTCCGAGAGCTCCCAGCTGTTCGCCACCTCCAAGAAGCCGCTTTCAAGCTGCATTCGGTGCGCGGT
GGTGGGCAACGGGGGCATTCTGAACGGATCCCGCCAGGGTCTGAACATCGACGCCCATGACTACGTGTTC
AGACTCAACGGCGCGGTGATCAAAGGCTTCGAGAAGGATGTGGGCAACAAGACCTCCTTTTACGGTTTCA
CTGTGAACACGATGAAAAACTCTCTCATCTCCTACTGGAACTTTGGCTTCACCTCCGTGCCGCAAGGACC
GGACCTGCGCTACATCTTCATCCCCTCGGACATCCGCGACTATGTGATGCTGAGATCGGCCATTCTGGGC
GTGCCTGTCCCCGAGGGCCCTGATAAAGGCGACAGGCCTCAGACCTATTTCGGACCAGAAGCCTCTGCCA
GGAAATTCAAGCTACTACATCCGGACTTCATCAGCTACCTGAGGGAGAGGTTTTTGAAATCAAAGTTGAT
TAACACAAATTTTGGAGACCTATATATGCCTAGTACTGGGGCTCTCATGCTGCTGACGGCTTTGCACACC
TGTGACCAGGTTAGTGCCTATGGATTCATCACAAGCAACTACTGGAAATTTTCTGACCACTATTTCGAGC
GAGTTAAGAAGCCACTGATATTCTATGTCAACCACGACCTGTCCCTGGAAGCCTCCCTGTGGAGGGACCT
GCACAAGGCCGGCATCCTTCAACTGTACCAGCGCTGA
>g.012264t.1 CDS=2-2757	Inactive rhomboid protein 2(RHBDF2)[SwissProt]
ATGGAGAAAGTGCCGGGCGAGATGGAGATTGAGCGCAGGGAGCGGAGCGAGGAGCTGTCCGAGGCGGAGA
GGAAGGCGGTGCAGGCTACGTGGGCCCGGCTCTATGCCAACTGCGAGGACGTGGGGGTGGCCATCCTGGT
GAGGTTCTTTGTGAACTTTCCATCGGCCAAGCAGTACTTCAGCCAGTTCAAGCACATGACAGAGCCCCTG
GAAATGGAGCGGAGCCCCCAGCTGCGGAAACATGCCTGCCGGGTCATGGGGGCCCTCAACACTGTCGTGG
AGAACCTACACGACCCGGAGAAGGTGTCCTCTGTGCTCGCCCTTGTGGGCAAAGCCCACGCCCTCAAGCA
CAAGGTGGAGCCCGTGTACTTCAAGATCCTCTCTGGGGTGATTCTGGAGGTGATCGCCGAGGAATTTGCC
AATGACTTCCCACCTGAGACACAGAGAGCCTGGGCCAAGCTGCGTGGCCTCATCTACAGCCATGTGACCG
CTGCCTACAAGGAAGTGGGCTGGGTACAGCAGGTCCCCAACACCACCACCCGGCCCACCATGGACTCCAC
TGACAAGAATGGCGAGAGCGTCTCCTCCGTGTCCAGCAGCCGCCTGCARAGCCGGAAGCCGCCCAACCTG
TCCATCACCATCCCACCACCCGAGGCCTCGGCCCCTGGCGAGCAGGCCAGCATGCTGCCCCAGGGAGCTG
AAGAGGAGAGAGCCCGGGATCTGGGCTTCACCAAGCCCCAGCCTGTCCTCCCGCCCCACCACCCACAGAG
GCCCAGGAACCCGGCCTACATGAAGAGCGTCAGCCTCCAGGAGCAGCGGGGACGATGGCAGGAGGGCAGC
TCGGAGAAGCGCCCTGGCTTCCGCCGCCAGGCCTCCTTGTCCCAGAGTATTCGCAAGGGCACCGCCCAGT
GGTTCGGGGTCAGCGGCGACTGGGAGGCCAAGCGGCAGCACTGGCAGCGCAGAAGCTTGCATCACTGCAG
CGTGCGCTACGGCCGACTCAAGGCGTCGTGCCAGCGGGACCTRGAGCTCCCCAGCCAGGAGGTGCCTTCC
TTCCAGGGCACCGAGTCTCCCAAACCCTGCAAGATGCCCAAGGGACGCTCTGTGCTGGATGCCACGGGAC
AGCGGTGCCGGGTGGTCAAACGCAGCTTTGCCTACCCCAGCTTCCTGGAGGAGGACGTGGTCGATGGGGC
AGACACATTTGACTCCTCGTTTTTTAGTAAGGCAAGCATGGGGTGTGGGCCTTGGGACCGGGAAGAAATG
AGCTCCATGCCCGATGAYGTGTTTGAGTCTCCCCCACTCTCTGCCAGCTACTTCCGGGGGATTCCACGCT
CGGCCTCCCCAGTCTCCCCCGATGGGGTGCAGATCCCTCTGAAGGAGTATGGCCGAGCCCCCGTCGCTGG
GACCAGGCGTGGCAAGCGCATCGCCTCCAAGGTGAAGCACTTCGCCTTCGACCGGAAGAAGCGGCACTAC
GGCCTGGGCGTGGTGGGCAACTGGCTGAACCGGAGCTACCGCCGCAGCATCAGCAGCACCGTGCAGCGCC
AGCTGGAGAGCTTTGACAGCCACCGGCCCTACTTCACCTACTGGCTGACCTTTGTCCACATCATCATCAC
GCTGCTGGTGATTTGCACRTATGGCATCGCACCTGTGGGCTTTGCCCAGCACGTCACCACCCAGCTGGTG
CTCAGAAACAAAGGTGTGTATGAGAGCGTGAAGTACATCCAGCAGGAGAACTTCTGGATTGGCCCTAGCT
CGATTGATTTAATCCACCTGGGAGCCAAGTTCTCCCCCTGCATCCGGAAGGACCAGCAGATTGARCAGCT
GGTGCTTCGAGAGCGAGACCTAGAGCGAGACTCGGGCTGCTGTGTCCAGAATGACCACTCGGGCTGCATC
CAGACCCAGCGGAAGGACTGCTCAGAGACTTTGGCCACTTTTGTCAAGTGGCAGGATGATACAGGGCCCC
CCATGGACAAGTCTGATCTGGGCCAGAAGCGGACATCAGGAGCGGTGTGTCACCAAGACCCCAGAACCTG
TGAGGAGCCAGCCTCGAGCGGTGCCCACATCTGGCCTGATGACATCACCAAGTGGCCAATCTGCACGGAG
CAGGCCAAGAGCAATCGCACCGGCTTCCTGCACATGGATTGCCAGATCAAGGGCCGGCCGTGCTGCATCA
GCACCAAGGGCAGTGTGGTGCACTGCCTCGTGTCTGTGGTCTTCCAAATGACCATCCTGCGGGACCTGGA
GAAGCTGGCCGGCTGGCACCGCATCGCCATCATCTTCATCCTCAGTGGCATCACCGGCAACCTCGCCAGT
GCCATCTTCCTCCCATATCGGGCAGAGGTGGGCCCTGCAGGCTCGCAGTTCGGGCTCCTCGCCTGCCTGT
TCGTGGAGCTCTTCCAGAGCTGGCAGCTGCTGGAGCGGCCCTGGAAGGCCTTCTTGAACCTGTCGGCCAT
CGTGCTCTTCCTCTTCATCTGCGGCCTCCTGCCCTGGATCGACAACATCGCCCACATCTTCGGCTTCCTC
AGCGGCCTGCTGCTGGCCTTCGCCTTCCTGCCCTACATCACCTTCGGCACCAGCGACAAGTACCGCAAGC
GGGCCCTCATCCTGGTGTCGCTGCTGGTCTTCGCCGGCCTCTTTGCCTCTCTCGTCATCTGGCTCTATGT
CTACCCCATCAACTGGCCCTGGATCGAGTACCTCACCTGCTTCCCCTTCACCAGCCGCTTCTGCGAGAAG
TACGAGCTGGATCAGGTGCTGCACTGA
>g.012266t.1 CDS=2-624	Serotonin N-acetyltransferase(AANAT)[SwissProt]
ATGTCCACACAGAGCGCACAACACCTGGAGCCCGAGGCCTCGCACCTGCAGCCGGAGATCCCGGAGGCCC
TGAGCCGCCGCCGGCGCCACACGCTTCCCGCCAGCGAGTTTCGCTGCCTCACTCCAGAGGATGCCGCCAG
CGTGTTTGAGATCGAGCGCGAAGCCTTCATCTCTGTCTTGGGCATCTGCCCACTGTATCTGGACGAGATC
AAGCACTTCCTGAGCCTGTGTCCAGAGCTGTCCCTGGGCTGGTTCCAGGAGGGCCGCCTTGTGGCCTTCA
TCATTGGCTCGCTTTGGGATGAGGAGAGACTCACTCAGGAGTCGCTGATGCTGCACCGGCCTGGGGGCGA
CACCGTCCACCTACACGTGCTGGCGGTGCACCACACTTTCCGGGGGCAAGGCAAGGGCTCCATGCTGATG
TGGCGCTACCTGTACCACCTGGGGAGCCAGCCAGCAGTGCGCCGGGCCGTGCTCATGTGCGAGGACGCGC
TGGTGCCCTTCTACCAGAGTCTGGGCTTCCACCTTGTGGGCCCGTGCGCCATCACCCTGGGCTCACTCAC
CTTCACTGAGCTCCAGTGCTCCATGAGAGGCCACATCTCCCTGCGCAGGAACAGCGGCTGCTGA
>g.012315t.1 CDS=2-3636	(E3-independent) E2 ubiquitin-conjugating enzyme(UBE2O)[SwissProt]
ATGTGGCCCCTCAGCAGTGACAGCTGTGAGCAGGTGGTAGCAACCAGGCCCCCTAGAGATGTTGCAGGGA
ACGAGCTCAAGCCCGAAGAGCCTGGACAGCCCAGGGCTGTCATTCCAGATGAGGCATCTCACGCCCAGCT
GAAACTAGAGGACCGCTCCGTGGTACCCCGGGACGTGGTCCGGCACATGCGATCCACCGACAGTCAGTGT
GGCACCGTGATAGACGTCAGCATCGACTGTGCTGTCAAGCTCATCGGCACCAACTGCATCATCTACCCTG
TCAACAGCAAGGACCTCCAGCACATCTGGCCCTTCATGTACGGGGACTACATTGCCTATGACTGCTGGCT
GGGGAAGGTGTACGACTTAAAGAACCAGATCATCCTGAAGCTATCCAACGGTGCCAGGTGCTCCATGAAC
ACAGAAGATGGCGCCAAGCTCTATGATGTCTGCCCCCATGTCAGTGACTCTGGTCTCTTCTTTGATGACT
CCTACGGCTTCTACCCAGGCCAGGTGCTCATTGGCCCTGCCAAGATCTTCTCTAGCGTCCAGTGGCTGTC
AGGGGTCAAGCCTGTGCTCAGTACCAAGAGCAAATTCCGAGTGGTGGTGGAAGAGGTACAAGTTGTAGAG
CTGAAAGTCACATGGATTACCAAGAGTTTCTGTCCAGGGGGCACGGACAGCGTCAGCCCCCCGCCCTCTG
TCATTACCCAGGAAAACCTAGGCAGGGTGAAGCGTCTCGGATGCTTTGACCATGCTCAGCGGCAGCTTGG
AGAGCGCTGTCTGTATGTCTTCCCAGCCAAGGTAGAGCCGGCCAAGATTGCCTGTGAATGTCCAGAAAAA
CACTGCGCCCAGGGGGAGGGCTCTATGGCCAAGAAGGTGAAGCGCCTGTTGAAGAAGCAGGTTGTGAGGA
TCATGTCCTGCTCCCCGGATACCCAGTGCACTAGAGACCATTCCATGGAGGACCCAGGAAAGAAAGGCGG
GGCCAAAGCCAAGAGCGAAACAGGGTCCGTCAGTCCCGAAGAGACGCCTGATGGGTCCACCAGCCCGGTG
GACATGCAAGATGAGGGCTCAGAGGAAGCCCAGGACACGAGTGAGCAGCTGCCCCCCTTCCTGCTGAAGG
AAGGTGGAGATGACAGGCTGCACTCAGCGGAGCAGGACGCGGATGACGAGGCTGCTGATGACACAGATGA
CACCAGCTCGGTGACCTCCTCTGCTAGCTCCACCACTTCCTCCCAGAGTGGCAGTGGTACAAGCAGAAAA
AAGAGCATCCCTTTGTCTATCAAGAACTTAAAGCGAAAACACAAGCGGAAGAAGAATAAAATCACTCGTG
ACTTTAAGCCGGGGGACAGGGTGGCAGTGGAGGTGGTAACCACCATGACCTCGGCAGACGTCATGTGGCA
GGATGGCTCCGTGGAGTGCAACATTCGCTCCAATGACCTCTTTCCCGTGCACCACCTGGACAATAACGAA
TTCTGCCCTGGAGACTTCGTGGTGGACAAGCGAGCCCAGAGCTGTCCGGACCCCGCTGTCTATGGTGTGG
TACAGTCCGGGGACCACGTGGGCCGTACCTGCATGGTGAAGTGGTTCAAGCTACGGCCAAGTGGCGATGA
CGTGGAGCTGATTGGAGAAGAGGAAGACGTGAGCGTCTACGACATTGCTGACCATCCTGACTTCCGGTTC
CGCACAACTGACATCGTCATCCGCATTGGCAATACTGAGGATGGAGCTCCTCACAAGGAGGATGAGCCGT
CAGTTGGCCAGGTGGCCCGCGTGGATGTCAGCAGCAAGGTGGAGGTGGTGTGGGCTGACAACTCAAAGAC
CATCATTCTGCCCCAGCACTTGTACAACATTGAGTCTGAGATTGAGGAATCAGACTATGACTCGGTGGAA
GGCAGCACCAGTGGGGCATCCTCGGATGAGTGGGAGGACGACAGTGACAGCTGGGAGACGGACAACGGGC
TGGTGGAGGATGAGCACCCCAAGATAGAGGAGCCCCCCATCCCACCTCCTGAGCAGCCAGCAGCCCCCGA
GGAGGACAAGGGGGTGGTGATCAGCGAAGAGGCTGCCACGGCCGCCATTCAGGGGGCTGTGGCCATGGCT
GCGCCCGTGGCTGGGCTGATGGAGAAGGCTGGCAAGGATGGGCCCCCAAAGAGCTTCCGGGAGTTGAAAG
AGGCCATCAAGATCCTGGAGAGCCTCAAGAACATGACTGTGGAGCAGCTTCTGACAGGCTCACCCACCTC
CCCCACAGTGGAGCCTGAGAAACCCACTCGGGAGAAGAAGTTTCTAGATGACATTAAGAAACTCCAGGAA
AATCTCAAGAAGACTCTGGACAATGTGGCCATTGCGGAGGAGGAGAAGATGGAGGCGATGCCGGATGCTG
AACGCAAGGAGGACAAACCCGAGGGGCAGTCCCCCGTGAAGGCCGAGTGGCCCAGCGAGACCCCGGTGCT
CTGTCAGCAGTGTGGCGGCAAGCCTGGAGTCACCTTCACCAGTGCCAAGGGCGAGGTCTTCTCGGTGCTG
GAGTTTGCGCCCTCAAATCACTCTTTTAAGAAAATTGAGTTCCAGCCTCCAGAAGCCAAGAAGTTCTTCA
GCACAGTACGGAAGGAGATGGCACTGCTGGCTACCTCGCTGCCCGATGGCATCATGGTCAAGACTTTTGA
AGATAGGATGGCAAGTAGCCTGGCGTGGGCTTGGCATGGGCAGGACCTTTTCTCAGCCCTGATCAAGGGC
CCCACTCGCACCCCCTACGAGGATGGCCTCTACTTGTTTGACATCCAGCTGCCCAACATCTACCCAGCCG
TGCCCCCCCACTTTTGCTACCTCTCCCAGTGCAGTGGCCGCCTGAACCCCAACCTGTATGACAACGGGAA
GGTGTGTGTCAGCCTCCTGGGCACCTGGATTGGAAAGGGGACGGAGAGGTGGACGAGCAAATCCAGCCTT
CTCCAGGTGCTCATCTCCATCCAAGGTCTGATCCTGGTGAATGAACCCTACTACAATGAAGCCGGCTTCG
ACAGCGACCGGGGCCTGCAGGAGGGGTACGAGAACAGTCGTTGCTACAACGAGATGGCGCTCATCCGCGT
GGTCCAGTCCATGACCCAGCTGGTGCGGCGGCCCCCTGAAGTCTTCGAACAGGAAATCCGGCAGCACTTC
CGTACTGGCGGCTGGCGGCTGGTGAGCCGCATCGAGTCCTGGCTGGAAACCCACGCCCTGCTGGAGAGGG
CCCACGCGCTGCCCAACGGGATCCCCAAGGACAGCAGCTCCCCGGAGCCGCCTGCTATGGCCGAGCTCTC
AGACTACGGCCGAGAAGAACCTGAGGACGGAGGGCTAGCCGCTGGCGAGGCCTCCCAAGGCTCAGACTCG
GAGGGCGGCGCCCAGGGCCCGGCCTCAGCTAGCAGGGACCGCACAGACCAGACTTCGGAGGCAGCGCCTG
ACACCCCGGTGCCACCCAGTGTCAAACCAAAGAAGCGGAGAAAGAGCTACCGGAGCTTCTTGCCTGAGAA
GAGTGGCTACCCTGACATCGGCTTCCCTCTCTTCCCACTTTCTAAGGGTTTCATCAAGAGCATCCGGGGT
GTCCTGACGCAGTTCCGGGCCGCTCTGCTAGAGGCGGGCATGCCTGAGAGCGCGGAGGACAAGTAG
>g.012318t.1 CDS=2-1245	Sphingosine kinase 2(SPHK2)[SwissProt]
ATGTGCCCTTCCGGGCTCTCCGCAGCGGCGCAGCGGCCACCTGGCACCCAGCCTGGACGTTGGGGCAGCT
CGGTGGCAAGCGACCTACCAGCGGGCGGCGCGCGCAGCCTGCTCCCCCAGCCCTGCCGCGTGCTGATCCT
GGTGAACCCGCGCGGAGGCAAGGGCAAGGCGCTGCAGCTCTTCCGCAGCCACGTGCAGCCCCTGCTGGCG
CAGGCCGAGATCTCCTTCACGCTGATGCTCACTGAGCGGCGGAACCACGCTCGGGAGCTGGTGCGCGGGG
AGGAGCTGGGGCGCTGGGATGCGCTGGTGGTCATGTCCGGAGACGGGCTGATGCATGAGGTGGTGAACGG
GCTCATGGAGCGGCCCGACTGGGAGACTGCCATCCGGAAGCCCCTGTGCAGCCTCCCGGCSGGCTCTGGT
AACGCGCTGGCAGCTTCTCTGAACCATTATGCCGGCTACGAGCAGGTGACTAATGAGGACCTCTTGACCA
ACTGCACGCTGCTGCTGTGCCGCCGGCTGCTGGCACCCATGAACCTGCTGTCACTGCAGACAGCCTCCGG
GACGCGCCTCTTCTCCGTGCTTAGCCTGGCTTGGGGCTTCATTGCTGACGTGGATCTGGAGAGCGAGAAG
TTTCGGAGTCTAGGGGAGATGCGCTTCACTCTGGGCACCTTCCTGCGCCTGGCGGCCCTGCGTGTCTACC
AGGGCACACTGGCCTACCTCCCCGTGGAAAGGGTGGTCTCCCAGATGCCCACCTCCCCTGCTGTGGACCG
GCAGGACCAGCAGGGTCCTACAGATGTGCACCTCGTACCCCTGGAGGAGCCAGTGCCCTCACACTGGACG
GTGGTACCAGAGCAGGACTTCGTGCTGGTGCTGGCCCTGCTGCACTCACACCTGGGCAGCGAGATGTTTG
CTGCCCCCATGGGCCGATGCCCGGCTGGCACTATGCACCTGTTCTACGTGCGGGCGGGTGTGTCTCGGGC
CATGCTGCTGCGCCTCTTCCTGGCCATGGAGAAGGGCAGGCACATGGAGTATGACTGTCCCTACCTGGTA
TATGTGCCTGTGGTTGCCTTCCGCCTGGAGCCCAAGGATGGGAAGGGGGTGTTTGCTGTGGACGGGGAGC
TGATGGTCAGTGAGGCTGTGCAGGGCCAGGTGCACCCAGACTACCTCTGGATGGTCAGTGGCTGCATGGA
TCCCCCAGCCAGCCAGAAGCCTCCCCAGGGACCATCTCCAGAAGAGCCCTTGTGA
>g.012376t.1 CDS=2-3960	.
ATGCCGCCCACGCCGGCGGCCAGCACCGTGTCCCTCCGGGAGCTGGCCGACCTGGCCATCGGCACCCCGG
AGGCGGGCGCCGTCAACTTCACGGCCCTGCACACGCTCATCGTGGCCATGCTCCGGAGCCTGAACCTGCA
GGAGGTGCGCATCGACTTCCAGTCGCCGGAGCCCGAGCCGGAGCCGCCGCCGCCGCCGCCCCCGCAGGCC
GTGGTCAGCGCCCCGCAGCTGGCGGCGCCGCGGGAGACCAGGCCCGCGGCCCTGGAGAGCCAGGTGAAGG
GGCTGGGCGGGCAGGTCCACGACCTCAGCAGGCGGCTCAAGACCATCACCAGCCAGGTGCAGGGCATCGT
GAGCCACGTGCAGCACCTGACGGCGCCCGAGGGGCTGGCCGCGGACCCCCGGGACTGGCTGGACGAGACG
GTCAAGCTGGCGCCGTCCCGGTCGCGGGTCGGGTCGCTGAGAACCGGGAAGGCCGAGAAGGCTGGCGTGG
CGCAGACTAGTCCAGGCCAGGAAGCCACCTCTGCCAGGAGTACGGACTATCTGAACAACCTCTACCTAGT
CTCATCAGAAAAGAGTGATTTCCAGAGCGAAAGACACGATTCACTGGATAAACTGGCTCCTAGCTTCCCC
ATGGCGGTGGAGACATTTCGTCTGATGGGAGAGATCATTGGCCTCTATGTGGAGCTCAAGGAGAACATGA
AAGAGCTAAATGAGGAAAAGGCTGGCCAGACGGATTTGGAGAAGATACAGTACCTGCTGGCGCTCATGGT
CAAAAAGAGCATACCCCCTGACCTGCAGGAACAGCTGAAGACTCTCAAGTCCTTAACCAAAGAAATTCGA
CAGGAAAAAGCAAAACTGGACAGGATGCAGAGGATCCTGGAAGGCGATGGGGAGCAAGAAATAGGAAAAG
AGATGAAGGATGGCCAGCTGAGCTTGCAGCTGGGAATCCTCAGAGTCACCGTGGCTGACATTGAGAAGGA
ACTGGCTGAGCTGAGGGAGAGCCAAGAGCGGGGCAAGGTCAGCATGGAACATTCGGTGTCCGAAGCCTCC
CTCTACCTGCAGGACCAGGACGAAGAGCTGCTGGGCCACGTCCAGAGTGCCATCCTGCAGGTGCAGGGCG
ACTGCGAGAAGCTCAACATCACCACCAGCAACCTCATCGAAGACCATCGGCAGAAGCAGAAGGACATTGA
CTTGCTGTACCACGGTCTAGAGAAGCTCGAGAAAGAAAAGGCCAACAGGGAGCACCTGGAAATGGAGATT
GATGTGAAAGCTGATAAGAGCGCCCTGGCGGCCAAAGTGAGCCGCGTCCAGTTCGATGCCACCACGGAGC
AGCTGAACCACATGATGCAGGAGCTGGTGGCCAAGATGAGCGGGCAGGAGCAGGACTGGCAGAAAATGCT
GGACAAGCTGCTGGCGGAGATGGACAGCAAGCTGGACCGCCTGGAGCTGGACCCGGTGAAGCGGGCGCTG
GAGGACCGCTGGCAGGCCCTGCGGCGGCAGCTCAAAGAGCGCTCCCCGCTCTACCAGGCGGACGAGGCTG
CGGCCATGCGCAGAATTATCCCTGTGATGCCCGTGGGCCCGGGCCTGCCTGGGCACCGTTCCATCCGCCC
CTACACCATCTTCGAACTGGAGCAGGTCCGGCAGCAGAGCCGCAGCCTAAAGCTGGGCAGTGCTGCCTTC
CCTCGGGGTGACCTGGCGCACCTGGAGCGGAGCGTGGGGCGCCTGCGCACAATGCACTCCAAGATGCTGA
TGGACATAGAGAAGGTGCAGATCCACTTTGGAGGCTCGGTCAAGGCCAGCAGCCAGATGATCCGTGAGCT
GCTGCAGGCACAGTGTCTGAGCTCCCCCTGCTACAAACGGGTSCCAGAAACGGCTGACTACACKTACTCG
AGCGTGCCTCGGCGCTGCGGGGGCAGCCACACGCTCACCTACCCCTACCGCCGCAACCGCCTRCAGCACC
TGTCCCAGGGCCTGTACCCCACCGAGGAGGTCCAGATCGCCATGAAGCATGACGAAGTGGATATCTTGGG
TCTGGATGGACATATTTACAAGGGACGGATGGATACAAGGTTGCCGGGCATCCTGAGCAAAGACAGAAGC
TATTTTGCCAGCCACTTCATTATGGGAGGAGAGAAGTTTGACTCCACACACCCCGAAGGTTACCTATTTG
GAGAGAACAGTGATCTGAACTTTCTGGGGAACAGACCAGTAGCGTTTCCCTATGCTGCCCCGCCGCCCCA
AGAACCCGTGAAGACTCTGAGAAGCCTGATCAACATCCGGAAGGACACACTAAGACTTGTAAAGTGTGCC
GAGGAAGTGAAGACCCCTGGAGAAGAGGCCAGCAGAGCTAAAGTCCACTACAACGTGGAGTTCACCTTTG
ACACTGATGCTCGGGTGGCCATCACCATCTACTATCAGGCCACGGAAGAGTTCCAGAATGGGATTGCCAG
CTACATCCCCAGAGACAACAGCCTCCAGTCGGAGACGGTGCACTACAAGCGAGGGGTGTGTCAGCAGTTC
TGCTTGCCCTCCCACACTGTGGACCCCTCGGAGTGGGCAGAGGAGGAGCTTGGCTTTGATCTGGATCGAG
AGGTTTACCCTTTAGTGGTCCACGCCGTGGTGGATGAAGGAGATGAGTATTTTGGCCATTGCCATGTACT
GCTGGGCACTTTTGAAAAGCACACTGATGGAACCTTCTGTGTCAAGCCCCTCAAACAGAAACAAGTGGTA
GATGGCGTCAGCTACCTCCTTCAGGAGATCTATGGAATTGAAAACAAGTACAATACACAAGATTCTAAGG
CAAGTTCTATCCAAAATTCTGGATATGCTTATGCTTCTATCACTTTGGAAATGAAAAGCATTGGCAGGTT
TGGATTAGTTCCTCTGAGAGCYCTGGCCACTCGGTTACCCGATGTGCGGGACACCTTGATCCTGCCCTGT
CGCCACCTCTGCCTCTGTAACACGTGCGCTGACACGCTGCGCTACCAGGCAAACAACTGCCCCATCTGCC
GACTGCCCTTTCGGGCACTGCTTCAGATCCGGGCCATGAGGAAAAAATTGGGCCCCTTGTCTCCCACCAG
CTTTAACCCCATCATCTCATCCCAGACGTCTGACTCGGAAGAGCATTCGTCCTCAGAGAACATTCCACCA
GGTTATGAAGTGGTGTCTCTTCTGGAAGCTCTCAATGGGCCCCTCACCCCATCCCCAGCGGTCCCTGCAC
TCCACGTGCTTGGAGATGGCCACCTCTCAGGAATGCTGCCCTCCTATGGCAGCGATGGCCACCTGCCCCC
GGTCAGGACGCTCTCCCCGCTCGACCGCCTGTCTGATTGCAGCAGCCAAGGAATCAAACTCAAAAAGAGT
CTCTCTAAGTCTGTTTCCCAGAATTCTTCTGTGTTGCATGAAGAGGACGATGAGCGTTCTTGCAGTGAGT
CAGACACCCAGCTCTCTCAGAGGCCATCAGCCCAGCATCTGGAAGAGAGCCAGCACTCCCAGATCAGCAC
CGACACAGTCTCCTCCATGTCTGGCTCCTACATCGCCCCTGGCACTGAAGAAGAGGGAGAGGCCCTCCCT
TCACCCCAGGCCGCCAGCAGGGCCCCCTCAGAAGAAGCAGAGGTGACACCAGCAGCATCTCCAGACAGCA
ACTTYGTTGGCCTCGCCGCTGAAGAGCAGGATGCAGAGGGAAATGATGTTATAGAGGAAGAGGATGGATC
ACCCACACAAGAAGATGGCCAGAGGACATGCGCATTTCTAGGTATGGAGTGTGACAATAACAATGACTTT
GGCATCGCCAGCGTGAAAGCACTGGACAATAAGCTGTGCCCTGAGGTCTGCTTACCGGGGAGCTGGCAGG
CYGATGACAACGTTGTCAGTCGTCGGAACACACAGCACCGGCGCTTATCATCTGGCAGCCTGGAGGACCT
TGAGGACAGACCCTGTGTGTGGGGTCCTTTGGCCGTCTGA
>g.012381t.1 CDS=2-1269	Forkhead box protein J1-A(foxj1a)[SwissProt]
ATGGCGGAGAGCTGGCTGCGCCTCTCGGGTGCAGGCGCGGCGGAGGAGGCCGGGCCCGAGGGCGGCCTGG
AGGAGCCCGACGCCCTGGATGACAGCCTGACCAGCCTGCAGTGGCTGCAGGAGTTCTCCATTCTGAACGC
CAAGGCCCCCGCCCTGCCGCCGGGGGGCACCGACCCCCACAGCTACCACCAGGTGCCAGGCTCGGCCGCG
CCGGGGTCCCCCCTGGCGGCGGACCCCGCGTGCCTGGGGCAGCCGCACACTCCCGGTAAGCCCACGTCGT
CGTGCACGTCGCGGAGCGCGCCCCCGGGGCTGCAGGCCCCGCCCCCCGACGACGTGGACTACGCCACCAA
CCCGACTGTGAAGCCGCCCTACTCGTACGCCACGCTCATCTGCATGGCCATGCAGGCCAGCAAGGCCACC
AAGATCACCCTGTCGGCCATCTACAAGTGGATCACGGACAACTTCTGCTACTTCCGCCACGCGGATCCCA
CCTGGCAGAACTCGATCCGCCACAACCTGTCCCTGAACAAGTGCTTCATCAAGGTGCCGCGCGAGAAGGA
CGAGCCGGGCAAGGGCGGCTTCTGGCGCATCGACCCCCAGTACGCCGAGCGGCTGCTGAGCGGGGCCTTC
AAGAAGCGGCGGCTGCCCCCCGTGCACATCCACCCGGCCTTTGCCCGCCAGGCGTCCCCGCAGGAGCCCC
GCGCCGCCCCGTGGGCCGGGCCGCTGACCGTGAACCCCGACGCCCAGCAGCTGCTGCGCGAGTTCGAGGA
GGCCACCGGGGAGGCGGCCTGGGGCGCGGGCGAGGGCAGGCTCGGCCACAAGCGCAAGCAGCCGCTGCCC
AAGCGCGTGGCCAAGGTGGCGCGGGCCCCCAGCACGCTGCTGCTGACCCAGGAGGAGCAGGGCGAGCTGG
AGCCCCTCAAGGGCAACTTTGACTGGGAGGCCGTCTTCGAGGCGGGCGCGCTGGGCGGCGAGCTGGGCGC
GCTCGAGGGCCTGGAGCTGAGCCCGCCGCTGAGCCCCGCGGCGCCCGGGGACGCGGACCTGACCGTCCAC
GGCCGCCACATCGACTGCCCCGCCACCTGGGGGCCCGCGGGGGAGCAGGCGGCCGACAGCCTGGACTTCG
AGGAGACCTTCCTGGCCACGTCCTTCCTGCAGCATCCCTGGGACGAGGGCGGCAGTGGCTGCCTGCCGCC
GGAGCCCCTCTTCGAGGCCGGGGACGCCACCCTGGCCGCCGACCTGCAGGACTGGGCCAGTGTGGGCGCC
TTCTTGTAA
>g.012410t.1 CDS=2-1761	Exocyst complex component 7(EXOC7)[SwissProt]
ATGATCCCCCCGCAGGAGGCGTCCGCCCGGCGGCGGGAGATCGAGGACAAGCTGAAGCAGGAGGAGGAGA
CGCTGTCCTTCATCCGAGACAGCCTGGAGAAGAGCGACCAGCTCACCAAAAACATGGTGTCTATCCTGTC
ATCCTTTGAGAGTCGCCTTATGAAGCTAGAGAACTCCATCATCCCTGTGCACAAGCAGACTGAGAACCTG
CAGCGGCTGCAGGAGAATGTTGAGAAGACTCTGTCCTGCCTGGACCATGTCATCAGCTACTACCATGTGG
CCAGTGACACTGAGAAAATCATCAGGGAGGGCCCTACAGGCAGGCTGGAAGAGTACCTGGGGAGCATGGC
CAAGATTCAGAAGGCTGTGGAGTATTTCCAGGACAATAGCCCAGACAGTCCAGAGCTCAACAAAGTGAAG
CTGCTATTCGAGCGGGGGAAGGAGTCGCTGGAGTCCGAGTTCCGCAGCCTGATGACCAGGCACAGTAAGG
TCGTGTCCCCTGTGCTCATCCTGGATCTGATCAGTGGCGAAGATGAGCTGGAGGTCCAGGAGGAGGTACC
CCTGGAGCACCTGCCCGAGGGAGTGCTCCAGGACGTGATCCGCATTTCCCGCTGGCTGGTGGAATACGGC
CGCAACCAAGATTTCATGAATGTCTACTACCAGATTCGCTCCAGCCAGCTAGACCGCTCCATCAAGGGCC
TGAAGGAGCATTTCCGGAAAAGTAGTTCCTCCTCTGGGGTTCCCTACTCCCCTGCTATCCCCAATAAGAG
GAAAGACACGCCCACCAAGAAGCCCCTCAAGAGGCCAGGTCACGAGCATGATTTCCGAGTTAAGCACCTG
TCCGAGGCCCTGAACGACAAGCACGGGCCGCTGGCTGGGAGAGACGACACGCTGGACGTGGAGACCGACG
CCTACATTCACTGTGTCAGTGCCTTCGTCAAGTTGGCCCAGAGCGAGTACCAGCTGCTGATGGACGTCAT
CCCTGAGCACCATCAGAAAAAGACCTTTGACTCTCTGATCCAGGATGCACTGGACGGGCTGATGCTCGAA
GGGGAGAACATCGTGTCTGCTGCCCGCAAGGCCATCATCCGACACGACTTCTCTGCCGTACTCACTGTCT
TCCCCATCCTGCGGCACCTCAAGCAGACGAAGCCCGAGTTTGACCAGGTGCTCCAGGCCATCCTCTTTCT
ACAGCAACTCCTGGACTTCCAAGAGACAGCCGGGGCGATGCTGGCCTCCCAAGGTAAAGTCCTGGGCAAC
CTGCAGCTGAACCTCCTGAGCAAGTCCAAAGTGTATGAGGACCCAGCTCTGAGCGCCATCTTTCTGCACA
ACAACTACAACTACATCCTCAAGGCCCTGGAGAAGTCTGAGCTGATCCAGCTGGTGGCTGTGACCCAGAA
GACTGCTGAACGCTCCTACCGGGAGCACATTGAGCAGCAGATCCAGACCTACCAGCGGAGCTGGTTAAAG
GTGACTGACTACATCTCTGAGAAGAATCTACCTGTATTCCAACCCGGAGTCAAGGGTTTCAATGATGGCC
TCGAAGAATTGTGCAAGATCCAGAAGGCCTGGGCTATTCCTGACATGGAGCAGAGAGACAAGATTCGCCA
AGCTCAGAAAAACATCGTCAGGGAGACGTACGGGGCCTTTCTGCACAGGTATGGCAGCGTGCCGTTCACC
AAGAACCCTGAGAAGTACATCAAGTACCGCGTGGAGCAGGTGGGCGACATGATCGATCGCCTCTTTGACA
CCTCTGCCTGA
>g.012412t.1 CDS=2-1026	Zinc-activated ligand-gated ion channel(ZACN)[SwissProt]
ATGGCCCCGCGGCTCCTGCTGCTGCTGGCCTTCCTCAGGCTGGGCACCACGGGGCCCTTGGTCCAGGGGC
GGGGCTTTCGCTCGCCAACAGTTGCCTGGCCATCCTTTTTCAACTTCAACCAGTCCCAGGGGGTTCAGGA
AACCATCCAGATTCCAAACAATGGCAGCGCGCCCCTGCTCGTGGATGTGCAAGTGTTCGTGTCCAACGTG
TTTAATGTGGACATCCTGCGGTACACAGTGTCCTCCATGCTGCTGCTTCGGCTGGACCAGAGCCCGCGGG
CCAGAGTGGGCCCTGATGGCCACGTCGACCTGTATTTGGCCCTCACCACGGAGACCAACTTGCTAGAGCT
GGAGTTCCGGGCCCATGCAGTGAACGAGATTGTGAGTGTCAAGAGGGAATATGTAGTTTGGGGTCTGGAG
ACCCAAATCCCTCCCCGGCAGCTGGTGCCCTGCTTCCAGGTGACGTTGCGCCTGCAGAACACAGCGCTGA
AGGCCATCATAGCCCTGCTGGTACCTGGGGAAGCGCTGCTGTTAGCGGACATGTGCGGGGGGCTGCTGCC
CCTCCGGGCCACCGAGCGCATTGCCTACAAGGTGACCCTGCTGCTGGGCTATCTGGTCTTCCACTCCTCC
CTGGTGCAGGCACTGCCCAGCTCCTCCTCCTGCAACCCGCTGCTCATTTACTACTTCACCGTGCTACTGC
TGCTACTCTTCATCAGCACCATGGAGACCGTGCTGCTGGCTGCACTGCAGGCCCGGGGCCACCTCAGGGC
CAGAAGCAGCCCCATCCCAAACCCAAGACGGGAGCAGCAAGATCATGGGGACCTGGGGCCGCATCCTGAA
GAAGCTCCCGGAGTGAAGGAGTCAAGGAGCTGGGCTGAGGCTGCCGACCACATCTTCTTCCTGGTGTACG
TGGTGGGGGTAGTGTGTAGCCAATTCTTCTTCATTGGATTCTGGATGTGGGCGACATGCAAGTCTGACCC
AGCTCCTGGTGAGGCCATACCCCATGGCGGGCAGCCCAGGCTGTAA
>g.012414t.1 CDS=2-1164	Galanin receptor 2b(galr2b)[SwissProt]
ATGAACGGCTCGGGCGGCCCCGGGGCCGAGGACGCGAGCGAGGCGGGCGGCAGGGACGGCGGGCAGCCCG
AGGCGGTTATCGTGCCCATGCTGTTCGCGCTCATCTTCTTGGTGGGCACCGTGGGCAACGCCCTGGTGCT
GGCGGTGCTGCTGCGCGGCGGCCAGGCGGTCAGCACCACCAACCTGTTCATCCTCAACCTGGGCGTGGCC
GACCTGTGCTTCATCCTGTGCTGCGTGCCCTTCCAGGCCACCATCTACACCCTGGACGGCTGGGTGTTCG
GCTCGCTGCTCTGCAAGGCCGTGCACTTCCTCATCTTCCTCACCATGTACGCCAGCAGCTTCACGCTGGC
CGCCGTCTCCCTGGACAGGTACCTGGCCATCCGCTACCCGCTGCACTCTCGCGAGCTGCGCACGCCTCGA
AACGCGCTGGCTGCCATCGGGCTCATCTGGGGGCTGTCGCTGCTCTTCTCCGGGCCCTACCTGAGTTACT
ACCGCCAGTCGCAGCTGGCCAACCTGACTGTGTGCCACCCGGCGTGGAGCGCGCCTCGCCGCCGCGCCAT
GGACCTCTGCACCTTCGTCTTCAGCTACCTGCTGCCCATGCTGGTGCTCGGCCTGACCTACGCGCGCACC
CTGCGCTACCTCTGGCGCGCCGTTGACCCGGTGGCCGCGGGCTCCAGCGCGCGGCGCGCCAAGCGCAAGG
TGACGCGCATGATCCTCATCGTGGCCGCGCTCTTCTGCCTCTGCTGGATGCCTCACCACGCGCTTATCCT
CTGCGTGTGGTTCGGCCGCTTCCCGCTTACGCCTGCCACGTACGCGCTGCGCATCTTCTCGCACCTGGTC
TCCTATGCCAACTCCTGTGTCAACCCCATCGTCTACGCGCTCGTCTCCAAGCACTTCCGCAAGGGCTTCC
GCAAGATCTGCGCGGGGCTGCTGCGCCGGGCCCCTCGGAGAGCCTCAGGCCGCGTGTGCATCGCGGCGCA
GGGCCCCCGCGGCAGCAGCGTGCTCGAGCGCGAGTCCACCGACCTGACGCACGTGAGCGAGGCGGCCGGG
GCCTCCGCCCCTGTGCTGGCGCCGCTCAGCAGCCCGGCCTTGAGCCTGGTGCCCGGCCCGTCCTGGCGGG
ACCGAAATGCCCCCAGTGGCATCCCGACGGTTAATGCGACCTGA
>g.012428t.1 CDS=2-1575	Signal recognition particle subunit SRP68(Srp68)[SwissProt]
ATGGGGAACAGGCACAAATTTACAGGGAAAAAAGTAACTGAAGATCTTCTGACTGATAACAGATATTTGC
TTCTGGTTCTGATGGATGCTGAACGAGCCTGGAGCTATGCCATGCAGCTGAAACAGGAAGCCAACACTGA
ACCCCGAAAACGTTTCCACTTGTTGTCTCGCCTTCGCAAAGCTGTGAAGCATGCTGAGGAATTGGAACGC
TTGTGTGAGAGCAATCGCGTGGATGCCAAGACCAAGTTAGAGGCTCAGGCTTACATGGCTTACCTCTCAG
GAATGCTGCGTTTTGAACATCAAGAATGGAAAGCTGCGATTGAAGCTTTTAACAAGTGCAAAACTATCTA
TGAGAAACTAGCCAGTGCTTTCACAGAAGAGCAGGCTGTGCTATACAACCAACGTGTGGAAGAGATCTCG
CCTAATATCCGCTACTGTGCATATAACATTGGGGACCAGTCAGCTATCAATGAACTCATGCAGATGAGAT
TGAGGTCTGGAGGCACTGAGGGTCTCCTGGCTGAAAAATTGGAGGCATTGATCACTCAGACTCGGGCCAA
ACAGGCAGCCACCATGAGCGAAGTGGAATGGAGAGGGAGAACGGTTCCAGTGAAGATTGACAAAGTGAGG
ATCTTTTTGTTGGGATTGGCTGATAACGAAGCAGCCATTGCCCAGGCTGAAAGTGAAGAAACCAAGGAGC
GTCTGTTTGAATCAATGCTCAGTGAGTGTCGGGACGCCATCCAGGCTGTTCGGGAAGAGCTCAAGCCAGA
TCAGAAACAGAGAGATTACACCCTTGACGGGGAGTCCGGGAAGGTATCTAACCTTCAATACCTGCACAGC
TACCTGACTTATATCAAGCTGTCAACGGCCATCAGGCGGAACGAGAACATGGCTAAGGGGCTGCAGAAAG
CACTACAGCAGCAGCCAGAAGATGAGAGCAAGCGCTCGCCACGGCCCCAGGACCTCATCCGGCTCTATGA
CATCATTCTACAGAATCTGGTGGAGTTGCTCCAGCTTCCTGGGTTAGAGGAGGACAGAGCCTTCCAGAAA
GAGATAGGCCTCAAGACTCTGGTGTTTAAGGCTTACAGGTGTTTTTTCATTGCTCAGTCCTATGTGTTGG
TGAAGAAGTGGAGCGAAGCCCTCGTCCTGTATGACCGAGTCCTGAAATATGCAAACGAAGTAAATTCGGA
TGCTGGGGCCTTCAGGAACAGCTTAAAGGACCTGCCCGATGTGCAAGAGCTCATCACTCAAGTGAGGTCA
GAAAAGTGTTCTCTGCAGGCAGCAGCAATCCTGGATGCAAGTGACTCCCACCAACCGGAGACTTCTTCCC
AAGTCAAGGACAACAAGCCTCTGGTCGAACGGTTTGAGACATTCTGCTTGGACCCTTCTCTCGTCACCAA
GCAAGCCAACCTTGTGCACTTCCCGCCAGGATTCCAGCCTATCCCCTGCAAGCCTTTGTTCTTTGACCTG
GCCCTCAACCATGTGGCTTTCCCACCCCTCGAGGACAAGTTGGAGCAGAAGACCAAGAGTGGCCTCACTG
GATACATCAAGGGCATCTTTGGATTCCGTAGCTAA
>g.012438t.1 CDS=2-5601	Envoplakin(EVPL)[SwissProt]
ATGTTCAAGGGTCTGAGCAAAGGCTCCCAGGGGAAGGGGTCCCCTAAGGGCTCCTCAGCCAAGGGCTCCC
CCAGCAAGCACAGCCGGGCTGCCACCCAGGAGTTGGCCCTGCTCATCTCCCGCATGCAGGCCAATGCTGA
CCAGGTAGAGAGGGACATTCTGGAGACCCAGAAGAGACTGCAGCAGGACCGGCTGCACAGCGAGCAGAGC
CAGGCCCTGCAGCACCGGCAGGAAGTGGGGCGCAGCCTGAAGGAGGCTGAGGTGCTGCTGAAAGACCTCT
TCCTGGATGTGGATAAGGCGCGGCGGCTCAAGCACCCACAGGCCGAGGAGATTGAGAAGGACATCAAGCA
GCTGCAYGAGCGAGTGACCCAGGAGTGTGCCGAGTACCGCGCCCTGTATGAGAAGATAGTGCTGCCACCC
GATGTGGGGCCCAGGGTCGACTGGGCGCGTGTGCTGGAGCAGAAACAGAAGCAGGTCTGYGAGGGCCAGT
ACGGGCCGGGCATGGCAGAGCTGGAGCAGCAGATTGCGGAGCACAACATCCTGCAGAAGGAGATTGAGGC
CTACGGGCARCAGCTCCGGAACCTCATCGGGCCGAAGGCAGCCTCGTGGCGCGGCCAGAGCCTGGGCAGC
CTGTACACGCACCTGCAGGGCTGCACGCGCCAGCTGAGTGCCCTGGCCCAGCAGCAGCAGGGCATCCTGC
AGCAGGACTGGAGCGACCTCCTGGYGGACCCCCAGGGCGTGCGGCGGGAGTACGAGCACTTCAAGCAGCA
GGAGCTGCTGAGCCAGGAGCAGAGYGTGAACCAGCTGGAGGATGACGGGGAGCGCATGGTGGAGCTGGGG
CACCCGGCTGTGGGGCCCATCCAGACYCACCAGGAGGCCCTGAAGATRGAATGGCAGAACTTTCTAAACC
TCTGCATCTGCCAGGAGAGCCAGCTGCAGCACGTGGAGGCCTACCACCGGGTGCAGCTGCTGCGGGGTGA
ACGGTATTTGCTGATGGACAACACTGACCAGCACACCTGGGTCGTTCAGGGCCCAGATGGGGAGACCAAA
CGTGCCCCAGCTGCCTGCTTCTGCATCCCAGCTCCGGACCCTGATGCTGTAGCCAGGGCCGCCAAGCTGG
CATCGGAGCTGCAGGCCCTGAAGCAGAAATTGGCCACAGTCCAGAGCGAGCTGACGGCTTGTGCTGAGCA
GCCCTTACAGACCGGCCAGCAGGCTCCCACTGGCTCAGCCCCAGAAGACCCACAGGCCCAGAAGCTCCTG
ACACAGATGACTCAGCTGGATGGAGACCTGAAGCAGATAGAGAGGCAAGTGCTGGCCTGGGCCCGGACCC
CGCTGAGCCGCACRACACCCCTGGAAGACCTGGAGGGCCGCATCCAGAGCCATAAGGGCACAGCCCAGCG
GCTGCAGGGCCTGGGAGCAGAGAAAGAAACAGCCCARCAGGAGTGTGAGGCGTTGCTGTCCGCCCGGCCT
GGGGGCGCCGCTGCCCTGCAGCTGCCCGTGGCCCTCAACAGTGTCAAGAACAAGTACAGCGACGTGCAGA
TTCTTTGCAACCTCTACGGGGAGAAAGCCAAAGCTGCCCTGGGTCTGGAGCGCCAGATCCAGGACGCGGA
CAGGGTCATCCGAGGCTTCGAGTCCACTGTGGCGCAGGAGGGCCCCATCCCCGCCAGCCCTGGGGCACTG
CAGGAGAGGGTCAACGAGCTACAGCGCCTGCGGAGGGAGCTGCTGGAAAAGCAGGCCTGTGTGCTGGGGC
TGCACCGCGAGCTGAAGGCCACCGAGCATGCATGCAGCGCCCTGCAGAACAACTTCCAGGAGTTCTGCCA
AGACCTGCCTCGCCAGCAGCGCCAGGCCCGGGCCCTTACCGACCGCTACCAYGCTGTGGGGGACCAGCTG
GACCTRCGGGAGAAGATGTTGCAGGATGTTGGCCTCACCTACCAGCAGTTCAAGAATYGCTTGGACAATC
TGAGCTTCTGGCTGGAAAACCTGCCCCGCAATGAAGTGCGGCCCAGCGACGGGCCCAGCCAGCTCGCCTA
CAAGCTGCAGGCACAGAAGGACTATGAGTTGCAGGCAGACACCTACCGCTGTTCCCTAGAGACCACCACC
CAGGCAGGGTCAGCCCCCAAGAGACCCCGAGTGGCTCCCCTGCAGGAGAGCATCCAGGAGCAGAAGGAGC
TCAGTGAGGATGTCCAGGTGACCCATGATGCACRGCAGGGGTCTGAGAGCCCAGCCCAAGCAAGGAGGGA
GTCAGAGGCCCTAAAGTCCCAGCTGGAGGAGGAGAGGAAGCGGGTGGCCCAGGTGCAGCAACAGCTGGAG
GAACAGCGGAACCAGCTGCTGCAGCTGAGAACCCAGCGCCCCTTGGAGAGGCTAGAAGAGAAGGAAGTGG
TGGAGTTTTACCGGGACCCCCAGCTGGAGAGCAGCCTGTCCAGGGTGAAGTCCCAGGTAGAGGAGGAAGG
CAAGAAGCGGGCCGGCCTGCAGGCGGACCTGGAGGCAGCAGCCCAGAAGGTCGTCCAGCTGGAGAGCAAG
AAGAGGGCCATGCAGCCTCACCTGCTGACCAAGGAGGTAACCCAGATCGAGAGGGACCCCGGCCTGGAGA
GCCAGGCAGCCCAGCTCAGCAGCGAGATCCTGCAGCTGCGGGGGGAGAATGCCACCGTCTCGGCCCGGCT
YGAGGCGCTAAAGAAGGAGCTGCTGGCCCTGGAGCAGAAGGAGCCGAACGTGAAGGAGAGGGTCGTGGTG
AAAGAAGTGGTCAAGGTGGAGAAGGACCTGGAAATGCTTAAGGCAGCCCAGGCCCTCCGGCTGCAGCTGG
AGGAGGACTCTGCGCGGAGGAAGGGGGCCGAAGAGGCCGTGGCCAAGCTGCGGGCACGCATTGAAGAGCT
AGAGCGGGCGATCGGTGCCGTGGAGCCCAAGGTGATCGTGAAGGAGGTGAAGAAGGTGGAGCAGGACCTG
GGCCTCCTGGAAGAGGCGTCCAGGCTGAGGAACCTCCTGGAGGAGGCCAGGAGCAGRAACGCCACGCTGG
CGCGCGAGCTGGAGGACCTGCGGGGCAAGTACAGCGTGGTGGAGAAGCAGAAGCCCAAAGTGGAGCTCCA
GGAGCGCGTCCACGAGACCTTCCAGGTGGCTCCGGAGACGCAGCAGGAGATGGCGCGGCTCCGGGCCCAG
CTGCAGGACACCGCCAGCAAGAGGAGCGGCGTGGAGAAGGAGCTGGAGGGGCTGCTGCCCGAGCTGGCCG
CCCTCCGTGCCCAGAAGCCCGCGGTGGAGTACAAGCAGGTGACGCAGGAGGTGGTGAAGCACGAGAGGAG
TCCCGAGGTGCTGCGGGAGATCGACCGCCTGAAGGCCCAGCTGAATGAGCTGGTCAACGGCAGCGGGCGG
GCCCAGGAGCAGCTCATCCGGCTGCAGGGGGAGCGCGACGAGTGGAGGCGGGAGCGGTCCAAGGTGGAGA
CCAAGACGGTGAACAAGGAGGTGGTGCGCCACGAGAAGGACCCTGTCCTGGAGAAGGAGGCCGAGCGGCT
GCGCCAGGAGGTTCGAGAAGCCACCCAGAGGAGGCGGGCCACCGAGGACGTGGTCTCCGAGCTGCAGAAC
CGGTACCTGCTGCTGGAGAGGAGGCGGCCCGAGGAGAGGGTGGTGGTGCAGGAGGTGGTGGTCACCCAGA
AGGACCCGAAGCTCCGAGAGGACCACGGCCGGCTGAGCCAGAGCCTGGACGAGGAGGCGGGCCGGCGGCG
GCAGCTGGAGCGGGAGGTGCAGCAGCTCCGGGCTGGCGTGCAGGAGAAGGAGAGCCTGCTCAGCTTCCAG
GAGGACCGGACCAAGAAGCTGGCCGTGGAGAGGGAGCTGCGGCAGCTGACCCTGCGGATCCAGGAGCTCG
AGCAGCGGCCTCCCGCGGTGCAAGAGAAGATCATCATGGAGGAGGTGGTCAAGCTGGAGAAAGACCCGGA
TCTGGAGAAGTCCACAGAAGCCCTGCGGCAGGACCTGGAGCAGGAGAAGACCCGGGTGACAGAGCTGCAT
CGGGAGTGCAAGAGCCTGCAGGTGCAGATCGACGTCCTCCAGACCACGAARTCGCAGGAGAAGACCATCT
ACAAGGAAGTGATCCGGGTAGAGAAGGACCCGGTGCTGGAGGGCGAGCGGTCCCGGGCGTGGGAGGCGCT
CAACCGGGAGCGCGGGGCCCGGCAGGGCCGGGAGGAGGAGGTGCGGCACCTCCGGCAGCGGCTGGACGGG
GCCGAGGCGCTGAGGAGGACCCGGGCCCGCGAGGAGGCTGAGCTCCAGAGGTCCCGGGCCCAGGCGGACC
AGGAGCACCGGCAGCTGCGGCAGGAGCTGCGGGAGCTGGAGAGGCRGAAGCAGCAGAGGGCGCTGCACCT
GCAGGAGGAGGCGAAGCTGCTCAGCCAGAGGACGGACGGCGAGCGGCAGAAGGCGGCCCAGCGGGGCCAG
GAGCTCTCGCAGCTCGAGGCGGCCATCCTCCGCGAGAAGGACCAGATCCACGAGAAGGAGCGGACGCTGC
GCGACCTCCGCGCCAGGGTGAGCAGGGAGGAGCTCAACCAGGAGACCCAGACGCGAGAGACCAACCTCTC
CACCAAGATCTCCATCTTGGAGCCCGAGACGGGGAAGGACATGTCCCCGTATGAGGCCTACAAGCAGGGC
ATCATCGATCGGGGCCAGTACCTCCAGCTCCAGGAGCTCGAGTGTGACTGGGAGGAGGTCACCACCTCGG
GCCCCTGCGGCGAGGAGTCCGTGCTCCTGGACCGCAAGAGCGGGAAGCAGTACTCCATCGAGGCGGCGCT
GCACTGCCGGCGCATCTCCAAGGAGGAGTACCACCTCTACAAGGACGGCCGCCTGCCCATCTCCGAGTTC
GCGCTGCTCGTGGCCGGGGAGACCAAGCCCTGCTCCTCGCTCTCCATYGGCTCCATCATCTCCAAGTCCC
CGCTCGCCTCCCCAGCCGCCCAGGGCTCCGGTTTCTTCTCCAGCGGCTCCCTTGGGCTCAGCGATGACAG
CTTCCCCATCGCTGGCATCTACGACACGACCACGGACAACAAATGCACCATCAAGACGGCCATGGCCAAG
AACATGCTGGACCCCATCACGGGGCAGAAGCTGCTGGAGGCCCAGGCGGCCACAGGGGGCATCGTGGACC
TCCTCAGCCGGGAGCGCTACTCCGTGCACAAGGCCATGGAAAGGGGGCTGATCGAGAACACCTCGACGCA
GAGGCTGCTCAACGCGCAGAAGGCCTTCACCGGCATCGAGGATCCCGTCACCAGGAAGAGGCTGTCGGTG
GGCGAGGCCGTGCAGAAGGGCTGGATGCCGCGGGAGAGCGTGCTCCCACACCTGCAGGTCCAGCACCTGA
CCGGGGGACTCATCGACCCCAAGAGGACCGGCCGCATCCCTGTCCCTCAGGCCGTGCTCTCCGGAATGAT
CAGTGAAGAGCTGGCCCAGCTCCTGCAGGATGAGTCCGGCTATGAGAAGGATTTGACAGACCCCATCTCC
AGGGAGCGGATGAGCTACAAAGAGGCCATGGGGCGCTGTCGGAGAGACCCCCTGAGCGGCCTGCTGCTGC
TCCCAGCCACGCTGGAGGGGTACCACTGCTACCGCTCCGCCTCCCCCGGGGCGCTGCGCTCGCTGCGCTG
A
>g.012440t.1 CDS=2-918	Cyclin-dependent kinase 2(Cdk2)[SwissProt]
ATGGATGTGTTCCAGAAGGTAGAGAAGATCGGAGAGGGCACCTATGGGGTGGTGTATAAGGCCAAGAACA
AGGAGACGGGGCAGCTTGTGGCCCTCAAGAAGATCAGGCTGGATCTGCTGCTGGACGTGGTGCACAGCGA
GAAGAAGCTTTACCTGGTGTTTGAGTTCCTCAGCCAGGACCTGAAGAAGTACATGGACTCGGCGCCGGCC
TCCGAGCTGCCCCTGCACCTGGTCAAGGTAGCGAGGGCGGGTGCGGAGGGCCCGGGCGCGCCCACCGGCC
GCCGTCGCTCAGGCAGCGTCGCCGCGGCTCGGCAGAGCTACCTCTTCCAGCTGCTGCAGGGGGTGAGCTT
CTGCCACTCTCATCGGGTCATCCACCGAGACCTGAAGCCCCAGAACCTGCTCATCAACGAGCTGGGGGCC
ATCAAGCTGGCCGACTTCGGACTGGCTCGAGCCTTCGGGGTGCCCCTGCGCACCTACACCCACGAGGTGG
TGACGCTCTGGTATCGCGCCCCTGAGATCCTCTTGGGCACCAAGTTCTATTCCACAGCTGTGGACGTCTG
GAGCATTGGTTGCATCTTTGCCGAGATGGTGACCCGCAGAGCCCTGTTTCCTGGTGACTCTGAGATTGAC
CAGCTCTTTCGAATCTTTCGGACCCTGGGGACACCCAGTGAAGCCACGTGGCCRGGGGTCACCCAGCTGC
CTGACTATAAGGGCAGTTTCCCCAAGTGGACCAGGAAGGGGCTGGAGGAGATCGTGCCCAGTCTGGAACC
AGAGGGCAAGGACCTGCTCATGCAACTCCTGCAGTACGACCCCAGCCAGCGGATCTCAGCCAAGGCTGCC
CTTGTGCACCCCTACTTCTCGTCTGCCGAGACCTCCCCAGCTCCCCACCAGTGTGTGCTGGAGCGTTTCT
GCCGATGA
>g.012442t.1 CDS=2-423	CST complex subunit TEN1(TEN1)[SwissProt]
ATGCGGGCCGCCTCCCCGGTCGAGGGAATCTTCAAAAATCCCTCTCCACTATTTGGGATGCTGCCCAAAC
CTGGGATCTATTACTTCCCCTGGGAAGTCAGTGCTGGCCAAGTTCCCGATGGGGGCGCGCTGAGAACATT
CGGCAGGTTGTGCCTCTATGACATGACCCAATCCCGAATGACCCTGCGAGCTCAGCATGGATCTGACGAG
CACCAGATCCTGGTCTGCACCAAGCTAGTGGAGCCGTTCCAAGCCCAAGTGGACTCCCTGTACCTTGTCC
TTGGGGAGCTCGAACACCAAGACGGAGGCTCCGTGGTGAAGGCCCGGGTGCTGACTTGTGTGGAAGGAAT
GAACCTGCCCTTGTTAGAACAAGCCGTGCGGGAGCAGAGGAGGTACCAGGAAGAGAGGGACAGCAGCCAG
TAG
>g.012443t.1 CDS=2-4506	Fas-binding factor 1(FBF1)[SwissProt]
ATGAACCAAGACCTTCGCAGGGAGCGGGAAGCCGCCAGCTTCAACCCGGAGCTGCTCACGCACGTCCTGG
ACGGCAGCCCCGAGAACACCCGGCGCCGCCGAGAGATCGAGAACCTGATTCTGAATGACCCAGACTTCCA
GCACGAGGACTTGAATTTCCTCACTCGCAGCCAGCGCTACGAGGTGGCCGTCAGGAAGAGTGCCAACATG
GTGAAGAAAATGAGGGACTTTGGCATCGCAGACCCTGAGGAAATCATGTGGTTTAAAAAAGTTCATTTGG
TCAATTTTGTGGAACCTGTGGGCCTCAATTACTCCATGTTTATTCCTACCTTGCTGAATCAGGGCACCAC
TGCTCAGCAAGAGAAATGGCTGCTTTCATCCAAAGGACTCCAGATAATTGGCACCTACGCCCAGACGGAA
ATGGGCCACGTTGGAAAGACTTCAAATCATGCAATAGTTCTTGCCCAGCTCATCACTAAGGGGAAATGCT
ATGGATTACATGCCTTCATCGTACCTATTCGTGAAATTGGGACCCATAAACCTTTGCCAGGTATTACCGT
TGGAGATATTGGCCCCAAATTTGGCTAYGATGAGATGGATAACGGCTACCTGAAGATGGACAATTATCGT
ATTCCCAGAGAAAACATGCTGATGAAGTATGCCCAGGTAAAGCCTGATGGGACGTACGTGAAACCCGTGA
GTAACAAGCTGACCTACGGGACCATGGTGTTTGTCAGGTCCTTCCTCGTAGGAGAAGCTGCTCGATCTCT
GTCCAAGGCTTGCACCATCGCCATCCGATACAGTGCTGTGAGGCACCAGTCTGAAATCAAGCCAGGTGAA
CCAGAGCCACAGATTTTGGATTTCCAGACCCAGCAGTATAAACTCTTCCCACTCTTGGCCACGGCCTATG
CCTTCCAGTTTGTAGGTGCGTACATGAAGGAGACCTACCACCGGATTAATGAGGACATTGGCCACGGGGA
TCTGAGTGAACTGCCTGAGCTCCATGCCCTCACTGCCGGGCTGAAGGCTTTCACCTCTTGGACGACAAAT
GCTGCTATCGAAGCTTGCCGGATGGCTTGTGGCGGGCATGGCTACTCTCACTGCAGTGGCCTCCCAAATA
TCTATGTCACTTTTACCCCCACCTGCACCTTTGAAGGAGAGAACACTGTCATGATGCTGCAGACGGCTAG
GTTCCTGATGAAAAGTTATGACCAGGTACACTCAGGRAAGTTGGTGTGTGGCATGGTGTCCTACTTGAAT
GACTTGCCCACTCAACGCATCCAGCCGCAGCAGGTGGCAGTGTGGCCGACTGTGGTGGACATCGACAGCC
CTGACAGTCTCACAGAAGCATATAAACTTCGAGCAGCCAGATTAGTAGAAATTGCTGCAAAAAACCTTCA
AAATGAAGTGATTCGCAGAGAAAGCAAGGAGGTAGCCTGGAACCTCACTTCTGTTGACCTTGTTCGAGCA
AGCGAGGGAAGCATCATGACGGAATCCCAAATTACCCAAGTAAATCAGCGCATAAAGGAGTTGCTGACTG
CAGTTCGTCCAGATGCTRTTGCTTTGGTTGATGCATTTGATTTTAAGGATGTGACACTCGGCTCTGTGCT
TGGCCGGTATGATGGGAATGTGTACGAACATTTGTTTGAGTGGGCCAAGAAGTCTCCACTGAACAAAGCA
GAGGCGCCAAAGACCAAGAAGGGATTGAAAGGCTCCATTGATGATGTCCTCAGTGACCTCTTAGGGGATG
AGCTGACACTACCAGAGGAGCCTGTTAAACTGGCTTCACGTTCCCGAGATGCCCAAGGCATAGCCCAGGC
TCTCCCTTCTTCCAGGGCTAGAACGAAGTCCCTCCTGGAAGACTATGCCTTCAGCACCACCCCAGGCCTG
ACGGGACTTGATGCTGAGGTGTCTGACGTCTCAGATGCAGACCCACAGAACTTGCTCCAGACTCTGAAGG
ATCTGGATGACATGGATGCCGATCTCTTAGGTTTGAAGAAGTCTAATCTGACCTCTAACAGAAGAGCTGC
AAAGGGTTCTGGGAAAGAAGAGCTGCCCAGTCATCCCAAACCTGCCAGTATATTGACAGCCAGTGAGAAA
GGTGATGCCACTCCTGCCAAGAAGCCCCCTCCCTCTCCCAACAACTTTGGGCATCAGAACAGAAAGTTTT
CCTTCAAAGGTCCATCTATGCCTCTAACTCCCGGGGACACCCCGGTCCGAAAGAGAGAAGAAGTGCTATT
TGATGAGGAGGATGATGTCATGGCCACCCTGGGGTTTGCAGACAGCCCCACGGCAGACAGGAGGCAGATG
GGCGACCAGGAAGGGCCCCGTTCTGCTCGCTCCAGGCTGGATGAGCTGCTGGGTCTGGGCACTGCCACCA
AACTCCTGGCCCGCCCAGGTACTGGGGAGCGTAGAGAATTCAGGCTGGACAAGAAGTACCAGAGGCCACA
GGACAAAGAAGATCCCTGGAGTGATGAAGACTTCACCTTCGGGGACTACCAGCCCACCRTGGGCTCCTGT
GAGGGCCGGCAGTGTCGCCGGCAGTCGGTCAGTAGGTTCCTAGCAGAAGGTGGCGCAGACCCCAAGGGAG
AACCAGRCTCAAARCAGAGYACCCTAGYGGCCTCCAGCCCCATCCACCCTAAGAAGGGAGGAGCTGACTG
GTTGGGCCTCAAGGATGAGGACCTGCTCCCTCCCTCTCCCACCGGAGAGGCAGAGGYGCAGAAGGGAGGC
TCAGCACTCTCCACATCCTCTGTGCTCCCTCCCAAGAGCCAGCACTCTGCCCCAGGCCGGCACTCTACCT
CCCCTGGACTGCCCTCCTCTTCTTCGGGGGCCAAGCTACCAACTGGGGGTGCAGATATCCTTGCCAAAGC
CAGTCAGGCCTCCAATCTGGGAGCTTCTGAGRAGAAAGAGGAAGARGATTGGCTGAGTCATGCCTTGTCT
CGGAAGAAGTCCCAGGATCTGGCCAGAGAGGAACACAGTGAGGCCTCTAAAGGCCAGAATCTGGTGGGGG
CAGGAGGCAGCCCCCCTGCCAGCAGGTCCCCTGTGACTTGGAACCGGGCTGCCTCGACCCTCCCTGTAGG
TGACCCAAAGAAGGGAACAGCCCTTGGAGACCTCTCCAGTGCTGAGCCCGCAGCTGGTCTCCCGAGGTCC
CAGGAGCCCAAAGGGCCTTCTCTGCCCACCCAGGTGCGGAAGCTTGAGCTAGAGCGGGCGCAGCACCAGC
TGCTGCTGGAGAGCTTGCAGCAGCGGCACCAGGCTGACCTAGAGCTCATCGAGAGTGCTCACAGAAGCCG
AATAAAGGTGCTAGAAACATCATACCAGCAACGGGAAGAGCGGCTACGGAGGGAGCATGAGGAGCTGTCA
GCCCGGTATCTGTCTCACTGCCAAGAAGCTGAGCAAGCCCACGCCGAGCTCACAGCCCAGCACCAGCGTC
GCTTGGCGGCTGCCATGCAAGAGAAGGACCAGGAGATGGAGCGGCTTCGGGAGCTGCAGCGGGCCTCCAT
CCTGGAGATGCGCAAGGACCACGAGGAGCAGCTGCAGCGGATGAAGCTGCTGAAGGACCGCGAGATCGAY
GCGGTCACCAGCGCCACCTCCCACACGCGATCCCTGAACGGCATCATCGAGCAGATGGAGAAGTTCTCCA
GCAGCCTGCACGAGCTGTCCTCCCGCGTGGAAGCCTCGCACCTCACCACCACCCAGGAACGGGAGCTCGG
GCTCCGGCAACATGACCAGCAGCTCCGAGCGCTGCAGGAGAGGCTGGGCCAGCAGCAGCGGGACATGGAG
GAGGAGCGGAGCCGGCTCCAGGAGGTCATCGGGAAGATGGAGGCGCGCCTGAACGAGCAGAGCCGGCTAC
TGGAGCAGGAGCGATGGCGGGTGAATGCCGAGCAGTCCAGAGTTGAGTCCACGCAGCGCGCTCTGGAAGA
GCAGAGGAAGGTCATGGTCCAGCAGATCGCCATGGAGCGGGAGGAGCTGGAGAAGGCCAAGAGTGCCTTG
CTGGAGGAGCAGAAGTCTGTCATGCACAAGTGTGGGGAAGAGCGGCGGCGCCTTGCAGCCGAGTGGGCCG
AATTCTATGCACAGCAAAAGCTGAGTAAGGAACGGGCCGAGCGTGAGGCAGAGAGGGCACTGCAGGTGGA
CACCCAGCGGGAGGGCACCCTCATCAGCCTGGCCAAGGAGCAAGCTGAGCTAAAGATCAGGGCCAGTGAG
CTCCGAGCCAAGGAGGAGCAGCTGGCAGCCGAGAGGGAAGCCCTGGAGCRGGAGCGACAGGAGCTGCGGC
TGGAGAAGGAGAGGCCCCTGACTTTCTCCTTGACCTTTGCAGCCATCGTGGCCCCCACTCCCACCGTCCC
CCAGGGCATCCAGCCACCCACCGGCCTGGGCCCCTCACATCTCCACGCCAAGCTGGTGCTGCTAAAGCAC
ACAGCAGAGCAGGACCGTGACTTCTTGGAGAATGAACAGTTCTTCCTGGAGACCCTGAAAAAAGCCTCCT
ACAACATGACATCCCATTCAGCCTGA
>g.012448t.1 CDS=2-882	39S ribosomal protein L38, mitochondrial(MRPL38)[SwissProt]
ATGCCCAACGAGGACATCGATGTGAGCAATTTGGAGCGGCTGGAGAAATACCGCAGCTTCGACCGCTACC
GGCGCCGGGCGGAGCAGGAGGCGSGGGCCCCGCACTGGTGGCGGACCTACCGGGAGCATTTCCGGGAGGA
GTCAGATCCCAAAGACAAGGTTGACATTGGGCTGCCCCCACCCAAGGTCTGCCGGACCCAACAGCTGCTG
GAGCGGAAACGGGTCCTTCGGGAGCTGCGGGCCAACTCAGAGGAGGAACGCGCTGCCCGCCTTGGCACAG
CACGCATCCCGATGGAGGCTGTGCGGGCCGAGTGGGAAAAGACCTGTGGCCCCTACCACAAGCAGCGTCT
GGCTGAATACTACGGCCTCTATAGAGATCTGTTCCATGGTGCCACCTTCGTGCCCCGAGTCCCCCTGCAT
GTGGCCTATGCTGTGGGTGAGGATGACTTGATGCCCGTGTACCACGGCAATGAGGTCACTCCAGCAGAGG
CTGCCCAGGCCCCGGAGGTGACCTATGAGGCAGACAAGGGCTCCATGTGGACACTGCTGCTCACCAACTT
GGATGGACACTTGCTGGAGCCAGATGCTGAATACGTCCACTGGCTGGTCTACCAGCTGGCCCAGCGGACC
TTCCGCACTTTTGATTTCTACAAGAAGCACCAGGAAGCCATGACACCAGCTGGGCTGGCCTTTTTCCAGT
GTCGCTGGGATGATTCAGTGACCCACATCTTCCACCAGCTTCTGGACATGCAGGAGCCCGTGTTTGAGTT
TGTGCGGCCACCCTCTTACCACCCCAAACAGAAGCGCTTCCCCCACCGGCAGCCCCTRCGCTACCTGGAC
CGGTATAGGGACAGTCACGAACCCACCTACGGCATCTACTGA
>g.012452t.1 CDS=2-4938	.
ATGGCCGCGCACGGGCTAGAGGACAAGCTCACCTGCTCCATCTGCCTGGGGCTCTTCCAGGAGCCGGTGA
CGCTGCCCTGCGGCCACAACTTCTGCAGGGCTTGCATCCGGGACTGGGGGGGCCGCTGCGACAAGGCGTG
CCCCGAGTGCCGGGAGCCCTTCCCCGACGTCGCCGAGCTGCGCCGAAATGTGGCGCTCAGCGCCGTGCTC
GAGGCCCAGCTGAGAGCCATGTTGGAAGTCACCCAGCAGCAGGCCACCCAGGCCGAGAGCCAGCTAGAGG
AACTGCAGCGGCAAAGCAGCCAGATCCAGAGCTCAGCCCATACCCTGGCCTCCGCCATCTCTGGCAAGTT
CAGCTGCCTGCTCCAGGCCCTGGAGATGCGACGGGCCCTGGCCCTGGAGGACATCAAGGCGGCCAAGACA
CAGGCCCTAGCGCAGGCCCAGGATACAGAACAACAACTGCGGGGCCACCTGGAAGCCCTGTCTCGTTATG
ACCACAGGGTCCGACACGTCCTGGAACACTTGGATGACCGGACCTTCCTCCAGGACCAGCAGGTAAAGCA
CCGCCACAAGCCCCGGGACCTGGCCGGGCCAAGCAGCTTCGAGCTCTGGCAGGTGCAGTGTGCCCAGAGT
TTCCAGAGCGGGCGACACTACTGGGAGCCCGTGCGCTGCGACGCGTGCCCCGAGGGCGCCGCCCTGCCCG
CCGCGCTGTCCTGCCTGTCCTGCCTCGCCTCCTTCTGCCCCGCGCACCTGGGCCCGCACGACCGCAGCCC
CGCGCTGCGCGGACACCGCCTGGTGCCGCCGCTGCGCCGGCTGGAGGAGAGCCTGTGCCCGCGCCACCTG
CGGCCGCTCGAGCGCTACTGCCGCGCCGAGCGCGTGTGCCTGTGCGAGGCCTGCGCCGCCCAGGAGCACC
GGGGCCACGAACTCGTGCCGCTGGAGCAGGAGCGCGCGCTCCAGGAGGCGGACCAATCCAAAGTCCTGAG
TGCCGTGGAGGATCGCATGGATGAGCTGGGCGCTGGCATTGCACTGTCCCGGCGCACGGTGGCCCTCATC
AAGAGCGCAGCCTTGGCAGAGCGGGAGAAGGTGAGCCGACTCTTCACCGAGGCTGCGGCCATCCTGCAGG
GCTTCCAGACAGAGGTGCTGGGCTTCATCGAGGAGGGGGAGGCCACCATGCTGGGCCGCTCCCAGGGTGA
CCTGCGGCGCCAGGAGGAACAGCGCAGTAGGCTGAGCCGGGCCCGCCACAACCTCAGTCAGGTCCCCGAG
GCCGACTCGGTCAGCTTCCTGCAGGAGCTCCTGGCATTGAGGCTGGCCCTGGAGGAGGGGTGCGGCCCTG
GGCCCGGCCCCCCAAGGGAGCTCAGCTTCACAAAATCCTCCCAAGCCGTGCGAGCGGTGAGAGATGTGCT
GACGGCGGCCTGTGCCAGCCAGTGGGAGCAGCTGCGGGGGTTGGGCGGTGATGAAGACGAGCTGCAGAAG
TTGGGCACGGAAGCAGATGCCGAGTCCCAAGACCCCGATAGCACCAACAACGTGGAGAGTGAGGCTCCCA
GGGATTACTTCCTCAAGTTCGCCTACATCGTGGACCTGGACAGTGACACGGCAGACAAGTACTTGCAGCT
GTTTGGGACCAAAGGTGTAAAGAGGGTGCTGTGTCCCATCAACTACCCTGAGTCACCCACCCGCTTCACC
CACTGCGAGCAGGTGCTGGGTGAGGGCGCCCTGGACCGGGGCACCTACTACTGGGAGGTAGAGATCATCG
ACGGCTGGGTCAGCGTGGGGGTCATGGCCGAAGACTTCTCCCCGCAAGAGCCCTACGATCGGGGCCGGCT
GGGCCGCAACGCCCATTCCTGCTGCCTGCAGTGGAATGGACGGAGCTTCTCCGTCTGGTTCCACGGGCTC
GAGGCGCCCCTGCCCCAGCCCTTCTCACCCACCGTCGGGATCTGCCTAGAATATGCTGACCGAGCCCTGG
CCTTCTACGCCGTGCGGGACGGCAAGATGAACCTGCTTCGGAGGTTGAAGGCCTCCAGGGCCCGCCGGAG
CAGCACCCTGGCCTCCTCCATCGACCCCTTCCAGAGCCGCCTGGATGGCCATTTTGCAGGACTCTTCACT
CGCAGGCTCAAGCCTGCTTTCTTCCTGGAGAGTGTGGACGCCCACCTGCAGATTGGGCCTCTCAAGAAGT
CCTGCATATCTGTGCTGAAGAGGAGCATCCTGATGTCCTATGACCATGTGGAACTTACATTCAATGACAT
GAAGAACGTGCCTGAGGCCTTCAAAGGGACCAAGAAAGGCACCGTCTACCTTACTCCTTACCGGGTTATC
TTTCTGTCCAAAGGAAAGGATGCCATGCAGTCCTTCATGATGCCATTTTATCTGATGAAGGACTGTGAGA
TCAAGCAGCCTGTGTTTGGTGCAAACTACATCAAGGGAACAGTGAAAGCTGAAGCAGGAGGTGGCTGGGA
AGGCGCTGCATCATACAAGTTGACCTTTACGGCAGGGGGCGCCATCGAGTTTGGACAGCGAATGCTACAG
GTGGCATCTCAAGCCTCCCGAGGTGAAGCCCCCAATGGAGCCTATGGGTATTCTTACACGCCCAGCGGGG
CCTATGTCTTTCCCCCGCCAGTCGCCAATGGAATGTACCCCTGCCCTCCTGGCTACCCCTATCCACCGCC
CCCACCTGAGTTCTATCCAGGACCTCCCATGATGGATGGGGCCATGGGATATGTGCAGCCTCCACCGCCG
CCCTACCCTGGGCCCATGGAGCCTCCGGTCAGCGGCCCTGATGTCCCCTCCACTCCAGCAGCTGAAGCCA
AGGCTGCAGAAGCGGCTGCCAGCGCCTATTACAACCCGGGCAACCCACACAATGTCTACATGCCCACGAT
CGAGCCGCCATCCCATCACCTCTCCCCGGAGGAGCGGGCCCTGCTCTATGAGGAAACTCTCTACACCATC
CTGCACCGCCTGGGGCAGCCTGAGCCCAACCATGTGCGGGAGGCCTCCGAGCTGCTGCAGTACCTGCAGG
AGGCCTTCCATATGGGACCCGAGGAGCACCAGCAGATGCTGCAGCAGGTCCAGAAACTTGAGGATCTGCG
CTGCCGGGAGGATCAGTGGTACCCTCTGGAGCCGCGCACGGAGACCTACCCAGACCGGGGCCAGTGCCAC
CTCCAGTTCCAGCTCATCCACAAGCGGGCAGGGAGTACCTCCTGGGATGGGTCGCTGAGTCCCCAGGCTG
CCACCATCCTCTTTCTCCACGCAACGCAGAAGGACCTGTCCGACTTCCACCAGTCCATGGCGCAGTGGCT
GGCCTACAGTCGTCTGTACCAGAGCCTGGAGTTCCCGAGCAGCTGCCTCCTGCACCCCATCACCAGCATC
GAGTACCAGTGGATCCAGGGCCGGCTCAAGGCGGAACAGCTGGAGGAGCTGGCCACCTCGTTCAGCAACC
TGCTGGCCTACGGCCTCTCCCTCATCCGGAGGTTCCGGTCTGTTTTCCCCCTGTCTGTGTCCGACTCCCC
AGCCCGGCTGCAGTCTCTTCTCAGGGTCCTCGTACAGATGTGCAAGATGAAGGCCTTTGGAGAACTGTGC
CAGGACAGCGCCCCACTGCCCCACCTGGTGACCGAAGCGCTGAAGGTGGCCAAGAGGGTGCAGGACCACA
CAGCGGTGGTGGCGGGCAACCCTGTGTCCCCAGAGATGGGCGAGAGTCTATTCCAGCTCTATGTCAGCCT
CAAGGAGCTCTGCCAGCTGGGTCCGGCCCCCGCAGAGAGAGATGGCGTCCAGGCCCTGGATGGCTTTCAC
CGCTGGTTCCAGCCCGCCATCCCCTCCTGGTTGCAGAAGACTTACAATGTGGCCTTGGCGAGGGTGCAGC
GCGCCGTGCAGATGGACGAGCTGGTGCCCCTGGGTGAGCTGACCAAGCACAGCACGTCAGCCGTGGACCT
GTCCACCTGCTTCGCCCAGATCAGCCACACTGCCCGGCAGCTGGACTGGCCCGACCCGGAGGAGGCCTTC
ATGATCACTGTCAAGTTTGTGGAGCTGTGCGTGGTGGTGAATGACATGGAGCAGCTGCGGCTGGTGATCG
GCAGGCTGCCCACCCAGCTGGCGTGGGAGGCCGTGGAGCAGCGAGTAGGGGCTGTGCTGGAGCAGGGGCA
GCTGCAGAACACGCTGCACGCCCAGCTGCAGGGCGCGCTGGCTGGGCTGGGCCACGAGATCCGCACTGGC
GTCCGCACTCTGGCTAAGCAGCTGGAGGCGGGCATTGCCAAGCACATCCAGAAACTCGTGGACGTCAAGG
AGTCTGTCCTGCCTGAGGATGCTCTGCAGAGGGACCTGGAGCTGCAGGCAGCTTCCAGCCGGGAGCTCAT
CCAGAAGTACTACTGCAGCCGCATCCAGCAGCAGGCAGAAACCGCCTCCGAGGAGCTGGGGGCTGTCACG
GTCAAGGCCTCCTACCGCGCCTCGGAGCAGAAGCTGCGGGTGGAACTGCTCAGCGCCTCCAGCCTGCTGC
CCCTGGACTCCAATGGCTCCAGCGACCCCTTCGTCCAGCTGACCTTGGAGCCCAGGCACGAGTTCCCCGA
GCTGGCCCCCCGGGAGACCCAGAGGCACAAGAAGGAGCTTCACCCTCTGTTTGACGAGACGTTTGAATTC
CTGGTGCCTGCTGAGCCGTGCCAGAAGGACGGAGCGTGCCTCCTGCTCACGGTGCTGGACCATGACACGC
TCGGGACTGACGACTTGGAAGGGGAGGCCTTTCTGCCCCTATGCTCGGTGCCAGGCCTGACTGGGACCGA
GGAGCCTGGCGAGGTGCCTCAGATCCGCCTGCCCCTCACCTACCCCGCACTCAACGGGGATCCCATCCTG
CAGCTGTTGGAGAGCCGAAAGGGTGATCGGGAGGCCCAGGTGTTTGTGAGGCTGCGGCGGCAGCGAGCCA
AGCAGGCCTCCCAGCATGCCCCAAAGCCAGGGCGGTAG
>g.012458t.1 CDS=2-1878	RING finger protein unkempt homolog(UNK)[SwissProt]
ATGAGTGCCTCGGGGGCCTGCCCTCGAGCCGCCGCGAAGTCCTGTCAGGCCCCCCCGCGCTCCGAGCCCG
GGAGCCCTTTTGTGTCCCCGAAGCCCCCTTCAGGTGCTCCTCCAAGCCGGGACAGTTACTTCAGGTACCT
GAAGGAATTCCGCACGGAGCAGTGCCCCCTCTTTGTACAACACAAATGCACTCAGCACCGGCCCTACACC
TGCTTCCACTGGCATTTCGTGAACCAGCGACGTCGCCGGTCCATCCGCCGTCGGGACGGCACCTTCAACT
ACAGCCCCGACGTCTACTGCACCAAGTACGACGAGGCCACAGGCCTCTGCCCGGAGGGCGACGAGACCAC
AGGGGACACTGAGCGCAGGTACCACCTGCGCTACTACAAAACTGGAATCTGTATCCATGAGACAGACTCA
AAAGGCAACTGCACCAAAAACGGCCTGCACTGCGCTTTTGCCCACGGGCCCCATGACCTCCGTTCCCCTG
TCTACGACATCAGAGAGCTCCAGGCGATGGAGGCCTTGCAGAACGGCCAGACCACAGTAGAGGGCAGCAT
AGAGGGCCAGACGGCTGGGGCTGCAAGCCACGCCATGATAGAAAAAATCCTCAGTGAGGAGCCACGGTGG
CAAGAGACCGCTTACGTGCTGGGGAACTATAAGACGGAGCCATGCAAGAAGCCCCCGAGGTTGTGCCGCC
AGGGCTATGCCTGTCCCTACTACCACAACAGCAAGGACCGGCGGCGGAGCCCCCGGAAACACAAATACAG
GTCATCTCCGTGTCCCAACGTAAAACATGGGGATGAGTGGGGAGACCCTGGCAAGTGTGAGAACGGAGAT
GCCTGCCAGTACTGTCACACCCGCACGGAGCAGCAGTTCCACCCAGAGATCTATAAATCCACCAAGTGCA
ACGACATGCAGCAGTCAGGCAGCTGTCCCCGAGGACCTTTCTGCGCCTTCGCCCACGTAGAACAGCCACC
CCTCAGTGACGATCTACAGCCTTCCTCAACCGTGTCGAGCCCCACTCAGCCGGGTCCTGTCTTGTACATG
CCATCTGCTGCCGGAGACTCGGTGCCCGTGAGCCCTTCCAGCCCGCATGCCCCTGACCTCAGCACTGACA
TGCTGGGCATCCTTCCCGTGGGCAGCCCCCTGACCTCAAGCATCTCTTCTAGTATCACCTCCAGCCTGGC
AGCTACTCCTCCTAGCCCTGCCGGCACCAGCAGCGTCCCTGGCATGAATGCAAATGCTCTGCCCTTCTAT
CCCACCAGCGATACGGTAGAGTCAGTCATAGAGTCTGCCTTGGATGACTTGGACCTGAACGAGTTTGGGG
TGGCTGCCCTAGAGAAGACTTTCGATAACAGCACGGTGCCCCACCCAGGCAGCATCACAATTGGTCTGAA
CGGGATGAATAGCAGCATCTGGGAGCATTTTGCCTCTGGTAGCTTCTCCCCAGGCACTTCCCCTGCCTTC
CTGTCAGGGCCAGGGGCTGCTGAGCTGGCCCGGCTGCGGCAAGAGCTCGAAGAAGCTAATGGCACCATCA
AGCAGTGGGAGGAGTCCTGGAAGCAAGCTAAGCAGGCTTGTGATGCCTGGAAGAAGGAGGCAGAGGAGGC
CGGTGAGCGGGCCAGTGCAGCAGGTGCCGAGTGCGAGCTGGCCCGGGAGCAGCGGGATGCACTGGAGGGT
CAGGTTAAGAAGCTACAGGAAGAGCTGGAGCGGCTTCACTCGGGTCCGGACCCGCAGGCCCTACCCACCT
TCTCTGACCTGGAGGCCCTCTCGCTCTCTACCCTTTACTCCCTCCAGAAGCAGCTGCGGGCCCACCTGGA
GCAAGTGGACAAGGGGGGCCAGAAGCAGACCTTGAGAGTCTTGAGGGCAACAGCCTGA
>g.012463t.1 CDS=2-411	Histone H3.3A(His3.3A)[SwissProt]
ATGGCCCGAACCAAGCAGACTGCCCGTAAGTCCACGGGTGGGAAAGCGCCCCGCAAACAGCTGGCCACTA
AAGCCGCCCGGAAAAGCGCCCCTTCTACCGGCGGGGTGAAAAAACCTCATCGCTACAGGCCTGGGACCGT
AGCCCTTCGGGAGATCCGCCGTTACCAGAAGTCCACCGAGCTTCTGATCCGGAAGCTGCCTTTCCAGAGG
TTGGTGAGGGAGATCGCCCAGGATTTCAAAACCGATCTGAGGTTTCAGAGCGCCGCCATTGGCGCGCTTC
AGGAGGCCAGTGAAGCGTACCTGGTGGGTTTATTTGAAGATACTAATCTGTGTGCCATCCACGCTAAGAG
AGTCACCATCATGCCCAAAGACATCCAGTTGGCTCGCCGGATACGGGGAGAGAGAGCTTAA
>g.012475t.1 CDS=2-1179	Galactokinase(galK)[SwissProt]
ATGGCCGCTTCGAGCCCGCCCCGGGCCGGGGAGCTGCTGGCCGAGGCCCGCAGAGCTTTCCGGGAGGAGT
TCGGGGCCGAGCCCGAGCTGGCGGTGTCGGCGCCGGGCCGGGTCAACCTGATCGGGGAGCACACGGACTA
CAACCAGGGCCTGGTGCTGCCCATGGCGCTGGAGCTGGTGACTGTGCTGGTGGGCAGCCCCCGGGCAGAT
GGCCTTGTCTCCCTCCTCACCACCTCTGAGGATGCTGATGAACCCAGGCGGCTGCAGTTTCCACTGCCTA
CAGCCCAGCGATCACTGGAGCCTGGGACCCCCCGCTGGGCCAACTATGTCAAGGGAGTGATTCAGCACTA
CCCAGCTGCCCCCCTCCCTGGCTTCAGTGCAGTGGTGGTCAGCTCAGTGCCCCTGGGGGGTGGGCTGTCC
AGCTCCGCATCCCTGGAAGTGGCCACGTACACCTTCCTGCAGCAGCTCTGCCCAGACTCAGGGTCAGTAG
CTGCCCGGGCTCAGGTGTGCCAGCAGGCCGAGCACAGCTTCGCAGGGGTGCCCTGTGGCATCATGGACCA
GCTCATCGCACTGCTCGGGCAGGAAGGCCACGCGCTGCTCATTGACTGCAGGTCCCTGGAGACAAGCCTG
GTGCCACTGTCAGAGCCTAAGTTGGCTGTGCTCATCACCAACTCCAATGTGCGCCACTCCCTGGGCTCCA
GTGAGTACCCTCTGCGGCGGCGCCAGTGTGAAGAAGTAGCCCGGGCATTGGGCAAGGAAAGCCTTCGGGA
GGTGCAGCTGGAGGAGCTGGAGGCGGGCAGAGAGCTGGTGAGCAAAGAAGGCTTCCGGCGGGCACGGCAC
GTGGTAGGTGAGATCCGGCGCACGGCCCAGGCGGCAGCTGCCCTGTGCCGCGGAGACTACAGAGCCTTCG
GTCGCCTCATGGTAGAGAGTCACCACTCGCTCAGGGATGACTACGAGGTGAGCTGTCCCGAGCTGGACCA
GCTCGTGGAGGCTGCGCTTTCAGCACCTGGGGTTTACGGCAGCCGCATGACTGGTGGTGGCTTTGGCGGC
TGCACTGTGACCCTGCTGGAAGCCTCCTTCACTTCCCAGGTCATGCAGCACATACAGGAGCAGTACAGTG
GTACCGCCACCTTCTACCTCTCTCAGGCAGCTGATGGTGCCAAGGTGCTGCACTGGTGA
>g.012476t.1 CDS=2-5031	Integrin beta-4(ITGB4)[SwissProt]
ATGACTGTCAGCTTCCCCGGGGAAATGGCGAACCGCTGCAAGAGGGCCCAGGTGAAGAGCTGCACGGAGT
GCATCCGCGTGGACCAAGACTGTGCCTACTGTGTGGATGAGGAGATCGAGATCAACAAGACCCTGCGGCG
CAGCCAGGTGTCCCCCCAGGGGCTGCGGGCCCGGCTGCGGCCAGGCGAGGAGCAGCACTTTGAGCTGTTG
GTGTTTGAGCCCAGGGAGAGCCCTATGGACCTGTACATCCTCATGGACTTCTCCAACTCCATGTCCGATG
ATCTGGACAACCTCAAGCAGATGGGGGAAAGGCTGGCCCAGGTCCTGAGCCAGCTCACCAATGACTACAC
CATTGGATTTGGCAAGTTTGTGGACAAAGTCAGCGTCCCTCAGACAGACATGAGGCCTGAGAAGCTGAAG
GAGCCCTGGCCCAACAGCGACCCCCCCTTCTCCTTCAAAAATGTTATCAGCCTGACGGAAAACTTGGAGG
AGTTTCGGAATAAACTGCTGGGAGAACGGATCTCAGGCAACCTGGACGCTCCCGAAGGAGGTTTTGATGC
CATCCTGCAGGTGGCCGTGTGCACGAGGGACATTGGCTGGCGCCCCGACAGCACCCACCTGCTGGTATTC
TCCACCGAGTCAGCTTTCCACTATGAGGCCGATGGTGCCAACGTGCTGGCTGGCATCATGAGCCGCAATG
ACGAGGCATGCCACCTGGACACCTCGGGCACCTATACCCAGTACAAGACACAGGACTATCCATCAGTACC
CACCCTGGTGCGCCTGCTTGGCAAACACAACATTATCCCCATCTTCGCCGTCACCAACTACTCCTACAGC
TATTACGAGAAGCTGCACACCTACTTCCCCGTCTCCTCGCTTGGGGTGCTGCAAGAGGACTCCTCCAACA
TTGTGGAGCTGCTGGAGGAAGCCATCAATCGCATTCGTTCTAACCTGGACATCCGGGCCCTGGAAAGTCC
CCGAGGCCTGCGGACAGAGGTCACCTCCAGGATGTTCCAAAAGACAAATACCGGCTCCTTTCATATCCAG
CGTGGGGAAGTGGGCACATACCAGGTGCAGCTGAGGGCCTTGGAATTTGTGGATGGGACTCACGTGTGCC
AGTTGGGAGAGGAGGACCAGAAGGGCAACATCCACCTGAAGCCCTCCTTCTCAGATGGCCTCAGGATGGA
TGTGGGCATCATCTGTGACGTATGCCCCTGTGAGCTGGTACGATGCGGCCCCTCCAGGAGTGGCAAGACC
TGCAGCTGCTCCACTGGTTCACTGAGTGACATAAAGCCCTGCCTGAGGGAGGGTGAAGACAAGCCGTGCT
CTGGGCGTGGCGAGTGCCAATGCAGCCACTGTGTGTGCTATGGAGAAGGCCGCTATGAGGGTCCATTCTG
CGAGTATGACAACTTCCAGTGTCCCCGTGCCTCGGGGGTCCTCTGTAATGACCGGGGACGGTGTTCCATG
GGCCAATGTGTGTGTGAGGCTGGCTGGACAGGCTTGAGCTGTGACTGTCCTCTCAGCAATGCCACCTGCA
TCGACAGCAGTGGGGGCATCTGTAATGGGCGTGGCTACTGTGAGTGCGGCCGCTGTCACTGCAACCAGCA
CTCACTCTACACGGACACCACCTGTGAGATCAACTACTCTGCGATCCGCCTGGGCCTCTGCGAGGACCTG
CGCTCCTGTGTGCAGTGCCAAGCCTGGGGCACCGGTGAGAAGAAGGGCCGCACGTGCGAGGAGTGCAGCT
TCAAGGTCAAGATGGTGGACGAGCTTAAGAAAGGAGAGGAGGTGTTGGAGCACTGCTCCTTCCGGGATGA
GGAGGATGACTGCACATACAGCTACACCGTGGAGGGCGACGGCACCCCGGGGCCCAACAGCACTGTCCTG
GTGCACAAGAAGAAAGGTGCTCCACACCTAGATCCCTTTGACTTCCTTGATGTCCCGGTGTTTAGGGAAG
GCACTGGTGCCCCTCTGGACAATTGGCATGGAGAGGGGGCTTGCCTGGCACTTCTTCCTTGCTGCAACCG
AGGTCACATGGTGGGCTTCAAAGAGGACCACTACATGCTGCGGGAGAACCTGATGTCCTCTGACCACCTG
GACACGCCCATGCTACGCAGCGGGAACCTCAAGGGACGTGATATGGTCAGATGGAAAATCACCAACAACG
TGCAGCGGCCTGGCTTTGCCACCCACACCTCCAGCATCAACCCCACAGAGCTGGTGCCCTATGGGCTGTC
CCTGCGCCTCGCCCGCCTATGCACCGAGAACCTGCTAAAGCCGGGCACGCGAGAATGTGACCAACTGCGC
CAGGAGGTGGAGGAGAACCTGAATGAGGTGTACAGACAGATCACAGACACACACAAGATCCAGCAGACCA
AATTCCGGCAGCAGCCCAACTCTGGGAAAAAGCAGGACCACACCATTGTGGACACGGTGCTGACGGCGCC
GCGCTCGGCCAAGCAGGCCCTGCTCAAGCTGACAGAGAAGCACGTGGAGCAGGGGGCTTTCCACGAGCTC
AAGGTGGCCCCCGGCTACTACACCCTCACTGCAGACCAGGATGCTCGGGGCATGGTGGAGTTCCAGGAGG
GCGTGGAGCTGGTAGACGTGCGGGTACCCCTCTTTATCCGGCCGGAGGATGACGATGAGAAGCAGCTGTT
GGTTGAGGCCATCGACGTACCCATGGGCACGGCCACCCTCGGGCGCCGCTTGGTAAACATCACCATCATC
AAGGAGCAAGCCAGCGGGATAGTGTCCTTCGAGAAGCCCGAGTTCTTGGTCAGCGGCGGGGAGCAAGTGG
CCCGCATTCCTGTCGTCCGGCGCATTCTGGACAGTGGCAAGTCCCAGGTCTCCTACCGCACACAGGATAA
CACTGCACAGGGCAACCGGGACTACATCCCCGCAGAGGGTGACCTACTGTTCCAACCTGGGGAGACCTGG
AAGGAGCTGCAGGTGAAGCTCCTGGAGCTGCAGGAGATGGATGCCCTCCTGCGGGGCGGCCAGACCCGCC
GCTTCCACATTCAACTCAGCAACCCCAAGTTTGGAGCCCGCCTGGGCCAGCCCCACTTAGCCACCGTCAT
CATTGGGGAACGAGATGAACTGGACAGGAACTTCACAAGCCAGATGCTGTCATCCTTCCCATCCCACCAT
GGTGAACTGGGTGCCCCCCAGAACCCTAATGCCAAGGCTGCCGGGTCCCGGAAAATCCACTTCAACTGGT
TGCCCCCTCCTGGCAAGCCAGCAGGGTACAGGGTGAAGTACTGGATCCAGGGTGACTCTGAGTCCGAAGC
CCACCTGCTTGACAGCAAAGTGCCCTCAGTGGAGCTCACCAACCTGTACCCATATTGCGACTATGAGATG
AAGGTGTGCGCCTATGGGGCCCAGGGCGAGGGCCCGTACAGCTCCTTGGTGTCCTGCCGCACGCAGCAGG
AAGTGCCCAGCGAGCCAGGGCGGCTGGCCTTCAATGTCGTCTCCTCTACGGTGACCCAGCTGAGCTGGGG
TGAGCCGGCTGAGACCAACGGCGAGATCACGGCCTATGAGGTCTGCTACGGCTTGGTCAACGAGGACAAC
CGACCCATCGGGCCCATGAAGAAGGTGTTGGTGGACAGTCCCAAGAAGCGGATGCTGCTCATTGAGAACC
TGCGGGAGTCCCAGCCATACCGCTACACGGTCAAGGCGCGCAATGGGGCAGGCTGGGGGCCCGAGCGGGA
GGCCATCATCAACCTGGCCACCCAGCCCAAGAGGCCCATGTCCATCCCCATTATCCCGGACATCCCCATT
GTGGACGCCCAGTGTGGGGAAGACTATGAGAGCTTCCTCATGTACAGTGATGATGTTCTACGCTCCCCTA
CTGGCAGCCAGAGGCCTAGCGTCTCCGATGACACTGAGCATCTGGTGAACGGACGGATGGACTTTGCCTT
CCCGGGCAGCGCCAACTCCCTGCACAGGATGACGGTGGCCAACACTGCCTATGGGACCCACCTGAGCCCA
CACGTGTCCCACCGGGTGCTGAGTACATCCTCCACCCTCACGCGGGACTACCACTCGCTGACCCGCACAG
AACACTCCCACTCTGCCACGCTGCCCAGAGACTACTCCACCCTCACCTCCCTCTCCTCCCACAACTCCCG
CTTGGCCCCGAGTTTGCCCAACACACCCACCCGCCTGGTGTTCTCAGCACTGGGACCCACATCTCTGAAA
GTGAGCTGGCAGGAGCCACAGTGTGAGCAGGTGCTGCAGGGCTACAGCGTGGAGTACCAGCTGCTGAACG
GCGGGGAGCTGTATCGGCTCAACATCCCTAACCCCAGCCAGACTTCAGTGGTGGTGGAAGACCTTCTGCC
CAACCATTCCTACCTGTTCCGCGTACGGGCCCAGAGCCAGGAAGGCTGGGGCCCAGAACGCGAGGGCGTC
ATCACCATTGAGTCCCAGGTGCACCCCCAGAGTCCGCTCTGCCCCCTGCCAGGCTCCCCCTTCACTTTGA
GCACACCCAGTGCCCCAGGCCCACTGGTGTTTACTGCCCTGAGCCCAGACTCCCTGCAGTTGAGCTGGGA
GCGGCCACGCAGGCCTGAAGGGAACATCCTTGGCTACGTGGTGACCTGTGAGATGGCCCATGGAGGAGAA
CCAGCCACGTTCCTGGTGGATGGGGACAGCCCCGAGAGCCGGCTGACCGTGCCAGGCCTCTGTGAGAACG
TGCCCTACAAATTCAAGGTACAGGCCAGGACCACCGAGGGCTGTGGGCCAGAGCGTGAGGGCATCATCAC
CATTGAGTCCCAGGATGGAGGCCCTTTCCCACAACTGGGCAGCCACCTTGGACTCGTCCAGCACCCACTG
CCAGGCGAGTACAGCAGCATCACCACCACCCACACCAGTACAACTGAACCCTTCCTACTGGATGGACTGA
CCCTGGGGTCCCAGCGCCTGGAAGCAAGTGGCTCCCTCACCCGCCACGTGACTCAGGAGTTTGTGAGCCG
GACACTAACCACCAGTGGCACCCTCAGTACCCAGGTGGACCAGCAGTTCTTCCAGACCTGA
>g.012492t.1 CDS=2-816	SAP30-binding protein(Sap30bp)[SwissProt]
ATGGCGGGGAAGAGGAATGTTCTGTCGTCTCTGGCAGTTTACGCGGAAGATTCAGAGCCCGAGTCCGATG
GCGAGGCTGGAGTCGAAACGGCGGGCGGCGCGGCTGAGGAGAAAGGTGGATTAGTATCTGAAGCCTATGG
AGAGGATGACTTTTCTCGCCTTGGAGGTGATGAAGATGGTTATGAAGAAGAGGAGGATGAGAACAGCAAG
CAGTCGGAAGATGACGATTCAGAGACTGAAAAACCTGAGGCTGATGACCCAAAGGATAATCCCGAAGTAG
AAAAGCGAGATCCTCAGGAATTAGTCGCCTCCTTTTCTGAAAGAGTCCGGAACATGTCACCTGATGAAAT
CAAGATCCCGCCCGAACCCCCTGGCAGGTGTTCGAACCACTTACAAGACAAGATCCAGAAGCTTTATGAA
CGAAAGATAAAGGAAGGAATGGATATGAACTATATTATTCAAAGAAAGAAAGAATTTCGGAACCCCAGCA
TCTACGAGAAGCTGATCCAGTTCTGTGCAATTGATGAGCTGGGCACCAACTACCCAAAGATCGAGTTTGT
GACAGGCACCAAGAAAGGTACCACAACCAACGCCACAGCCACCACCACCACCACAGCCAGCACAGCAGTT
GCAGATGCCCAGAAGAGAAAGAGCAAGTGGGACTCCGCCATTCCGGTGACGACGATAGCGCAGCCAACCA
TCCTCACCACCACAGCCACCCTGCCAGCTGTCGTCACGGTGACCACCAGTGCCAGTGGCTCCAAGACCAC
TGTGATCTCTGCCGTGGGCACCATCGTGAAAAAGGCCAAGCAGTGA
>g.012493t.1 CDS=2-2814	ATP-dependent DNA helicase Q-like 3(RECQL3)[SwissProt]
ATGAGCGCTCACCCTTTTGACCGTGAACGTCGAGTCCGGAGCACGCTGAAGAAGGTCTTTGGGTTTGACT
CTTTTAAGACACCTTTACAGGAGAGTGCGACCATGGCTGTAGTGAGAGGTGACAAGGATGTCTTTGTGTG
CATGCCCACGGGGGCAGGAAAATCCCTCTGCTATCAGCTCCCTGCTCTGTTGGCCAAAGGCATCACCATC
GTAGTCTCTCCACTCATTGCTTTGATTCAGGACCAGGTGGACCACTTGCTGGCCCTGAAGGTACGAGTGA
GTTCCCTGAACTCCAAGCTCTCAGCACAGGAGAAAAAGGAGCTGCTTTCTGATCTAGAGCGAGAAAAGCC
ACAGACCAAACTTCTGTACATCACACCAGAGATGGCAGCCTCACCTTCCTTCCAGCCCACCCTGAACTCA
CTGGTGTCCCGCCACCTGCTCTCCTACCTGGTGGTGGATGAAGCTCATTGTGTTTCTCAGTGGGGGCACG
ACTTCCGTCCTGACTACTTGCGTCTAGGTACCCTCCGTTCCCGCCTAGCACATGCCCCATGTGTAGCTCT
GACCRCCACAGCCACTCTCCAAGTCCAAGAGGATGTGTTTGCTGCCCTCCACCTGAAGCAACCAGTTGCC
ACCTTCAAGACTCCCTGCTTCYGGGCCAACCTCTTCTATGATGTGCAGTTCAAAGAACTGCTTTCTGATC
CCTATGGGAACCTGAGGGACTTCTGCCTTAAGGCTCTTGGACAGAAGGCTGATAAAGGGTTGCTGTCTGG
CTGTGGCATTGTTTACTGCAGGACCAGAGAGGCTTGTGAACAGCTGGCAACAGAGCTCAGTTACAGAGGT
GTGAATGCCAAGGCTTACCACGCAGGGCTGAAGGCTTCTGAAAGAACACTGGTGCAGAATGAGTGGATGG
AGGAGAAGGTGCCTGTCATTGTTGCAACCATTAGTTTTGGGATGGGAGTGGACAAAGCCAATGTCAGGTT
TGTCGCCCACTGGAATATTGCCAAGTCTATGGCTGGGTACTATCAAGAGTCTGGCCGGGCAGGCAGAGAC
GGGAAGCCTTCCTGGTGCCRTCTCTATTACTCCAGGAATGACCGGGACCAAGTCAGTTTCCTGATCAGGA
AGGAAGTAGCAAAACTCCAGGAAAAGAGAGGGAACAAAGCATCTGATAAAGCTGCTATCTTGGCCTTTGA
TGCCCTGGTCACCTTCTGTGAAGAATTGGGGTGCCGCCATGCTGCCATTGCCAAGTACTTTGGGGATGCG
CCCCCTGCCTGCACCAAGGGCTGTGACCACTGCCGGGACCCTGCAGCCCTGCGGAAGCGACTGGATGCCT
TGGAGCACAGCAGCAGCTGGAATAAGACTTGCATCGGGCCTTCCCAGGGGAATGGCTTTGACCCTGAGCT
GTATGAGGGAGGCCGTCGGGGCTATGGGGGCTTCAGCAGGTATGATGAAGGTTCTGGAGGCAGTGGGGAC
RAGGGCAGAGACGAGGCCCACAAGCGGGAATGGAATCTCTTCTACCAGAAACAGATGAGCCTACGCAAGG
GCAAAGACCCCAAGATAGAAGAATTTGTACCCCCAGATGAGGACTGTCCCCTGAAAGAGGCTTCTAGCAG
GAAGATCCCTAGACTCACTGTGAAGGCCCGTGAGCACTGCCTGGGGCTTCTGGAGGAGGCTCTGAGCAGT
AACTGCCAGGCCACAAGTACCACCCATGGCCCTGATCTCCAGGCCAAGGCTGTGGAGCTGGAACATGAGA
TGTTCCGAAATGCCAAGATGGCCAACCTGTACAAGGCCAGCGTGCTGAAGAAGGTGGCTGAGATCCACAG
AGCCTCCAAGGATGGGCAGCTCTACAATGTGGAAAGCAATACCAGGAGTTGCAGTATGCATGCCCAGCCC
CCAGAGCCCACTGAGTATGACATCCGGCCAGCCTCCCAGGTGTACTCGGATGAGGACTGCAGCAAGGCCC
TCCCTGGGCCCAGAGCAGAGGCTCCTGGAAGCAGTGTTCATTGTGGAGGATCCTCCCCTGAGAGGATGGG
GAAAAGCCCCTCCAAGGGTGGTCCCCTTGCCAAGGCCCGGGCCAGTAAGAAGCAGCARCTCCTAGCYGCA
GCGGCCCTCAAGGATTCTCAGAACATCACCCGCTTCTGCCTAAGGGCCARKAGCCCGTCCCCCCTCACCT
CAGCCCCAGGGGCGGAAGATGCCRGCCCTGGCCCTTCRTGTGAGGGAATGCGGGGACCCCCAGCAGCCCC
AGAGAAGTGCGCAGGGGAGGAGGATGGAGCCCTGGGGTGTTTGGCTACGSACCCCMAGACCAAGGAGTGT
ACCAGGGAGAGGCCAAGAGCCTGCACACTTGGAGACCAGGGGTCCCCTGAAGGCCAGCCCATCCCCACAG
AGGAGACCCCCAGGGGCAAGCGGCCCAGACCCCAGCAGGAGAACCTAGAGAACCAGACTCAGAAGAGGCC
TCGCCCCTCAGCCAATGCCTCCGTCTTAGCTRAGGCCAAGGACAGCGTCCYGGCCTGGAATCAGGACACC
TTGAACCCCATGGCCCAAGGCTCCTGCCTTCTCCCAGCCCCTGGCATCTCTCTTAAGGAGGCTGCAAAYG
TTGTGGTCAAATGCCTGACCCCTTTCTACAAGGAGGGCAAGTTTGCATCCAAGGAATTGTTTAAAGCCTT
CGCCCGCCACCTCTCACACTCGCTGACTCAGAAGGCCTCTCCTGGAAGGAGTGTGAAGGAAGAGGCCCAG
ACTTTCATCAAGCAGTTTTTTCACGGTCGGGCCCGGTGCGAGAGTGAAGCTGACTGGCATGGCCTGTGTG
ACCCACAGAGATGA
>g.012496t.1 CDS=2-7674	.
ATGAGCTTGGGCCTGTGCTGCCCTCCCCCACAGCTGGAATGGGGCTCCACACTCAGCACCATGCGGCGGT
TCCTGAGGCCAGGGCACGACCCTGCGCGGGAGAGGCTCAAGCGGGACCTCTTCCAGTTTAACAAGACGGT
GGAGCATGGCTTCCCACACCAGCCCAGCGCCCTTGGCTACAGCCTATCTCTGCGCATCCTGGCCATTGGC
ACCCGCTCTGGAGCCGTCAAGCTCTATGGTGCGCCAGGGGTGGAGTTCATGGGGCTCCACCGAGAGAACA
ATGCTGTGGTACAGATCCATTTCCTACCTGGCCAGTGCCAGCTGGTCACCCTGTTAGATGACAACAGCCT
GCACCTGTGGAGACTGACAGTCAAAGGCGGTGTGTCGGAGCTGCAGGAAGATGAGAGTTTCACACTGCGT
GGCCCCCCAGGGGCTGCCCCCAGCGCCACACAGATCACCGTGGTCCTGCCACATTCCTCCCACGAGCTCC
TCTACCTGGGCACTGAGAGCGGCAACGTTTTCGTGGTGCAGCTGCCGGGCTTCCACATGCTGGAGGAGCA
GACCATCACCTCGGACGCCGTGCTGCAGTGGTTGCCCGAGGAGGCCCGCCACCGGCGGGTGTTTGAGATG
GTGGAAGCTCTGCAGGAGCACCCCCGTGACCCCAACCAGATCCTCATCGGCTACAGCCGGGGCCTCATCG
TCATCTGGGACCTGCGGGGCAGCCGCGCACTCTGCCATTTCCTCAGCAACCAGCAACTGGAGAATGTCTG
CTGGCAGCGGGACGGCCGCCTGATTGTCAGCTGCCATTCCGACGGCAGTTACTGCCAGTGGCCTGTGTCC
AGCGACGCCCAGCAACCGGAGCCCCTGCGCAACTGTGTGCCTTACGGTCCTTTTCCTTGCAAAGCTATTA
CCAAAATCTTCTGGCTGACCACCAGGCAGGGGTTGCCCTTCACCATCTTCCAGGGGGGCATGCCACGGGC
CAGCTATGGGGACCGCCACTGCATCTCGGTGGTCCACGACGGCCAGCAAACGGCCTTTGACTTCACCTCC
CGCATCATCGACTTCACGGTCCTCACTGAGGCGGACCCTGCGGCAGCCTTTGACAACCCCTATGCCCTGG
TGGTGCTGGCCGAGGAGGAGCTGGTGGTGATCGACCTGCAGACGACTGGTTGGCCGCCAGTCCAGCCTCC
CTACCTGGCCTCCCTGCACTGCTCCGCCATCACCTGCTCCCACCACGTCTCCAACATCCCCCTGAAGCTG
TGGGAGCGGATCGTTGCTGCGGGCAACCAGCAGCAGACACACTTCTCCACCATGGAGTGGCCCATTGATG
GTGGCACCAGTCTGGCCCCAGACCCTCCCCAGAGGGACCTGCTGCTCACAGGGCACGAGGATGGCACAGT
GCGGTTCTGGGACGCCTCCGGTGTCTGCTTACGACTGCTGTACAAACTGAGCACGGTCCGGGTGTTCCTC
ACCGACACAGACCCCAATGATAACCTCAATGCCCAGGGTGAGGATGAGTGGCCCCCACTCCGCAAGGTGG
GCTCCTTCGACCCCTACAGTGATGATCCCAGGCTGGGCATCCAGAAGATTTTCCTCTGCAAATACAGTGG
CTACCTGGCTGTGGCAGGCACGGCGGGGCAGTGCCAGCCCCCGGCTGTGGTCACCTCCTTGGCCTTGCAC
TCTGAGTGGCGGCTTGTGGCCTTCGGCACAAGCCATGGTTTTGGCCTCTTTGACCACCAGCAGCGGCGGC
AAGTCTTTGTCAAATGCACGCTGCACCCTAGTGACCAGCTAGCTTTGGAGGGCCCGCTGTCCCGAGTGAA
GTCCCTAAAGAAATCCCTGCGCCAGTCCTTCCGCCGGATTCGTCGGAGCCGAGTGTCCAGCCGGAAGCGG
CGACCAGCTGGTCCCCCTGGAGAGGTGCAGGAGGGGAGCGCCAGGGCCGAGCGGGTGGGTGTGCAGAATA
TGGAGCTGGCGCCCGTGCAGCGGAAAATTGAAGCTCGCTCAGCAGAGGACTCCTTCACGGGCTTTGTCCG
GACCCTCTACTTCGCCGACACTTATCTGAGGGACAGTAGTGAGTGGCGAGGCCAGGATGCAAGCTCAGGT
CACCTGGCTCCACCTGACCCCCAGAGCCTTGGTTTAGATATAAACTTTTGCATCCTGGCAGGCTCCCGCC
ACTGCCCCTCTCTGTGGGCTGGCACCAATGGAGGTGCTGTCTACGCCTTTGCCCTGCGCGTGCCCCCCGC
CGAGCGGAGAATGGATGAGCCCGTGCGGGCAGAGCAGGCCAAGGAGATCCAGCTGATGCACCGAGCACCC
GTGGTGGGCATCCTGGTGCTGGACGGACATAGCGTGCCCCTTCCTGAGCCCCTGGAGGTGGCGCATGACC
TGTCAAAGAGCCCCGACATGCAGGGAAGCCACCAGCTGCTTGTGGTGTCAGAGGAGCAATTCAAGGTGTT
CACGCTGCCCAAGGTGAGTGCCAAGCTGAAGCTGAAGCTGACCGCTCTGGAGGGCTCGCGGGTGCGGCGG
GTCAGCGTGGCCCACTTCAGCAGCTGTCGAGCCGAGGACTACGGGGAGCACCACCTGGCCGTCCTCACCA
ACCTGGGCGACGTGCAGGTGGTCTCGCTGCCCCTGCTCAAGCCCCAGGTGCGGTACAGCTGCATCCGCCG
GGAAGACGTCAGTGGCATCGCCTCCTGCGTCTTCACCAAATACGGCCAAGAGAAAAGGCCTGGTCCAGTG
ATGGAGCACGCCCTGCTCAATGACGAGAGGGTCCTGAAGGAAATCCAGAGCACGCTGGAGGGAGACCGAG
GGGCTCCCCCTAGCGGCGGCTCGAGCTCCCCGCAGCTTGCGAAGAGCCCGGCTCCCGGGGACGCCTCGGA
GGACGAGGACCGGACTCCGGATCCCAAGTTCGCCGTCGTGTTCCCCAGGATCCACAGGACTGGGAGGGCG
TCGAGCAGCCGGAGCTCAGAGGACGCGTCCGCGGACGCCCCACCCGCGGAGGGGCACGTCCGGCCTTGTG
CAGGAGCCTCGGGAGACAGTGAGGGGCGCGGGGCGAGTGGACAAAGTGGGGCCGGGTCCCCCCGAGGGTC
TCTCCTCGGCCCTCCTGCCCACGACGAGCCCCCACTCGACGAGAGCGGCTCCAGCAGCGGGGCGGAGCCC
GAGACCTTGGGGGCCGAGGCCCGGGTCCACTGGGCCCAGAGCTCAGAACCCCGCCAGGACCCTGGGCTTG
GCGCCGACGCGCTGCTGCCCAGACTCACCTTGGAGACCCGCGTGCGGTGGGAGAGGAGCCCCGGGCCCTG
CGGGTCCCCGAGGGAGCGGTGGGAGCCCGAGGACGAGACCGAGGAAGCGCTGGAGAGGGACCTGGAGCTG
AGCCTGGGGCCCGGCCTGGAGCTGCCGCCCGCCCTGGACGCTGAGGGCAGGAGCCCTGGGGAAGGTCTGG
AAGACACGGAGGACCTGGCTCTGCTGCGACACATTTTGGCCATCGTGGTATCAGCCTATAGCCTGTCGCA
GAGCACCGGGCAGGGCACATGCATTCTCCTCAGTGGGCACAGTGGCTCCGGGAAGACAGAGGCTGCCAGC
AAGATCGTGCAGTTCCTCAGCAGCCTGGCACAGGAGCAGACAAGGGACAGAAGATGTCAGCTGGATGGCG
TGCTGCTCCTGCTCAGCAGCTTTGGCCACGCCAAGACAGTCCTCAATGCCAACGCCAGCCGCTTTGGCCA
GGTCTTCTGCTTCTGCCTGCAGCGGCCCAGGACCGGACCACTACTCCCCCTAAGCCAGTCCTTCTCCCCA
AAGGCCCAGGCTGAGCGGAGCTTCCATGTGTTCTATGAGATGCTGGCAGGGCTAGACCCTGTGGAACGGG
AGCAGCTCTCCCTCCAGGGGCCAGAGACCTACTACTACCTCAACCAGGGCCAGGCCTGCAGTCTCCAGGG
TAAGGACGACGCCCAGGACTTTGAAGGACTGCACAAAGCCCTGCAGGTCATATGCCCCGAGGAGGTGACT
GCCACCTGGGCCGTGCTGGCCGCCATCCTGCACCTGGGCAACATTTGCTTCTCTTCCTCAGAGCGGGGGT
CCCAGGAGGTGGCTGCTGTGTCCAGCTGGGCCGAGATCCACACAGCAGCCCGGCTACTGCTGGTGCCACC
TGAGCGCCTGGAGGGGGCTGTCACCAGGAGGGTCGTGGCCCTGAGGGTGAATGGCCTGGAGCAGCTGTGT
AATAACCTTGCCAGCGAGCGCCTGCAGCTCTTCTCCAGCCAGATGCTTCTGGCCCAGGAGGAGGAGGTGT
GTCGGCGAGAGCTGCTGTCCTGGGTGCCCATTCCCCAGCCCGTGCGGGAGACCTGCCTGGACCTCCTCAT
AGACCAGCCTCACAGCCTCCTGAGTATCCTGGATGCCCAGACATGGCTGTCACAGGCCACAGACCACACC
TTCCTCCAGAAGTGCCACTATCACCATGGCAATCACACCTGCTATGCCAAACCCCAGCTGCCCCTTCCTA
TCTTCACCGTGAGGCATTACGCGGGGACCGTCACCTACCAGAAGCCCCCGGCCTCCCCCGCAGCTCTAAG
CCCCTTGACTCCAGCTCTCGTTGGCTCTGTTCCATGGCCACAGCTTCCAGGCCTTTTTGACGTGGGACAC
GTGGCAGAGCAGCTGCACCAGGCGGGTGTCCTGGAGGCCGTGTACGCCCGAAGTGCCAACTTTCCTGTCC
GTGTGGCCTTTCAGGCCTTCCTGGCCAGGATCAAATCCATGGTCTTTGGAGAAGTTTATGGTCCTGGGGG
CCGGCAGCAAGCCTTGGCTGAGAGCATCACCGAGTCCATGCCCCCCGAAGTTCCTGCCCGGCCCCACCTG
ACCCTCCCGCCTGACATCAACCAGTTCCTGTTCTCCAGCTTCATCTCCACGAACTTTCTGATGCTGCGGC
TCCTGGGGGATGGGTCCCTGGCCCCATGGCAGGAGCAGACCATGGGTGAATACCTGGTGCGACAGGGGCA
GCGCTGGCCAGGGCTGCGGGACGAGATCTTCAGCCAGCTTGTGGCCCAGATCTGGCACAACCCGGACGAG
CAGCAGAGCCAGCGCAGCTGGGCCCTCATGGCCATCCTGCTGAGCGCCTTTCCCCCCATGCCCACCCTAC
AGAAGCCACTACTGAAATTTGTGTCTGACCAGGCCCCCAGAGGCATGGCAGCACTGTGCCAGCACAAGCT
GCTGGGGGCCATGGAACAGACGCATCTGGCCCCCAGGATGGCACGAGCCTACCCACCCACCCAACTCGAG
TGGACGGCTGGCTGGCGGCGGGGCCGCATGGCGCTGGACATCTTTACCTTCAATGGTGAATCTCGGGGCT
CAGGGAACCTGGATGGCTTCCTGGACCACCTCTTCCAGCCAGTTCTCTCCCCAAGCCACAGCGATCTGGA
GCAAGGCTGGGCTCTGAGCAGCCGCATGAAGGGAGGGGGGGCCATTGGGCCCATGCAGCAAGGCAGCTAC
CCCATGGGGATGGTGCAGATGCCTGGATACCAGCCAGCCATGATGCCTGCACCCATGCCTATGATGCCAG
CGATGGGCGCGGTCCCTGCCATGCCAGCTATGGTGGTGCCACCACAGCCACAGCCGCAGCCGCAGCCGCA
GCCGCAGCCGCAGCCCCTGCTTCCCAGTGTGGACCAGAGGCAGCTCGCCATCCAGCAGCAGAACTTCATC
AACCAGCAGGCGCTCATCCTGGCCCAGCAGATGACCACCCAGGCCATGACCCTGTCGCTGGAGCAGCAGA
CACAGCAGCGCCGGCACCAGGCTCAGACCCGGGCCCAGGCCAAGGCCCAGGCCCCTGGAACTGCTTCCCC
GAACTCACCCCCAGCCGTCGCCCCCAAGCCCAAGAAGCCCATGGCCCCGCAGGAGGAGCCAGAGCATGAA
CCAGAATCGGAGATCTCACAGGAGGCCCAAGAGAAGCCCTGGCAGTCCAAGAGCTTCCGGCAGAAACAGG
ACTTTTTCCAGAAGATGGAGCCATCCCCGCCGCCTCCCCCCATAGTAAAGAAGCCAGTGACGCAAAGTAA
GGCCAAAGCTGCACAAGAGGCTGAGGCTAAGCCGGCGGCCTGGGAGGCGGAGCCTGCTGTCGCTCCTAAG
CCAGAGTCCCGACAGCGGGCAGAGCCGAGCAGGGAGATCCGGAACATCATCCGCATGTACCAGAGCCGCC
CAGGCCCTGTCCCTGTGCCAGTGCAGCCATCCAGGAAGCCCTCAAAAATGTTCCTGAAGAAAAACAACCC
TAAAGATGAGGCTCTGGCTAAGCTGGGGATCAGCAACACCCATGTCCCCACGTCGATCCTGAAGGACACC
TTTGCCAAGTCCTGCATCCGGATCACCGAGGATGAGCGGAGCAAAATGAAAGACCTGCTGGAAGACCTGG
AGGTGGGCCTGGACTCGCTGGATACCACCGAGGACAATGTCAAGAAGCGCATCGTGGTGGCTGCTAGGGA
CAACTGGGCCAATTACTTCTCCCGAATTTTCCCTGTCTCGGGTGAGAGCAGCAGTGATGTGCAGCTGCTG
GGCGTGTCCCACCGGGGGCTGAGACTGCTCAAGGTGACCAAAGTCCCCAGCTTCCACCTCAACCAGCTGA
AGACCCTCTGCTCATACAGCTATGCTGAGCTGCTGGGCATCGAGTGCCGGGGCAGCTCCACCCTGGAGCT
GTCGCTGAAGAGCGAGCAGCTGGTGCTGCACTCGGCGCGGGCGAGCGCCATCAAGGCCATGGACTCCGGC
TATGTCGTCGCCCTACGCAGCTACATCACCGACAACCACAGCCTCCTGAGCTTCCACCGTGGGGACCTCA
TCAAGCTGCTGCCGGTGGCCACCCTGGAGCCCGGCTGGCAGTTTGGCTCCACTGGCAGCCGCTCTGGACT
CTTCCCTGCCGACCTAGTTCAGCCAGCGGCGGCTCCAGACTTTTCCTTCTCGCCTGAGAGGAGCGGCCGG
CACCAGAGTCAGCTGCAGCCCAGGGAGCCGGGGCTGGCTCCCTGGGACGGGGCCGTGGAGGCTCCCATTC
AAGAATCACTCATCAGCCTCAGTGATGAGGACACAAACAAGCAGGCTGTGGAAAGCTTCCGGGTTCTGAT
GCAATTTATGGGGGACCAGCCTAAGCCCCGGGGCAAGAATGACTTGGAGCTCCTTTATGAGCTGCTGAAG
CTATGCCGGGAGGAGAATCTCAGGGATGAGATTTACTGCCAAGTCATCAAGCAAGTCACCTGTCACCCTC
AGCCCCCCCACCTATATGCCCAGGTGGCGGCAGAAGTGCTGGAGGAGCTGTGTCGGCAAATGGGCATCAC
GGACCCCCAGGAAATGCAAGAATTTGCCCTCTTCCTCATCAAAAAGGAAGGCGAGCTGGTGCGGCCCCTG
CTGCCCCACGAGTACCTCAACAGCGTGGTGGAGCAGGACACAAGCCTGCACAGCCGGCGGCTCATCTGGG
AGACCCCACTGCATTTCGACAATCCCATCTACATCACCACGCACTACAAGCAGAAACAGTGCTGCTCCAT
CACCCTGAAGGACCTGCACCGGCTCCACCTGCTGAGCCCCCTGGAGAGTGAGGGACCCCCTGGCCTGGAA
CTCAACTATGGCTCTGCCGACAACCCCCAGACCATCTGGTTTGAGCTGCTGAAGGCCCACGAACTGATGC
ACACCATCGTCTTCCTGACGGACAGAGGCCTTCCTTCCAAGTAG
>g.012503t.1 CDS=2-837	tRNA-splicing endonuclease subunit Sen54(TSEN54)[SwissProt]
ATGGAGCCCNNNNNNNNNNNNNNNNNNCAGAAGCTGCCTCAGCGCTCGCATGGGCCCAAGGACTTCCTCC
CCGACGGTTCGGCCTCCCAGGCCGAGCGGCTGCGCGTGTGCCGCGAGGAGCTCTGGCAGCTGCTGGCGGA
GGAGCGCGTGGAGCGCCTGGGCAGTTTGGTGGCTGCCGAGTGGAGGCCGGAAGASGGCTTCGTGGAATTG
AAGTCTCCAGCGGGTAAATTCTGGCAGACCATGGGCTTCTCGGAACAGGGCCGCCAGCGGCTTCACCCCG
AAGAGGCCTTGTACCTGCTGGAGTGTGAGGCCTACCAGCTACTGCTGACTGAGGACGCTGTGACTTTTCT
GCAGTACCAGGTATCTGCCACCCTCTCCCAGGAGAGGAGCCACCCATCCATTGAATCAGGTGCTAGACAC
CACCACCTGAAGAGACTGGGCTATGTGGTTCGACGATTCCAACCAAGCTCCATCCTGTCCCCTTATGAGA
GACAGCTGAACTTGGATGGCAGTGCCCAGTGCCTAGAGGATCAGAATGGCAAAAGGAAGAGAAGGAGCTC
CAGCTTTCGGCTGCTGGAGAAGTCTGGGGGCTTGGAGATCAGCTTTGACATTTATCAGGCCGATGCCGTG
GCCACATTCCGAAAGAATAACCCCGGCAAACCCTACGCCCGGATGTGCATTAGTGGATTTGATGAGCCAG
TTCCAGACCTCTGTACCCTCAAGCGGCTGTCCTACCAGAGTGGGGATGTTCCTCTGATCTTTGCCCTGGT
GGATCATGGAGACATCTCCTTCTACAGCTTCAGGGACTTCAAGCTGCCCAKWGATCTGGAACACTAA
>g.012523t.1 CDS=2-3549	Transmembrane protein 94(TMEM94)[SwissProt]
ATGGATGTGAAGGAGAAGCGCACGGGCGAGCCACCCTTGGCCCTGGGCCTGTCTACCCGGAAGGCCCTCA
GCATCCTGAAGGAGCAGCTGGAGGCGGTGCTGGAGGGACACCTGAAGGAGCGGAAGAAATGTCTCACATG
GAAGGATGATGAACACATTGTCTTAGAGCCGGGAGACCTGTTTCCTCCTTTTTCTCCACCCCCTTCCCCC
CGGGGAGAAGTAAAGAAAGGGCCACAGAATCCCCAGCAGCACCGGTTGTTCCGCGTCCTCGAGACCCCAG
TGATTGACAATATCAGATGGTGCCTGGACATGGCCCTGTCCCGCCCAGTCACTGCCCTGGACAACGAGAG
GTTCACGGTGCAGTCGGTGATGTTGCACTACGCCGTGCCTGTGGTCCTGGCTGGCTTCCTTATCACCAAT
GCCCTGCGCTTCATGCTGAACGCTCCTGGCGTCACATCCTGGCAGTACACCCTCCTCCAGCTACAGGAAA
TGCTACGATGCATTTGGGGCCACTTCCTGCGGGTGATCCAAGGGACATCACCGACTCTGAGCCATAGCTC
CAGCCTGCTGCACAGCTTGGGCTCCGTCACGGTCCTGTGCTGTGTGGACAAACAGGGGATCCTGTCATGG
CCCAACCCCAGCCCAGAGACTGTGCTGTTCTTTAGTGGGAAAGTGGAGCCCCCACACAGCAGCCATGAGG
ACCTAACAGATGACCTGTCCACCCGCTCCTTCTGCCATCCCGAGGTAGAGGAGGAGCCCCACGAGCGAGA
TGCCCTCCTGGCCGGTTCCCTGAACACTACCCTGCACCTTTCCAATGAGCAGGAACGTGGCGACTGGCCT
GGTGACGGTCCCAAGCCCCCTGAATTCTACTCTCACCACAAAGCACACGGCCGCAACAAACACCCATCTG
GCTCCAACGTGAGCTTCAGCAGGGACACGGAGGGCGGTGAAGAAGAGCCTGGCAAGCCCGGGCTGGAGGG
CGAGCCCTATGAAGCAGAAGACTTTGTGTGTGACTACCACTTGGAGATGCTGAGCCTGTCACAGGACCAG
CAGAACCCCTCCTGCATCCAGTTCGATGACTCCAACTGGCAGCTCCACCTCACCTCCCTGAAGCCCCTGG
GTCTCAACGTGCTGCTGAACCTGTGTAACGCCAGCGTCACTGAGCGTCTGTGCCGGTTCTCGGACCATCT
GTGCAACATCGCCCTACAGGAGAGCCACAGCGCCGTCCTGCCCGTGCATGTGCCCTGGGGCCTCTGCGAG
CTCGCCCGACTCATAGGCTTCACCCCCGGGGCCAAGGAGCTCTTCAAGCAGGAGAACCACCTTGCACTCT
ACCGCCTCCCCAGTGCTGAGATGGTGAAGGAGACCTCACTGGGGAGGCTCTCCTGTGTCACCAAGCGGCG
TCCCCCCCTCAGCCATATGATTAGTCTCTTCATYAAGGACACCACCACGAGCACAGAACAGATGCTGTCT
CATGGCACAGCCGACGTGGTCTTAGAGGCCTGTACAGACTTCTGGGATGGGGCGGATATCTATCCGCTTT
CCGGTTCTGACAGAAAGAAAGTACTGGATTTTTACCAGCGAGCCTGCCTGTCTGGTTACTGCTCTGCCTT
CGCCTATAAGCCCATGAGCTGTGCCCTGTCCTCTCAGCTCAATGGCAAGTGCATCGAGCTGGTGCAGGCG
CCTGGCCAGAGCAGCATCTTCACCATGTGTGARCTGCCCAGCACCATCCCCCTCAAGCTGAGCACGCGCC
GCAACAGCTGGAGCTCTGACGAAGGGATCGGGGAGGTGCTGGAGAAGGAAGACTGCATGCAGGCCCTGAG
TGGCCAGATCTTCATGGGCATGGTGTCCTCTCAGTACCAGGCCCGGCTGGACATTGTGCGCCTCATCGAC
GGGCTGGTCAATGCCTGCATCCGCTTTGTCTACTTCTCTTTGGAGGACGAGCTCAAAAGCAAGGTGTTTG
CAGAAAAGATGGGCCTGGAGACAGGCTGGAACTGTCACATCTCCCTCACGCCTAATGGTGACATGCCTGG
CTCTGAGATCCCGCCTTCCAGCCCTAGCCATGCCGGCTCCCTGCATGATGACCTGAATCAGGGTAATGGC
ACAGTGTCCCGAGATGATGCGGAAGGACTCCTCTTAATGGAGGAGGAGGGTCACTCAGACCTCATTAGCT
TCCAGCCTACGGACAGCGACCTCCCCAGCTTCCTGGAGGACTGCAACCGGGCCAAGCTGCCGCGCGGCAT
CCACCAGGTGCGCCCCCACCTGCAGAACATTGACAACGTGCCCCTGCTAGTACCCCTGTTCACCGACTGT
ACCCCTGAGACCATGTGTGAGATGATCAAGATCATGCAGGAATATGGGGAGGTGACCTGCTGCCTGGGCA
GCTCTGCCAACCTGAGGAACAGTTGCCTTTTCCTCCAGAGTGATATCAGCATTGCCCTGGATCCTCTGTA
CCCATCCCGCTGCTCCTGGGAGACCTTTGGCTACGCCACCAGCACCAGCATGGCCCAGGCCTCGGATGGC
CTTTCTCCCCTCCAGCTCTCAGGGCAGCTCAACAGCCTGCCCTGCTCCCTGACCTTTCGCCAAGAGGAGA
CCATAAGCATCATCCGGCTCATTGAGCAGGCTCGGCACGCCACCTACGGCATTCGCAAGTGCTTCCTCTT
CCTGCTGCAGTGCCAGCTGACTCTCGTGGTCATCCAGTTCCTCTCTTGCCTGGTTCAGCTGCCACCGCTG
CTGAGCACCACCGACATCCTGTGGCTGTCCTGCTTTTGCTACCCTCTGCTCAGACCTGTCCTCATTCCTA
AAATTCCCCAAAGGCTTCTTCCCAAGTGGGAATCGGGGGACAGAGGGTCACAGCCACCACCCTTCACCAA
GTCCCTCCTTTTCAGCATCTCTCTGTTGGGGAAGCCGCCCCACAGTTCCATCATGTCTATGGCCACAGGA
AAGAACCTTCAGTCCATTCCTAAGAAGACCCAGCACTACTTCCTCCTCTGCTTCTTGCTCAAATTCAGCC
TCACCATCAGCTCGTGCCTCATCTGCTTTGGCTTCACGCTGCAGAGCTTCTGTGACAGCTCCCGAGCCCG
CAACCTCACCAACTGCTCTTCCATCATGCTGCCCAGCCATGCTGACACAGCTCCGGCCTGGTTTGATGAT
TTTGCCAATGGGCTGCTGACGGCTCAGAAGCTCACGGCCGCCCTGATCGTCCTGCACACAGTCTTCATTT
CTATCACCCATGTGCATCGCACCAAGCCCCTGTGGAGAAAGAGCCCCTTGACAAACCTCTGGTGGGCCGT
GACGGTGCCTGTGGTCCTCCTGGGGCAGGTGGTCCAGACAGCAGTGGACTTGCAGCTGTGGACGCACAGG
GACAGCCAAGTCCACTTTGGCCTGGAGGACGTGCCTCTGCTGACGTGGCTCCTGGGCTGCCTCTCCTTGG
TCCTTGTGGTGGTCACCAATGAGATCGTGAAGCTGCATGAGATTCGGGTCCGGGTTCGCTACCAGAAGCG
GCAGAAACTGCAGTTTGAAACTAAGCTGGGCATGAACTCCCCCTTCTGA
>g.012592t.1 CDS=2-654	Protein E(sev)2B(drk)[SwissProt]
ATGGAAGCCATCGCCAAATATGACTTCAAAGCCACTGCTGACGATGAGCTGAGCTTCAAGAGGGGGGACA
TCCTCAAGGTTTTGAATGAAGAATGTGATCAGAACTGGTACAAGGCAGAGCTCAACGGGAAAGATGGCTT
CATTCCCAAGAATTACATAGAAATGAAACCACATCCGTGGTTTTTTGGCAAAATCCCCAGAGCCAAGGCA
GAAGAAATGCTTAGCAAACAGCGGCATGACGGGGCCTTTCTCATCCGAGAGAGTGAGAGTGCCCCYGGGG
ACTTCTCCCTCTCTGTCAAGTTTGGAAATGATGTGCAGCACTTCAAGGTGCTCCGAGATGGAGCTGGGAA
GTATTTCCTCTGGGTGGTGAAATTCAATTCTCTGAACGAGCTGGTCGATTATCACAGATCTACATCCGTC
TCCAGAAACCAGCAGATATTCCTCCGGGACATAGAACAGGTGCCACAGCAACCGACGTACGTCCAGGCCC
TCTTTGACTTTGATCCCCAGGAGGATGGAGAGCTGGGATTCCGTCGGGGAGACTTTATCCACGTCATGGA
TAACTCAGACCCCAACTGGTGGAAAGGGGCCTGCCATGGGCAAACCGGCATGTTTCCCCGCAATTACGTC
ACCCCTGTGAACCGGAACGTCTAA
>g.012628t.1 CDS=2-1677	Mitochondrial thiamine pyrophosphate carrier 1(TPC1)[SwissProt]
ATGGTCGGCTATGACCCCAAAGCTGATGGCAGGAATATTTCCAGTTTTGAGGTGGCTGTTGCTGGCTCTG
TGTCTGGACTTGTCACTCGGGTGATGATCAGCCCCTTGGATGTCATCAAGATCCGTTTCCAGCTTCAGAT
TGAACGCCTGTCTCGCAGTGACCCTGGTGCAAAATACCATGGGATCCTACAGGCCGGGAGACAGATCTTG
CAGGAGGAAGGCCCCACAGCATTCTGGAAAGGACATGTCCCAGCCCAGCTTCTCTCTATAGGCTATGGAG
CTGTCCAGTTTCTGTCATTTGAACTCCTGACCGAGCTGGTGCACAGAGCCACCAAGTACGATGCCCGTGA
CTTCTCAGTGCACTTCGTGTGTGGCGGCCTGTCTGCCAGCGCAGCCACCCTCGCTGTGCATCCTGTGGAT
GTGCTGCGTACTCGCTTTGCAGCTCAGGGTGAGCCCAAGGTGTATAAAACCCTTCGAGAAGCCGTGGTGA
CCATGTATAGGACCGAAGGCCCCTTGGTTTTCTACAAAGGCTTGAACCCCACCTTGATTGCCATCTTCCC
TTACGCCGGATTCCAGTTCTCCTTCTACAGCGCCTTGAAGCACGTGCATGAATGGGTCATTCCCACCGAG
GGAGCAAACAGTGAGAACCTCAAAAACCTGCTCTGTGGCAGTGGAGCTGGAGTCATCAGCAAGACCCTCA
CGTACCCCCTGGACCTCTTCAAGAAACGGCTGCAGGTTGGAGGGTTTGAGCGGGCCCGAGCCACCTTCGG
GCAGGTCCGCAGCTATAAGGGCCTCCTGGACTGCGCCCGGCAGGTGCTGAGGGAGGAAGGCCCCAGGGGC
TTCTTCAAGGGCCTGTCTCCCAGCCTGCTGAAGGCCGCTCTCTCTACCGGCTTCGTGTTCTTCTGGTCTG
AGACCCTGAATCCTGAAGCTTCCCTGCTCCTGGCTGCTGATTATGAAGGTGCTGTCATTAGTCCCACCTC
TGTAAAGAGCTGTGGGGGCTGGATGGTCATGGGGGAGCCTGGTAGAGAGGAGTATAAAATCCAGTCTTTT
GATGCAGAGACTCAGCAGCTGCTGAAGACAGCACTCAAAGAGCCAGGTGCTGTGGACTTGGAAAAGGTGG
CCAACGTGATCGTGGACCATTCTCTGCAGGACTGTGTGTTCAGCAAAGAAGCAGGACGCATGTGCTATGC
CATTATTCAGGCTGAGAGCAAGCAAGCAGGCCAGAGCGTCTTCCGACGGGGACTCCTCAACCGGCTGCAG
CAGGAGTACCAGGCTCGGGAGCAGCTGCGAGCCCGGTCCCTGCAGGGCTGGGTCTGCTATGTCACCTTTA
TCTGCAACATCTTTGACTACCTGAGGGTGAACAACATGCCCATGATGGCCCTGGTGAACCCTGTGTATGA
CTGCCTCTTCCGGCTGGCCCAGCCCGACAGTCTGAGCAAGGAGGAGGAGGTGGACTGCCTGGTGCTGCAG
CTGCACCGGGTAGGGGAGCAGCTGGAGAAGATGAACCGACAGCGCATGGATGAGCTCTTTGTCCTGATCC
GGGACGGCTTCCTGCTCCCCAGCGGCCTCAGCTCCCTGGCCCAGCTGCTGCTGCTTGAAATCATCGAATT
TCGGGCAGCTGGCTGGAAGACGACCCCGGCTGCCCACAAGTATTACTACAGTGAGGTCTCCGACTAG
>g.012630t.1 CDS=2-687	28S ribosomal protein S7, mitochondrial(MRPS7)[SwissProt]
ATGGCGGCCCCCGCGGTGACGGCTGCGGGAGGGTGGCCGGTCCTGGCGCTGAGCCTGCGGAGTGCTGTCC
GGCGGCTTCCAGGGCTAACCCAGGTGAGGTGGAGCCGCTATGGTCCCGAATACAAGGATCCACGGATTGA
CAAGGAGTATTACCGTAAGCCGTTGGCAGAGTTGACGGAGGAAGAGAAGTATGAACAGGAACTCAGGAAG
ACCCAGCTTATCAAAGCTGCTCCAGCAGCGAAAACAAGCTCTGTGTTTGAAGACCCCGTGATCAGCCCAG
GTTTTGATCTCAGAGTCACTCTTGAAGCTGTGAAAAGGAAGCAGTTTGAGAAGTACCATGCTGCTTCTGC
AGAGGAACAGGCCACCATCGAACGCAACCCCTATGTCATCTTCCACCAAGCACTGCAAAACTGTGAGCCC
GTGATAGGGCTGGTACCCATCCTCAGAGGGGGCCATTTTTATCAGGTCCCTGTGCCACTTGCTGATCGGC
GTCGTCGCTTCTTGGCCATGAAGTGGATGATTAAGGAGTGCAGGGAGAAGAAGCACCGGCGGATGCTGAT
GCCGGAGAAGTTGTCACATGAGCTGCTGGAGGCTTTTCACAACCAGGGCCCTGTGATTAAGAAGAAGCAT
GACATGCACAAGATGGCTGAGGCCAACCGTGCCCTGGCTCACTACCGCTGGTGGTAG
>g.012640t.1 CDS=2-1227	ADP-ribosylation factor-binding protein GGA2(GGA2)[SwissProt]
ATGGTCTTCCACTTTGCTCTGTCCCAAGATAAGGCCACCAATCCTTCCAACCGCCAGGAGGACTGGGAAT
ACATAATTGGCTTCTGTGATCAGATCAACAAAGAGCTTGAAGGGCCACAGATCGCTGTCCGACTGCTAGC
CCATAAGATCCAGTCTCCGCAGGAATGGGAGGCGGTCCAGGCCCTGACGTACCTGGGAGACAGGGTGTCT
GAGAAAGTGAAGACCAAGGTTATCGAGCTGCTTTATAGCTGGACGTTGGCCCTGCCAGAAGAAACCAAGA
TCAAGGATGCTTACCACATGTTGAAGAGGCAGGGCATAGTGCAGTCTGACCCGCTGATCCCTATGGACAG
GACACTGATTCCCTCTCCACCACCTCGTCCCAAAAATCCTGTTTTTGACGATGAGGAGAAATCCAAGCTT
TTAGCCAAGTTGCTGAAAAGCAAAAACCCGGATGACCTACAAGAGGCCAACAAGCTCATCAAGTCCATGG
TGAAGGAAGATGAGGCGCGGATCCAGAAGGTGACCAAGCGTCTGCACACTTTAGAGGAGGTTAACAACAA
CGTAAAGCTGCTGAATGAGATGCTGCTTCATTACAGTAAAGAGGATTCTTCAGAGGCAGATAAAGAGCTC
ATGAAGGAGCTGTTTGATCGGTGTGAGAATAAGAGGCGAACATTATTCAAACTAGCCAGTGAGACAGAAG
ACAATGACAATAGTTTGGGGGACATCCTTCAGGCCAGTGACAACCTCTCCCGGGTCATCAACTCTTACAA
AACAGTCGTTGAAGGGCAGGTTATCAATGGTGAGGTAGCCACCTCAGCCATGCCAGATTCGGAAGGCAGC
GCTCTTCCTGTGACAGCCTATGATAAAAATGGCTTCCGCATCCTCTTCCACTTTGCCAAGGAGTGTCCGC
CTGGACGGCCGGACGTGCTGGTCGTGGTGGTGTCCATGCTGAATACAGCTCCCCTGCCTATCAAAAGCAT
TGTGTTGCAGGCCGCAGTGCCAAAGTCAATGAAGGTGAAGTTACAGCCACCCTCTGGGACAGAGTTATCT
CCATTTAGCCCCATCCAGCCACCTGCAGCCATCACCCAGGTCATGCTGTTGGCCAACCCACTGAAGGAGA
AGGCGAGGCTTCGGTATAGGCTGACCTTTGCCCTGGGAGAGCAACTGAGCACAGAGGTGGGCGAGGTGGA
TGAGTTCCCTCCTGTGGAACAGTGGGGTAACCTATGA
>g.012641t.1 CDS=2-1542	Nuclear pore complex protein Nup75(Nup75)[SwissProt]
ATGGAGGAGCTCGACGGCGAGCCTACCGTCACGTTGATTCCAGGAGTGAATTCCAAGAAGAAGCAAATGT
GTTTTGACTGGGGTCCAGGGGAGATGCTGGTGTGTGAAACCTCCTTCAACAAAAACGAAAAATCAGAGAC
CGAACCAGGCTGCCCCTTTATCTATATCATTCGAAAGGATATAGATGTTTACTCTCAGATCTTGAGAAAA
CTTTTCAATGAATCCCATGGAATCTTTGTGGGCCTCCAGAGAATTGAAGAAGAATTGACTGGAAAATCCA
GAAAAGCACAATTGGTTCGAGTGAGTAAGAACTACCGCTCAGTCATAAGAGCATGTATGGAGGAAATGCA
CCAGGTTGCAATTGCTGCTAAAGATCCAGCCAGTGGTCGCCAGTTCAGCAGCCAGGTGACCATCTTGGTG
CTACAGGGCCGGCTGGATGAGGCTCGGCAGATGCTCTCCAAGGAAGCTGATGCCAACCCCTCCTCTGCAG
GCATGTGCCGAATCCTGGGGGACCTGATGAGGACAATGCCCGTTCTCAGTCCTGGTAACACCCAGACACT
GACAGAGCTGGAGCTGAAGTGGCAGCATTGGCATGAGGAATGTGAGCGTCACCTCCAGGACAGCACATTT
GCTGCCAGCCCTCACCTGGAGTCTCTCTGCAAGTCCAGCCTTGACCTGTTTCTGGGAGGTGAGAGCAGCC
CAGAACCCCTGGACAACATCTTGTTGGCCGCCTTTGAGTTTGACATCCACCAAGTGATCAAGGAGTGCAG
CATTGCTCTGAGCAACTGGTGGTTTGTGGCCCATCTGACAGACCTGCTGGATCACTGCAAGCTCCTCCAG
TCGCACAACCTGTACTTTGGATCTAACATGAGAGAGTTCCTCCTGCTGGAATACGCCTCAGGACTGTTTG
CTCATCATAGCCTGTGGCAGCTGGGAGTGGACTACTTTGACTACTGCCCTGAGTTTGGCCGAGTTTCCTT
GGAGCTGCACATTGAGCGGATCCCCCTGAGCACTGAGCAGAAAGCTCTCAAAGTGCTGCGGATTTGTGAG
CAGCGGCAGATGACTGAGCAAGTCCGCAGCATTTGTAAGATCTTAGCCATGAAAGCTGTCCGCAACAATC
GCCTGGGCTCTGCCCTATCTTGGAGCATCCGAGCCAAAGATGCTGCCTTTGCCACGCTGGTGTCAGACAG
GTTCCTCAAGGATTACTGTGAGCGAGGCTGCTTTTCTGATCTGGATCTCATTGACAACCTGGGGCCAGCC
ATGATGCTCAGTGACCGACTGACCTTCTTGGGAAAGTACCGCGAGTTCCACCGATTTTATGGGGAGAAGC
GTCTTGCTGATGCAGCTTCTCTTCTCCTGTCATTGATGACTTCCCAGATAGCCCCACGGTCTTTCTGGGT
AATACTATTAATAGATGCCTTGCCCCTTTTGGAAGAGAAAGAGGAGGACGTGGAGAACACGAAGTTGGAA
ATGCTGAGACTTGCTCTTGCACGAAATCTTGGCCGGGCCATTATAAAAGAAGGCTCACTGGAAGGATCCT
GA
>g.012655t.1 CDS=2-285	.
ATGGCCGACGAAAAGCCCAAGTTCTTTCTGTCTGTCGTGTTCTTCAAGGAAGTATGTTTTAATTCAGGTG
CCAAGTCTAGTGGTGGCATAGAGGATTCTGAGTCATCTGGACCCCAGAGAAGGAACTCTTCTGAAGGGAA
CTCTGGGGACTTCTTAGATCTGAAGTACCGCTGGGTGGAGAATCACCTGGGCCCCCAGTTTGTGGAGCGC
ATTATCCTGACAAGGGACAAGACGATGGTCTTGGGGGACCTGCTCATTGATGACAAGGACACCATTCGAG
GTTAG
>g.012680t.1 CDS=2-1053	Monocarboxylate transporter 4(SLC16A3)[SwissProt]
ATGTGCTTCAGCTTCCAGTCGAGCATCACCGTGCTAGGCTTCTACTTCTCCCGCCATCGGGCACTGGCCA
ATGCACTGGCTTCGGTGGGCGTCTCCCTGGGCATCACGCTCTGGCCACTGCTCTCCCGCTACCTCCTGGA
GGACCTGGGCTGGAGGGGCACCTTCCTTGTCTTCGGTGGAGTTTTTCTCCACTGCTGCGTCTGTGGGGCC
ATCCTGAGACCTGTGGCCACCAGTATGGCCCCTGAGACCATAGAAGGCCCCCCTCCTCCTTCCAAGACAC
CTGCACCAGGCTGCCTGGCAGCGTGTGGTCRGGCCATCCRGCGCCATCTGGCCTTTGACATCTTGCGGCA
CAACGCAGGCTACCGAGTGTTCACGCTGGGTGTTATGTGGATGATCCTCGGCTTCCCRCTGCCACATGTC
TTCCTGGTGCCATACGCCATGCGGAATGGGGTGGATGAACACAAGGCAGCCCTGCTCATCTCCATCATAG
GCTTCAGCAATATCTTCCTGCGGCCGATGGCTGGGCTGGTGGCAGGCCGGCGGGACTTTGCTGGCCACCG
GAAGTACCTGTTCAGCCTGGCAGCCCTGCTCAATGGCCTCACCAACCTGGTGTGCGCAGKGTCGGCCGAC
TTCAGGGTGTTGGTGGGCTACTGCCTGGTGTACAGCGTGTCTATGAGTGGCATCGGTGCCCTCCTCTTCC
AGGTYCTCATGGACATTGTTCCCATGGATCGGTTCTCTAGCGCCCTGGGCCTCTTCACCATCCTGGAGAG
CATCTCCATCCTCATCTCCCCGCCACTGGCTGGGCTCCTGCTGGACACCACCAACAACAACTTTAGCTAT
GTTTTCTACATGTCAAGCTTCTTCCTCATATCAGCTGCCCTCTTCATGGGTGGCAGCTTCTGTGCCCTGC
AGAAGAAAGAGAGGCAAAGCAAGCAGGCTGAGGCGGAAGGAGCCATCACGGAGGCTGCCTCAGAGCAGGG
CCTCACAGTAGAGGACTCACGTGGGTCCAGGAAGCAGCTGTATACCGAGATCATGTATGTGACCAGTGTC
TGA
>g.012712t.1 CDS=2-2010	.
ATGYCGATGTCGGCCGCGCTGGGGACGGACCGAACGACACAAGCTGTGCGGCACGAGACCCGGGTTGGAG
GAGGTGTGCTGGAAGAAGCGGAGTTTTACAACATTGCATCTCTTGTGCGGCTGGTTAAGGAACGGATACG
GGACAATGAGAATAGAACTTCTCAGGGCCCTGTGAAGCATGTGTACAGAGTCCTGCAGTGCCAAGAGGAG
GAGCTGACACAGATGGTCTCCACTATGTCTGATGGTTGGAAATTCGAACAGCTAATCAGCATTGGCTCTT
CCTATAACTATGGAAATGAGGATCAGGCCGAATTCCTTTGTGTCGTCTCTAGAGAACTAAATAACTCTAC
CAATGGCATCGTCATAGAGCCCAGTGAGAAGGCAAAGCCCCCTCCCCAAGCCCAGCTCCTGATGAGTAAC
AGCAGTGTCCGCACATTCGAGGACCAGGTCCTCTGTCCCATTTGCCTGGAGGTGTTCCGTAACCCAGTCA
CCACCGCCTGCGGGCACAACTTCTGCATGACCTGCCTCCAAGGTTTCTGGGACTACCAGGCTACTGCGGG
CGAGACCCTCTACTGCCCCCAGTGCCGAGAGAGCTTCCCATCCAGACCGCGCCTCTGCAAGAATGTCATC
CTGGAGGAGATGGTGACCTGCTTCACCCAGGCCAAGGACCAGACCTTGGGGTCCTCACAGATCCTGGCCG
GGCCTCGGGACGTGCCCTGCGACTTCTGTTCACCCCAGAAGCTCAAGTCAGTAAAGTCGTGTCTGCAGTG
CATGGCCTCTCTGTGCGAGAAGCACCTGCGCAGCCACTTCGAGGACCAGGTGTTCCAGGACCACCAGCTG
CTGGAGCCCGTGTGGGACCTCAAGAGCCGCCTGTGCCGGAAGCACCGCAAGCTGCGGCGGCTGTACTGTC
GCACGGAAGGCTGCTGCGTGTGCGGGGCCTGTCTGCTGGAGGAGCACAAGAACCACGACACCATCCCCCT
GGAGGAGGAGCGTGCCCGCAAGGAGGTGGAGGTTCGGAAGGTCCAGGCCAATGTGGAAAACCAGATGCTG
ATCATCAACTCTGACAGCCAGAAGCACCGAGGGCAGGTGGCCTTTCTCTCGGTGGCACTGCTGGCCACTC
CCCGAATTCAGGAGTTCCCCAGGCTGAAGCACTTCCCTGCCTGCATGGAACCCCTGATGGGAACCAACTG
TGAGGAGAAACAGACCTTCCTCCAGTTGCCAGAGACTCTGGCGGAGCTCCGGACCCGGCTGATGGACGTG
GGTMTCAGCTTCATCAATCAGCTTCTCCTGAAGGGTGTCGCAGCCTCCTGGAAGCCCACACCTCTCTCTG
CAAGGATGCTGGGCTRTAAGAGTATCCTCAGCAAAGCCCCTCCATCTTCCCCAGGCATTAAGATGAACTC
CTATGAGGTGCTGCCCCCAGCTGTGGACAGGAAAATRCTTCTCAAATGTTACTGCAACCTCAACTTTGAC
CCCACCACGGCCAGCGAGGAGCTGTTCCTGTTCAAGGAGACCCACTCGGTGCTGAACCTGGGCATCCTCC
TGGAGCCCCTGGGCGCGGGCGGCCCCGTCCCGGGCTTCAGGCAGTGGCCGCAGGTGCTGTGCTCGCGCGG
CCTGTCCGAGGGCTGCCACTACTGGGAGGCGGACGTGTCCAACTCGTGGGTGTGCCTGGGCCTCACCTAC
CGCCGCAGCCCCGCGCTCGGCGGCCGCCCGCGCCGCAGCACCGTCTACCTGCTGGGCCGCAACCCCTACT
CGTGGTGCCTGGAGTGGGACTCGCTCAGGTTCTCCGTGTGGCACGACAACGCGCAGACGGTGCTGCACGG
CGGCTACCACCGCACGCTCGGGGTGGCGCTCGACTGCGGCGCGGGCTGCCTGTCCTTCTACGGCGTGGCG
GGCGGCCTGAGCCTGCTCTACCGCTTCCTCGGCTCCTTCCTGGAGCCGCTCTACCCCGCGGTCATGGTCA
GCAGCGGCGCCTCGGTCACGCTCAAGCAGCGCCCCGAGGCGGAGGCCTAG
>trna_012732	tRNA-Arg
GCCCCAGTGGCCTAATGGATAAGGCACTGGCCTCCTAAGCCAGGGATTGTGGGTTCGAGTCCCACCTGGG
GTG
>trna_012733	tRNA-Arg
GCCCCAGTGGCCTAATGGATAAGGCACTGGCCTCCTAAGCCAGGGATTGTGGGTTCGAGTCCCACCTGGG
GTA
>g.012737t.1 CDS=2-621	Peptidyl-tRNA hydrolase ICT1, mitochondrial(MRPL58)[SwissProt]
ATGGCGGCCGCCGCGTCCCTGCGCTGGGGCCTGAGACGAGCCGGGGCCTGGCTGCTCCCGTGGCCCGTGC
GCTGCCCCCGGCGGGCTCTGCACAAGCAGACGGACGGCCCCGAGTTCCAGAGCATCTACAGCCTGGACAA
GCTCTACCCGGAATCCCGGGGCTCGGACACCGCCTGGAGGCTCCCGGATGATGCAAAGCAAGCCAATAAT
GACATTCCACTAGATCGTTTGACGATATCTTATTGTCGGAGTAGCGGTCCTGGGGGCCAGAATGTTAACA
AAGTGAATTCCAAGGCTGAAGTCAGGTTCCATTTGGCAACCGCCGAGTGGATCGCAGAGCCCGTGCGGCA
GAAGATAGCCATCACGCATAGAAATAAGATCAACAAGTCAGGAGAATTGATACTCACCTCTGAATGCAGC
CGCTACCAGTTCCGAAATCTGGCAGATTGTCTTCAGAAAATTCGAGACATGATTGCTAAGGCCAGCCAGA
CAGCTAAGGAGCCATCCAAAGAAGATGCTTTATTACATAGGCTCAGGATAGAAAACATGAATCGGGAGAG
GCTGAGAAAAAAGCGAATAAATTCTGCCATAAAAACAGGCAGGAGGGTGGACATGGACTGA
>g.012742t.1 CDS=2-1362	Cerebellar degeneration-related protein 2(Cdr2)[SwissProt]
ATGCGCAGCGTGCGGGGCGACTTGCACTTGGCCGCGGAGCTGGGAAAGACACTGCTGGAGAGAAACAAGG
AGCTGGAGGAGTCTCTGCAGCAGATGTACTCCACCAATGAGGAGCAAGTGCAGGAGATTGAGGGTACTCA
ATCKTCWCCCCTCCAGTACCTAACCAAGCAGCTGGACACRCTACGGCACATGAATGAGCAGCATGCCAAA
GTGTACGAGCAGCTGGACCTGACAGCCCGAGACCTGGAGCTGACCAACCAGAAGCTGGTGCTGGAGAGTA
AGGCTGCCCAGCAGAAGATCCATGGGCTGACAGAGACCATCGAGCGCCTGCAAGCCCAAGTGGAGGAGCT
ACAGGCCCAGGTGGAACAGCTGCGGGGTTTGGAGCAGCTGCGAGTGCGACGGGAGAAGCGGGAACGCAGA
CGCACCATCCATACATTCCCCTGCCTCAAGGAGCTGTGTACCAGCCCGCGGTGTGAGGATGCCTTCCGCC
TGCACAGTTCCTCCTTGGAGCTGGGTCCACGACCCCTGGAGCAGGAGAACGAGCGGCTGCAGACCTTGGT
GGGTGTGCTGCGTTCCCAGGTGAGCCAGGAGCGGCAGCGCAAGGAGCGGGCGGAGCGCGAGTACGCGGCG
GTGCTGCAGGAGTAYTCGGAGCTGGAGCGGCAGCTGTGCGAGATGGAGGGCTGCCGCCTCCGCGTGCAGG
AGCTGGAGGCCGAGCTGCTGGAGCTGCAGCAGATGAAGCAGGCCAAGACCTACCTGCTGGGCCGGGAGGA
CCACCTGGCCGAGGCCCTGCTCGCGCCCCTCACCCAGGCCCCCGAGGCTGATGACCCCCAGCCCGGCAGC
GGGGACGACTCTGCTGCCCAGGACGGCGTCTCCTCTCCGGCCGCCTCCCCGGGCCACTCGGTTCGCAAGA
GCTGCAGCGACACCGCGCTCAATGCCATCGTGGCCAAAGACCCAGCCAGCCGGCACGCGGGCAACCTCAC
GCTGCATGCCAACAGCGTGCGCAAGCGGGGCATGTCCATCCTGCGGGAGGTGGACGAGCAGTACCACGCC
CTGCTCGAGAAGTATGAGGAGCTGCTGAGCAAGTGCCGGCAGCACGGCGCTGGGGTGCGGCATGCTGGCG
TGCAGACCTCACGGCCCATCTCCCGAGACAGCTCGTGGAGAGACCTTCGTGGGGGTGAGGAGGGCCAGGG
GGAGGCCAGGGCAGGTGAGAAGAGCCTGAGCCAGCACGTGGAGGCCGTGGACAAGCGGCTGGAGCAGAGC
CAGCCAGAGTACAAGGCGCTTTTCAAAGAGATCTTTTCCAGGATCCAGAAGACCAAGGCCGACATCAATG
CCACCAAAGTCAAGACGCACAGCAGCAAGTGA
>g.012759t.1 CDS=2-1614	Protein HID1(Hid1)[SwissProt]
ATGGCCCCCACATGGGAGGGCTTCTGGCCTGTGGAAGCCACCGATGATGCCTTTTGGGACCAGTTCTGGG
CAGACACGGCCACCTCAGTACAGGATGTCTTTGCACTGGTGCCAGCGGCAGAGATCCGGGCTGTGCGGGA
GGAGTCACCCTCCAATCTGGCCACTCTGTGCTACAAGGACTCAGCGGAGGATGTCCACTCCCTGGACAGC
TGTGAATACATCTGGGAGGCTGGTGTGGGCTTTGCTCACTCCCCTCAGCCCAACTACATCCACGATGTGA
ACCGGATGGAGCTGTTGAAACTGCTGCTCACATGCTTCTCTGAGGCCATGTACCTGCCCCCAGCCCCGGA
CAGCGGCGGCACCAACCCGTGGGTGCAGTTCTTTTGTTCCACGGAGAACAGACACGCCCTGCCCCTTTTT
ACCTCCCTCCTCAACACTGTGTGTGCCTATGACCCTGTGGGCTACGGGATCCCCTACAACCACCTGCTCT
TCTCTGACTACCGGGAACCCCTGGTGGAGGAGGCTGCCCAGGTGCTCATTGTCACCTTGGACCATGACAG
TGCCACCAGCGCCAGCCCCACGGTGGACGGCACCACCACAGGCACTGCTATGGATGATACGGACCCTCCA
GGACCTGAGAACCTGTTTGTGAACTACCTGTCCCGCATCCATCGTGAAGAGAGCAGTGACGTGCTGGACA
TCCTGGTCCCCATCCTCTACTTCCTCAATGATGCCCGAGCGGATCAGTCTCGGGTGGGCCTGATGCACAT
TGGAGTCTTCATCCTGTTGCTTCTGAGCGGGGAGCGGAACTTTGGGGTGCGGCTGAACAAGCCCTACTCA
GTGCGTGTGCCCATGGACATCCCGGTCTTCACGGGCACCCACGCAGACCTGCTCATTGTGGTATTCCACA
AGATCATCACCAGCGGTCACCAGCGCCTGCAGCCCCTCTTYGATTGCCTGCTCACCATCGTGGTCAACGG
CAACTCCAACCTGGTCTACGCCATCATCCGAAAGCGCAGCGTCTTCCACCAGCTGGCCAACCTGCCCACC
GACCCGCCTGCCATCCACAAGGCCTTGCAACGGCGCCGACGGGCACCTGAGCCCTTGTCCCGAACCGGCT
CTCAGGAGGGTGCCTCCATGGAGGGCTCCCGCCCCGCTGCCCCTGCCGAGCCTGGCACTCTCAAGACCAG
CCTGGTGGCCACCCCAGGCATTGACAAGCTGACGGAGAAGTCCCAGGTGTCAGAGGATGGCACCCTGCGA
TCCCTGGAGTCCACGTCCCAGCAGAGCTCGGCAGATGGCAGTCCGGTCATGGAGGTGGGTGATGGGGACT
CCTGCGGTCAGGGTGGGTTTTCCCATGTGAGCACCTTGAAACCACCCCCTCTTCCTGGCAGGGGCCTGAC
AGATGAGTCAGAGATCCTGAGGTTCCTGCAGCATGGCACTCTGGTGGGGCTCCTGCCTGTGCCCCATCCC
ATCCTCATCCGCAAGTACCAGGCCAACTCGGGCACGGCCATGTGGTTCCGCACCTACATGTGGGGGGTCA
TCTATCTGAGGAACGTGGACCCACCTGTCTGGTATGACACAGATGTGAAGCTGTTTGAGATCCAGCGGGT
GTGA
>g.012764t.1 CDS=2-1467	Proton channel OTOP1(OTOP1)[SwissProt]
ATGATCTTCAACAACGTGGCCATCACCCTGGGCGATGTGTGGATCCTGCTGGCTGCACTCAAGGTCCTGT
CCCTCCTCTGGCTCCTCTACTATGCCGCCTGCACCACCCGCCACCCACATGCTGTGCTCTACCATGACCC
TCATGCGGGACCCATTTGGGTGCGGGGCTCCCTGGTGCTCTTCGGCAGCTGCACCATCTGCCTCAATATC
TTCCGAGTGGGCTACGACGTGAGCCACATCCATTGCAAGTCGCAGCTGGAACTCATCTTCCCTGTCATCG
AGATGATCTTCGTCGGTGTCCAGACCTGGGTGCTCTGGAAACATTGTAAGGACTGTGTTCAGGTCCAGAC
CAATTTCACTAGGTGTGGCCTAATGCTGACCCTGGCCACAGACCTGCTGCTGTGGGTTCTGGATGTCACC
AACGACTCCATGCACCACAAGATCAAGGCTGAGCTCAACGCCCTCATGGAAAACTTCTCAGGCAATGACA
CCAACACCTGCCTGTGTCTCAATGCCACGGTGTGCGAGGTCTTCCAGAAGGGCTACCTGATGCTCTACCC
CTTCAGCACCGAGTACTACCTCATCTGCTGTGCTGTGCTCTTTGTCATGTGGAAGAACGTGGGCCGCCGC
CTGGCACCCCACCCAGGTGCCCACCACGGCACCCCTCCCTTCCACCTGCACGGGGTCATCTTTGGGCCAC
TGCTGGGCCTGATGGCACTGGTGGCAGGCGTGTGCGTCTTCGTGCTCTTCCAGATCCAAGCAAGTGGCCC
TGCCATTGCACGCCAATACTTCACCCTCTACTATGCCTTCTACATAGTTGTGCTGCCCACCATGAGCCTG
GCATGCCTGGCGGGCACAGTCATCCACGGGCTGGAGGAGCGAGAGCTGGACACGCTCAAGAACCCCACCC
GCAGCCTGGACGTGGTGCTGCTCATGGGCGCAGCGCTGGGCCAGATGGGCATCGCCTACTTCTCCATCGT
GGCCATCGTGGCCACCCATCCCCATGAGCTGCTCAACCGCCTCATCCTGGCCTACTCGCTGCTGCTTATC
CTGCAGCACATCGTCCAGAACCTCTTCATCATCGAGGGCCTGCACCGGCGCCCGCTCTGGGAGTCAGCTC
CCGAGGCCCTGGCCGAGAAGCGGGAGGCTGAGCCACCCCGCCGGGACTCCCTGCTGGAGCTGGGCCAGGA
CCTGCGCCGGGCCTCGCTGGCCTACATCCACTCCTACAGCCACCTCAACTGGAAGCGGCGGGCACTCAAG
GAGATCTCGCTCTTCCTCATCCTCTGCAACATCACACTGTGGATGATGCCTGCATTTGGCATACACCCGG
AGTTTGAGAACGGGCTGGAAAAGGACTTCTATGGCTACCGGACGTGGTTCACCATTGTCAACTTTGGCCT
GCCTCTGGGGGTCTTCTACCGCATGCATTCCGTGGGGGGGCTGGTGGAGCTCTATTTGGAGGCCTGA
>g.012771t.1 CDS=2-1524	Proton channel OTOP3(OTOP3)[SwissProt]
ATGTCGGAGGACTCGGCCCCGGGCCCCGAGGAGAGCCCGCCAGCGCCCCGGGCAGGCTCCCGCGAGGTGT
GGAAGAAGGGCGGCCGCCTGCTGTCCGTGCTGCTGGCCGTGAACGTGCTGCTGCTCGCCTGCACGCTCAT
CAGTGGCGGCGCCTTCAACAAGGTAGCGGTGTACGACACCGACGTGTTCGCGCTGCTCACCACCATGATG
CTGCTCGCCTCCCTCTGGATCCTCTTCTACCTCTTCCGGACCGTGCGCTGCCCCGACGCCGTCCCCTACC
GGGACGCGCACGCCGGCCCCATCTGGCTCCGAGGTGGGCTGGTGCTGTTTGGGATCTGCACTCTTGTCAT
GGATGTCTTCAAGACTGGCTACTACTCCAGTTTCTTTGAGTGCCAATCGGCCATCAAGATTCTGCATCCT
CTCACCCAGGCTGTGTTTGTCATCGTCCAGACTTACTTTCTCTGGGTCTCCGCTAAAGACTGTATTCACG
TCCATCTGGATCTGACCCGGTGYGGTCTCATGTTCACCCTYACCACCAACCTGGCCATCTGGATGGCAGC
CGTGGTGGACGAGTCCGTGCACCAGACCCACTCCTATGATAGTTCCCACAGCAACACCAGCCACCTTCGC
CTCGCTCCTGACCCGGAGCGAGCGGGCAGCTCGGTTGGAGGAGACTGTTCCTGCAACACGGCCATCTGCC
AGATTTTCCAGCAGGGCTACTTCTACCTGTATCCCTTCAACATCGAGTACAGCCTTTTTGCCTCCACCAT
GCTCTATGTCATGTGGAAGAATGTGGGCAGACTGCTGGCCTCCTCCACCCACGGCCACGGCCACACCCCA
TCCCAGATCAGCCTCTTCCGGGAGACCTTTTTTGCTGGCCCGATCCTGGGCCTGATGCTCTTCGTGGTGG
GGCTGGCTGTCTTCATCATCTACGAGGTCCAAGTGAGTGGGGAGGGGGGCCGCCCCGAGCAGGCCCTGGT
CCTCTACTACAGCTTCAACATCATCTGTCTGGGGCTCATGACCTTGGTCAGCCTGAGCGGCTCAGTCATC
TACCGTTTTGATCGCCGGGCCATGGATCACCATAAGAACCCCACTCGAACCCTGGATGTGGCGCTGCTGA
TGGGTGCCGCCCTGGGCCAGTACGCTATCTCCTACTACTCTATTGTAGCTGTGGTGGTGGGCACACCCAG
GGACCTCCTGGGGGGGCTCAACCTAGCCCATGCTCTGCTCATGATTGCCCAGCACACCTTCCAGAATGTG
TTCATCATCGAGAGCCTCCATCGGGGACCACCTGGGGCTGAATCTCATGATACCACCCCCAAGGATTCCT
GCCATGGCCTTACCTTTGCCAACCTGTGGATCATGCCTGCCTTCGGAGCCCGCCCTCACTTCAGCAACAC
TGTGGAGGTGGACTTCTATGGCTACTCACTCTGGGCAGCCATCGTCAACATCTGCCTGCCCTTCGGCATC
TTCTACCGTATGCACGCTGTCTCCAGCCTGCTGGAGGTCTATGTCTTGTCCTGA
>g.012773t.1 CDS=2-1365	Ankyrin repeat and SAM domain-containing protein 4B(ANKS4B)[SwissProt]
ATGAACGACCAGTACCACCGGGCGGCCCGGGACGGCTACCTGGAGCTCCTCAAAGAGGCCACCAGGAAGG
AGCTGAACGCCCCCGACGAGGACGGCATGACTCCCACCCTCTGGGCTGCCTACCACGGCAACCTGGAGTC
GCTGCGGCTCATCGTGAGCCGGGGGGGTGACCCAGACAAGTGTGACATCTGGGGCAACACGCCCCTGCAC
CTGGCAGCTTCCAACGGCCACCTGCACTGCCTGTCCTTCCTGGTGTCCTTCGGGGCCAACATCTGGTGCC
TGGACAACGACTACCACACGCCGCTGGACATGGCCGCGATGAAGGGCCACATGGAGTGCGTGCGCTACCT
GGACTCCATCGCCGCCAAGCAGAGCAGCCTCAACCCCAAGCTGGTGGGCAAGCTGAAGGACAAGGCCTTC
CGCGAGGCCGAGCGGCGCATCCGCGAGTGCGCCAAGATGCAGCGCAAGCACCACGAGCGCATGGAGCGGC
GCTACCGCCGCGAGCGCTCCGACGCGCTCAGCTTCTCCAGCCTCACGTCCAGCACCCTGAGCCGCCGGCT
GCAGCACCTGGCGCTGGGCAGCCAGCTGCCCTACTCGCAGGCCACGCTGCACGGCACGGCCAGGGGCAAG
GGCAAGATCCAGCGGAAGCTGGAGCGGCGCAAGCAGGGCGGCGAGGGCACCTTCAAGATCTCCGAGGACG
GCCGCAAGAGCGTGCGCTCGCTCTCGGGCCTGCAGCTGGGCAGCGACGTGATGTTCGTGCGCCAGGGCAC
CTACGCCAACCCCAAGGAGTGGGGCCGCTCCCCGCTCCGGGACATGTTCCTCTCGGATGAGGACAGCGTC
TCCCGTGCCACGCTGGCGGCCGAGCCTGCCCACTCGGAGGTCAGCACCGACTCAGGCCACGACTCCCTGT
TTACCCGCCCCGGCCTGGGCACCATGGTGTTCCGCAGGAACTACCTGAGCAGCGGGCTGCACGGGCTGGG
CCGCGAGGACGCCGAGGGCGCCCCGCGAGGCCGGCTGCAGAGCTCCCCCAGCCTGGACGACGACAGCCTG
GGCAGTGCCAACAGCCTGCAGGACCGCAGCTGCGGGGAGGAGCTGCCCTGGGACGAGCTGGACTTGGGCC
TGGATGAGGACCTGGAGCCCGAGACCAGCCCCCTGGAGACCTTCCTGGCCTCCCTGCACATGGAGGACTT
CACCTCCCTCCTGCGGCAGGAGAAGATCGACCTGGAGGCCCTGATGCTGTGCTCCGACCTTGACCTCCGC
AGCATCAGCGTCCCCCTGGGGCCCCGYAAGAAGATTCTGGGGGCCGTGAGGAGGAGGAGGCAGGCGCTGG
AGCGCCCGCCAGCCCTGGAGGACACGGAGTTGTGA
>g.012797t.1 CDS=2-1962	NADPH:adrenodoxin oxidoreductase, mitochondrial(dare)[SwissProt]
ATGCTCTGGAGACCCGAAGGCCTGGAAGAGATGTCAAAACAGGTATGCTCTGCCTTCAGTGCAGAGTACG
CCAAGTATGGACACGTCAAGATGCACCACGGTTACACCAACGTGTTGGGCCTGGGGGACTCAAGCACGTG
GAGGTTGCCTTGCCTCAACCGCTATGTGTACATGTTCCTGGCTCCTCTCTTGATCCCCATCATAACCCCA
CTGGTGGCTGTGGAGCGGCTGAGGAAGGTGGAGCTCAGGTCGGCTGCGCGGTCGCTGGGCCTGATTTCCC
TGGGCCTCTATGCTCACTACTGGGTGCTCCTGAACGTGTCTGGCTTCAGGAGCCCTGGCTCGGCCCTGCT
CTGCATGCTCACCACCAGATCCCTGCTGGCCCACCCTTACCTGCACGTGAACATCTTCCAGCACATTGGG
CTGCCCATGTTCTCCCGGGACAAGAAACCCCCCCGGATTCACATGATGAGCCTGGGTGTGCTGAACTTGC
CGCGGCTGCCTGTGCTGGACTGGGCCTTTGGCCACTCCATCATCAGCTGCCACGTGGAACATCACTTCTT
CCCCCGGCTCTCTGACAATATGTGCCTGAAGGTGAAGCCCGTGGTGTCCCAGTACCTCCATAAGAAACAG
CTGCCGTACAACGAGGACTCTTACCTGGCTCGCTTCAGGCTGTTTCTCAGTCGTTATGAGGAGTTCATGG
TACAGACCCCTCCCATCACCGAGCTGGGCAGCTTCAGGGATGATGGGGGTATTGAGAGTAAATTCATGGG
TGAGATGCGGGGCTCTGGACTGAGACACAGCCTTTGGGGGTTCAGACGAAGTAAAGGACCCTGCAAACGA
CAAAGCTTTGAGGAAAAAGAGGAGGAGGGTGCAATTGGAGGCTTCCGGCAGCAGTTCTCCACGCAGGAGC
AGCCCCCCCAGATCTGTGTAGTGGGCAGTGGACCCGCTGGCTTCTATACCGCCCAACACCTGCTAAAGAA
TGTTATCAACACCTTCACCCAGACGGCTCGCTCGGGCCGATGTGCCTTCCGTGGCAACGTGGTGGTAGGC
AGGGACGTGGCCGTGCCGGAGCTGCAGGCAGCCTACCATGCTGTGGTGCTGAGCTATGGGGCAGAGGACC
ATCGGGCCCTGGAAATTCCCGGTGAGGAGCTGCCCGGTGTGTTCTCGGCCCGGGCCTTTGTGGGCTGGTA
CAACGGGCTTCCTGAGAACCGTGAGCTGGCACCAGACCTGAGCTGCGACACTGCCGTGATCCTGGGGCAA
GGGAATGTGGCTCTGGATGTGGCCCGGATCCTGCTCACCCCACCTGAGTACCTGGAGGAGCTCCGGGAGA
TGATTCAGTTACCAGGAACCCAGCCCATTTTGGATCCGACGGATTTCTTGGGCCTTCAGGACAGAATCAA
GGAGGTCCCCCGGCCGAGGAAGCGGCTAACAGAGCTGCTGCTTCGAACGGCCACGGAGAGGCCAGGGGCC
GAGGAGGCTGCACGCCAGGCATCGGCCTCCCGCACCTGGGGCCTCCGCTTTTTCCGAAGCCCCCAGCAGG
TGCTGCCCTCACCAGATGGGCGACGGGCGGCTGGCATTCGCCTGGCAGTCACCAGACTGGAGGGTGTTGG
TGAGGCCGCCCGCGCAGTACCCACCGGAGACTCGGAAGACCTCCCTTGTGGGCTGGTACTGAGCAGCGTT
GGGTATAAGAGCCGTCCCATTGACCCCAGCGTGCCCTTTGACTCCAAACATGGGGTCATCCCCAATATGG
AAGGCCGGGTTATAGATGTGCCAGGCCTCTACTGTAGCGGCTGGGTGAAGCGGGGACCCACAGGGGTCAT
TGCCACTACCATGACCGACAGCTTCCTCACCGGCCAGATGCTACTGCAGGACCTGAAGGCCGGGCTGCTG
CCACTGGGTCCCAGGCCTGGCTATGCGGCCATCGAGGCCCTGCTCAGCAGCCGAGGTCTGGGCCCCATAT
GA
>g.012805t.1 CDS=2-2499	Glutamate receptor ionotropic, NMDA 2C(Grin2c)[SwissProt]
ATGGACCTGCCTCTGGAGATCCAGCCGCTCACCGTGGGAGTCAACAACACCAACCCCAGCAGCCTCCTCA
CCCAGATCTGCGGACTCCTGGGTGCGGCCCGTGTCCACGGCATTGTCTTTGAGGACAACGTGGGTACCGA
GGCGGTGGCCCAGATCCTGGACTTCATTTCCTCCCAGACCCACGTGCCCATCCTCAGCATCAGTGGGGGC
TCTGCTGTGGTCCTCACCCCCAAGGAGCCGGGCTCCGCCTTCCTGCAGCTGGGCGTGTCCCTGGAGCAGC
AGCTGCAGGTGCTGTTCAAGGTGCTGGAGGAGTACGACTGGAGCGCGTTCGCCGTCATCACCAGCCTGCA
CCCCGGGCACGCGCTCTTCCTGGAGGGGGTGCGCGCCGCGGCCGACGCCAGCTACCTGAGCTGGCGGCTG
CTGGACGTGCTCACCCTGGAGCTGGGCCCCGGCGGGCAGCGGGCACACACGCAGCGCCTGCTGCGCCAGC
TGGACGCCCCGGTGCTGGTGGCCTACTGCTCGCGCGAGGAGGCCGAGGTGCTCTTCGCMGAGGCGGCGCA
GGCCGGGCTGGTGGGGCCCGGACACGTGTGGCTGGTGCCCAGCCTGGCGCTGGGCAGCACCGACGCGCCC
CCCGCCGCCTTCCCCGTGGGCCTCATCAGCGTCGTCACCGAGAGCTGGCGCCTCAGCCTCCGCCAGAAGG
TCCGCGACGGCGTGGCCATCCTGGCCCTGGGCGCCCACGGCTACCAGCGGCAGCACGGCGCCCTGCCCTC
CCCGGCCGGGGACTGCCGTGGCCACCCCGGGCCCGTCAGCCCTGCCCGGGAGGCCTTCTACAGGCACCTA
CTGAATGTCACCTGGGAGGGCCGAGACTTCTCCTTYAGCCCTGGTGGGTACCTGGTCCAGCCCACCATGG
TTGTGATCGCCCTCAACCGCCACCGCCTCTGGGAGATGGTGGGGCGCTGGGATCACGGCGTCCTGCACAT
GAAGTACCCGGTGTGGCCTCGCTATAGTGCATCTCTGCAGCCTGTGGTGGACAGCCGGCACCTGACGGTG
GCCACGCTGGAAGAGCGGCCCTTTGTCATTGTGGAGAGCCCGGACCCTGGCACGGGCGGCTGTGTGCCCA
ACACTGTGCCGTGCCGCAGGCAGAGCAACCACACCTTCAGCAGTGGTGACACGGCCCCCTACACCAAGCT
GTGCTGTAAGGGCTTCTGCATTGACATTCTCAAGAAGTTGGCCAAGGTGGTCAAGTTCTCCTATGACCTG
TACCTGGTGACCAATGGCAAGCATGGCAAGAGGGTTCGAGGCGTGTGGAATGGCATGATTGGGGAGGTGT
ACTACCAGCGGGCAGACATGGCCATCGGCTCCCTCACCATCAACGAGGAGCGCTCCGAGATCGTGGACTT
CTCTGTGCCCTTCGTGGAGACRGGCATCAGCGTGATGGTGGCGCGCAGCAATGGCACCGTGTCTCCATCG
GCCTTCCTGGAGCCCTATAGCCCTTCCGTGTGGGTGATGATGTTTGTCATGTGTCTCACTGTGGTGGCCA
TCACGGTCTTCATGTTTGAGTACTTCAGCCCTGTCAGCTACAACCAGAACCTCACCAGTGGCAAGAAGTC
TGGGGGCCCATCCTTCACCATCGGCAAGTCTGTGTGGCTGCTGTGGGCGCTGGTCTTCAACAACTCGGTG
CCCATTGAGAACCCCCGAGGCACCACCAGCAAGATCATGGTCCTGGTGTGGGCCTTCTTTGCCGTCATCT
TCCTCGCCAGCTACACCGCCAACCTGGCCGCCTTCATGATCCAGGAGCAGTACATCGACACCGTGTCTGG
CCTTAGTGATAAGAAGTTTCAGCGGCCTCAGGATCAGTACCCACCCTTCCGCTTTGGCACGGTGCCCAAC
GGCAGCACGGAGCGCAACATCCGCAGCAACTACCGAGACATGCACACCCACATGGTCAAGTTCAACCAGC
GTTCGGTGGAAGACGCGCTCACCAGCCTCAAGATGGGGAAGCTGGACGCCTTCATCTATGATGCTGCCGT
CCTCAACTACATGGCGGGCAAGGACGAGGGCTGCAAGCTGGTCACCATTGGCTCTGGCAAGGTCTTTGCC
ACCACTGGCTACGGCATCGCCATGCAGAAGGACTCCCATTGGAAGCGGGCCATAGACCTGGCGCTCCTGC
AGTTCCTGGGGGATGGGGAGACTCAGAAGCTGGAGACTGTGTGGCTCTCGGGGATCTGCCAGAATGAGAA
GAACGAGGTGATGAGCAGCAAGCTGGACATCGACAACATGGCTGGTGTCTTCTACATGCTGCTCGTGGCC
ATGGGGCTGGCCCTGCTGGTCTTCGCCTGGGAGCACCTGGTCTACTGGAAACTGCGCCACTCGGTGCCCA
ACACGTCCCGGCTGGACTTCCTGCTGGCCTTCAGCAGGCAGGCAGTTGACCCAAGACAATGCATCGGGAG
GCTAGGAAGCCAGCAGGTGCCTGGGGACCCATCCCGGGGTCTTCGGTGA
>g.012808t.1 CDS=2-1389	Transmembrane protein 104 homolog(CG5262)[SwissProt]
ATGCCAGCGACCTCTATCAGAAAGGTGGGGCTGGTGTACATGTTTAACCTCATCGTGGGCACAGGTGCGC
TCACCATGCCCAAGGCTTTTGCCACCGCGGGGTGGCTCGTCAGCTTGGTCCTGCTGGTGTTCCTGGGCTT
CATGAGCTTTGTGACAACTACCTTCGTGGTAGAGGCCATGGCAGCAGCCAATGCTCAGCTCCACTGGAAG
AGGATGGAAAACCACCAGGAGGAAGAAGATGACGACTCCTCCACAGCCTCTGACAGTGATGTCCTTGTCC
AGGACAACTATGAGCGGGCAGAGAAACGGCCCATCCTGTCAGTGCTGGGGGTCAACTTGTTCTATTTCTG
CATCATCATTTACCTGTACGGGGATTTGGCCATCTACGCTGCCGCTGTCCCCTTCTCCCTCATGCAGGTG
ACCTGCAGCGCCACTGGCAACGAGTCCTGCGGTGTGGAGGCCGACACCAAGCACAACGACACCGACCCCT
GCTGGGGGCCCCTGCGCCGTGTGGACGCCTACCGCATCTACCTGGCTGTCTTCACTCTTCTCCTTGGACC
CTTCACCTTCTTTGACGTCCAGAAGACCAAGTACCTGCAGATCCTGACCTCCCTGATGAGATGGGTTGCT
TTCGCCATCATGATCGTGCTGGCCCTGGTCCGCATCGGGCACGGGCACAGGGAGGGCCACCCGCCCCTGG
CCGACCTCTCCGGGGTCCGGAACCTGTTCGGCGTGTGCGTCTACTCCTTCATGTGCCAGCACTCCCTGCC
GTCCCTCATCACCCCTGTCTCCTCCAAGCGCCACCTCACGCGCCTGGTCTTCCTGGACTACGTGCTGATC
CTCTCCTTCTACGGCCTCCTGTGCTTCACCGCCATCTTCTGCTTCCGCGGCGACAGCCTCATGGACATGT
ACACCCTCAACTTCGCGCGCTGTGACGTCGTGAGCGTGGCCGCCGTGCGCTTCTTCCTGGGCCTCTTCCC
CGTCTTCACCATCAGCACCAACTTCCCCATCATCGCCGTGACCCTGCGCAACAACTGGAAGACGCTCTTC
CACCGCGAGGGGGGCACGTACCCCTGGGTGGTGGACCGCGTGGTGTTCCCCACCATCACCCTGCTGCCCC
CCGTGCTGGTGGCCTTCTGCACCCATGACCTGGAGTCCCTGGTGGGCATCACGGGGGCCTACGCAGGCAC
GGGCATCCAGTACGTCATCCCCGCCTTCCTGGTGTACCACTGCCGCAAGGACACCCAGTTGACCTTGGGC
TACGGGACCGTCAACAAGCACAGGTCCCCTTTCCACCACACCTTCTGGGTGGGCTTCGTGCTGCTCTGGG
CTTTCTCCTGCTTCTTCTTCGTCACCGCCAACATTGTCCTCAGCGAGACCAAGGTCTGA
>g.012810t.1 CDS=2-453	N-acetyltransferase 9(NAT9)[SwissProt]
ATGAGGTTAAATGAGAACGTCTTGCTGCTGGGGAAGAAGGTGGTGCTGGTACCCTACACCTCAGAGCACG
TGCCTAGGTACCACGAGTGGATGAAATCAGAGGAGCTGCAGCGTCTGACAGCCTCTGAACCGCTGACCCT
GGAGCAAGAGTATTCGATGCAGCAGAGCTGGCGGGAAGATGCAGACAAGTGTACATTCATTGTGCTGGAT
GCAGAGAAGTGGCAGGCCCAGCCAAGCACCACGGAAGAGAGCTGCATGGCGGGAGATGTAAACCTCTTTC
GCACAAATGTAGGGGACCCCTCCTTGGGGGAGATTGAGGTCATGATTGCAGGCCTGTTTGCAGGTGAGCC
ACCAGAAGGCCCAGCCTACAGCGTCCAGTCCAGGGCAGGAGCTCAGTCTGCTTTTGGCCTGCAGAAGCAG
GCGGTGTGTGACCCCCAAGAAGTTTGGAAATGA
>g.012813t.1 CDS=2-1005	Na(+)/H(+) exchange regulatory cofactor NHE-RF2(Slc9a3r2)[SwissProt]
ATGAGCGCGGACGCGGCGGCCGGGGCGCCCCTGCCCCGGCTCTGCTGTCTGGAGAAGGGCCCGAACGGCT
ACGGCTTCCACCTGCACGGGGAGAAGGGCAAGGTGGGCCAGTTCATCCGGCTGGTGGAGCCCGGTTCTCC
GGCCGAGAAGGCGGGGCTGCTGGCCGGAGACCGGCTGGTGGAGGTGAACGGCGAGAACGTAGAGAAGGAG
ACCCACCAGCAGGTGGTGAGCCGCATCCGCGCCGCGCTCAACGCCGTGCGCCTGCTGGTGGTGGACCCCG
ACGCCGACGAGCGGCTGCAGAAGCTGGGCGTCCCGCGTGAGCTCCGGCCTCGGCTCTGCGCCATGAAGAA
AGGCGCCAACGGCTACGGTTTCAACTTGCACAGCGACAAGTCCAAGCCAGGCCAGTTCATCCGGGCGGTG
GACCCAGACTCACCTGCTGAGGCCTCGGGGCTCCGGGCTCAGGACCGCATTGTGGAGGTGAATGGGGTCT
GCGTGGAGGGCAAGCAGCATGGGGATGTGGTATCTGCCATCAAGGCTGGTGGGGACGAGACCAAGCTGCT
GGTGGTAGACAAGGAGACTGATGAGTTCTTCAAGAAATGCAAAGTGATCCCGTCTCAGGAGCATCTGACT
GGTCCCTTGCCTGAGCCCTTTACCAATGGGGAGATCCGGAAGGATTTCCCCACCCCATCCCTTGCCAACC
CACATCCCTCCTCTCTGTGCCAGGAGAACAGTCGTGAACCTCTGGCCGAGGTAGCCTCTGAGAGCCCCAG
ATCAGCCCTGGCAAGATCCACCTCCAGTGATACCAGTGAGGAGCTGAATTCCCAAGACAGCCCCAGGAAA
CAGGACTCCACGGCACCCTCGTCTACCTCCTCCTCCTCTGACCCCATCTTGGACTTCAACATCTCCCTGG
CCGTGGCCAAAGAGCGGGCCCACCAGAAGCGCAGCAGCAAGCGGGCCCCGCAGATGGACTGGAGCAAGAA
AAACGAACTCTTCAGCAACCTCTGA
>g.012814t.1 CDS=2-696	Ras-related protein Rab-37(Rab37)[SwissProt]
ATGGACCAGCAAAGACTGGACTCCTACCAGCGGGGAACTAGCCGTGACTTCAATGAGCACGTCCTGCATA
AGACCATCCTGGTGGGTGACAGTGGCGTGGGGAAGACATCTCTGCTGGTTCAGTTCGACCAGGGCAAGTT
CATCCCAGGCTCCTTCTCGGCCACCGTGGGCATTGGATTCACAGTGATGCTTCTGGGAGACTCAGGTGTT
GGCAAAACCTGTTTCCTGATCCAATTCAAAGATGGGGCCTTCCTGTCCGGAAACTTCATAGCCACCGTCG
GCATAGACTTCAGGAACAAGGTGGTGACCGTGGATGGTGTGAGGGTGAAGCTGCAGATCTGGGATACAGC
CGGGCAGGAGCGATTCCGCAGTGTCACACATGCTTATTACCGAGATGCCCAGGCCTTGCTCCTGCTCTAT
GACATCACCAACAAGTCTTCCTTCGACAACATCCGGGCGGACGTGAGCAATGAAAGGGTGATCCGTTCCG
AGGATGGAGAGACACTAGCCAGGGAGTACGGCGTTCCCTTCATGGAGACCAGCGCCAAGACGGGCATGAA
TGTGGAGTTAGCCTTTCTGGCCATTGCCAAGGAGCTGAAGTACAGAGCCTTGTGGCACCCTGATGGGCCC
CGCTTCCAGATCCGGGACTTTGTGGAATCCCAGAAGAAACAGCCCAGCTGCTGCTCCTTCTCATGA
>g.012895t.1 CDS=2-1035	CMRF35-like molecule 5(CD300LD)[SwissProt]
ATGGGCACCTTGGGTGGCTCTCTGAGTGTGCAGTGTCGGTACGAAAAGAAATACCAGGAGTATAACAAAT
ACTGGTGCCGAGGAAATTATGACATAACATGTGAGAATATTGTGGAGACCAAGGGAAAAGAGAAAGAAGA
GAGGAGTGGCCGCGTGACCATCAGAGACCATGCAGATAACCTCACCTTTATAGTGACCATGGAGAACCTC
ACTGCAGATGATGCTGGATCCTACTGGTGTAAAATTCAGAAAATATGGCTCCTGGACATGTGGTCATATG
ACCCTTCAGTTCAGGTTAAGGTATCTGTTTTTGAAGCACCAAGTAAAACCACAGAGAGGACCACATGTGG
AGCTGCATCTGCTGGCTTTCTGGGACCGAACACCAAGCAGAACCTCAGCACCGAGGAGGTGTTGACCTGC
TCCGGAGTTGATGGACGGTCCACTTTAGTAGAAGTCTGGCTGAAGCCACATGCCAAGCTGGTGTTTTCCA
CAGGAGAAGCAGACATGGTTTTCCAAAGGCAGGGCTCACCTGCCCTCATGGCAGTGTCCGATGCAGTGAG
TGGTCCAGTGCGGGGCTCACTGACCGTGCAGTGTCGCTATGAACCCGGATGGGAGACTTACAATAAGTGG
TGGTGTCAAGGAGCCGAGTGGAAAAGCTGCCATATCCTAGTTCAAACTGACGGATCAGAGAAGGAAGCAA
AGGGTGACCGAGTGTCTATCAAGGACAATCAGAAACTGCGTGTGTTCACCGTGACCATGGAGGAGCTCAG
GTGGAACAATGCAGACACCTACTGGTGTGGGATTGAGAGATCTGGAACTGACCTTGGGGTTGAAGTTAAA
GTGACCATTGACCCAGTGATCGTGCAGTGTCACTATGGCCCAGGGTGGGAGACCTTCGTGAAGTCATGGT
GTCCAGATGCTGATTTGAATAGTTGTGCCATCCTTGTTCAAACCACTGGATCACAGCTGAAGAAGAACCA
GCTGTCCATCGATCAGAAAAAGCAAACATTTTCTATGGCCATATGGGGAGAGTAA
>g.012899t.1 CDS=2-423	CMRF35-like molecule 1(CD300LF)[SwissProt]
ATGAAGCTGCTCCGGATTCTGCTCCTTCTCGTCATTCAAGAGAAACTGGTGAAGAAAGGCCGAGCGTCTA
TCCAGGATGACCATGGCATACGCACAATCAACTTGACCTTGGAGGAGCTGCGGCGGGATGATGCAGACAC
CTACTGGTGTGGGATTGAAAGAACTGGCAAAGATCTGGGGTACAAATTTTCCGTGATTGTCGACCCAGCA
CCAGATCCAACAGACTTTCCCAAAACTGTGCCAAGACCCACAATGGCAAGTCATACCTTGCTTCCGTCTA
CCCAGGGCCTCACCAGCAGTCAGCCCGAGATCAACCCCGGCAGCAGGTCGGGGACCTCCTCTGTAGCAGC
CCAGAATCCTCTGGCGTGGATCCTCCTGGTGCCACTCTTCCTTGGGATCCTGCAGTGGCTCTGCCAAGGA
TAA
>g.012921t.1 CDS=2-1173	.
ATGGCAGTGTCCGATGCAGTGAGTGGTCCAGTGCGGGGCTCACTGACCGTGCAGTGTCGCTATGAACCCG
GATGGGAGACTTACAATAAGTGGTGGTGTCAAGGAGCCGAGTGGAAAAGCTGCCATATCCTAGTTCAAAC
TGATGGATCAGAGAGGGAAGCAAAGGGTGACCGAGTGTCTATCAAGGACAATCAGAAACTGCGTGTGTTC
ACCGTGACCATGGAGGAGCTCAGGTGGAACAATGCAGATACCTACTGGTGTGGGATTGAGAGATATGGAC
CTGACCTTGGGGTTAAAGTTAAAGTGACCATTGACCCAGTCCAGTTCTCCATCAATGAGGAAAATTTAAT
GAGAGGCACAGAGGGGAAAGCACTGGTGGTGTACTGCAAGTACCCCTCAGGACTGGAATCCAGTGTGAAG
TTGTGGTGCCGCGGAAAGAACTGGGAATCATGCAGAACCCTTGTAAAAACCACTGGGTCAGAGCAACTGG
TGAGGAAGGGTCGAATGTCCATCCAGGATGATCACAGCCAACGCACAATCACCATGACCATGGAGGAGCT
GCAGAGGGATGACGCAGACACCTACTGGTGTGGGATTGAGAAAACAGACAAAACAAAAAGTTACCAATTA
ACTGTGATTGCCAAACCAGGCTGTTCGTCTCTGCGTGGCCCCAACTCCGTGTCAGGCACTGTGGGGGGAT
CCCTGAGCGTGCRGTGTCAGTACAAGGAGGAATTCAGAGACCGTGACAAATACTGGTGCAAAAGCCCATG
TGTGTGGAMGAAGATCGTGGAGACCWCAGAGTCACAGAGAGAAGTCACGAAAGGCCRCGTGTCCATCAGG
GACCATCCTRCAAACCTCACCTTCACAGTGACCTTGAAGAGCCTCACAGAAGGCGATGCAGGAACATACA
AGTGTGGGATCGATSTACCGTGGCTTGATCCCACCTTCCCCGTTGTGGTGTCTGTGAACCCAGGAGACCC
CAGTTCTGGGAAGCCCACCAGCACCTCAGTTCTTTTTACGATCCTGCCAACATCCACGTGGAGCACCGCA
ACCCCACAGGAGACCTCCAACAGCAGGCAACGTCCTGGGTCCCTGCTCAACAGGATCTACTTCCTGCTCC
TGATCTTCCTGGAGGTGCCCTTGCTCCTGGGCCTCCTCAGTGCTGTTCTCTAG
>g.012966t.1 CDS=2-690	CMRF35-like molecule 6(CD300C)[SwissProt]
ATGCAGTGGCTGCTGCTACCATGTCCGTCCAGAGAGTCCCCATCCCGCGCTGTCCACCCTTGTCCCTCGG
ACCTCCGAGCATGCTGTTCGTCTCTGCGTGGCCCCAACTCCGTGTCAGGCACAGTGGGGGGATCCCTGAG
CGTGCGGTGTCAGTACAAGGAGGAATTCAGAGACCGTGACAAATACTGGTGCAAAAGCCCATGTGTGTGG
ACGAAGATCGTGGAGACCACAGAGTCACAGAGAGAAGTCACGAAAGGCCGCGTGTCCATCAGGGACCATC
CTGCAAACCTCACCTTCACAGTGACCTTGAAGAGCCTCACAGAAGGCGATGCAGGAACATACAAGTGTGG
GATCGATGTACCGTGGCTTGATCCCACCTTCCCCGTTGTGGTGTCTGTGAACCCAGCTGGTGAGAATTCA
GAGCCACTCCGGACCCCTGGTCAGGCTACTCAGCAAGGGGAGCTCTGCTATGCGAATCTGGAGCTGCCAA
CGTGGCCACTTCGGGCAGAGCCTGTGCAACCGAGGCAGGTGGAGGTGGAATATAGCACAGTGCAGAAGGC
TTCCAGGGAAGAACCCTACTACTCATCTGTGGTGTTTGACTTCCAGAGTGAGGCTTCTAAGGCCAACAGG
ATTCACTCCCAGAGGACCCTGGAGCAGGAGACACAGTACAGCGTGATCAAGAACACATAA
>g.012990t.1 CDS=2-1536	G-protein coupled receptor family C group 5 member B(GPRC5B)[SwissProt]
ATGTCCGTCCTTCTCTTATGCGGGCCTGTGCGGGTCCTTCATCTATTTACTCGGTCACAAATACTTATCG
AGGTCCTACTATGGGCAAGGCATCGAGAGGACAAAGATCCACTGTTGATGGACATTCTCCAGACCTGGAC
AGCTCAGAAAATCCAGTTCTCTCCTCCACAGGCAGTTGGGACCCAGCTGGAGCCTGGCCTGGGAGCCAGG
ATGGCCATCCCCAAAGCCTTGCTGACGTGCCTGGGGCTGCCTCTCTTCCTATTCTCAGGGGCCCAGGCCC
AGAACCATGTGCCACCTGGCTGCAGCCCGGACCTCAACCCCCTCTACTACAACCTGTGTGACCGTTCTGG
GGCTTGGGGCATCATCTTGGAGGCAGTGGCCGGGGCGGGAGTTGTCACCACTTTCGTCCTCACCATCATC
CTTGTGGCCAGCCTCCCCTTTGTGCAGGACACCAAAAAGCGGAGCGTCCTGGGGACCCAGGTGTTCTTCC
TGCTGGGGACCCTGGGCCTCTTCTGCCTCGTGTTCGCCTGCGTGGTGAAGCCCAACTTCTCCACCTGTGC
CTCCCGGCGGTTTCTCTTCGGAGTCCTGTTCGCCATCTGCTTCTCCTGCCTGGTGGCGCATGTCTTTGCC
CTCAACTTCCTGGCCCGGAAGAACCACGGGCCCCGGGGCTGGGTGATCTTCACCGTGGCTCTGCTGCTCA
CCCTTGTGGAGGTGATCATCAACACGGAGTGGCTGATCATTACGCTGGTCCGGGGCGGTGGCGAGGGTGA
CCCTCTGGGCAATGGCAGTGCCACCTGGGTCACAGCCTCCCCCTGCGCCATCGCCAACATGGACTTTGTC
ATGGCACTCATCTACGTCATGCTGCTGCTGCTGTGCGCCTTCACGGGGGCCTGGCCCGTCGTGTGTGGCC
GCTTCAAGCGCTGGCGGAAGCACGGGGCCTTCGTGCTGCTCACCACGGCCACCTCCATTGCCATATGGGT
GGTGTGGATTGTCATGTACACGTACGGCAACAAGCAGCGCAACAGCCCCACCTGGGATGACCCCACGCTG
GCCATCGCCCTCGCCACCAACGCCTGGGCCTTTGTGCTCTTCTATGTCATCCCTGAGGTCTCCCAGGTGA
CCAAGGCCAGCCCAGAGCAAAGCTACCAGGGGGACATGTACCCCACCCGGGGCGTAGGCTACGAGACCAT
CCTGAAAGAGCAGAAGGGCCAGAGCATGTTTGTGGAGAACAAGGCATTTTCCATGGATGAGCCAGCCTCA
GCTAAGAGACCGGTGTCACCATACAGTGGGTACAACGGGCAGCTGCTGACCAGCGTGTACCAGCCCACCG
AGATGGCCCTGATGCACAAAGGCCCGTCCGAAGGAGCTTACGACGTCATCCTCCCACGAGCCACCGCCAA
CAGCCAGGTGATGGGCAGTGCCAACTCCACCCTGAGGGCCGAAGACATGTATGCGGCCCAGAGCCACCAG
GCAGCCACGCCACCGAGAGACGGCAAGAGCTCCCAGGTCTTTAGAAACCCCTACGTGTGGGACTGA
>g.013031t.1 CDS=2-897	Probable G-protein coupled receptor 139(Gpr139)[SwissProt]
ATGACGCTTGAGGGGCAGGAGACAGTCAACCTCCTGACCACGGTGGCCCTGGCCCGGCTGGCCGCCAGGA
CCAGGAAGCCCTCCTACTACTACCTTCTGGCGCTCACGGCCTCGGACATCGTCACGCAGGTGGTCATCGT
GTTCGTGGGGTTCCTCCTGCAGGGGGCCGTGCTGGCCCGCGAGGTGCCCCGTGCCGTGGTGCGCTCGGCG
AACATCCTGGAGTTCGCCGCCAACCACGCCTCGGTGTGGATCGCTGTGCTGCTCACGGTCGACCGCTACA
GCGCCCTGTGCCACCCCCTGCACCACCGGGCCGCCTCGTCCCCGGGCCGGAGCCGCCGGGCCATCGCCAC
CGTCCTCGGAGCTGCCCTGCTGACGGGCATCCCCTTCTACTGGTGGCTGGACGTGTGGCGGGACGCGGAC
GCCCCCAGCCTGCTGGACGAGGTCCTCAAGTGGGCCCACTGCCTCACCGTCTACTTCATCCCTTGCGGTG
TTTTCCTGGCCGCCAACTCGGCCATCATCTGGCGGCTGCGCAGGAGGAGCCACGGCGGGCCGCGGCCCCG
GGTGGGCAAGAGTACGGCCATCCTCCTGGGCGTCACCACGCTCTTCGCCCTCCTTTGGGCGCCCCGGATC
TTCGTCATGCTCTACCACCTGTACGTGGCCCCTGTCCACCGGGACTGGAGGGTGCACCTGGCCTTGGACG
TGGCCAACATGGCCGCCATGCTCAACACGGCCGTCAACTTCGGCCTCTACTGCCTCGTCAGCAAGACTTT
CCGGGCCGCCGTCCGAGAGGTCATCCACGACGCCCACCTGCCCTGCACCCTGGGGTCGCGGCCAGAGGGC
ACGGCGGCGGACTCTGCGCTCAAGCCTCCCGGCCTTCCCCAAGGGGCAGAAATGTAG
>g.013034t.1 CDS=2-1629	Galectin-3-binding protein(LGALS3BP)[SwissProt]
ATGCATGGAGCTGGTGCCTGGGATCCAGAGAGCAAGGGAGGGCAGGCTCCATCCCAGGTCAAGGACCCAG
CCTTGGGGGAAACTGTGCTGGATCTCTGGGTCCATCGATTCATCGAGCTTAAAGGACTCCCTCCCTGGAA
GAGCTGGGCCAGGCCCTACTTGCTGCCCAAAAAGTCGGGGTGGGATGTTGGGTCTGCTGTGTGCACGTCC
TTGGAACTCTGGGAAGGGAAGCGTTATATTTGGAAGTTAGAAGCTGGTAAAAGAAGCCCTCTAAGAGCTC
AGAGAGCCGATGTTGGTGGCGAGTCCACGGGCACCTCCATCAACCACTCCCAGACGCTGCTCCAACGCTT
GCAGGAGCTGCTGCGGCAGGGCAATGCCAGCGACGTGGTTCTGCGGGTGCAGGCCGCGGGGACGGACGAG
GTCCGCGTGTTCCACACGCACCGCCTGCTGCTGGGCCTACACAGCGAGCTCTTCCGGGAGCTGCTGAGTA
ACCAGAGTGAGGTGGTGCTTCAGGAGCCCCGGGACTGCGCTGCTGTCTTCGACAAGTTCATCAGGTACCT
GTACTGCGGCGAGCTGACCGTGCTGCTGGCCCAGGCCATCCCCCTGCACCGGCTGGCCACCAAGTACGGC
GTGGCCTCCCTGCAGCGCGGCGTGGCCGACTACATGCGGGCGCACCTGGCGGGCGGCGCGGGCCCTGCGG
TCGGCTGGTACCACTATGCGGTGAGCACTGGGGACGAGGCCCTGCGCCAGAGCTGCCTGCAGTTCCTGGC
CTGGAACCTGTCGGCCGTGGCGGCGAGCGCGGAGTGGGGCGCCGTGAGCCCCGAGCTGCTGGCGCAGCTG
CTGCCGCGCTCCGACCTGGTGCTGCAGGACGAGCTGGAGCTGTTCCACGCGCTCGAGGCGTGGCTGGGAC
GCACCCGCCCTGCCCCGGCTGTGGCCGAGCGTGCGCTGCGGGCCATCCGCTACCCCATGATCCCGCCTGC
CCAGCTGTTCCAGCTGCAGGCACGCTCTGCCGCCCTGGCGCGCCACGGCCCCGCAGTGGCCGACCTGCTG
CTGCAGGCCTACCAGTTCCACGCTGCCTCGCCGCTGCACTTCGCCAAGTTCTTCGATGTCAACGGCAGCG
CCTTCCTGCCCCGCAACTACCTCGCGCCCGCCTGGGGCGCCCCATGGGTCATCAGCAACCCGGCCCGCGA
CGACCGCAGCACCAGCTTCCAGACGCAGCTGGGCCCCAGCGGCCACGACGCGGGCCGCCGGGTCACCTGG
AACGTGCTCTTCTCCCCGCGCTGGCTGCCCGTCAGCCTGCGGCCCGTCTACGCGGACGCCGCGGGCACCG
CACTGCCCCCCGCGCGTCCCGAGGACGGCCGGCCGCGCCTGGTGGTCACCCCGGCCAGCAGCGGTGGCGA
CGCGGCCGGGGTGAGCTTCCAGAAGACGGTGCTGGTGGGGGCGCGCCAGCACGGCCGCCTGCTGGTGCGC
CACGCCTACAGCTTCCACCAGAGCAGCGAGGAGGCCGGCGACTTCCTGGCGCACGCGGACCTGCAGCGCC
GCAACTCCGAGTACCTGGTGGAGAACGCCCTGCACCTCCACCTCATCGTCAAGCCCGTCTACCACACCCT
CATCCGGACCCCCAAGTAG
>g.013035t.1 CDS=2-3918	Kinesin-like protein KIF19(KIF19)[SwissProt]
ATGTGCGGGCAGAGGCCAGAAGGGACCCACTGGTTCTTCTTCACAAAACTGTATGTTTTGCCCATGGAGA
AGGAACACATTAGGGCCACCTCCTGCAAGTTGGACTTCTCTTCCCACCCTCTGGGGTCTGAGCCGTTGCT
TCTACCTCTCCTGGCTACAGTCTCCAAACTGTTAGAAAGAGCAGAAAATCCTGTTTTCTACGAGTCTGAT
TCAGCAGCCGGTACCATGGAGATCGTGTACGTGTACGTCAAGAAGCGAAGCGAGTTTGGGAAGCAATGCA
ACTTCTCAGACCGCCAGGCTGAGCTGAACATCGACATCCCGCCCAACCCCGAGCTGGCTGAGCAGTTTGT
GGAAAGGAACCCCGTGGACAAGGGCATCCAGTGCTCCACTAGCATGTCAGAGCATGAGGCCAACACAGAG
CGGTTTGAGATGGAGACCCGGGGGATTAACCATGTTGAGGGGGGCTGGCCCAAGGATGTGAACCCCCTAG
AGCTGGAGCAGACCATCCGGTTCCGGAAGAAGGTGGAGAAGGACGAGAACTACATCAACACCATCATGCA
GCTCGGCTCGATCATGGAGCACTGCATCAAGCAGAATAATGCCATCGACATCTACCAGGAGTATTTTGAC
GACGAGGATGCAGTAGAAGTGACAGAGGAGGCCCCTTCGGCTAAAACCATCAATGTTTTCAGGGATCCCC
AGGAGATCAAGCGGTCAGCCACGCATCTCTCCTGGCACCCGGATGGCAACAGGAAGTTGGCAGTGGCATA
TTCTTGCTTGAATTTTCAACGGGCACCTGAAGGCATGAGCCACGAATCGTACATCTGGGACCTAGAAAAT
CCCAATAAGCCTGAAATTGTCCTGAAGCCATCTTCTCCTCTTGTCACCTTGGAGTACAACCCCAAAGATT
CTCACGTGCTTTTGGGAGGCTGCTACAACGGGCAGCTCGCCTGTTGGGACACCCGGAAGGGCAGCCTGGT
GGCGGAGCTGTCCACCATTGAGTTCAGCCATCGAGACCCTGTGTATGGCAGCATCTGGCTGCAGTCGAAG
ACTGGCACCGAATGCTTCTCAGCATCCACAGATGGGCAGGTCATGTGGTGGGATATCCGAAAGATGAGCG
AACCCACCGAGGTGGTGATCCTGGACATTACCAGGAAGGAGCAGTTGGAGAGCGCCTTGGGAGCCATCTC
CCTGGAGTTTGAGTCTACCTTGGTGTGTGATGAGGCCCTCTTCTGCCTCCGGGTGCAGGACAACGGGTGT
TTCATCGCCTGCGGTTCCCAGCTGGGCACCACCACGCTGCTGGAAGTCTCCAATGGGCTGTGCACACTCC
AGAGGAACGAGAAGAACACAGCTTCCTCTATATTTGAGCGGGAGACCCGGCGGGAGAAGATTCTGGAGGC
CAGGCACCGGGAGATGCGGCTGAAGGAGAAAGGCAAGGTGGAGGGCAAGGAGGACGACCAGAGGGAGGAG
GAGCCCATCCTCACCCTGGAGGAGCTGGTCACCAAGGCCGAGGAGGAGTTCTTCGACATCATCTTCACGG
AGCTGAAGAAGAAGGAGGTGGAAGCCATGAAGAAGTCAAAGCCTGTGGCACTCCGGGTCCGGCCCATCAG
CGTGGCAGAGCTGGAGGAAGGAGCCACACTCATCGCCCATAAAGTGGACGAGCAGATGGTGGTTCTCATG
GACCCGATGGAGGACCCTGACGACGTCCTGCGGGCACACCGTTCCCGGGAGAAGTCCTACCTGTTTGACG
TGGCCTTTGACTTCACTGCCACCCAGGAGATGGTGTATCAGGCCACTACCAAGAGCCTCATCGACGGCGT
CATCTCAGGCTACAATGCCACTGTCTTTGCTTATGGCCCCACAGGCTGTGGGAAAACCTACACCATGCTG
GGCACAGACCACGAGCCTGGCATCTACGTTCGGACCCTCAATGACCTCTTCCGTGCCATTGAGGAGACCA
GCAACGACATGGAGTATGAGGTGTCCATGTCCTACCTGGAGATCATGCAGCTGCTGATGAAGGGGAACCG
GCAAAGGACCCAGGAGCCCACGGCTGCCAACCAGACGTCCTCTCGCTCCCACGCCGTGCTCCAGGTGGCT
GTGCGCCAGCGCAGCCGGGTCAAGAACGTTCTGCAGGAGGTGCGGCAGGGCCGCCTGTTCATGATTGACC
TGGCGGGCTCTGAGCGTGCCTCCCAGACGCAGAACCGAGGGCAGCGCATGAAGGAGGGCGCCCACATCAA
CCGCTCGCTGCTGGCGCTGGGCAACTGCATCAACGCGCTGAGCGACAAGAGCAGCAACAAGTACATCAAC
TATCGGGACAGCAAGCTCACCCGGCTCCTGAAGGATTCCCTGGGCGGGAACAGCCGCACCGTGATGATCG
CACACATCAGCCCCGCCAGCAGCGCCTTCGAGGAGTCCCGGAACACCCTGACCTACGCCGGCCGGGCCAA
GAACATCAAGACCAGGGTGAAGCAGAACCTGCTCAACGTCTCCTACCACATCGCCCAGTACACCAGCATC
ATCTCGGACCTTCGGGGCGAGATCCAGAGGCTCAAATGCAAGATCGATGAGCAGGGTGGGCGGGGTCCGG
CCCAGGGCCGGCTGGAGCGGGGTGACATTCGCCACATCCAAGCCGAGGTCCAACTGCACAGTGCGCAGGG
TGAGCAGGCCGAGATGGGACAGCTGCGGGAGCAGCTTATCAGCGCTTTCCAGGAGCAGATGGACGTGCGG
AGACGCCTGCTGGAGCTGGAGAATCACGCCATGGAGCTGGCGCTGGAGCAGCGCTGCCGGGAGCTGCGCG
CGCGGGGCCGGCGCCTGGAGGAGACGCTGCCGCGGCGCATCGGCTCGGAGGAGCAGCGCCAGGTGCTCAG
CCTGCTGTGCCGCGTGCACGAGCTCGAGGTGGAGAACACGGAGATGCAGTCGCACGCGCTGCTCCGGGAC
GGCGCGCTCCGCCACCGCCGCGAGGCCGTGCGCCGCCTGGAGCAGCACCGCAGCCTCTGCGACGAGATCA
TCCAAGGCCAGCGCCAGGTCATCGATGACTACAACCTGGCCGTCCCGCAGCACCTGGAGGAGCTGTATGA
AGTGTACCTGCGGGAGCTGGAGGAGGGCAGCCTGGAGCGGGCCACCATCATGGACCGGGTGGCCTCCAGG
GCCCTGCAGGACAGCTCCTTGCCCAAAATTACCCCAGCAGGAACCACGCTGACACCAGAGTCTGACCCAG
AGAATGTGAAGACGCTGATCTCTGAAGTCCAGCGCCTGCAGGACAGCATCCTCCCTCCCCTCAGCGCGGA
GAGTGAAGCCAACCGTGTGTTCAAAGCCAGTCCTCGAGCCTGGCAGGTGAAGAGCTCCTCTGTGCCCACC
CCACCCCCCATCCAGATCGGCAGCCTGGTGACCCAGGAGGCCCCCACTCAGGACAGCCTGGTGAGCCCCA
GCAGCCAGATCAACTCTTCCCCCGACAGCAGCGAGACTCTGTCGGAGATCCCCTTGTCCTCCAAAGAGAG
GAAGGAGATCCTGACCGGCACCAAGTGCATCTCGGTGAAGGCTGCGCGGCGGCGCTCGCGGGCTTTGGGC
AGCGAGGGGCGCCACCTGCTGCCACCTGCCCGGGAGCGCGGCAGCCTGTCTCCGCACTCGCCCAGCGAGG
CTGACGACTCGCAGCCACCCGGCCCTCTGGCCTGCAAGCGGCCGCCCAGCCCCACCCTGCAGCACGCTGC
CAGTGAGGACAACCTGTCTAGCAGCACAGGCGAGGCCCCGTCCCAGGCAGCCGGGCACAGTGGCGACGGC
ACCGGGCCCTGGATGCGGGGCCAGAAGAAAAGCCCGGGCAAGAAACGGGAGGAGTCACTGGAGGCCAAGA
GGAGGAAGCGGAGGTCCCGGTCCTTTGAGGTCACGGGGCAAGGGGTGAGACGAAAGACTGGGGGATGA
>g.013043t.1 CDS=2-1077	Protein tweety homolog 3(ttyh3)[SwissProt]
ATGGAGGTGGACCTGGAGCAGCACCTGGCGCGGCTCAGTGAGATCTTCGCGGCGCGGGGTGATTATATCC
AGACGCTGAAGTTCGTGCAGCAGATGGCCGGCAACATCATGGTCCAGCTCTCAGGGCTGCCCGTGTGGAG
GGAGGTCACCACGGAGCTGACCGAGCTGGCCGACCAGACSGGCTACGTGGAGTACTACAGATGGCTTTCC
TACCTCCTGCTCTTCATCCTGGACCTGGTCATCTGCCTCATTGCCTGCCTGGGACTGGCCAGGCGCTCCA
GGTGTCTCTTGGCCTCGATGCTGTGCTGTGGGGTGCTGGGCCTGTTCCTCAGCTGGACGTCTCTGGCCGC
TGACAGCGCTGCAGCAGTGGGCACCAGTGACTTCTGCTCGGCTCCCGACACCTTCATCCTGAACGTCACG
GAGGGCCAGATCCGCACAGAGGTGACCCGCTACTACCTATACTGCAGCCAGAGTGGAAGCAGCCCCTTCC
AGCAGGCACTGACCGTCTTCCAGCGCTCGCTCACCACCATGCAGATCCAGGTGGCCGGCCTGCTGCAGTT
TGCTGTGCCGCTCTTCCCCACGGCAGAGGACTACCTGGACGCCCTTGCTGGCATCTGCTATGATGGCATC
GAGGGCTTGCTCTACCTCGGCCTCTTCTCTCTCCTGGCTGCCCTGGCCTTCTCCACCATGATCTGTGCGG
GGCCCCGGGCCTGGAAGCACTTTACCACCAGGGACAGAGACTATGACGACATCGACAGTGACGACCCTTT
CAACCCCCAGGCCCGACGCATCGCCGCTCACAACCCACCTCGGGGGCAGCTTCGCAGCTTCTGCAGCTAC
AGCAGCGGGCTGGGCAGCCAGACCAGCCTGCAGCCCCCGGCTCAGACCATCTCCAACGCCCCGGTCTCGG
AGTACATGAACCAGGCCATGCTCTTCGGCGGGAACCCACGCTACGAGAACGTGCCGCTCATCGGAAGAGG
CTCCCCTCCTCCCACGTATTCCCCCAGCATGAGGGCCACCTACCTGTCCGTGGCGGACGAGCACCTGAGA
CACTACGGCAATGAGTTTCCAGCCTAA
>g.013074t.1 CDS=2-327	.
ATGGAGAACGGAAGAGAGCGAGACTTCCGCTTCCGGGCGGTTAACCCCACCCTCGAAGGAAACCGGTGGA
GAGCTCCTGGCCGCTCTGCTACGGTCACGCCGACCACCGTGGATACCCCCTTTATAGGCATTGCCCCATT
TGATCTCTCCGACAGCCCTGCAGGAGAAGTGGAGATGGGGACCCTCTTCACACCTGCTTTTCCAGACTGG
CCGTGTCAGACGTCGGCCTGGGCCTTTGCTCTGACGCTGCGCTGGGATGACTTTGCTTTGTGCCGGATCC
CGCAGCACATTCTGGAACAACTTTGTTTTCTCTGTGTCTGCTTCTGA
>g.013137t.1 CDS=2-540	.
ATGCAAGGCGACGAGGCCACTTTGAGGGACACCACCAAAGTCAAGGGGCCTTCTCTGCGACCCTGGTCGC
AAGGCTCGAGGTCCGGACAGGGCTTCGGAGAGGAGCAGCGGGGCTACGCGGCAGTCTGGGATCAGGGGTG
CGGAACAGGTCAGATCCAAGTGCTCGAAGATCCATTCGGCAGCAAAGCGGACAGTATGTCCTACCTTCGT
GGGGCACCCATTTCCAGTGTGGTAGGATACACCCCGCCAGTAAACATAGGATTGAAGGATGCGGAGTCAC
GGGACCCAGAGAAGGCAGCCGTCAGAGTGAATGGCAGCCTGGCCCACGTCTCAGGGGAGCTTGGGGTGCC
CAGGGCAGATGTTAAAGCATCAGGTTTACAGAAGCCAGAAACGTGCCTAATGCACCGACTTCTGCCTCTA
AAATGTTCCTTCAGGGAACCCTACCATGAAGACACCAGCGTCTTCTTCACCTGGACCCTGGGGCCCTCGG
TCATTAACAACACCTGTCCAGAGGTGAAGGCTCTTGAGAACACGTCTTAG
>g.013258t.1 CDS=2-480	.
ATGGCCCAGATCAAGGCGTTGGCAGAGGAGCTCAGTGGACCCCCAGAAGCTCGATCAGAAGGGAAGATAA
GCGGCTCCTTTCAAGACACATCTGGGCTCAGCCAGGGCTCGGACTGCAGGGCCGCGGGGCTGCGCTCCCC
GCGCGTGGGTGAGGGCAGCGTGTCACGTCTCCGGCTTTCGGGAGGGCCGTTCCCCATTCTTCCTCTTCTC
ACGGCCTTCCTTGAGGAGATGCGTTCAAACGATGCTTTGGGTGGTAACAGCTCCACTGCTTCCAGTCCTG
AGTTACTAGTTCCCATTCACTCTGCCTTCACCTTGGAAAATAGTCCATTTTGGCTGTCAGGACAGCAGTC
CAAGAAGTGGAGGCAGAGTGTGGGTGCAGATAATCCTGGGCTGACACTGGCACGGAACCAGATCTCTCCT
GCTATCCGGAGACTGCAGGAGGATTTTAAAACAAACGTCAACTGCCAGGCTGATCGATAG
>g.013270t.1 CDS=2-324	.
ATGGAAATGGTTCGGGTGGAGAGTGACAAGTCCTGGCCCTACCCCCCTGGTCTTACAGGAAATCTCCAGA
CCTCCCACCTGGACAGACCAGAGAGGCAGAGGAAGGTTGACTTCTCTTCTCTCTGCCTGACCTTGGAGCT
GGGACATCGATCTCGTGCCCTCGTGTTCGTGGTGTGTGGGGCCTCCACGCGGTCTGGAACCTACGCCATC
AGCTCTCGGCCTTCCAGCTACCCCAGTGGCCTCCCCGGACCCCAGCTTGTGGACGGCAGATCACGGAAAG
TTCCATCATCCAGCTCCACCATCACGCAAGCCCATTCCTTATAA
>g.013331t.1 CDS=2-534	.
ATGTGGGGGCTGCTGATCTGGACCCTGCTGGCCCTGCACCGGATCCGAGCGGCCGCAGCCCAAGTACCCC
ATCGAGCCTCGTTTGCAGAACGGGAGCAGCCGTCCCTGCCTTCACAGTCGTCACAAGGGCCCCAGGGCTC
CCAGGTCTTCTGCTGTCTCCAGCGCGACCCCGACCAGCCCTGGGAGGCAGCACCCTGGGCCCTGGGCCCT
CCGTCTGCACAGCCAGCCTCCGAGGTGGGCACTGCTGCGACGTACCTTCCGGCGGCTGTTGGAGCCCGTT
ACCGCAAGTTCGTGGCTGAACACAACCCAGATTTATTTATATCTTACAGTTTGGGGTGTCAGAAGTCCAA
AAGGCCTCCCCGGGCTGAGATCAGGAAGGGGGGACGGCTCGAGGCTCAAGTGCATTCCCTGGCCTTCTCC
CGAGGCCGTCTGCCGTCCCTCTTCGGAGGCTTCATGGTGCACCCCTCTGACGCTGCCCCCCTGCCCCTGT
CCTCCACCGTTAAGGTCCCCTGTGCTTACATGGGGCCTGCCTGA
>g.013434t.1 CDS=2-4728	Protein sidekick-2(SDK2)[SwissProt]
ATGCTGCAGAGCCACAGCCAGAGCCAGAGCATCCGGGAGTCGGGGCTCGTGCAGTCCCAGGATGGAAAAG
GGGCCTTTGGGAATATGACATCTGTGTTGAACTGGTACATGATCACCAGCCTGGACCGCACCCATGCAGG
CTTCTACCGCTGCATCGTGCGTAACCGGATGGGCGCTCTGCTGCAGCGGCAAACCGAGGTCCAGGTGGCC
TACATGGGGAGCTTCGAGGAAGGCGAGAAGCGGCAGAGCGTCTCCCACGGAGAAGCAGCTGTCATCAGCG
CCCCACGCATTGCCAGCTTCCCACGGCCACAGGTGACCTGGTTCCGGGACGGCCGCAAGATCCCGCCCAG
CAGCCGCATAGCCATCACCCTGGAGAACACCCTCGTCATCCTGTCAACGGTGGCTCCCGACGCAGGCCGC
TACTACGTACAGGCCGTTAATGACAAGAACGGTGATAACAAGACCAGCCAGCCCATCACTCTTGCCGTGG
AGAATGTCGGGGGGCCTGCCGACCCCATCGCCCCAACTATCATCATTCCTCCCAAGAACACCAGCGTGGT
GGCCGGGACCTCGGAGGTGACCATGGAGTGTGTGGCCAATGCCAGGCCCCTGATCAAGCTGTACATCATT
TGGAAGAAAGACGGGGTGCCGCTGTCGGCCGGCATCAGCGACTACAACCGCCGGCTGACCATCCCCAGCC
CCACGGGCAGCGACGCTGGCTACTACGAGTGCGAGGCTGTCCTGCGCAGCAGCAGCGTCCCCTCGGTCGT
CCGTGGAGCCTACTTGTCTGTGCTGGAACCGCCTCAGTTTGTCAAGGAGCCTGAGAGACACATCACGGCG
GAGATGGAGAAAGTGGTGGACATTCCCTGTCGGGCCAAAGGTGTGCCACCGCCCTCCATCACCTGGTACA
AGGACGCGGCCGTGGTGGAGGTGGAGAGGCTGAACCGCTTCCGGCAGCGTGGCGACGGGGGCCTGCAGAT
CAGCGGGCTGGTGCCCGACGACACGGGCATGTTCCAGTGCTTCGCCCGCAATGCGGCCGGCGAGGTGCAG
ACCTCCACCTACCTGGCCGTCACCAGCATCGCCCCCAACATCACCAGAGGCCCCTTGGACAGCACAGTGA
TCGACGGCATGTCGGTGGTACTGGCTTGCGAGACTTCGGGGGCGCCCCGGCCGGCCATCACTTGGCAGAA
AGGGGAGCGCATCTTGGCCAGCGGCTCTGTGCAGCTGCCTCGCTTCACGCTGCTGGAGTCCGGCAGCCTG
CTCATCAGCCCCACGCACATCTCCGACGCTGGGACCTACACCTGCTTGGCCACCAACTCTCGGGGGGTCG
ACGAAGCCTCGGCTGACCTGGTCGTGTGGGCCCGGACCCGCATCACCAAGCCTCCCCAGGACCAGAGTGT
CATCAAGGGTACCCAGGCCTCCATGGTGTGCGGAGTGACCCACGACCCCCGAGTGACCGTCAGGTACGTC
TGGGAGAAGGATGGGACCACCCTGGGCATGGAGAGCAACCCCCGCATCCGTCTCGACAAAAACGGCTCCC
TGCACATCTCACAGACGTGGTCGGGGGACATCGGCACCTACACCTGCCGCGTGCTGTCAGCCGGAGGCAA
TGACTCTCGCAGTGCCCACCTGCGTGTCAGGCAGCTGCCCCACGCCCCCGAGCACCCCGTGGCGACACTC
AGCACCACAGAGAGACGGGCCATCAACCTAACCTGGGCCAAGCCCTTCGACGGCAACAGCCCCCTGCTCC
GCTATCTCCTGGAGATGTCAGAGAACAATGCCCCCTGGACCGTGCTCCTGGCCAGTGTGGATCCTGAGGC
GACCTCAGTGATGGTCAAGGGCTTGGTGCCCGCACGCTCCTACCAGTTCCGCCTTTGTGCAGTCAACGAT
GTGGGGAAGGGACAGTTCAGCAAGGACACGGAGAGGGTCTCCCTCCCCGAGGAGCCCCCCACAGCCCCTC
CGCAGAACGTCATCGCCAGCGGCCGGACCAATCAGTCCATCATGATCCAGTGGCAGCCGCCTCCAGAGAG
CCACCAGAATGGCCTTCTCAAGGGCTACATCATCAGGTACTGCCTGGCCGGGCTGCCCGTCGGGTACCAG
TTTAAGAACATCACGGATGCGGACGTCAACAACCTGCTGCTGGAGGACCTCATCATCTGGACCAACTACG
AGATCGAGGTGGCCGCCTACAATAGCGCCGGGCTGGGTGTCTACAGCAGCAAAGTCACCGAGTGGACGCT
GCAGGGAGTCCCCACCGTCCCTCCTGGCAATGTGCACGCGGAAGCCACCAACTCCACGACCATCCGCTTC
ACCTGGAATGCCCCCAGCCCCCAGTTCATCAATGGCATCAACCAGGGCTACAAGCTGATTGCCTGGGAGC
CGGAGCAGGAAGAGGAGGTGACCATGGTGACTGCCCGGCCCAACTTTCAAGACAGCATCCACGTGGGCTT
CGTGTCTGGCCTGAAGAAGTTTACCGAGTACTTCACCTCCGTGCTGTGCTTCACTACTCCTGGAGACGGG
CCTCGGAGCACCCCCCAGCTGGTGCGCACCCATGAGGATGTGCCTGGTCCCGTGGGACACCTGAGCTTCA
GTGAAATCCTGGACACCTCCCTGAAAGTCAGCTGGCAAGAGCCAGGAGAGAAGAATGGCATCCTCACAGG
GTACCGGATCTCCTGGGAGGAGTATAACCGAACCAACACCCGCGTCACCCACTACCTACCCAACGTGACC
CTGGAGTACCGCGTCACGGGCCTCACCGCGCTGACCACCTACACCATCGAGGTGGCCGCCATGACCGCCA
AGGGCCAGGGCCAGGTGTCCGCGTCCACCATCTCCTCCGGGGTGCCTCCAGAACTCCCAGGGGCCCCCAC
CAACCTGGGCATTTCCAACATCGGCCCCCGCTCCGTGACCTTGCAGTTCAGGCCAGGCTACGATGGGAAA
ACGTCCATCTCGCGCTGGCTGGTGGAGGCCCAGGTAGGCGTGGTTGGGGAGGGAGAGGAGTGGCTGCTGG
TTCACCAGCTCACCAACGAGCCCGATGCCCGCTCCATGGAGGTGCCCGAGCTCAACCCCTTCACCTACTA
CAGCTTCCGAATGCGCCAGGTGAACATCGTGGGCACTAGCCCACCCAGCCAGCCTTCTAGAAAGATCCAG
ACGCTCCAGGCACCCCCTGACATGGCCCCAGCCAATGTGACCCTGCGCACGGCCAGCGAGACCAGCCTGT
GGCTCCGCTGGATGCCCCTCCCGGAGATGGAATACAACGGGAACCCCGAGTCGGTGGGCTACAAGATCAA
ATACAGCCGGGCAGACGGCCACGGCAAGACGCTGAGCCACGTGGTCCAGGACCGCGTGGAGCGTGAGTAC
ACCATCGAAGACCTGGAGGAATGGACGGAGTACCGCGTCCAGGTCCAGGCCTTCAACGCCATCGGGAGCG
GGCCCTGGAGCCAGACGGTCATGGGCAGGACCCGGGAGTCAGTCCCGTCCTCTGGCCCCACCAACGTGTC
TGCGCTGGCCACCACGTCCAGCAGCATGCTGGTGCGCTGGAATGAGATCCCTGAGGCCGACCGCAACGGG
CTCGTGCTGGGCTACAAGGTGATGTATAAGGAGAAGGACTCGGATTCCCAGCCCCGGTTCTGGCTGGTGG
AAGGGAACTCGTCACGCAGCGCCCAGCTCACAGGCTTGGGCAAGTACGTGCTCTACGAGGTCCAGGTGCT
GGCCTTCACACGCATCGGGGACGGCAGCCCCAGCCACCCGCCCATCCTGGAACGGACGCTGGATGATGTC
CCGGGACCGCCCATGGGCATCCTGTTCCCAGAGGTGAGGACCACATCTGTGCGACTTATCTGGCAGCCCC
CCGCTGCCCCCAACGGCATCATTCTTGCGTACCAGGTCACGCACCGGCTCAACGCCTCCACGGCCAACGC
CGCCACGGTGGAGGTGCTTGCCCCCAGCGCGCGCCAGTACACGGCCACCGGCCTCAAGCCCGAGTCCGTC
TACCTGTTCCGCATCACAGCCCAGACCCGCAAGGGCTGGGGGGAGGCCGCCGAGGCCTTGGTGGTGACCA
CTGAGAAGAGAGACCGCCCACAGCCCCCCAGCAAGCCGGTGGTGCAGCAGGAGGACGTGAAGGCGCGCAG
CGTGCTGCTGTCCTGGGAGCCAGGGAGTGACGGGCTGTCCCCCGTGCGCTACTACACCGTCCAGACCCGC
GAGCTGCCCGGCGGCAGGTGGGCGCTGCACTCGGCCTCCGTGAGCCACAACGCCTCTGCTTTCGTGGTGG
ACAGGCTCAAGCCTTTCACGTCCTACAAGTTCCGAGTGAAGGCCACCAATGACATTGGGGACAGCGAGTT
CAGTGAAGAGTCGGAGCCGCTGACCACTCTGCAGGCCGCCCCCGATGAAGCGCCCACCATTGTGTCCGTG
ACACCCCACACCACCACCTCTGTGCTGATCCGATGGCAGCCACCTGCAGAGGACAAGATAAACGGCATCC
TCCTGGGCTTCCGGATCCGGTACCGGGAGCTGCTCTACGAGGGGCTGAGGGGCTTCACGCTGCGCGGCAT
CAACAACCCGGGAGCCAAGTGGGCCGAGCTGACCTGGCAGGAGGGTGATGCTGGCCGTGGAGGACCAGAG
GCAGGGGTGCCGGATGGAGGCTCCCGCACTCGCTCGCTGGGGCCCAGGCAGCGGCTCGAGATGGACCTGA
GGCCCAGGATGGGCAATGCTGTGCCTCGGGCTCTGTGA
>g.013436t.1 CDS=2-1944	Protein sidekick-2(SDK2)[SwissProt]
ATGTACGCTGTGCGGAACCTGAGCCGGCCCAGCCTCACACAGTACGAGCTGGACAATCTGAATAAACACC
GGCGGTATGAGATACGGATGAGCGTGTACAACGCCGTGGGGGAGGGGCCCTCGAGCCCCCCACAGGAGGT
CTTTGTGGGGGAAGCAGTGCCCACGGCGGCGCCCCGTAACGTGGCTGTTCACGGCGCCACGGCCACGCAG
CTGGATGTGACGTGGGAGCCGCCACCGCTGGAGAACCAGAATGGAGACATCCAGGGCTACAAGATTTATT
TCTGGGAAGCCCAGCGGCGCAACGTCACGGAGCGGGTGAAGACGCTTTTCCTGGCCGAGAACAGCGTGAA
GCTCAAGAACCTGACCGGCTACACTGCCTACATGGTCAGCGTGGCAGCCTTCAACGCCGCCGGGGACGGG
CCTCGGAGCACCCCCACCCGGGGCCAGACCCAGCAAGCAGCCCCCAGCGCCCCCAGCTCTGTCAGGTTCA
GTGAGCTGACCACGACCTCGGTGAACGTGTCCTGGGAGGCCCCGCAGTTCCCCAACGGTGTCCTGGAGGG
CTACCGGCTGGTGTACGAGCCCTGCACCCCCGTGGACGGTGTCAGTAAGATCGTGACCGTGGACGTGAAG
GGAAGCAGCCCCCTGTGGCTGAAGGTGAAGGACCTGGCGGAGGGGATGACCTACAGGTTCCGCATCCGAG
CCAAGACCTTCACGTATGGGCCGGAGATCGAGGCCAACGTTACCACAGGCCCCGGAGAAGGTGCCCCCGG
GCCGCCCGGAGTGCCCATCATCGTGAGGTACAGCTCCGCCATCGCCATCCACTGGTCCAGCGGAGACCCT
GGCAAAGGGCCCATCACCCGCTACGTCATCGAGGCCAGGCCATCAGACGAGGGGCTATGGGACATCCTCA
TCAAAGACATCCCCAAGGAGGTGACCTCCTACACGTTCAGCATGGACATCCTGAAGCCAGGCGTGAGCTA
CGACTTCCGAGTCATCGCCGTCAACGACTATGGCTTCGGCACCCCCAGCAGCCCCTCCCAGTCTGTGCCA
GCGCGTCTTGGAGGACTCACCGAGGACTCCAGTGCCGAAACCCATGACCTCAAATCCAATCACTCGCCCA
ACTTTTCATACCAAGGCCCCTTCCCTCAAAGCAGAAACATAGCTCAGAATGGTAACCCAGTGGCCCAGAA
AGCCAACCCTTTCTACGAGGAGTGGTGGTTCTTGGTGGTCATTGCCCTCGTTGGCCTCATCTTCATCCTG
CTTCTGGTCTTTGTGCTCATCATCCGAGGCCAGAGCAAGAAGTATGCCAAGAAGACGGACTCTGGGAACA
GTGCCAAGTCTGGTGCCCTTGGCCACGGGGAGATGATGAGCTTGGATGAAAGCAGTTTCCCTGCCCTGGA
ACTCAACAACCGGAGGCTCTCGGTCAAGAATTCCTTCTGCCGGAAGAACGGCCTGTACACCAGGTCCCCT
CCCCGGCCCAGCCCCGGCAGCCTCCACTACTCCGACGAAGACGTCACCAAGTACAATGACCTCATCCCGG
CAGAGAGCAGCAGCCTGACCGAGAAGCCCTCAGAAATCTCCGACTCTCAGGGAAGCGACAGCGAGTACGA
GGCCGACCCCACCCACCAGAAGGCCCACTCCTTTGTCAACCACTACATCAGCGACCCCACGTACTACAAC
TCGTGGCGGCGGCAGCAGAAGGGCATCTCGCGGGCCCAGGCCTACAGCTACACGGAGAGCGACTCTGGCG
AGCCGGACCACGCCACCGTGGCCAACAGCAGCGGCGCCCAGCAGGGCAGCCTCTTCCGGCCCAAGGCCAG
TCGGACCCCAACGCCCCAGAACCCCCCGAACCCCCCGAGCCAGCAGAGCACCCTCTACCGCCCCCCCAGC
AGCCTCACCCCCGGCTCCCGGGCTCCTATAGCAGGATTTTCCTCGTTTGTTTGA
>g.013479t.1 CDS=2-1041	Cdc42 effector protein 4(Cdc42ep4)[SwissProt]
ATGTGCCGCGGCCCTGGCAGCTGCGTCTGTGGTTCCCCTTTCTCTCCCCTGTGGGGAGCACGTCACACGG
GGAAACCACAGTGCTGGAAGTTGCTCATGCCCTACACTGAAGCCCTTAATCCCTATGATCTCCTGGTCAC
CCCGTCCACCCGCCGGACTTCAGATCTGACCCCCGACCCGCCTGACGCCTCCGGAGCCCCCCCCCCCGGC
CCGNCCCCCAGCAAAATGCCCATCCTCAAGCAGCTGGTGTCCAGCTCGGTGCACTCCAAGCGCCGCTCCC
GCGTGGACCTCACGGCCGAGATGATCAGCGCCCCCCTGGGCGACTTCCGGCACACCATGCACGTGGGCCG
CGCGGGCGACGCCTTTGGGGACACGTCCTTCCTCAACAGCAAGGCCGGCGAGCTGGACGGTGAGTCCCTG
GATGAGCAGGCCTCCTCCTCGTCCTCCAAACGCAGCCTCCTGTCCCGGAAGTTCCGGGGCAGCAAGCGGT
CGCAGTCGGTGACCAGGGGGGACCGGGAGCAGAGGGACATGCTGGGCTCCCTGCGGGACTCGGCCTTGTT
CGTCAAGAACGCCATGTCCCTGCCCCAGCTGAACGAGAAGGAGGCGGCCGAGAAGGGCTCGGGCAAGCTG
CCCAAGAGCCTGTCGTCCAGCCCCGTGAAGAAGGCGAGCGCCGGGGAGGGCGGCCAGGAGGAGGCGGGCG
AGGGGGAGCTCGGGCCCCGGCGGAACGGGGCCGCCGCGCCCCACTCCCCGGACCCCCTCCTGGACGAGCA
GGCCTTCGGGGACCTGACGGAGCTGCCCGTCGTGCCCAAGGCCGGCCTGGGCCTCAAGCACGCCGAGTCC
ATCATGTCCTTCCACATTGACCTGGGGCCGTCCATGCTGGGCGACGTCCTGAGCATCATGGACAAGGAGG
AGTGGGAAGCGGACGACGAGGACGGCGCTATTTTCCTTTCTGATCCAGAGTTCAAAAGAACAACCAGTGG
AGGAGGAGCCGAGGGGGCCACAGTCATGGGAGAACAAAAGCCAGCAGGCTCCTTCTTGTAG
>g.013497t.1 CDS=2-1392	Uncharacterized protein C17orf80 homolog(D11Wsu47e)[SwissProt]
ATGAAAAAAATCACAGACATCAAGAACACTAAAGAGAGAGAGTTAGAGACGGAGAGTAAGAAGAGAAGTA
CTGACTCGGTAAAATACAAACCAGAACAGGCAGTGAAGTCTTTTCCACTACTGGCTGTTGGTTTGGAAAG
TAATACAAAGGCAGATAAAGACATTAAGAATACAGTTCAGTGCTCCATCAAAAAGCTAAAAAATACTAAG
CCAAAGATTACTTTCCAGGGAGAAACGAAGGCTCAGTTTTATGCATCAGAGAACACCACTCCTAAAACAG
AACTTGCCAAAGATTTGCCTGCATCAGGAGAAAGTAGAAGTAATCTTTCAGAAACTGAAACATCTTTACT
TCTTGGCCCAGTTGAACCTTCTTTGTCAAATCAAGATAGAAAATATTCTTCAGCCTTATCCAATGATATA
CCGACCACTTCTACTAATTTAAGGTTGGACAAAATTGTTTCCCCAAGACAGAACCTTCTAGTAGATTTAT
TAGATATGCCTATTGGTGATTATCACAGTTCTCCCGTGAATCTCAGTTACGGGGTTGAAAGAACAACGTC
ATTGTCAAGCAATGAGAGTGTGTCCAAGGCCAGGGGCCACCTCTCAGAAGTCTCTACTGATGTTAGAGAC
TCCAAGACTCAAGAAAACATGGAATCACAAATGAATTTTAAAGTTAGCCCAGTGGATGCCATCCAAGTCA
AGGAGACCCAAGATAAAGGACAGAAGCTTGGAATAGACACACGTGGGAACCAAGGAAATAGAGAGAAAAG
CATATCTGTGCTAGAAATGCAGGAATGGGCTTCTATGAACGGTGGTGCAGAGAACTTTAGTAGTGGTGAT
TCAGCCACAGAGAAGAAATGTCAAGATGAAGGTCCGGGTTTGCATTTGTTCACTCCAAGGGAGACAGCCT
GCAGTGAGCTGCTTTCTGCATCACAGTCCCATAATCAAAGCCTTGCCTCTCTAGCTGTCAGGTTTTTTCA
AGAAGAAAAAGCAGAAGCCCGCAGTCCTAACCAAGTCCTCAATGTGAAGGCATTAACAGAGAACAGTGAA
CGAGCTTCTGTGCAGCACAGATCTGGCTGTGGGCCCCAAGTATCACACCATGGGTGCCAGCAAACCTTAC
ATTCAGTCCTGCCTCACGCCTCCTCCAGCCCCTTCAGTCAGATGGGCGTTGCTGATAGGAAGACCCTTTC
AAGCACCCTGGGGCTGGAGTGGTTTCCAGAGCTCTATCCTGGTTATCTTGGACTAGGAGTGTTGCCAGGG
AAGCCCCATTATTGGAATGCAATGGCCCAGAAGCCTCACCTCACCAATCCCCAGGGAGAGAGACTGTCAC
AAGGTAAACATGCTCATTTACAAGGGCCATCCCACCCATCCAGACAGCTCTGTGCCTTTTGA
>g.013505t.1 CDS=2-2838	Conserved oligomeric Golgi complex subunit 1(COG1)[SwissProt]
ATGGCGGCCGCGGCCGCCTCCCCCGCGCTCAAGCGGCTGGACCTGCGCGACCCCGGGGCGCTTTTCGAGA
CGCATGGAGCGGAGGAGATCCGCGGGCTGGAGCGCCAGGTTCGGGCCGAGATCGAGCACAAGAAGGAGGA
GCTGCGGCAGATGGTGGGCGAGCGGTACCGCGACCTGATCGAGGCGGCCGACACCATCGGGCAGATGCGC
CGCTGCGCCGAGGGGCTGGTGGACGCCCCACAGCAGCCGTCCCAGGAGAAGTTCTACAGCATGGCTGCCC
AGATCAAGCTGCTCTTAGAAATTCCCGAGAAGATCTGGAGCTCGATGGAGGCCTCTCAATATCTTCACGC
CACACAGCTCTATTTGCTTTGCTGCCACCTTCACAACCTGCTCCAGCTGGATTCTTCTACTTCCCGATAT
AGCCCTGTCCTCTCACGATTCCCTATACTCATCCGTCAGGTAGCAGCAGCCAGCCATTTCCGGTCAACTA
TTCTGCATGAAAGTAAGATGCTGCTCAAATGCCAGGCCGTGTCTGACCAAGCTGTAGCTGAGGCCCTGTG
TGCTATAATGCTCTTAGAAGAGAGTTCTCCACGCCAAGCCCTAACAGACTTCCTATTGGCCAGAAAGGCA
GCTATACAGAAACTTCTCAACCAGCCACACCATGGTGCCAGCATCAAGGCCCAGATTTGCTCATTAGTGG
AGCTGTTGGCCAACACTCTGAACCAAGCTCATGCTCTTTTCTACACTTTACCAGAAGGCCAGCTGCCAGA
TCCATCCCTGCCATGTGGCTTGCTCTTCTCAACTCTGGAGACCATCACAGGCCAGCATCCTACTGGAAAG
GGCGCTGGTGTTCTACAAGAGGAGATGAAGCTCTGCAGCTGGTTCAAATACCTGCCAGCATCCATCGTCC
AGTTCCAGCCAGCTCTCCGAACACTCGCGCAGCCCATCAGCCAGGAATACCTGAAAGACACCCTGCAGAA
ATGGATCCACATGTGTAATGAAGACATTAAAAATGGGATCACCAACCTGCTTTTGTATGTGAAGAGCATG
AAAGGTCTTGCAGGTATCCGAGATGCTATGTGGGAATTACTTACCAATGAATCCACCAATCACAGCTGGG
ATGTGATATGTCAGCGGCTTCTAGAGAAGCCGCTCTTGTTCTGGGAGGATTTGATGCAGCAGCTGTTCCT
TGACCGATTACAGACTCTGACAAAAGAAGGCTTTGACTCCATCTCCACTAGCTCCAAGGAACTCCTCATT
TCAGCCCTGCAGGAGCTTGAGAATACCACCAGCAACTCCACTTCAAATAAGCACATCCACTTTGAGCACA
ACATGTCTCTCTTCCTCTGGTCCGAGAGCCCCCACGACCTGCCTCCTGATGCTGCCTGGGTTAGCGTAGC
GCACCGGGGGCAGTTTGCCAGCAGTGGGCTCTCCATGAAAGCACAGGCCATTAGCCCTTGTGTCCAGAAC
TTCTGCTCTGCCCTCGATTCTAAACTGAAGGTGAAACTGGATGATCTCCTGGCTTACCTTCCCTCTGATG
ACTCACCCCTGCCCAAAGATGTCTTCCCCGGGCAGGCCAAGAGCTGTGCCTTTGACAGGTACGCAGATGC
CGGGACAGTGCAGGAGATGCTGCAGACTCACTCCATGGTGTGCATCAAGTACATCACAGACTGCATCCAG
GCAGAGCTGCAAAGCATCGAACAGGTTGTGCAAGGGCAGCAGGATGTCCTCAACGGTGTCAAGTTGCATG
CGGTCCTTTTCATGGCCAGACTCTGCCAGTCACTGGGAGAACTRTGTCCCCATCTGAAGCAGTGCATCTT
GGGAAGGTCAGGGAGCTCTGAGAAACCAGCAAGGGATCCTAGGGCTCTGAAAAAACAGGGAAAGGGGAAA
ACGCGGGAAGTAATTCCTATGCAGGCCAAGTGGCAGGAAGTTAAGGAGCTCCTCCTCCAGCAGAGCGTGA
TGGGCTACCGCGTCTGGAGCTCAGCAGTTGTGAAGGTTTTGGCTCATGGATTCACCCAGTCGTTACTTTT
AGATGATGCTGGCTCAGTCCTGGCCACAGCCACCAGCTGGGATGAACTAGAAATTCAAGAGGAAGCGGAG
TCTGGCAGCAGCGTCACATCCACAATCCGACTCCCTATACAGCCATCCTGGTACGTCCAGTCCTTCCTGT
TTAGCCTTTGCCAGGAAATTAATCGGGTTGGAGGTCACGCTTTGCCAAAAGTGACACTGCAAGAAATGCT
GAAAAGCTGTATGGTCCAAGTGGTGGCTGCCTATGAGAAACTTGCAGAAGAAAAACATGTGAAGAAAGAA
GGTGCCTTCCCGATGACCCAGAATCGGGCCCTGCAACTGCTTTATGATCTGCGTTATCTCAACATTGTTC
TGACAGCCAGGACTGAGGAGGTGAAAAGTGGCCGCAGCAAACAGGACTCCAGAATTGAGAAAGTGGCTGA
CTATCTGGAAGCACTCATTGACCCGTTTGACCTGGATGTTTTCACACCACACCTCAACAGCAACCTTAAT
CGCCTAGTGCAACGAACTTCTGTTTGGACTTCTTCCACTGAGCATGACAAGTACCCGAAAGGCCAAATCA
ACCAGCAGAAGTATGGAAACAAAAGCCCAGGTAGCAGCACCTTTTTTAAGGCATTCACCTATGTAACCAA
AGCCACATTTCCGTGGAAACGTCTAAGCCCGCCCTCGGTTGACCTGGCCTCATTACTTGTTAACTCCACC
CCTGGAGAAGCAGAGCACAAGAGGCCACACATTCAGAGCGCTGGTAACCAGTCAGTCAGCAGGGCTGAAT
GGGATGGTCATAACCATCCAGGCGRGGTCTACCAGTAA
>g.013527t.1 CDS=2-1110	Somatostatin receptor type 5(Sstr5)[SwissProt]
ATGGATATGGAGTATGAGCTACTCAATGAGAGCCACACTTGGGTTTCCCCTCCTTTTGACCTCGATGGCT
CTGTGGTGGCGACCAACAGCTCAAACCAGACAGAGCCATACTATGACCTGACCAGCAATGCAGTCCTCAC
ATTCATATATTTTGTGGTCTGCATCATTGGATTGTGTGGCAACACACTTGTCATTTATGTCATCCTCCGC
TATGCCAAGATGAAGACCATCACCAACATTTACATCCTCAACCTGGCCATCGCAGATGAGCTCTTCATGC
TGGGTCTGCCCTTCCTGGCCATGCAGGTGGCTCTGGTCCACTGGCCCTTTGGCAAGGCCATTTGCCGGGT
GGTCATGACTGTGGATGGCATCAATCAGTTCACCAGCATTTTCTGCTTGACGGTCATGAGCATCGATCGA
TACCTGGCTGTGGTCCACCCCATCAAGTCGGCCAAGTGGAGGAGACCCCGAACGGCCAAGATGGTCAATG
TGGCCGTGTGGGGAGTCTCCCTGCTGGTCATCTTGCCTATCATGATATACGCTGGGCTTCGGAGCAACCA
ATGGGGGAGAAGCAGCTGTACCATCAACTGGCCAGGTGAATCTGGGGCGTGGTACACAGGGTTCATCATC
TACACCTTCATCTTGGGGTTCCTGGTGCCCCTCACCATCATTTGTCTTTGCTACCTGTTCATTATCATCA
AGGTGAAGTCCTCTGGGATCCGCGTGGGTTCCTCCAAGAGGAAAAAGTCTGAGAAGAAGGTCACCCGGAT
GGTGTCCATAGTGGTGGCTGTGTTCATTTTCTGCTGGCTTCCCTTCTATATATTCAATGTCTCCTCTGTC
TCTGTGGCCATCAGTCCCACACCAGCCCTTAAAGGCATGTTCGACTTTGTGGTGGTCCTCACCTATGCCA
ACAGCTGTGCCAACCCTATCCTGTATGCCTTCTTGTCTGACAACTTCAAGAAGAGCTTCCAGAATGTCCT
CTGCTTGGTCAAGGTGAGCGGCCCAGATGACGGGGAACGGAGTGACAGTAAGCAGGACAAATCCCGGCTG
AATGAGACCACGGAGACCCAGAGGACCCTCCTCAATGGAGACCTCCAGACCAGTATCTGA
>g.013530t.1 CDS=2-1467	Zinc transporter ZIP11(SLC39A11)[SwissProt]
ATGGGCTGCGCTGCCCGCCTTGCACTGGCCGTTCTGTTGTCTGACTTCCAAATCCACCCGTTAAAAGTTC
AAGTCCAGAGGCTGTTTGGCAGTGTGCCCCTGAACCTCACGATGGGTGTTGGTGAGTTCTGGACTGCATC
YGAGTTCTCTGAGGCCCTGACAAGCATCCAGCCCTCCCAGAACCCCTTCTTCCTCCCCCTTCCAGACACA
GCCAGCTGCCAACACAGGCGGATCTTGGATGGAAGTCTTGGCTTTGCTGCAGGGGTCATGCTCGCAGCCT
CCTATTGGTCTCTCCTGGCCCCGGCTGTGGAGATGGCCACGTCCTCTGGGGGCTTTGGTGCCTTTGCCTT
CTTCCCTGTGGCCGTTGGCTTCACCCTTGGAGCTGCTTTTGTCTACCTGGCTGATCTCTTGATGCCTCAC
CTGGGTGCAGCAGAGGACCCCCCGACGGCCCTGGCACTGAACTTCGCCCCTGCGTTGACGAAGAAGTCTG
ACACTGAGGGTCCCAGGCTGCTCTTCCCTGAGAGTGAACTTTCCATCCGGATAGCTTGTCGGAGAGGACT
TGAGTCAGGAAAGCATAAGTCTGTTAGACTCGAAGCCGATGCGCTGGGGCCACAGAGAAAGCGGTACGGA
AGAGGGCTGAATAAGGGTGAAAACAGYGCCAAGAAATCACCTCCTGACAAGCGAATCCTAAATATCAAAT
CCACTGGGAAATTGTGTCACTGGACTGACATCYCAGTACCTCTGCAATGGGAAGTCAGARATAWAAAGAA
TGTCAACTGGGAGGAAGGAAGATTGGAGGACCRAAGAGAAAGAAGATTCATGGCAACAGCTCTCTGTGGC
TTTATAGAAGATTCGAAGAGGATGCAGTATCGAGCGAACAGAGCTGGCACAGACAGCTGTGATACCATCC
AGGCCTGCGAGCCCATGCAGACTCAAGAACAGCATGAAAAGGTCCGTTCCCAGCCTGGCAGACATTTCTG
CTCTGCTGCATTTAATCTTATCATTTCACCAAGTGAGGTCACCCTTGAACATGAGGGTGGCACTGATGCT
ACAGATCTGTTTGTGYCTGTGTTGTCGCCAAGCAGTTGCTTGCTTAATCGTAAGCATCGTAGGGTTTCCR
AGGTTGCCTTGACATGCAATCATATTTGTAGTCAGAATGAGGTTACTGGCAAGAGTATGGTATTTGGAGC
ATCTGCCCATGACAAGAGCGAGAACGGCGAGGCCTATCAGAGGAAGAAGACAGTGGCCGCCAGCCTTCCC
GAGGGCCCTGCGGTCCCCGAGCCTCCACGGGGGACCCCGATGCAACCCAACAGCGGCAGCTGGAGGAGGA
TCGCACTGCTCATCCTGGCCATCACCATCCACAACATTCCAGAGGGTCTTGCTGTCGGCGTTGGATTTGG
GGCTGTAGAGAAGACGGCATCTGCAACCTTCGAGAGTGCCAGGCCCGTCATCCCAATGGCCACGTAG
>g.013550t.1 CDS=2-396	Zinc transporter ZIP11(Slc39a11)[SwissProt]
ATGGGTCATCCTGGCTTTCCAGCCTGTGGCAATCAGCCTCCCAAAACTGAGAAGAAGGGGGGTGGGGAAG
ATCCCTTCCGTGCTAAACCAGCTCCACGAAGCAGGAATTTAGCCATTGGAATTGGGATCCAGAATTTCCC
GGAGGGCCTGGCTGTCAGCCTCCCCTTGCGAGGGGCTGGCTTCTCCCCCTGGAGAGCCTTTTGGTACGGG
CAGCTGAGCGGCATGGTGGAGCCGCTGGCCGGGGTCTTTGGCGCCTTCGCCGTGGTGCTGGCCGAGCCCC
TCCTGCCCTACGCTCTGGCCTTTGCTGCGGGCGCCATGGTCTATGTGGTCACGGATGACATCATCCCCGA
GGCTCAGATCAGGGTAAATCTTAGCCAAGTCATCATCCTGAAGTGA
>g.013691t.1 CDS=2-771	.
ATGAGCTCCAGCAACCCTTTATCAGTATTTATTGGACCAATCTTTTCACATGCAGATGGAYGGCAAGAGC
GTCACACTCGTTCGTGGCTCTCTCCCTGGTACATGGATACACAGATGAATTGGGCTTGCCCCGGAGAAGA
CCCAGATAAAGACCCTGGCAAAGATTTCCCAAACCTCACCCAAATTATTCATTCACTGCTGCATTTGAAG
CTGCAGGACATGGGTCAGGAGAGCACAAATATCCATCACGGCAGCAATAATAATAATAATAATAATAAAC
CACATTTGGAGGGTTTCCTGGGTCGGCGAGATGCTAAGCATCTCACATTCAAGATCTCAGCTAACCTGCC
AACAATTTATGAGACCAAAAGTGGACTCATCCCTGCCTTCCAGCTGCAGGACATGGGTCAGGAGAGCACA
AATATCCATCACGGCAGCAATAATAATAATAATAATAATAAACCACATTTGGAGGGTTTCCTGGGTCGGC
GAGATGCTAAGCATCTCACATTCAAGATCTCAGCTAACCTGCCAACAATTTATGAGACCAAAAGTGGACT
CATCCCTGCCTTCCAGTTACGGCATCGGTCAGGGGCTCGGCAGGAAATGATGACACACTCAGATGAGGTC
ATTGGAGGAAACCCTGGCTCCATCTCAGCATCTCCGGAGCACCCGGTCCACAAAGCACAGAGACGAACAG
CTGCTCCGGAAAGAGGCGAGGGCCATATGATGAGCACAGCTGCTTTGGCCAAAGAGGACAACGTCAGCTA
G
>g.013769t.1 CDS=2-1230	Transcription factor SOX-10(SOX10)[SwissProt]
ATGAATCTCCTGGACCCCTTCATGAAGATGACCGACGAGCAGGAGAAGGGCCTGTCCGGCGCCCCCAGCC
CCACCATGTCCGAGGACTCGGCGGGCTCGCCCTGCCCTTCGGGCTCCGGCTCGGACACCGAGAACACGCG
GCCCCAGGAGAACACGTTCCCCAAGGGCGAGCCGGACCTGAAGAAGGAGAGCGAGGAGGACAAGTTCCCC
GTGTGCATCCGCGAGGCCGTCAGCCAGGTGCTCAAGGGCTACGACTGGACGCTGGTGCCCATGCCCGTGC
GCGTCAACGGCTCGAGCAAGAACAAGCCGCACGTCAAGCGGCCCATGAACGCCTTCATGGTGTGGGCGCA
GGCGGCGCGCAGGAAGCTCGCCGACCAGTACCCGCACCTGCACAACGCCGAGCTCAGCAAGACGCTGGGC
AAGCTCTGGAGACTGCTGAACGAGAGCGAGAAGCGGCCCTTCGTGGAGGAGGCGGAGCGGCTGCGCGTGC
AGCACAAGAAAGACCACCCGGATTACAAGTACCAGCCGCGGCGGAGGAAGTCGGTGAAGAACGGCCAGGC
GGAGGCCGAGGAGGCCACCGAGCAGACGCACATCTCCCCCAACGCCATCTTCAAGGCGCTGCAGGCCGAC
TCTCCGCACTCCTCCTCGGGCATGAGCGAGGTGCACTCCCCCGGCGAGCACTCGGGGCAATCCCAGGGCC
CGCCGACGCCCCCCACCACCCCCAAAACCGACGTGCAGCCGGGCAAGGCTGACCTGAAGCGCGAGGGCCG
CCCCCTGCCCGAGGGGGGCCGGCAGCCCCCCATCGACTTCCGCGACGTGGACATCGGGGAGCTGAGCAGC
GACGTCATCTCCAACATAGAGACCTTCGACGTCAACGAATTCGACCAGTACCTGCCGCCCAACGGGCACC
CCGGGGTGCCGGCCACGCACGGCCAGGTCACCTACACGGGCAGCTACGGCATCAGCAGCACCGCGGCCAC
CCCTGCGGGCGCGGGCCACTCTCCCTTCATGAAGGCTGATCTGGCGGTTACCTTTCCTCCTGCCTGCAGC
CCAGCTGTTCAGGAACAAATAAACAAGGAAGGCTTGAAGAGAACAGGTGATTTGTCCGAAGACCCACAGA
TAAGGAAGAGTCGTTTGGAAGGGAGCATTTGTAGCGAGTTGAATGGAGTCATTCGCTCAGGCCRCACCAG
TGGGTMAAGGATCCATTCGGATTCTGGACCTCGTCATTAG
>g.013842t.1 CDS=2-561	.
ATGAAGGATCACAAGTTCTACTGCCCAGATATAAAACAATCAAGCTTCTGTTTCAGATATAAAGAGAAAA
TAACTTACTGTGTCCAAAATGGAACACGACAGCCAACCGTGTCTTCAATTCACCAAGTCCTGAAAGTCCT
GAGAACACTTGGATCCAGAGCAGAAGGAGGTACACGTAGTGTCCTCAAGAGTGTCCCCTTCTTTCAGATG
GGAACAAGGCCCCAGATAGAAGTAAACCTTCTTACTGGGATAGAAGTGCTTCTTATTGGTGCCTACGTCC
CCAGAACAGGAACGGAAGCCTCCACAGTTTCTTTTAGCCCAACAGATGATGTATTCTCCAAACTCTTCAA
GATCCACCGGAGCCCTGTTACTTCCAGGCAAGGACCTGAACACCGGACAATAGCCTGCTTGACCCAGACT
GATAGAACACTTGGGAGCTTTCTCTGCCAACAGCGGGACCCCTACAAGAGTTTGCCTTTGCCTTCAGGAT
TCAAGAAGGTGGAAGCAATTGTTCCCCTGACTGTGGGTTCTCCTAATGTCCATCAGGACCTGCGCTTCTA
G
>g.014196t.1 CDS=2-657	.
ATGGACTTCCTTCTTCCTTGTAACTGGGGTTTAGGAAGAAGGACACAAGGGCTCTCACCAGGTCAAGCTC
TGTCCACCAATTTCCATATTCTTTCTTGTGGGTACAGTGAGCCCACGGGAGAGTATCAGCAAGATGATTC
CAAACCTCTTGGTAAAACCCTACCGGGCTATTTGCTCCTTTTACACATGCAGTTCAGCACCGAATTAAAA
GAATGTGAAGCCTATATATATCATGGCCCAGCTTCTAGCTCGCCTCTGGCCTTGCTGGTTCTTATTAATG
ATTCATTTCTTTTGACAGGAGCGGCAACATTTCAGGACTTCTTGGGTGGAAGAAAGTTGGCAGAGAGAAA
GTCCACAGGCATTGTGATGGTGTTTAACTTCTTCAAAGAGGAGTATCTTCTCATTTTAGCTTTTAACACC
TCTAGACCATGGATGAGTCTGATAAAACAAGAGAACACAGCTTTTAAAAAGCGTCAACTGATTAACCTGT
ATCAACGTCAAGAATACACTGTGCTCATCTTTCTGACTTGGCACAAGAAGTGCCAGATACGGTTTTTCCA
GCCGCGGCCTACAAGCAACCGGGAAAGCTTGAAACAGACACAACCACTGATTCACCAGCCGCTGGACGTG
CAGCAGCAGCAGCAAAGGCGCCTGTGA
>g.014858t.1 CDS=2-1284	G protein-activated inward rectifier potassium channel 4(Kcnj5)[SwissProt]
ATGGGCAGTGTGCGGACCAACCGCTACAGCATCGTCTCTTCCGAAGAGGACGGGATGAAGTTGGCCACCA
TGGCGGTTGCCAATGGCTTTGGGAACGGGAAGAGTAAGGTCCACACCCGACAGCAGTGCAGGAGCCGCTT
TGTGAAGAAAGACGGCCACTGCAACGTCCAGTTCATCAACGTGGGGGAGAAGGGCCAGCGGTACCTCGCA
GACATCTTTACCACGTGCGTGGACATTCGCTGGCGGTGGATGCTGGTCATCTTCTGCCTGGCGTTCGTGC
TCTCCTGGCTGTTCTTTGGCTGTGTGTTTTGGTTGATAGCTCTGCTCCATGGCGATCTGGATGCATCTAA
AGAGAGCAAGGCTTGCGTGTCCGAGGTCAACAGCTTCACGGCGGCCTTCCTCTTCTCCATCGAGACCCAG
ACGACCATAGGCTACGGCTTCCGCTGTGTCACCGACGAATGCCCAGTTGCCGTGTTCATGGTGGTCTTCC
AGTCCATCGTGGGCTGCATCATCGATGCCTTCATCATCGGCGCGGTCATGGCGAAGATGGCCAAGCCAAA
GAAGAGGAACGAGACTCTGGTCTTCAGCCACAACGCTGTGATCGCCATGAGAGATGGCAAGCTGTGCTTG
ATGTGGCGGGTGGGCAACCTTCGGAAGAGCCACTTGGTGGAGGCCCACGTGAGAGCCCAGCTGCTCAAAT
CCCGAATCACTTCCGAGGGGGAGTACATCCCCCTGGATCAAATAGATATCAACGTTGGGTTCGACAGCGG
GATTGACCGGATATTTCTGGTGTCCCCCATCACCATAGTCCACGAGATAGATGAAGACAGTCCTTTATAC
GACTTGAGTAAACAGGACATCGACAACGCAGACTTTGAAATTGTTGTCATCCTGGAGGGCATGGTGGAAG
CCACGGCCATGACCACCCAGTGCCGTAGCTCCTATCTGGCGAATGAGATCCTCTGGGGCCACCGCTACGA
GCCTGTCCTCTTCGAGGAGAAGCACTACTACAAAGTGGACTACTCAAGGTTCCACAAGACCTACGAAGTG
CCCAACACGCCCCTCTGTAGTGCCAGAGACTTAGCCGAAAAGAAATACATCCTCTCAAATGCTAATTCCT
TTTGCTACGAAAACGAAGTTGCCCTCACAAGCAAAGAGGAAGATGACAGTGAAAACGGAGTTCCAGAAAG
CACGAGTACGGACACGCCCCCTGACCTAGACCTTCACAACCAGGCAAGCGTACCTCTAGAGCCCAGGCCC
TTAAGGCGAGAGTCGGAGATCTGA
>g.014897t.1 CDS=2-1260	Inward rectifier potassium channel 2(KCNJ2)[SwissProt]
ATGAGCTATTACGGCAGCAGCTATCCGATCGTGAATGTGGACCCCAAATACCCGGGCTACCCCCCAGAGC
ACATCATAGCGGAGAAGAGAAGAGCCAGGAGACGTCTGCTCCACAAAGATGGTAGCTGCAATGTGTACTT
CAAGCACATTTTTGGAGAATGGGGGAGCTACGTGGTGGACATTTTCACTACTCTTGTAGACACCAAGTGG
CGCCATATGTTTGTGATTTTCTCTTTATCTTATATTCTCTCCTGGTTGATATTTGGCTCTATCTTTTGGC
TAATTGCCTTTCATCATGGTGATCTGTTAAATGATCCGGACATCACGCCTTGTGTTGACAATGTCCATTC
CTTCACGGGGGCGTTCTTATTCTCCCTTGAGACCCAGACCACCATAGGTTATGGTTACCGCTGTGTCACC
GAAGAATGCTCCATGGCAGTGCTCATGGTGATCCTTCAGTCCATCCTGAGCTGCATCATAAACACCTTCA
TCATTGGAGCTGCTTTGGCTAAAATGGCAACTGCTCGAAAGAGAGCCCAAACCATTCGGTTTAGCTATTT
TGCACTCATAGGCATGAGAGATGGGAAGCTTTGCCTCATGTGGCGCATTGGTGATTTCCGACCCAACCAT
GTGGTGGAAGGCACAGTGAGAGCCCAACTTCTCCGCTACACAGAAGACAGTGAAGGGCGGATGACAATGG
CATTTAAGGACCTCAAGTTGGTCAATGACCAGATCATCCTTGTCACACCAGTAACTATCGTTCATGAGAT
TGACCACGAGAGCCCTCTGTATGCCCTTGACCGAAAAGCAGTGGCCAAAGACAACTTTGAGATTTTGGTG
ACATTCATCTATACTGGTGATTCCACGGGGACTTCCCACCAGTCCAGAAGTTCCTATGTTCCCCGAGAAA
TTCTCTGGGGCCATAGGTTTAATGACGTCCTGGAAGTTAAGAGAAAGTATTACAAAGTGAACTGCTTACA
GTTTGAGGGGAGCGTTGAAGTTTATGCTCCCTTTTGCAGTGCCAAGCAACTGGACTGGAAAGACCAGCAG
CTCCACAACGTGGAAAAAGCCCCCCCAGTCCGAGGATCTGACACATCGGACACCACGGTCAGAAGAAGGT
CGTTCAGTGCGGTTGCCATTGTCAGCAGTTGTGAAAACCCTGAGGAGACCCCCACGTCTGCCACGGATGA
GTGTAAGGAAGCCCCTTATCAGAAAGCTGTCTTGACTTTAAATAGAATCTCCGTTGAATCCCAAATGTAG
>g.015286t.1 CDS=2-1344	Dual specificity mitogen-activated protein kinase kinase 2 (Fragment)(map2k2)[SwissProt]
ATGTGCGGTGGTACGAATGTTCTGGAAATCCAGGATCTCTGTGTGGTTTTTAAGGCACATTTTTGCTCCG
GGCCCCTGTGGTTTGCTTCTTTAGCCTCCCCAAGGTCAGAGGAGGATGAAAGGCGAAATGTGGTGACAAG
GAAGCGGAACCCTGGTCTTAAAATTCCAAAAGAAGCATTTGAACAACCTCAGACCAGTTCCACGCCACCT
CGAGACTTAGACTCTAAAGCTTGCATTTCTATCGGAAATCAGAACTTTGAGGTGAAGGCAGATGACCTGG
AGCCTATAATGGAACTGGGGCGAGGTGCGTACGGGGTGGTGGAGAAGATGCGACACGTGCCCAGCGGGCA
GATCATGGCGGTGAAGCGGATCCGGGCCACAGTAAATAGCCAGGAGCAGAAAAGGCTACTGATGGATTTG
GATATTTCCATGAGGACAGTGGACTGTCTTTTTACGGTCACCTTTTATGGCGCACTCTTCCGGGAGGGTG
ATGTTTGGATCTGCATGGAGCTCATGGATACGTCGCTAGATAAGTTCTACAAACAAGTGATTGATAAAGG
CCAAACAATTCCAGAGGACATCTTAGGGAAAATAGCAGTTTCTATTGTAAAAGCGTTAGAACACTTACAC
AGTAAGCTCTCTGTCATTCATCGAGATGTCAAGCCTTCCAACGTGCTGATCAACGCTCTGGGCCAAGTAA
AGATGTGCGATTTTGGAATCAGTGGCTACCTTGTAGACTCTGTCGCTAAAACTATTGATGCAGGATGCAA
ACCATACATGGCCCCTGAAAGAATAAACCCAGAGCTCAATCAGAAGGGATACAGTGTGAAGTCTGACATT
TGGAGTCTGGGCATCACAATGATTGAGTTGGCTATCCTCCGGTTTCCCTATGACTCTTGGGGAACTCCCT
TCCAGCAGCTCAAACAGGTGGTAGAGGAACCCTCGCCACAGCTCCCGGCGGACAAATTCTCTGAAGAGTT
TGTTGACTTTACCTCACAGTGCTTGAAGAAGAATTCCAAAGAACGGCCAACATATCCAGAACTTATGGTA
TGTATCGTTAGTGGTGTAAACTTGTCCAAACCAACAGGTAGTAAAGAGCCCTTTAGAATTGACCAGGTGT
CTTCGTATGATAAGCTCATGTATGACGTTTCAGAACTTTGCAGTGTCTCTGGAATGTGTTATGAAGACTT
TACTGAAAGTGATGAATTACTTAAGAAGAGTGAAATAGAGGATCTTCAGGCTTGCTCTGGATGGTGTCCA
TTTTCCTGGCGTTTCCTATCATCTCCCAAAGAAATAACTTACACTGGAATCCTCGTCTCATCATCTGCTT
CTGGAGAATTCTAG
>g.015302t.1 CDS=2-2754	Cholesterol transporter ABCA5(ABCA5)[SwissProt]
ATGCAGCAGATGGACTTTCAGGGAATCAAGATGGAAATGCACACCTTGCAAAACAGACTGGAAATTCCTG
AATTCTTTGAGACATCTGAATTATGTTATCAAGCCTTCAGAAAGGCTCCTGGTGCAGCTGCACTCCAGTG
GAGAAAAGAAAAGAATGGACATTCGGATGCTAATAATAAAAGGGCTATGCGGCAGAGAATGAAACCAAGT
TTCATAATTACTGAAGAATATACAAATGAAAAAGAATTGTTAGTATCCAGTCTTTCTAAGCCCAACAACT
TTGTGGGTGTGGTTTTCAAAGACTTCATGTCCTATGAACTCCGTTTTTTTCCTGATATGATTCCAGTATC
TTCTATTTATATGGATTCAAGAGCTGGCTGTTCAACATCGTGTGAGGCTGCTCAGTACTGGTCCTCAGGG
TTCACAGTTTTACAAGCATCCATAGATGCTGCCATTATACAGGTCATGCACCTAGAAGATTTTAATGAAG
GTGCTTTATTTTCTAATTTGACTGAAGGCCCATATCCTCTGATTATTACTATTGTCATGCTAGCGCTTAA
TAGTATATTCTATGTCCTCTTGGCTGTCTATCTTGATCAAGTCATTCCAGGGGAATTTGGCTTACGGAGA
TCATCTTTATATTTTCTAAAGCCATCATATTGGTCAAAGAGCAAAAGAAATTATAAGGAGTTATCAGAGG
GCAATGTTAATGGGAATATTAGTTTTAGTGAAATTGTTGAGCCTGTTTCTTCAGAATTTATGGGAAAAGA
AGCCATAAGGTTTATTATCATAGGTTTACGACTTTTCATTTTATCCCAGGTACAGAAGGTTTTATTGGAT
TTAGACATGCAGCCTATCAAAGATAATCAAGCTAAAAAGTTAAGTGGTGGTCAAAAAAGAAAACTGTCTT
TAGGAATTGCTGTTCTTGGGAATCCAAAGATATTATTGCTAGATGAACCAACAGCTGGAATGGACCCCTG
TTCTCGTCATATTGTTTGGAATCTTCTGAAGTATGGGAAATCTAATCGGGTGACAGTGTTTAGTACTCAT
TTCATGGATGAAGCTGACATTCTTGCTGATAGGAAAGCTGTCATATCACAAGGAATGTTGAAATGTGTTG
GTTCTTCAATTTTTCTCAAAAGTAAATGGGGGATTGGCTACCGCCTAAGCATGTACATAGACAAATATTG
TGCCACCGAATCTCTTTCTTCCCTGGTTAAACAACATATACCTGGAGCTACCTTATTACAACAGAATGAA
CAACAACTTGTGTATAGCTTGCCTTTTAAGGACATGGACAAATTTGCAGACTCTGATATCAGCGATCTTA
TTAGCTTTTTCACAAACCAGAACATCATGGTGACGATGTTTAATGACAGTGACTATGTGTCTGCTGCTCC
CCATAGTGCAGCTTTAAATGTGATGTATTCAGAAGAGGACTATGTTTTTACAGCTGTTTTCAACAGTACT
ATGGTTTGTTCTTTACCTGTATTGATGAATATTATTAGTAATTATTATCTTTATCATTTAAATGTGACTG
AAACCATCCAGGTCTGGAATACCCCGTTCTTTCAAGAAATTACTGACATAGTTTTTAAAATTGAGCTGTA
TTTTCAAGCAGCTTTACTTGGAATCATTGTCACCGCAATGCCACCTTACTTTGCCATGGAAAATGCAGAG
AATCATAAGATCAAAGCTTATACTCAGCTTAAACTCTCAGGGCTTTTGCCATCTGCATACTGGATTGGAC
AAGCTATTGTGGATATCCCCCTATTTTTTCTTGTTCTTATTTTGATGCTAGGAAGCTTATTTGCATTTCA
TTATGGATTATATTTTTATGCTATAAAGTTCCTTTCTGTGACTTCTTGGAAGAATATTCGAAAAAATGAG
GACACCTATAATCCATGGGATAGGCTTTTGGTGGCTGTTATATCGGCTCTACTTATTCAATTCATCTGCT
ACTTTAGTGTTTTTGACTTCTTCCTCCTTATACTTTTCTCTTGTTCCTTTGTTGTCCATAATGTCAACTC
CTATTTTATAACTCATCACCTCTCTTACTCTTTAGGATTTCCTTTACAAACACTTTTTTCTCAGCCTACC
TTTCTAGTGTTCCTGATAACAAGTGCACTTGATTTAAAAGAACATCTTCAGAAAACTATCAAGAAACTAC
CTGCAGGAATCAAACGAAAGTTATGTTTTGCCCTGAGTATGTTGGGGAATCCTCACATTACCCTCCTAGA
TGAACCATCTACAGGTATGGATCCTAAAGCCAAACAGCACATGTGGCGAGCAATTCGAACTGCATTTAAA
AACAAAAAACGGGCTGCTATTCTGACCACTCATTATATGGAGGAAGCAGAGGCTGTTTGTGACCGAGTGG
CTATCATGGTATCTGGGCAGTTAAGTTTTTCTTCTATTTTGGCTTATAAGATTCCTAAGGAAGATGTTCC
ATCCCTTTCACAGTCTTTTTCTAAGCTTGAAGAAGCTAAACATACTTTTGCCATTGAAGAATATAGTTTT
TCTCAAGCAACGTTGGAACAGCTGAAGTTTAGTTGGGGATATGGAATCCCAATTATGGAAGAACAGTCTG
AACATGCAGTGAAACAGACCTTCAACCTGGAACAACACAGCCTCTCTCTGGCTGCCTTGGAACAGGTATT
CTTAGAACTCTTTAAAGAAGAGGAGCTGGGAAATTTTGATGATGAAGTTGATACAACAGTTCAGTGGAAA
CTCCTCTCACAGGAAGAGCCTTAA
>g.015322t.1 CDS=2-8217	ATP-binding cassette sub-family A member 9(Abca9)[SwissProt]
ATGATCAGACTCCCAAGCCTAAGCGAGCTCTCTGGATATAGCCCAGAGGATGAATTACAGAGAGGTCAAG
GAGAATGCAACGAATCATACCAGGGAACCAATGGCGGCTTCGACCAGAGGCAGCTGAGGAGACTCATTGT
TGGAATCGGTATGATAGCTTTAACATTCCTGATGAGCGTGTTGTTAAAGAAGACTGTCCTCACCAATTTG
GTGATGCTTTTCCTCAATGTGTTTTGTGGGACTATAGGATTCGGTGTGTATTATAGACAACTTCCTTCCT
CTTTGGAGTGGATTTTGAGTATTTGCAGCCCCTTTGCCTTCACTGCTGGGATGAATAAGATTATCTACTT
CGATAATGCTATGAGTGGTGTCATTTTACCTTACTCTTCAGGAGATTCATATGTAATGATTGGAACTTTT
TTCATATTGGCTTTTGATGCACTTTTCTACTTGGCCTTGGCATTATACTTTGAAAAAGTCTTACCCTATG
GAAATGAGCACCGTTCTTCTCCATTATTTTTCCTGAAATTACCTTGTTTCCAACATCAGAGGACTAATAA
TAAGGTCATTGAGAAAGAAATAGATCCCGAACATCCCTCTGATGATTATTTCGAACCAGTAGCTCCAGAA
TTCCAAGGAAAAGAAGTCATCAGAATCAGAAATGTTAAGAAAGAATATACGGGAAAGACTGGGAAAATGA
AAGCATTGAAAGACTTGACTTTGGACATATATGAAGGTCAAATCACAGCAATTCTGGGTCATAGTGGAGC
TGGCAAATCTTCTTTGCTGAACATCCTTAATGGGTCATCTGCTCCAACAGAAGGATCAGTTACTATCTAT
AATAAAAATCTCTCTGAAATGCAAGACTTGGAGGAAATCAGAAAGATAACTGGTGTTTGTCCTCAATTCA
ATATTCAATTTGACATGCTCACCGTGAAGGAAAACCTCAGGCTGTTTGCTAAAATAAAAGGAATTCAGCC
GCACGAAGTGGAACAAGAGGTACAAAGAATTTTATTAGAATTGAATATACAAAACATTCAGGATAATCTT
GCTACACATTTAACTGAAGGACAGAAAAGAAAGCTGACCTTTGGGATTGCCATTTTAGGAGATCCTCAAA
TTTTGCTATTAGATGAACCAACTGCCGGCTTGGATCCCTTTTCAAGGCATCGAGTATGGAACTTCCTCAA
GGAACGCAAAGCAGGCCACGTAATCCTCTTGAGTACCAATCTCATGGATGAGGCTGACATCCTGGCTGAT
AGGAAAGTGATCATGTCCAATGGGAGACTGAAGTGTGCAGGGTCTTCTGTCTTTTTGAAGAGAAAATGGG
GTCTTGGATATTACTTAAGACTGTTGGTATTTGGAGTTGCCATGTTCCCTTTGATTGCGGAAAAGATAAT
TAATGTTCTATTAATTCAAAAGATTGACTGGAAATTTAAACCCGAAGTGTACTTCCTCTCTCCTGGACAA
CCTCCCAAAGACCTTCGTACCAGCCTATTGATCATCAATAACACAGACTCAAATATTGAAGATTTTATAC
AGTCAGTGAAGCATCAAAATATACTTTTGGAAGTAGATGACTTTGCAAACAGAAATGGCACTGCAGACCT
GTCATACAATGGAGCTATCATAGTTTCTGGTAAACAAAAGGATTACAGATTTTCAGTTCTGTGCAACACC
TTGAGACTGCATTGCTTTCCTGTTCTCGTGAATATTGTTAGCAATGGGCTACTTCGAATGCTTAATGGTA
CACAAAATATTCARATTGAGAGAAGTCCATATCCTTTTGATGATGAGATTTTCTCAACTGGGCTGCCGGA
AGGTTTCACATTCTTATTTTGGATTGTGTGCAGCATTTCTCCTTACTTCTCCATGAGCAGTATCAGCGAT
TACAAAGTTATATTCATGCTCGGTTATGCAGCTTCACTTGTCTTCCTAACATATGTGATATCCTTTATTT
TTCGCAAGACGAGAAAAAGTAGTGGCCTTTGGTCATTTTGCATCTATATTACCTCCATCATCATATTTGA
CATTGTGCTGATGCACTTCGACTTGCCTGTCTTGATTTCTAGCATGATATTAGTTCCTTTCACTACCATG
GGTGGATTTCTGGTTTTTTTGGCACAGGTAGAAGTGAAAGGATGTCGTTCGGGCCATCAGGGAGACAGCC
TGGTCAACTTCCTGGGCTACTGTCCTCAGGAGAACGTGCTGTGGCCCAACCTGACAGTGAGGGAACATCT
GGAGGTGTTCGCTGCCGTCAAAGGGCTGAGGAAAGGGGACGCCACCATGGCCATTTCACGATTGGTGGAT
TATTTCAAACTGCATGACCAGCTCAATGTTCAGGCGAAGAAATTAACGGCAGGAGCCACCAGAAAGTTGT
GTTTTGTGTTGAGCATCCTGGGAAATTCGCCTATCCTGCTTCTGGATGAACCATCAACAGGCCTGGATCC
AGCAGGGCAGCAGCAAATGTGGCAGACAATCCAGGCAGCCGTTAAAAACACAGAGAAAGGGGCCCTCCTA
ACCACCCATTACCTGGCCGAAGTCGAGGCCATATGTGACCGCATCGCTATCATGGTGTCTGGAAGGCTGA
GGTGCATCGGCTCCACCCAACACCTGAAAAATAAACTTGGCAAGGACTACATTCTAGAACTGAAAGTGAA
GGAAATGTCCCAAGTGACTTCAGTTCACAACGAGATTCTGAAGCTTTTCCCACAGGCTGCACAGCAGGAA
AGGTATTCTTCCCTCTTGGTCTATAAACTGCCTTTGGCAGATGTCTACCCTCTATCTCAGGCCTTCCGCA
AATTAGAGGCAGTGAAACATGACTTTAACCTAGAAGAGTACAGCCTCTCTCAGTGCACATTGGAAAAGAG
AGCAGCCCCAGCGCAGAAGCCTGGAACAGATGGACAGACTGCGAGCGGAAAGACAGCAGGCCCTCTTCTG
CTTTCCTTCATCAGCCACGAATTACACGGGAATTGCCTGGCCTTAACTGACATGCTCAGAGAAGTGCTGT
TTACATATCAACTTTCCTCCAATTTACATCAAGTTAATGACTTTACTCARTTGCCTGCAATGGATCTGGG
ACGYGTAGATAATTTTAATGATTCTAATTATGTAATTGCATTTGCACCTGAATCCAAAACAACCCAGGAG
ATAATGAACAAGGTGGCTTCAGCCCCMTTCATGAAAGGAAGAACAGTCCTGGGGTGGCCAGATGAGAAAA
GCATGGAAGACTTGGATTTAAACTACTCTGTAGATGCGGTGAAAGTCCTCTTTAATGATACCTTCTCATA
TCATTTGAAATTTTTCTGGGGAGCTGAATATGGACATCGACGTTCTCCTTGGTTTTTCCTGAAGTCTTCT
TTCTGGTTTCAACACCCAAGGGCTGATCATGTGGCCCTTGAGAATGAAATAGATTCAGATWCTTCACCTA
ACGACTCTTTTGAACCAGTGTCTCCAGAATTCCATGGAAAAGAAGCCATAAGTTTGCATCTGAATGAAAT
GTGCGATCCAGACAGTATAACATCACTTGTAAAACAACACATCCCTGATGCCAAATTAACAGCACAAAGT
GAAGAAAAGCTTGTATATATTTTGCCTTTGGAAAGGACAAACAAATTTCCAGATCTTTACAGGGATCTTG
ATAGATGCTCTAACCAGGGCATTGAAAATTATGGTGTGTCCATGACAACCTTGAATGAAGTGTTCTTGAA
ATTAGAAGGAAAATCAGCTATTGATGAATCAGGGTCAAGCATTGATAACTTTATACATTCACTGAGGCAA
CAGAACATAGCTTTGGAAGTGGATGCCTTTGGAATTAGAAATGGCCCAAATGAGCCTTCATACAATGGTG
CCATCACTGTGTCAGGTGATGACAAGGATCACAGATTCTCRATAGCCTGTAATACCAAAAGGCTAAATTG
CTTTCCTGTCCTCATGGATATCATCAGCAATGGGTTACTTGGAATTTTTAATTCTTCAGAACATATTCAG
ACTGACAGAAGCACATATTTTGAAGAGCACATGTTTTATGAGCATGGGTACCTGAGTAACGCCTTCTTCT
GGATACCTGTGGCAGCCTGTTTTACTCCTTACATTGCGATGAGCAGCATCGGCGACTATAAAAAAAAAGC
TCACTCGCAGCTACGGATTTCAGGCCTCTACCCTTCTGCTTATTGGTTTGGCCAGGCGCTGGTGGATATT
CCACTCTACTTCTTGATCCTCCTTCTAATGCAAATAATGGATTATGTTTTTAGCCCAGATGAGATTATAT
TTATAATTCAAAATCTGTTAGTTCAGAAACCTGTCATCATTGCTAGCTGTCTACGGAAGGAATATGCAGG
CAAAAAGAGAAACTGCTTTGCTAAGAGGAAGAAAAAAGTGGCCATAAGAAATGTCTCTTTCTGTGTTAAA
AAAGGTGAAGTTATAGGGCTCTTAGGACACAACGGAGCTGGTAAAAGTACAACTATTAAGATRATAACTG
GAGACACAAATCCAACTGCAGGACAGGTGATTTTGAAAGGGAGCAGTGAAGGAGACTCCCTCGGGTTCCT
GGGCTACTGTCCTCAGGAGAACGTGCTGTGGCCCAACCTCTCAGTGAGGGAACATCTGGAGGTGTTCGCT
GCCATCAAAGGGCTGAAGAAAGGGGATGCTACAGTCACCATCACACGGTTGGCAGATGCGCTCAAGCTGC
AGGACCAGCTGAAGCTGCCCGTGAAGACCTTATCCGAGGGAATAAAGAGGAAGCTGTGCTTCGCACTGAG
CATCCTGGGAAACCCATCCGTGGTGCTTCTGGACGAGCCATCCACGGGCATGGACCCYGAGGGGCAGCAG
CAAATGTGGCAGACGATCCGGGCCACCTTTGGGAACACGGAGAGGGGCGCCCTCCTGACCACCCACTACA
TGGCAGAGGCCGAGGCCGTGTGTGACCGCGTGGCCATCATGGTGTCGGGAAGGCTGAGATGTATCGGTTC
TATCCAACATCTGAAAAGCAGATTTGGCAAAGATTATCTGCTGGAGATGAAGGTGAAGACCCCCACCCAG
STGGAGCCCCTCCACTGTGAAATTCTGAGACTTTTCCCTCAAGCTGCCCGGCAGGAAAGGTACTCCTCCC
TGATGGTCTATAAGTTGCCTGTTGAGGACGTGAGACCCTTATCACAGGCTTTCTTCAAATTAGAGATAGT
TAAACAGAGCTTYGATTTGGARGAGTACAGCCTCTCCCAGTCCACCCTGGAGCAGGTCTATGTTATTCTT
GGTGAAATCCTTATGTTGTCAAAAGTCACGGAATCATCCAAGTTTCAAAATCTGTTCCGGTTCCATGAAC
CGTCGGTAATGATGCTGGATGAACACAAGGCCAACAGCAAGACCAGTCAAAGTTATAGTCTACCTTTAAG
GAAGGAACTCCAGATTTACCAGACAAAAGCCCATTGTTATAATCTGAGTGAAGGTGTTAAGTGCCAGGTT
TCAAAATACTGGAAGCAAGGTTTTGTGGCTCTTCAAGCTGCTATCAATGCTGCTATTATAGAAGAGGCCA
GTCATATCATAAGAATAGTATTAGAGCCCAAATGGCCTTCGACCGATGAACAGCTAAAGACGTTGTGGCT
CTCCTGGGGYTTGCTCTATGCTGTTTTCATCTTCATTATGGCACTTTTCTTGGCACTTATTATTAAATCT
GTCCAGTTTGTCATTCTGACTGGCTTCATGGCGATCTTCACCCTCTTTTTCCTCTATGGATTGTCTTTGC
TTTTGCACTTGGACTTTGATTTGAATTCTAATGCATTTCCTTATCCATCGGACGACTCAAAACTGATAAT
AGCAACAAATTTCATGTTGGCTTTTGATCTTTTCTTCTATGTGGCATTGACGATTTATTTTGAGAAAATT
TTGCCAAATGAACATGGACATGAATATCCCCCCTTGTTTTTCCTGAARCCCTCCTTTTGGTCTCGGCAAC
ATAAAGCTGATCATGTGGCCCTCGAAGATGAAATTGATTCCAATCCTTCATCTAATGACTCTTTTGAACC
AATGCCTCCAGAATTCCATGGAAAAGAAGCCATCAGAATTAGAAATGTTACAAAAGAATATAAAGGAAAG
CCTGATAAAATAGAAGCTTTGAAAGATCTGGTATTTGACATATATGAAGGCCAAATCACTGCAATACTTG
GTCACAGTGGTGCTGGAAAATCAACACTGTTAAACATTCTTAGCGGGCTATCTGTTCCCACCAAAGGTTC
AGTCACCATTTATAACAATAAACTTTCAGAAATAACTGATCTGGAGAATATCAGCCAGCTCACTGGAATT
TGTCCACAATCCAATGTACAGTTTGACTTCCTCACTGTGAAAGAAAATCTCAGGCTCTTTGCTAAAATAA
AAGGAATTCGACCACATGAACTGGACAAAGAGATACAAAGAATTTTACTGGAATTGGAGATGAAAAATAT
TCAGGATGTCCTGGCTCAGAACTTAAGTGGTGGACAGAAAAGGAAACTCAGCTTTGCAACTGCCATTTTA
GGAGATCCTCAGGTTTTCCTGTTAGATGAACCAACTGCTGGACTGGATCCCTTTTCAAGGCACCAGGTTT
GGAACCTCCTGAGGGAGCGGAAAGCAGACCGTGTGATCCTCTTCAGTACYCAGTTCATGGATGAGGCTGA
CATCCTGGCTGCACTTTATGAGGATCTGGATAGATGTCCTGGCCTGGGAATTGAGAATTACGGTGTTTCC
ATGACAACTTTGAATGAAGTGTTCCTGAAACTAGAAGGAAAACCAGCTATCGATGAATCAGGAATTGGAA
TTTGCCCCCTTCTTTTGGAGAATATCATCATGAGAATTTATGAAATGAGCTACACTTGGGACCTTTCTCC
TCATTTATACTTCCTTGCTCCTGGACAACAACCACGTGATCCTCTCACTCAACTATTGATCATCAATAAA
ACAGGGGCAAGCATTGATGACTTTATACATTCTGTGGAGCATCAGAACATAGCTTTGGAAGTAGATGTAT
TTGGAACTAAAAATGGCCWGGATGACCCATCTTATAATGGAGCCATCACAGTATCTGGTAATACAAAGGA
GAGAGAGAGTAATCCATTTGAATTCCCAGGATATACCATATTCTGGTTGATTCTGGCATCATCTTGTGCT
CCTTATATTGCCATGGGCAGCATTGATGATTATAAGAACAAAATTCAGTCCCAGCTACGGATTTCGGGCC
TCTTCCCTTCTGCTTACTGGTTTGGGCAGGCGCTGGTGGATGTTCCAATGTACTGCTCGGTCTTCCTTCT
TATGTATTTAATAGACTACAGCTTAAATCTCCAAGAGACTTTCTTTGAAATTATAAGTCAGATTATACAA
AAACCAGTCATTATTGCCAGCTGTCTACGCAAAGAGTATTCAGGAAAGAGAAAATACTGCTCTTCCAAGA
GGAAGAAGAAAATAGCCACAAGAAATGTCTCTTTCTGTGTTAGAAAAGGTGAGGTTTTAGGATTATTAGG
ACACAACGGAGCTGGTAAAAGTACATCCGTTCAGGTGATAACTGGAGACACAAAACCAACTGCTGGACAG
GTGCTACTAAAAGGGAGCAGCGGGGACAGCTCCCTGGGCTTCCTGGGTTACTGTCCCCAGGAGAATGTGC
TGTGGCCCAACCTGACTGTGAAGGAACACCTGGAGGTGTTTGCTGCTGTAAAAGGGCTGAAGAAGGCAGA
CGCGGCAGTCACCATCTCCAGGCAGGCGATCCGGGCCACCTTTAAAAACACAGAGAGGGGCGCCCTCTTG
ACCACCCACTACATGGCAGAGGCCGAGGCCGTGTGTGACCGTGTGGCCATCATGGTGTCTGGAAAGCTGA
GATGTATCGGTTCCATCCAACACCTGAAGAGTAAATTTGGCAAGAATTACTACCTGGAGATGAAGGTGAA
GACCCCTGAGCAAAGGGAAAGTCTCCATCAGGAAATTCTGAGGGCTTTTCCCCAGGCGGCTCAGCAGAAA
AGGTACTCTCCTGTGATGGTCTATAAACTGCCAATGGAAGACGTACGACCTTTAGCGCAAGCTTTCTTCA
CATTAGAGAGGGTTAAACAGAGCTTCGATTTGGAGGAGTACAGCCTCTCCCAGTCCACCCTGGAGCAGGT
TTTCCTGGAGATCTCCAAGGAGCAGGAGCTGGATGACTTCGATGAAGAACCTGACCTTTCAGTGAAGTGG
AAGCTCCTCCCACAGGAAGACCCTTGA
>g.015383t.1 CDS=2-1455	.
ATGGCTCTGTACAGCTGTGGAGTCCCTACCTCATCAATCACCCAGCAGCCACTCTCCAAGGACATTGCAT
GGACGTTCTCGGACTCGCCATTTGTAAGGCTCAAGGGCATATTCTCCAGCCATTCCAAGGATGCAGAAGA
TGGGAGCAATCAGAAGAAAAAGTTCCCTAATTACTTAATAGTCACCTGTAGTACTTCCAAATCTCCCCAA
ACCTTTCCAGGGAGAAGAAAGACTGAGATTCCTGATGCGAAGTTGGCTACCATCACTAGTGCTTTAAGAT
TCTGTGATTATTTTGATGGATTGGGGCCAGTGGCTCTCGGTAATGGCAGGAGGCCAGAGCTGACCCTGCA
GCTAAGGCCCCCAGACTCTTCTTGCTCACTCTGCTACTGCAAAACAGGACGAAAACGTTCAGAGAGAAAC
CAAACCAGCAGAGTTCCCCGTGAGAGGAAGAAGGAGAACAAGAAGCAAGAGGATCTGCCTGAAGACCAGC
CCTTGCCTGATGGGCAGATGCTGCAGAAGGAAGGTGCCTACATCTCCAAGTACAAAGCAAAAGACACAGA
AGATGACAAGGCTACTAAGGAAGGCCCGTCTCTTGGCAGAACAGAACCTCGGAAAGATGCCAAGGTTCCC
CGTGAGAGGAAGAAGGAGAACAAGAAGCAAGAGGATCTGCCTGAAGACCAGCCCTTGCCTGATGGGCAGA
TGCTGCAGAAGGAAGGTGCCTACATCTCCAAGTACAAAGCAAAAGACACAGAAGATGACAAGGCTACTAA
GGAAGGCCCGTCTCTTGGCAGAACAGAACCTCGGAAAGATGCCAAGGTCTTTATTGACTCTGTCACCTGC
RTGTACGGAGCACCTGCTGTACCCGAGCTTCAGGTTGAATGCTGGGGCTTCAAAGACCCACAGACCCCAA
ACTGTGCCTTCAAGAGCTCAGAGTCTAGTGCCAAGATGCAAAGAAGCCCTTCCTATACCAGACAAGAAGT
ACTTTCTGGATTGAGGGGGCATGTGGCCTGTCTGCCCCAGCAGGGCCCYTTCSGGCACTTTCTGGACATG
AGGGCAGAGAAGAGACTGGCCAGCCGGAAGGAGCGCCGCAGTCGCTTTGGGGACATCGCCGTGCACAAGC
GCTACCAGTTTGGGCAGATCTTCTCCCCTTTCCAGGCTCTYGCCACAACGGAGATGCAAAGACTGGTGTC
TCCCCGGGACCTGCCCCTGAATTCGCACCTGCAGAATATGAGCATTCCATGCACTGCTGAAGGGAGCCTC
CAGGATTTATCCTTGTATTCCACAGAGCTGGGTGTGAGAAACAATGACAGCAACCATGAGGAAGAGGAGT
CAGTACTGATAACGTCCTACACGGTGGCTCTGATGAGCCGAACGCTTACTGTGGGCAAGCACCCACCTTC
TCAGACACACTACAACAGCCCTGCTCAAAACCTTCAGTGGATGTCCTACTGCTGA
>g.015404t.1 CDS=2-255	.
ATGCCTCCCTGCGCTGAATGTTCACCAGGGCACCACCTCGCTTCAGGTAGCATCATCCTGCTGACGTTCA
CCATACAGGAGGCTTCTTATCCCATGCCAAGTAATGCAATTGAAAGCAGGAGAAATTGTGAAATTCCACA
GACCCAGATGAAAGACATTTCAAAGCAACGAGAAGCTGTTGTGATTGATTGTGACAAGATCAAGACAGCA
TCAACATCAAAACTTGCAGAACGGGTGCCAGTGTTAAAAGAATAG
>g.015434t.1 CDS=2-1152	Extracellular serine/threonine protein kinase FAM20C(FAM20C)[SwissProt]
ATGTACAAAGAGCAGCTCAACCTCACCTCCCTGGACGCTCCCCTGCAGCTCCGACAGGAGGCCAGCTGGG
TCCAGTTCCACCTGGGGATCAGCCGCCGTGGGCTGTACTCCCGGTCCAGTCCTGTCGTCAGCCAACTCCT
CCACGACATGAGGCGCTTTCCCACCATCAGTGCTGATTACAGTCAGGACGAGAAGGCTTTGCTCGGTGCA
TGTGACTGCACCCAGATCGTGAAACCCAGTGGGGTCCACCTCAAGCTGGTTCTGAGGTTCTCAGACTTTG
GGAAGGCCATGTTCAAACCCATGAGACAGCAGCGAGATGAAGAGACCCCCGAGGACTTCTTCTACTTCAT
TGACTTTCAGAGACACAACGCCGAGATCGCAGCTTTCCACCTGGACAGGATTCTGGACTTCCGCCGGGTG
CCACCCACAGTGGGGAGGCTAGTCAATGTCACCAAGGAAATCCTGGAAGTCACCAAGAATGAAATCCTGC
AGAGCGTTTTCTTCGTCTCTCCAGCCAGCAACGTGTGCTTCTTTGCCAAGTGCCCGTACATGTGCAAGAC
TGAATATGCCGTCTGTGGCAACCCGCACCTGCTGGAGGGCTCCCTGTCCGCCTTCCTGCCGTCCCTCAAC
CTGGCCCCCAGGCTGTCTGTGCCCAACCCCTGGATCCGCTCCTACTCGCTGGCCGGAAAAGAAGAGTGGG
AGGTCAATCCGCTTTACTGCGACACCGTCAAACAGATCTACCCGTACAACAGCAGCAACCGCCTCCTCAA
CATCATTGACATGGCCATCTTCGACTTCCTGATAGGAAATATGGACCGGCACCATTATGAGATGTTCACC
AAATTCGGGGATGATGGGTTCCTCATCCACCTTGACAACGCCAGAGGGATAAAGAAGAAAACGCTTTTGC
ACCTGCAGCTGCTGGCCCAGGCCGACTACAGACTCAGTGACGTGATGCGGGAGTCTTTGCTAGAAGACCA
GCTCAGCCCAGTCCTCACAGAGCCCCACCTCCTGGCCCTGGACCGGAGACTCCAAATCATCCTACAGACA
GTGGAGGGGTGTGTGGAGGTCCACGGAGAACAGAGTGTCATAGCCCTTGACTCAGCAGAACAGTCAGCCC
CGGACTCTAGCCAGGCTAACTTGACAAGCTAA
>g.015441t.1 CDS=2-1146	cAMP-dependent protein kinase regulatory subunit(pkaR)[SwissProt]
ATGGCGTCTGGCAGCACTGCCACCAGTGAGGAGGAGCGCAGCCTCCGGGAATGTGAGCTCTATGTCCAGA
AGCACAACATTCAGGCACTGCTGAAGGATTCTATTGTGCAGTTGTGCACTGCTCGACCTGAGAGACCCAT
GGCATTCCTCAGGGAATACTTTGAGAGGCTGGAGAAGGAGGAGGCAAAACAGATTCAGAATCTGCAGAAA
GCAAGCTCCCGTGCAGATTCGAGGGAGGATGAAATCTCTCCTCCTCCACCCAACCCAGTGGTTAAGGGCC
GGAGGCGACGAGGTGCTATCAGTGCCGAAGTCTACACGGAGGAGGATGCTGCATCATATGTTAGAAAGGT
TATACCAAAGGATTATAAGACGATGGCTGCTTTGGCTAAAGCCATTGAAAAGAATGTGCTCTTTTCACAT
CTTGACGATAATGAGAGAAGTGATATTTTTGATGCCATGTTTCCAGTTTCCTTTATTGCTGGAGAGACGG
TTATTCAGCAAGGTGATGAGGGAGATAACTTCTATGTGATTGATCAAGGAGAGATGGATGTCTATGTCAA
CAACGAATGGGCAACCAGTGTTGGGGAAGGAGGGAGCTTTGGGGAACTTGCTTTGATCTACGGAACACCT
AGAGCAGCCACAGTCAAAGCAAAGACAAACGTGAAATTGTGGGGTATCGACCGAGACAGCTATAGAAGAA
TCCTCATGGGAAGCACTCTGAGAAAGCGGAAGATGTATGAGGAGTTTCTTAGTAAAGTATCTATTTTAGA
ATCTCTGGACAAGTGGGAACGTCTCACGGTAGCTGATGCATTGGAACCCGTTCAGTTTGAAGACGGGCAG
AAGATTGTGGTACAGGGAGAACCAGGGGATGAGTTCTTCATTATTTTAGAGGGTTCAGCTGCTGTGCTAC
AGCGTCGGTCAGAAAATGAAGAATTTGTTGAAGTGGGAAGATTGGGGCCTTCTGATTATTTTGGTGAGAT
TGCGCTCCTGATGAATCGTCCTCGTGCTGCCACGGTGGTGGCTCGTGGCCCCTTGAAGTGTGTGAAGCTG
GACCGACCCAGATTCGAACGCGTTCTTGGCCCGTGCTCAGATATCCTCAAACGAAACATCCAGCAGTACA
ACAGTTTTGTGTCGCTGTCTGTCTGA
>g.015485t.1 CDS=2-1314	Autophagy-related protein 18(atg-18)[SwissProt]
ATGGAGGCCGAGGCGGCGGAAAGCCCCCCGGGCGGGGTCGGGGCGGCGCTCAGCTGCTTCTCCTTCAACC
AGGACTGCACATCCCTAGCAATTGGAACCAAAGCCGGTTATAAGCTGTTTTCTTTGAGTTCTGTGGAGCA
TCTGGACCAAGTCCATGGAAGCAACGAAATCCCAGACGTTTACATCGTGGAGCGCCTGTTCTCCAGCAGC
CTGGTGGTGGTGGTCAGTCACTCAAAGCCACGGCAAATGAACGTCTATCACTTCAAGAAAGGCACAGAGA
TCTGTAATTACAGCTATTCCAGCAACATCCTGTCCATAAGGCTGAACCGACAGAGGCTGCTGGTGTGTCT
GGAGGAGGCCATCTACATTCACAACATCAAAGACATGAAGCTGTTGAAAACCATCCTGGATATTCCTGCA
AACCCAACAGGTCTCTGTGCCCTCTCCATCAACCATTCCAATTCGTATGTGGCCTACCCTGGAAGCCTGA
CCACAGGCGAGATTGTGCTTTACGATGGACACTCCCTGAAAACAGTCTGCACGATTGCTGCCCACGAGGG
GACGCTGGCCGCCATCGCCTTCAATGCCTTGGGCTCAAAACTAGCAAGCGCCTCCGAAAAAGGCACTGTC
ATCCGGGTGTTCTCTGTACCTGATGGGCAAAAGCTCTACGAGTTTCGAAGGGGCATGAAAAGGTACGTGA
CAATCAGCTCTCTCGTGTTCAGTATGGACTCGCAGTTCCTCTGTGCCTCAAGCAACACCGAGACCGTGCA
CATCTTCAAGCTGGAGCACCTCACTAACAGCCGACCAGAAGAGCCTTCGACCTGGACTGGCTACATGGGA
AAGATGTTCATGGCTGCTTCCAACTACCTCCCCACCCAGGTGTCAGACATGATGAACCAGGACAGGGCCT
TCGCCACCGGACGTCTGAACTTCTCGGGTCAGAGGAACATCTGCACTCTCTCAACGATCCAGAAATTGCC
AAGGCTGCTGGTCGCATCATCCGATGGACACCTTTACATCTACAATTTGGACCCTCAGGACGGAGGAGAA
TGTGTCTTAATCAAGACCCACAGCTTGCTTAGCTCAGGAACAACAGAAGAAAATAAAGAAAATGACCTCA
GACCTTCATTACCTCAGTCTTACGCAGCAACTGTAGCCAGACCAAGCACCTGGTCCGCCTCCACGGTGCC
AGGTTATTCTGAGGACGGCGGAGCCCTCCGAGGAGAGATTATTCCTGAACATGAGTTTGCGACGGGACCA
GTGTGTCTTGATGATGAGAATGAATTCCCCCCTGTGAGCATTAGGAACCCCTAA
>g.015538t.1 CDS=2-1644	Monocarboxylate transporter 4(Slc16a3)[SwissProt]
ATGAACCTCCAGACCCGCTCGGATGCACAGGCCCTTCCCTGGATGGTGTGCCCTTCCATGGAGCAATTAA
GAATGACCCAAAAGACATCACAGCTTTGTTCCAGAGCCAATGTTTATACTCAAGTGCCTGATGGAGGATG
GGGCTGGGTGGTAGCTGTGTCTTTTTTCTTCGTTGAAGTCTTTACCTACGGCATCATCAAGTCATTTGGC
GTCTTCTTTAATGACTTAATGGACAGTTTCGATGAATCTAATAGCAGGATTTCGTGGGTCATATCAATAT
GTGTATTTGTCTTAACATTTACAGCTCCCCTGTCTGCTGTCCTGAGCACTCGTTTCGGACACCGTCTGGT
GGTGGTGTCCGGGGGCCTGCTTGTCAGCACGGGAATGGTGATGGCCTCCTTCTCCCGGGAGCTGTACCAC
ATGTACATCTCAATCGGCATCATATCCGGTTTGGGATACTGCTTTAGCTTTCTACCAACTGTCACCATTT
TATCTCAGTACTTTGACAAAAGGCGCTCCATGGTCACTGCAGTTGCTTCCACGGGGGAATGTTTTGCGAT
GTTTGCTTTCGCCCCAGCAATCACGGCTCTGAAAGACCACATTGGCTGGAGATACAGTCTCCTCTTCGTG
GGCCTGCTGCAGCTGAACATCATCGTCTGCGGCGCGCTGCTGAGGCCGATCATCATCCGAGGACCAGGGT
CCCCGAAAGCAACCGCGCACGAACATCGGAGAGAAGTGCAATATATGCTCGAAAATGAGAAAACACGCAC
CTCAATCGATTCCATTGACTCAGGAGTAGAACTAACTACCTCACCGAAGAATGTGCCTAGCCAAGCCAAC
GTAGAACTGGAGCCGAAGGCCGACATGCAGCAGATCCAGGTGAAGACCAGCTCCAAGCCAAGCGATAAGA
AAGCCCCTTTACTGGACTTCTCAATCTTGAAAGACAAGAGTTTCATTTGTTACGCGTTATTTGGTCTTTT
TGCAACACTGGGGTTCTTTGCACCTTCCTTGTACATCATTCCCTTGGGCATCAGCCTGGGCATTGAGCAG
GAGCGCGCCGCTTTCTTGCTATCCGCAATGGCAATCGCTGAAGTTTTTGGGCGGATCGGAGCTGGCTGTG
TCCTCAACAGAGAGCCCATCCGCAAGATCTACATCGAGCTCATCTGCGTCATCTTGTTGATGGTGTCTCT
GTTTGCCTTTACTTTCGCGACCGAATTCTGGGGTCTGATGTCATGTAGCATCTTTTTTGGCTTCATGGTC
GGGACCGTCGGGGGGACCCACATACCACTGCTGGCCGAGGACGATGTCGTGGGAATCGAGAAGATGTCTT
CTGCTGCGGGAGTGTATGTCTTCATCCAGAGTATAGCGGGACTGGCCGGACCACCCCTTGCAGGTCTGCT
GGTGGACCAGAGTAAGATTTACAGCCGAGCCTTCTACTCCTGTGCAGCTGGCATGTGTGTGGCTGCCGTG
TGCCTCGCGCTTGTGAGACCTTGTAAGAAGGGACTGTGCCAGCCTCATCCTGCAGGGGAAGCACAGGTGG
AGAATCCTCGTGGGAAAGCTTTACAAGACATACCTGAAGACTTTCTAGAAATGGACCTTGGGAAAAATGA
GCATAAAGTTCACGTGAAACTGGAGCCAGTATGA
>g.015545t.1 CDS=2-807	Archaemetzincin-2(Amz2)[SwissProt]
ATGATTGACGATAAGCATCTATTTGCTCCAATGCAAACAGTACGGCACTCTGAACAGACTCTAAAAACAG
CTCTCATCTCAAAGAACCCAACGCTTGTGTCACAGTATGAGAAGTTAGATGCTGGCGAACGGCGTTTGCT
GAACAAAGCCTTCAAGGCAGACAATGATCTCTTTGGACCCATTACCTTGCATTCGGAATCAGATTGGATC
ATCTCCCATCCTGAGGCTCCCCAAGACTTCGAACAGTTTTTCAGTGATCCTTATAGAAAGGCACCATCTC
CAGAGAAACGCAGTATTTATATACAGTGCATTGGATCTCTAGGAAACACCAGGATTATCAGTGACGAATA
TATTAAATGGCTCAAGGGCTACTGTGAAGCATTTTTCTACGGCTTGACAGTAAAACTCCTAGAACCAGTT
CCTGTCTCTGTAACGAGGTGTTCCTTTAGAGTCAATGATAACACACAAAACCTACAAATTCACGCAGGTG
TGGGGATATTCAGCTTTGCCAGGTACGGCAGTGATTTTTATAGCTCACGCTTTGAAGGCAAAGTGAACAA
GCTGCGGAGAGTATCTTCAAGCGACTATTCCGTTTTTGATAACTATTATACTCCTGAAGTGACCAGTGTT
TTGCTGCTTCGTTCCTGTAAGGCGCTGGTGAGGTGGATTGATGATGAGTCGGCTGACACCCCCGGAGTCA
GCACGGAACACAGTTGTGAGGATAATGTGAATTTACCAAAACCTGTGGAAGCCTTTAAGGAATGGAAAGA
GTGGATAATAAAATGCCTTGCTGTTGTCCAAAAATAA
>g.015634t.1 CDS=2-1257	Regulator of G-protein signaling 11(Rgs11)[SwissProt]
ATGACGATCCGACACCAAGGCCAGCAGTACAGGCCGAGGATGGCATTTCTGCAGAAGATTGAAGCTTTAG
TGAAGGATATGCAGAACCCGGAGACGGGGGTCAGAATGCAGAACCAGAAGGTTCTGGTCACCAGTGTCCC
TCACGCCATGACAGAGGCACAGAACTTGGGGAACTTTATTGTCAAGTATGGCTACATTTATCCCCTGCAA
GATCCCAGGAATCTCGTTCTCAAGCCTGACAACAGCCTCTACCGATTTCAGGAAAATTACAATTTCTTGA
ACAAAAAAATTAACTACAAATGGGATTTTGTCATTATGCAGGCCAAAGAGCAATACAGGACTGGAAAGGA
AAGGAATAAAGCAGACAGGTATGCGCTGGATTGCCAGGAGAAGGCATATTGGCTGGTCCACCGATGCCCT
CCGGGAATGAACAATGTACTGGACTATGGCCTGGACCGAGTGACCAATCCGAATGAAGTTCAGATCATGT
ATTACCAACAGGCCTTAATGAGGTCCACGGTGAAGTCTTCTGTGTCCCTTGGAGGGATTGTCAAATACAG
CGAGCAGTTTTTGTCCAACGACGCCATCATGTCAGGCTGCCTCCCTAGCAATCCTTGGATAACAGATGAC
ACCCAGTTCTGGGACTTAAACGCTAAATTGGTGGAAGTCCCAACCAAGATGCGGGTGGAACGATGGGCTT
TCAACTTCAGTGAATTGATCCGAGACCCCAAGGGCCGACAGAGCTTCCAGTACTTTCTCAAGAAAGAATT
CAGTGGAGAGAATCTGGGATTCTGGGAAGCCTGTGAAGATCTGAAGTATGGAGATCAGTCCAAGGTCAAG
GAGAAAGCAGAGGAGATTTACAAGCTCTTCTTGGCCCCAGGGGCGAGACGGTGGATAAACATAGATGGCA
AAACCATGGACATCACAGTCAAGGGGCTGAGGCATCCCCACCGCTACGTGCTAGATGCCGCGCAAACCCA
CATCTACATGCTCATGAAGAAGGTTGCTGCAAGAATTCTCACACTGTTGGAAATTGGTGTGAGAGATGGA
AGGACCGGGGATAAAACCCAGATCGGGAGGAAACTATGGGCAAAGTTGGAATTTGGCCCCATCGGGGGGC
TCCATGGGAAACTCTCCAACCTCGACTCCCAGAAGAGGGTTCTGGCCTCTGGAATTCTTGGCAGGAGGCA
CGAGATGTGCCTGGATCCCCCTGTCAGTGACCTTGAAGAAGTGTCTTCAGAAACTCTTTTGATCTGA
>g.015685t.1 CDS=2-348	.
ATGGGTCCAGCAGCCCAACTTCACACTAAAGCTGCCTCTCTGACCACATCATGGCTCTGCATGCTGGAAG
TACCAGTTGCCTGGCGGCTTCATCAGGATGGCTCCTGTGCCTTGTCCATGGCTCGGTCTACCAATGGCAT
GTTGGATAAAGAATGTAAGCCAAGGTTAGATAGGCCCCCACCAGTTGATTGTGCAGAAACTCTTGGAACC
CTGGCCTTCCCGGAGCCCATCAAGATCCAAAAGGCAAGACCTCGACTGCGGCCAAGTTTTGCAAAAGTTG
GCACAAAGTCTTCCAGTGGAGTGGTGTCCCTGAGCGAGGAGCTCGTTACTCTGTTCATTTTGCAGTGA
>g.015709t.1 CDS=2-576	.
ATGTCCCCTTCCCTAGACCACTTCTCTGCAGCCTCTCCCTCGCAGGCAAGACTCACCTGGCGAGGAAAAG
AAAAACACAAATCTTTCAACGAGAAAAGCTTCGGGAACCGCCTCAACGAGAAATGCACTGTGACCATGCA
AGAGATCTCTGTTCTTGCCCTGTCTGCCAGTCACTTCATCGCTACATCCCACAAGTTAGTAAAAATCTAT
GGAATGAACAGACAAGAGTGGGCGGAAAAGGCTCCGTGGAAACCGTCCCCTACACCTGGAAAAACAACTC
TGGGTCTGCTGACGGAGGCCAGAAGCAGCCTCCAGGCYCTGCGAGGTGTTGGGAATTCAAAGGGCCTGTT
CCCTGGCAAAAGTGAGAAATCTGACTGGTCCGCAGTTGGGCTCACCCCAGAGCTCTGGATCCACTTCTCG
TCGGGGCTGGAGCGGCTGCCCCTCCATGGGAGCACGCTGCCCGGCTTTGTTCTGGTTCGCGAGGACGGTG
GGCTGCACGTCACCGTTCCCGCCCTTGAGGGCTCTGTGAATGGGCTCCGCAGCCACATCAGGAGGGTTGA
CTTYGCAGGACCCTGA
>g.015711t.1 CDS=2-1713	Axin-1(AXIN1)[SwissProt]
ATGAGCAGTGCTGTGTTGGTGACTCGCCTCCCAGACCCCAGCAGCAGCTTCCACGAGGATGCCCCCCGAC
CCCCGGTTCCGGGGGAGGAAGGGGAGACCCCGCCGTGCCAGCCCGGGCTAGGAAAGGGCCAGGTCACCAA
ACCCATGCCCGTGTCCTCCAACGCCAGGCGCAATGAGGATGGGTTGGGGGAGCCCGAGGGGCGGGCGTCC
CCGGACTCCCCTCTGACCCGGTGGACCAAGTCCTTGCACTCCTTGTTGGGCGATCAAGATGGTGCTTATC
TCTTCCGCACTTTCCTGGAGAGGGACAAATGCGTGGATACCTTAGACTTCTGGTTTGCCTGCAACGGATT
CAGGCAGATGAACCTGAAGGATACCAAAACTTTACGAGTAGCCAAAGCGATCTACAAAAGGTACATCGAG
AACAACAGCATTGTCTCCAAGCAGCTGAAGCCTGCCACCAAAACCTACATAAGAGATGGCATCAAGAAGC
AGCAGATTGATTCCATCATGTTTGACCAGGCACAGACTGAGATCCAGTCGGTGATGGAAGAAAATGCCTA
CCAGATGTTTTTGACTTCTGATATATACCTCGAATATGTGAGGAGTGGGGGAGAAAACACAGCTTACATG
AGTAACGGGGGACTGGGCAGCCTCAAGGTCGTGTGTGGCTATCTCCCCACCTTGAATGAGGAAGAGGAGT
GGGCTTGTGCGGACTTTAAGTGCAAACTGTCACCCACCGTGGTTGGCCTGTCCAGCAAAACCCTGAGGGC
GACGGCGAATGTGAGGTCCACGGAGACTGTCGAAAATGGATACAGCTGTAGYGGAGACTACTTAAGTCCT
GTGGTAAGGCTGCTTCTCCAGGGGCTTTCCGACAGTGGAGCTTCTGTGTCTTCCCAGCATCAGGACCTGA
GCGTCCCTTCTGTTAACAGCACCAGGTCCTTCAAGAGGAGCGATCCCGTTAATCCATACCACGTAGGTTC
TGGCTATGTCTTCGCGCCAGCTACCAGCGCCAATGATAGTGAGATCTCCAGCGATGCGCTGACGGATGAC
TCCATGTCCATGACGGACAGCAGCGTAGATGGAATCCCTCCTTACCGTGTGGGGAGTAAGAAACAGCTCC
AGAGAGAAATGCATCGCAGTGTGAAGGCCAATGGCCAAGTGTCTCTACCTCATTTCCCGAGAACGCACCG
CCTGCCCAAGGAGATGACCCCCGTGGAGCCCGCCACCTTCGCGGCCGAGCTCATCTCCAGGCTGGAGAAG
CTGAAGCTGGAGCTGGAGAGCCGCCACAGCCTGGAGGAGCGCCTGCAGCAGATCCGAGAGGACCCYGCCA
TGCCTCCCCTGACCCCGCCCAACACACTGGCACAGCTGGAGGAGGCCTGCCGCCGGCTGGCCGAGGTGTC
CAAGCCCCCAAAGCAGCGTCACAAAGAGCCAAAGAAGCTGGCGGGGGTCCACGCGCTCCAGGCCAGCGAG
TTGGTCGTCACATACTTTTTCTGTGGAGAAGAAATTCCATACAGGAGGATGCTGAAGGCTCAGAGCTTGA
CCCTGGGCCACTTTAAAGAGCAGCTCAGCAAAAAGGGAAATTATAGGTATTACTTCAAGAAAGCAAGCGA
CGAGTTTGCCTGCGGAGCGGTGTTTGAGGAGATCTGGGACGATGAGGCGGTGCTCCCCATGTACGAAGGC
AGGATTCTGGGGAAGGTGGAGAGGATCGACTGA
>g.015716t.1 CDS=2-507	.
ATGAACTCCTTCCGTGAATCAGTAGTGCTGAACTCTGGAAGAAGACAAACCACTCAAATTGTAGCAAAAC
GAGAGGAAAGAAAACCCTTCTTCTTCCACCCCAAGCCAGGGGAAAATCCATCCAACCCAGCCCATGAACC
AAAAGCCTTCAAGAGGGAACTTGATGGCCCAGTGTTTAATCTGATTGATGTTTCAGAGACCAAAGACATG
CGTTCCGAATGGGACTCAGGGAACTGGAGAAATAAGACACACGTTTGCAACGATGGGCAGGGGGTTCTCC
GGAAGGCAGCTGCGTCCCTGGGCTCTGTGACTCATGGCTTGGACCTCCTGAATGGAGCCTCTAGAGTGGA
GAGGGTGACTGATCCTTACCAGGTGCTGACTGGACTGGTCACCAGCGTTATCGATGGTAGCCCACAGAGC
AAACGTCTCACCATCAAGTCTGGTTTTGCACCACCTTCCAGAAGGATGCCTTTTAACCAGTGGGTCCAGA
ATCTGGGCATGGCTTAG
>g.015735t.1 CDS=2-264	.
ATGTGCATTCTGGGGCCGCAAGGCGCCCTGCGAGTCAAGTCACAGCGACGTACGTGCATGTGCGAGCGTA
TTCGTGCATCCCGTGTGTACGTGGCACGCGCGTACCGGACGTGCGTCAGAGGGAGATTCACTTCATCAAC
TTCACGGAAAAACGGAGAGTACGAAGGCTCCAAAGAACGCCGGATCCGCGCGGCGAAGGCGGCCCCGCCG
ACCCGACGCCACCGCCCCTTCCGGTCCCAGGCCCTCACCAGCGGGGGATCCTGA
>g.015757t.1 CDS=2-2976	Centrosomal protein of 112 kDa(CEP112)[SwissProt]
ATGGATTTAAAATATCTCCCCCTGCGGACCAGGACGCGTTTTACAGCTTGTCCCAAACCAGATGATATAC
CATTTGCCACAGTTGTTCCATTAAAAACATTCTATGACCCAGGGGAGCAGATAACGTACTCCTGCCAGCC
GGGCTATGTGTTCCGAGCCAGAGTATGTCCTTTTGCTGGAATCTTAGAAAATGGAGCTGTACGCTATACA
ACTTTTGAATATCCCAACACGATCAGTTTTGCTTGTAACACTGGGTTTTATCTAAATGGAAGTAGCTCTG
CTAAATGCACCGAGGAAGGAAAATGGAGTGTTGACCTTCCTGTCTGTACTCCTGTAACCTGCCCTCCCCC
ATCGGTACCTAAGTTTGCAACACTTAGTGTTTTTAAGCCATTGGCTACAAACAACTCCCTCTTTGGAAAC
AAGGCTGTCTTTGAATGTTTGCCACACTATGCTATGTTTGGAAATGATACAATTACATGCACAGCACATG
GAAATTGGACTACATTACCAGAATGCAGAGAAGTAAAATGCCCATTCCCATCAAGACCAGATAATGGGTT
TGTGAACTATCCTGCAAAACAAATACTTTATTACAAGGATAAAGCCATGTATGGATGCCATGATACGTAT
ACCTTGGATGGCCCGGAAGTAGTGGAATGTAACAAATTTGGAAACTGGTCTGCACAACCAAGTTGTAAAG
CATCTTGTAAATTATCTGTTAAAAAAGCTACTGTGCTATACCAAGGAGAGAGAGTAAAGCTTCAAGAAAA
ATTTAAGGATGGAATGCTACATGGTCAAAAAGTTTCTTTCTAYTGCAAGAATAAGGAAAAGAAGTGTAGC
TACACAGAGGATGCTGAGTGCATAGATGGCACCATTGAAATCCCCAAATGCTTCAAGGAACGGCAGAGGT
GTGCACTTTGGATCAGGAAACTGTGTGAGCCTTCAGGAACAGGTGCAGGAATAGTGGGCCGGAAGAACCG
GAACCTGTATGCAAAACTGTTATTGCACATGCTGAAGCGAGGAGTGCTCGAAGGGCCCTTTACACACCGG
CCTGAACCAGGGACACTGAAAACGTTGCCTTCCTACATGGAAGCTCATTCCAAAAAATCTGCTGTTTCTT
TGGATGACAGCGACATCGAAGCTCGCCTAAATAGTTGGAATCTTGGGGTGACTCCCAAATTCAGCCTGAG
AAAATCCAGCAGTTTCCATGATGACCATCTACTCTCTCGAATGCATGAAAAAGAGTTGGACATAAAAACA
AAAATGTTGGAAGCTAAATATCATGAGGAGAAGCTTAAACTGCAGCAGAAACATGATGCCGATGTTCAGA
AGCTCCACAATGCTGTCGCAGAAATGGAAAAGGAAAAGTTTGATCTTCAAAAGCGGCACACGGAAAATAT
TCAAGAATTGCTCGAGGACACAAACGTGCGTCTGAATAAAATGGAGGGTGAATACATGGCACAGACACAG
TCCACGAACCAGGTGGTCAAGGAACTGGAGTCCCGGGTCCAGCAGCTGACTGGAGAAGCGGAGAATAGTA
ACTTACAGAGACAGAAATTAATTCAAGAAAAATTGGAACTTGAAAGATGTTACCAGATAACATGTAGTGA
ATTACAAGAAGTAAAGGCAAGGCGCAACACACTGCATAAAGAGAAAGATCATCTCGTAAATGATTATGAA
CAAAACATTAAACTATTACAAACCAAATATGATGCTGATATAAACCTTCTGAAAAAGGAGCATGCTCTTT
CCGCTTCTAAGGATCAAGAAAATAAGTTTCAAATGGAGAAAAGTCATTTAAAACGCACCTATGAGAAAAA
GGACCCTTCTCCTCTGATAATGTACATTGGGTCTAGAGTGGACACCTACCTGATCCAAAGACAGCAAACT
CATTTTACTCGGAGATACAAAGAGCTTAAGGTGACACAGCTAGACACAGTTCGGAATCATGGTAAAAAGA
ATACTGTTCTTAGTGAGAGGGAAAAAGAGGAACAGCTAACTCGTGTGACTGAAGTTCAGAGGTTGCAGGC
CCAGCAGGCAGATGCTGCCCTGGAAGAGTTTAAGCGGCAGGTGGAACTGAACTCAGAGAAAGTCTATGCC
GAAATGAAAGAGCAGATGGAAAAAGTGGAGGCCGATCTAACTAGATCCAAGTCTCTTCGTGAGAAGCAAT
CAAAGGAGTTTTTATGGCAGCTGGAGGATGTCAAACAACGATATGAACAGCAGATAGTAGAGCTGAAGCT
GGAGCATGAACAGGAGAAGACGCACCTATCACAGCAGCATAGCGCAGAGAAGGATAGCCTAGTCCGAGAC
CATGAACGGGAAATTGAAAACCTGGAAAAACAGCTTCGCGCTGCCAATATGGAGCACGAAAATCAAATTC
AAGAGTTCAAGAAACGAGATTCACAGGTTATTGCTGACATGGAGGCCCAAGTTCATAAGCTGAGAGAAGA
GCTGATTCACGTGAACTCCCAGCGGAAACAGCAGCTAGTAGAGCTCGGTCTCCTTCGTGAAGAGGAAAAA
CAAAGAGCTGCGAGGGACCACGAGACTGCTGTCTACAAACTGAAGGCTGAGTCAGAAAAGATGAAGATGG
AGCTGAAAAAGACTCATGCTGCTGAGACAGAAGTGACTTTGGAAAAGGCCAACAGCAGGCTGAAGCAGAT
TGAGAAGGAATACACTCAGAAGCTTGCCAAATCTTCACAGATCATAGCAGAACTTCAGACAACCATTTCC
TCTCTGAAAGAGGAGAACAGCCGGCAGCAGCTTGCTGCAGAAAGGCGGCTCCAGGATGTTATACAGAAGT
TTGAAGATGAGAAGAAGCAGCTGATTAGAGATAATGACCGAGCAATCAAGCAAATGCAATCTGAATCCAA
CCCTGATGACTCTGCAGAAGAATCACAACTTCGAACTCCTGACCCTGATTTTCCCTCAAGTTCCAGACTG
AATAGACACCTCTTTATGGATGATCTTGGCATCTAG
>g.015791t.1 CDS=2-294	Protein kinase C alpha type(PRKCA)[SwissProt]
ATGGCTGACGTTTTCCCGGCCAACGACTCCACGGCGTCTCAGGACGTGGCCAACCGCTTCGCCCGCAAAG
GGGCGCTGAGGCAGAAGAACGTGCACGAGGTGAAGGACCACAAATTCATCGCCCGCTTCTTCAAGCAGCC
CACCTTCTGCAGCCACTGCACCGACTTCATCTGGGGGTTTGGGAAACAAGGCTTCCAGTGCCAAGTGTTG
CTGCCAACAATATCCTTGGACACTGGTATTTCTAAGAAACCTAGAACATGTGTGTACGTCTTACATTTTA
ATGAGGACAGCTAA
>g.015874t.1 CDS=2-687	Voltage-dependent calcium channel gamma-7 subunit(CACNG7)[SwissProt]
ATGAGTGGCTGCGGGAGGAAGGCCCTGACCCTGCTGAGCAGTGTCTTTGCTGTCTGCGGCCTGGGTCTCC
TGGGCATTGCGGTCAGCACCGACTACTGGCTCTACCTGGAGGAGGGCGTGGTCCTGCCCCAGAACCAGAG
CATGGAGCTCAAGATGTCCCTACACTCAGGCCTGTGGCGTGTCTGCTTCCTCGCAGGTGAGGAGCGGGGA
CGCTGCTTCACCATAGAATATGTGATGCCCATGAACACCCAGCTGACATCTGAGTCTACCGTCAACGTTC
TAAGCCTCTCTCTGGTGGTGGGCCTGGTGCTCTACATCTCCAGCATCAATGATGAGATGCTCAATAGAAC
CAAGGACGCGGAGACCTATTTCAACTACAAGTATGGGTGGTCATTTGCCTTTGCTGCCATCTCCTTCCTT
TTGACAGAGAGTGCTGGGGTGATGTCCGTGTACCTGTTCATGAAGAGGTACACCGCCGAGGACATGTACC
GGCCCCACCCCGGCTTCTACCGTCCTCGCCTGAGCAACTGCTCCGATTACTCAGGCCAGTTCCTGCATCC
GGACGCCTGGGTCCGGGGCCGCAGCCCCTCCGACATCTCCAGTGACGCCTCCCTGCAGATGAACAGCAAC
TACCCAGCCTTGCTCAAGTGCCCCGACTATGACCAGATGTCATCTTCCCCCTGCTGA
>g.015991t.1 CDS=2-819	Voltage-dependent calcium channel gamma-2 subunit(Cacng2)[SwissProt]
ATGGATGCCGGGCTGGCGCAGGCCTGGAGCCTCACGTTGTGCCTCCACCCGAGAGGAATCTATAAAGGCC
ACTGCTTCCGGATCAATCACTTCCCAGAGGACAATGATTACGACCATGACAGCTCCGAGTACCTCCTTCG
TATCGTGCGCGCCTCCAGCGTCTTCCCCATCCTCAGCACCATCCTGTTGCTGCTCGGCGGCCTCTGCATT
GGCGCCGGGAGGTTCTACAGCCGCAGGAACAACATCGTCCTCAGCGCGGGCATCCTCTTTGTGGCTGCAG
GCCTCAGTAACATCATCGGCATCATCGTCTACATTTCCAGCAACACGGGTGACCCCAGCGACAAGCGCGA
TGAGGACAAGAAAAACCATTACAACTACGGCTGGTCTTTTTACTTTGGAGCGCTGTCCTTCATCGTGGCC
GAGACCGTGGGTGTCCTGGCGGTAAACATTTACATTGAGAAAAATAAAGAGTTGAGATTTAAGACCAAAC
GGGAGTTCCTGAAGGCTCCCTCCTCGTCTCCCTACGCCAGGATGCCGAGCTACAGGTACCGGCGACGACG
CTCGCGGTCCAGCTCGAGGTCCACCGAGGCCTCTCCGTCGCGGGCAGCGTCTCCGGTGGGCCTGAAGATC
ACCGGGGCCATCCCCATGGGCGAGCTGTCCATGTACACGCTGTCCAGGGAGCCCCTGAAGGTGACCACCG
CCGCCAGCTACAGCCCCGACCAGGAGGCCAGCTTCCTGCAGGTGCATGACTTCTTCCAGCAGGACCTGAA
GGAAGGCTTGCACGTCAGCATGCTGAACCGGCGGACGACCCCCGTGTGA
>g.016009t.1 CDS=2-930	Voltage-dependent calcium channel gamma-1 subunit(CACNG1)[SwissProt]
ATGTCCCAGACCAAAGCGCCGAAGGTCCGCGCGACCCTCTTCTGCATCCTGGTGGGCATCGTGCTGGCCT
TGGTGGCCGTGGTGACCGACCACTGGGCCGTGCTGAGCCCCGAGGTGAAGCACCACAATGCCACCTGCGA
GGCGGCCCACTTCGGCCTCTGGCGGATTTGCACCAAGCGCATTGTCATGACTGACAGCAAGGACAAGACG
TGYGGACCCATCACCCTGCCTGGGGCTCAGACCCCTCGGAGCTGGGATGCGTGTCCTCCTGCTCTGATTT
CAGTGCGTTCCCCAATTTCCTACCCTGTGACCAAACCGCACATCCGAGACAATGAGAACTCTGGCAAAAC
ACGGTCAGAACAAACCTTTTCAGAACCCTGGACACTAACGAATCTTGCAGCAATCCAGCGAGTGCTTATT
CAAGAAAAACAGGTGAATCTGAGTCAGAATGAGAAAAACTGTTCCTACTTCAGGCATTTTAACCCTGGCG
AGACCTCGGAGATCTTCGAAGTCACTACTCAGAAAGAGTACAGCATCTCGGCCGCCGCCATCGCCGTCTT
CAGCCTCGGCTTCCTCATCATGGGGACCACGTGCGCGCTGCTGTCCTGCGGGAGGAAGCGGGACTACCTG
CTGCGGCCCGCGTCCATGTTCTACGCGTTCGCAGAAATTGCTTGGATTCCTGACATCGGTCAGCCCAGCG
GCCCCACGACCCCRAAGGGAAAAGAAAACCATGTYYCCCTGGCCTGYGTCGAGGACTTTTGTAGGGAGAA
GAGCCTCCGCCTGGAGCACCCACTCCCGTTCGGCTTTGTACAAACACGGACGCGGACGCGTCTAGATTCC
AAGCGGATGAAAGACCTGACCGGCAGGGGTGCCCAGAGCCCGCCAGCCACACCCAGCGCAGGGACCAGGG
TCCTTCGCCRGCTCCTCTGA
>g.016016t.1 CDS=2-4668	Probable helicase with zinc finger domain(HELZ)[SwissProt]
ATGGCGGACGGCGGCTCGGAGCGGGCTGATGGGCGCATCGTCAAGATGGAAGTGGACTACAGCGCCACAG
TGGATCAGCGACTGCCCGAGTGCGAGAAGCTGGCCAAGGAAGGAAGACTTCAAGAAGTCATTGAAACCCT
TCTCTCTTTGGAGAAACAGACCCGTACTGCTTCTGATATGGTGTCTACATCCCGCATCTTAGTTGCAGTA
GTGAAAATGTGCTATGAGGCTAAAGAATGGGATTTACTTAATGAAAATATTATGCTTTTGTCAAAAAGAC
GGAGTCAGTTAAAACAAGCTGTTGCAAAAATGGTTCAACAGTGTTGTACTTATGTTGAGGAAATCACAGA
CCTTCCAATCAAACTTCGGTTAATTGATACTCTACGAATGGTAACAGAAGGAAAGATTTATGTTGAAATT
GAACGTGCTCGGCTGACTAAGACATTAGCAACTATAAAAGAGCAAAATGGTGACGTGAAAGAGGCAGCCT
CCATTTTACAAGAGTTACAGGTGGAAACCTATGGGTCAATGGAAAAGAAAGAGCGAGTGGAGTTTATTTT
GGAGCAAATGAGGCTCTGCCTAGCTGTGAAGGATTACATTCGTACACAAATCATCAGCAAGAAAATTAAC
ACCAAATTTTTCCAGGAAGAAAATACAGAGGCTCTGAAAAGTGTTGTCCTCTATGTGATCTTGGCTCCTT
TTGACAACGAACAGTCAGATTTGGTTCACCGAATAAGTGGTGACAAGAAGTTAGAAGAAATTCCTAAATA
CAAGACCCCAGGAAGCCTGGCTTCCTGTCGTGATCAGTTTGAGGACCGCCTGGAGAAATGCAGACTCAGC
AAAGCATCGCTCAGCACTGGAGAGCCTGCAAAAGTGCTGGGAGAAGGCCTGGCCAAGGGAGATGGGGCCT
TTCAGGCAGTGCTTTGCTGCATGCAGCTGAAAGGAAAACTCCAACCTGTGTCCAACATTCTTGCCAAGTC
ACTGACAGGAGAGTCCCTGAATGGGATGGTAACAAAAGATTTGACAAGACTAAAAACACTTCTCACAGAA
ACAGAGCTTAGTGAATGTATAGAAGGAGTAAAAGTAGAGCATAATCCTGATCTGTCGGTTACTGTCAACA
CCAAAAAATCTCACCAGACATGGACCTTTGCTCTTACTTGTAAGCCTGCAAGAATGCTGTATCGTGTAGC
ATTGCTTTATGATGCTCATCGTCCTCATTTTAGTATCATTGCAATATCTGCCGGAGATAGTACTACCCAG
GTATCACAAGAAGTCCCAGAAAACTGTCAAGAATGGATAGGAGGAAAGATGGCCCAAAATGGATTAGATC
ATTACGTGTATAAAGTCGGGATAGCATTTAACACAGAAATATTTGGAACTTTTCGCCAAACCATAGTTTT
CGACTTTGGATTGGAACCAGTACTCATGCAAAGAGTAATGATTGATGCAGCTTCTACAGAAGATCTTGAA
TACCTGATGCATGCAAAACAACAGCTAGTAACCACAGCTAAGCGTTGGGATTCTTCTTCTAAGACTATTA
TAGATTTTGAACCTAATGAAACTACTGATTTGGAGAAGAGCCTTCTTATCAGATACCAAATTCCTCTCTC
TGCTGACCAGCTGTTTACCCAGTCTGTTTTAGACAAATCATTGACCAAGACCAACTATCAGTCACGGCTG
CATGACCTTCTTTATATCGAGGAGATAGCCCAGTATAAAGAAGTCAGCAATCACTACCAGTCATCAAAGC
AAACCCAAGTCACCATTAGAATGGTGAAGAATGTTTTGTTTCGGATTGAGACTCAATTTAAAGCCAGAGG
ACAATGGTTCAACCTTAAAGTGCAGTTGCAGATTCTAGCAAGTTTCATGCTCACTGGAGTTTCTGGAGGT
GCAAAGTATGCTCAGAATGGACAACTTTTTGGTCGCTTTAAGCTTACTGAAACACTTTCTGAAGATACTT
TGGCTGGACGGCTGGTGATGACCAAAGTCAATGCTGTTTATTTATTACCAGTCCCTAAAGAGAAGTTAGT
ACAGACCCAGGGAACCAAAGAGAAGGTTTATGAAGCTACTATTGAAGAAAAAACAAAAGAATATATATTT
TTAAGGATATCCAGGGAATGCTGTGAAGAACTTAATCTTCGGCCTGATTATGACATACAGGTTGAACTTC
AGTTTCAGTTAAATCGATTACCCCTCTGTGAAATGCATTATGCGCTAGACAGGATCAAGGACAATGGGGT
TTTGTTTCCAGACACCACTATGACTCCAACCATACCTTGGAGTCCCAACAGACAATGGGATGAACAGCTG
GATCCTCGGCTAAATGCAAAACAGAAAGAGGCTGTTCTGGCCATTACAACTCCACTTTCAATACAGCTGC
CTCCTGTCCTCATCATTGGACCCTATGGGACAGGCAAAACGTTCACTCTAGCTCAGGCCGTCAAGCACAT
ACTCCAGCAGCAAGAGACGAGCAGGATCCTCATTTGCACCCATTCTAATAGTGCTGCTGACCTCTACATA
AAGGATTATTTACATCCATATGTAGAAGCAGGCAATCCCCAGGCAAGACCTCTCAGGGTATATTTCAGAA
ATCGCTGGGTAAAGACTGTCCACCCAGTTGTGCATCAGTACTGTTTGATCTCAAGCGCACATTCCACCTT
TCAGATGCCACAGAAAGAAGATATTCTTAAACACCGAGTGGTTGTTGTTACATTGAATACTTCCCAGTAC
CTCTGTCAGTTGGACCTTGAACCTGGGGCAAAACGACTTTCTCCTCCCTTCTGTACACAGAATCCTGTGC
CCCAGTGGTTTTTTACACACATTCTATTAGATGAAGCTGCCCAGGCCATGGAGTGTGAAACAATTATGCC
TCTAGCATTAGCAACTAAAAACACTCGGATTGTCTTGGCTGGTGACCACATGCAGGTRTTCGAAGTGGTG
GAACGAGTAGAAGAGTTGAGAAGGAAGTGGCCAGTAGCATGGGGGAAGTTGGATGATGGCAGTATTGGTG
TGGTGACTCCATATGCTGATCAAGTGTTTAGGATACGTGCTGAACTTCGAAAAAAGAGATTATCTGATGT
TAATGTAGAAAGGGTGCTAAATGTTCAAGGAAAACAATTCAGAGTTCTATTTCTTAGTACAGTACGTACA
AGGCATACTTGTAAACATAAACAGACACCAATTAAGAAGAAAGAGCAACTGCTGGAAGATTCTACAGAGG
ATTTAGATTATGGTTTTTTATCGAACTATAAACTTCTAAACACTGCCATCACAAGAGCACAATCCCTGGT
TGCTGTGGTGGGTGATCCCATTGCTCTGTGCTCTATTGGAAGATGCAGGAAATTTTGGGAGCGATTTATT
GCCCTGTGTCATGACAATAATAGCCTACACGGAATCACTTTTGAACAGATCAAAGCTCAGCTAGAGGCTT
TAGAACTCAAGAAGACATATGTGTTGAATCCACTGGCACCTGAATTTATTCCCCGGGCTCTAAGACTGCA
GCATTCAGGAAATACCAACAAACTTCAGCAGTCACCCCCCAAGGTAAAGCCTGCTGATGGAATCGAAGAG
GTTCAACCCAATCCTTCTGTACTTATTGGCAATCCTATTAGAGCATATACTCCTCCACCCCCTCTTGGAC
CTCACCCAAATTTGGGGAAATCTCCAAGCCCTGTTCAAAGAATAGATCCTCACACTGGGACAAGTATTCT
TTATGTACCTGCTGTCTATGGAGGGAATGTAGTTATGTCGGTGCCTTTACCTATTGATTTGGAATCAAAT
CCACAGAACAGAAGTCCTGAGTCGCGTCCTGGTGTTGTTTATCCCAATACCAAATTTCATCGCAAAGATA
ATCTCAACCCGAGACACATAAATCTTCCTCTCCCTGCTCCTCATGCACAGTATGCAATTCCCAATCGTCA
TTTTCATCCCCTTCCACAGCTACCCAGACCACCGTTTCCAATTCCGCAGCAGCACGCCTTGTTAAATCAG
CAGCAGAGTAATTTGCCTGAACAACCAAATCAGATGCCACCCCAACCGAATCAGGTAGTCCCACCACAGA
ATCCGTTGAACCAGCTGACTCAGCAGCCACCTCCTCAACTTTCTCCTGCCTATCAGGCAGGACCCAACAG
TGCTTTCTTTAATAGTGCAGTTTCTCACCGACCACAGTCCCCTCCTGCAGAGCCTGTGATTCCTGAGCAG
CAGCCCCCTCCCATGCTGCAAGAAGGCCACAGTCCTCTGCGAGCCATTGCGCAGCCTGGCCCCCTCCTTC
CTTCACATCTGAATAACTTCACTGATGAGAACCCCCCAGGATTGCCTATAGGGGAGGCTTTAGTTCCATC
TAAGACCGTCAAACCCCCTGAGGATCAGCTGAAGTCTGAGAACCTTGAGGTGTCCAGTTCCTTCAACTAT
AATGTGCTGCAGCATCTCGGCCAGTTTCCCCCTCTCATGCCCAACAAGCAGATCGTGGAGTCGGCCAACA
GCAGTAGCCAGCAGAGCTCTGGGGGCAGCAAGCCCGCCATGTCCTATGCCAGCGCTTTGCGGGCCCCTCC
CAAGCCCAGGCCCCAGCCTGAGCAGGCCAAGAAGAGTAGCGACCCTCTGTCTCTGTTCCAGGAACTTAGC
CTGGGGAGCTCATCAGGCAGCAATGGCTTTTACTCATATTTTAAATAA
>g.016167t.1 CDS=2-1329	Cytoplasmic phosphatidylinositol transfer protein 1(rdgBbeta)[SwissProt]
ATGGGGCGAGCTTTCAAGAAGGATGAACTAGAAGCAGATATTTCGTTTCATTTTCCTACACGTCAGGTTG
ACTGGTACAAAATCGGGCAGCTGTACATGATCAGCAAGCACAGCCACGAACAGAGCGACCGAGGAGAAGG
GGTGGAGGTCGTCCAGAATGAACCCTTTGAGGATCCTCACCACGGCAATGGGCAGTTCACTGAGAAGCGA
GTGTATCTCAACAGCAAACTGCCTAGCTGGGCTAGAGCTGTTGTTCCCAAAATCTTTTATGTTACAGAAA
AGGCTTGGAACTATTATCCATACACGATTACAGATGCTCTCATCACTTCCCAAAGATACAAGTACATGCG
TTTCCGTGGTCAACAAAGACCCAGCGCTTTCCTGCACATTTGGCTTTGGGTGCCAGGGGTTTCACAGTGT
TCCTTTCTGCCGAAATTCTCCATTCATATAGAAACCAAGTATGAAGACAATAAAGGAAGCAACGACCGCA
TTTTTGACAATGAAGCCAAAGACCTGGAGAGAGAAGTTTGCTTTATTGATATCGCCTGCGATGAGATTCC
AGAACGTTACTACAAAGAATCTGAGCCTGGGGAGTACCAACAGGTTCCGGAGCCAGAGTTCTCATTGTGG
ATGAATTTAGAAGCCCCCAGCCAGAGGAACTTGCAGCCTGACATGTTCGCAGCCAGCCAGACAGCTGCTG
AGCTCTGGGAGCTGTACATGGAGCATTCTGGAGGCAAGAGCATTGCTTTCAGAGAGCTTCCCCATCACCC
AGTGGATCCACCTGCAACCAGGGATCCTAAGCACTTCAAGTCAGAGAAGACAGGAAGGGGACAATTAAGG
GAAGGCTGGAGAGATAGTCATCAACCCATCATGTGTTCCTATAAGCTGGTGACTGTGAAGTTCGAGGTCT
GGGGGCTTCAGACCAGAGTGGAACAATTTGTACACAAGGTGGTCCGAGATATTCTGCTGATTGGACATAG
ACAGGCTTTTGCATGGGTTGATGAGTGGTATGACATGACAATGGATGAAGTCCGGGAATTTGAACGAGCC
ACTCAGGAAGCCACCAACAGGAAAATTGGCGTTTTTCCACCTGCAATTTCTATCTCCAGTATCCCCCTTC
TGCCTTCCTCAGTCCGCAGTGCCCCTTCTAGTGCTCCGTCCACGCCTCTCTCCACAGATGCACCAGAATT
TCTGTCCGTTCCCAAAGATCGACCCCGGAAAAAATCAGCCCCAGAAACTCTCACACTTCCAGACCCTGAG
AAAAAAGCCACCCTGAATTTACCTGGCATACACTCTTCAGATAAGCCATGTCGGCCCAAATTAGAGTAA
>g.016190t.1 CDS=2-1284	Nucleolar protein 11(NOL11)[SwissProt]
ATGGCAGCCTTGGAGGAGGGTTTCACGTTGTCCGCGGTACCGTTGGGTGCCGGGCCTCACGGACTCCTAG
GCGTGGAGCAGAGCGACAGACCTGACCAGTTTCTAGTGACGGACGGCGGCAGGACCGTCATCCTCTATAA
GGTTTCTGATCAGAAACCCTTGGGAAGCTGGTCAGTGAAACAAGGTCAAGTTATAACATGTCCAGCTGTG
TGCAACTTTCAAACCGGAGAGTATATTGTTGTACATGATAATAAGCACGGGAATTACTTTGCTTATGTAC
AAATGTTTAACTCATGTACCTTAAGCAAATACACGCTCTTACCTGGACATGAAGAAAAATCTGTCATACA
GAGTTTCACTGCATCTGTGGATCGGAAAGTCATCTCTTTGATGTCGTTAAAATGCGTCTCCATATGGAAC
ACAAAATTTCAAACACTACAGACTTCCAAAGAGCTACCACAGGGGACCAGTGGTCAACTCTGGTATTATG
GGGAAAATTTATTTATGCTACATGGAAAATTTCTTACTGTGATTCCATACAAGTGTGAAGTATCTTCATT
AGCAGGTGCTCTTGGAAAACTCAAGCATAGTCAAGATCCAGGCACTCAGACTGTGCCTCATTTTGTAAAC
TGGGAAACATCTCAGGGGTATGGATTTGGATCCCAGAACTCAGAGCAGTCGAAGAGAATTAAAGATTCAG
AAAAACGCATTGTAGAAGAACTATGTAAATTTTTGGCTAGTAAGCAGACCCCTGATTTTCATACTATTAT
TGGGGACATAGTATTAGAACTTCTGGGAAGACATAAAGTAGAACCATCATTTTATCCCCGGAACGCTCTG
ATGCAGCTTATCCGAACACACGTGCTTTCTTACAGCTTGTGCCCTGGCTTAATGGAAGTTGCCTTAGAAA
AGACAGATGTACAGATGTTACAGCTCTGTCTACAACAGTTCCCTGACATTCCTGAATCAATCACGTGTGC
TTGCTTAAAAATTTTCTTAAGCATTAGTGATGACAGTCTTCAAGAAGCAGAAATCAATATGGAATCAGTT
TCTGACTATATTGATTCTGTGCAAGAGGAGAAAATGGAAGARCAAACGGAAATTCTTCACAATGGCTTCA
ATCCTGAAGAAGAAAACTGTGATAACTGTGATCGGGAGTTAAACAAAAAGCCTCAGGACACAGCAGAGGA
GACCACTTCGTGCCCTGTGATACCAAAGAGAGCAGCTCTGCTATTATGGATTGGATATGTCTACTTCTGG
ATGCTAACTTTACTGTTGTGGTAA
>g.016282t.1 CDS=2-8496	Nucleosome-remodeling factor subunit BPTF(BPTF)[SwissProt]
ATGGTCTCCGAGGAGGAGGAGGAGGAGGAGGAGGAGGAGGACGGCGACGCCGAGGAGACCCAAGATTCCG
AGGACGACGAGGAGGATGAGATGGAGGAGGACGACGATGATTCCGATTATCCGGAGGAGATGGAAGACGA
CGACGACGACGCCAGTTACTGCACGGAAAGCAGCTTCAGGAGCCATAGCACCTACAGCAGCACTCCAGGT
AGGCGAAAACCAAGGGTACATCGGCCTCGTTCTCCGATATTGGAAGAAAAAGACATCCCACCCCTTGAAT
TTCCCAAGTCCTCTGAGGATTTAATGGTGCCTAATGAGCATATAATGAATGTTATTGCCATTTATGAGGT
ACTGCGGAACTTTGGCACTGTTTTAAGGCTATCTCCTTTTCGCTTTGAGGACTTCTGTGCAGCTCTGGTG
AGTCAAGAGCAGTGCACACTTATGGCAGAGATGCACGTTGTGCTTTTGAAAGCAGTTTTGCGTGAAGAAG
ACACTTCCAATACTACCTTTGGACCTGCTGATCTGAAAGATAGCGTTAATTCCACGCTGTATTTCATAGA
TGGGATGACGTGGCCAGAGGTGCTGCGGGTGTACTGTGAGAGTGATAAGGAATACCATCACGTTCTTCCT
TACCAAGAAGCAGAGGACTATCCCTATGGACCAGTAGAGAACAAAATCAAAGTTCTGCAGTTCTTAGTTG
ACCAGTTTCTTACCACAAATATTGCTCGTGAGGAATTGATGTCTGAAGGGGTGATCCAATATGATGACCA
TTGTCGGGTTTGTCACAAACTTGGGGATTTGCTTTGCTGTGAGACATGTTCAGCAGTATACCATTTGGAA
TGTGTGAAACCACCTCTTGAGGAGGTTCCGGAGGATGAATGGCAGTGTGAGGTCTGTGTAGCACATAAGG
TGCCTGGTGTAACTGACTGTGTTGCTGAAATCCAAAAAAACAAACCATATATTCGACATGAACCTATTGG
ATATGACAGGAGTCGGAGGAAATACTGGTTCTTAAACCGAAGACTCATTATAGAAGAAGATACAGAAAAT
GAAAATGAGAAGAAAATTTGGTACTACAGCACAAAGGTCCAACTTGCAGAATTAATTGACTGTCTAGATA
AAGATTACTGGGAAGCAGAACTCTGCAAAATCCTGGAAGAAATGCGTGAAGAAATCCACCGGCACATGGA
CATAACTGAAGACTTGACCAATAAGGCTCGGGGCAGTAACAAATCCTTTCTGGCGGCAGCTAATGAAGAA
ATTTTGGAATCCATAAGAGCCAAAAAAGGAGACCTTGATATTGTTAAAAGCCCAGAAGAAATAGAAAAGG
ACAAGAATGAGACGGAGAATAATAACTCCAAAGATGTTGAGAAAAGCAGAGAGGAGTTTGAAGACCAGTC
CCTTGAAAAAGACAGTGACGACAAAACACCAGATGATGATCCTGAGCAAGGAAAATCTGAGGAGCCAACA
GAAGTTGGGGATAAAGGTAACTCTGTGTCAGCAAATCTTGGCGACAACACAACAAATGCTTCTTCAGAAG
AAACTAGTCCCTCTGAAGGGAGGAGTCCCGTGGGGTGTCTCTCAGAAACCCACGATAGCAGCAACATGGC
AGAGAAGAAGGTGGCATCTGAGCTCCCCCAGGATGTGCCAGAAGAACCTAACAAGACATGTGACAGCAGT
AACACTAGTGCTACCACTACCTCCATCCAGCCTAATCTGGAAAACAGTAACAGCAGCAGTGAACTAAATT
CTTCCCAGAGTGAATCTGCTAAGGCAGCTGATGAGCCTGAAAATGGAGAGAGAGAGTCTCATACACCTGT
CTCTATTCAAGAAGAGATAGGTGATTTCAAATCAGAGAAGTCTAATGGGGAAATAAGTGAGTCTCCTGGA
GCTGGAAGAGGGGCATCTGGGTCAACTCGAATTATCACCAGATTACGGAATCCAGACAGTAAACTTAGCC
AGCTGAAGAGCCAACAGGTGGCAGCTGCAGCCCATGAAGCAAATAAATTATTTAAGGAGGGCAAAGAGGT
ACTGGTAGTTAACTCTCAAGGAGAAATTTCACGGTTGAGCACCAAAAAGGAAGTGGTCATGAAAGGAAAT
ATCAACAATTATTTTAAGTTGGGTCAAGAAGGGAAGTATCGTGTCTACCACAATCAGTACTCCACCAATT
CATTTGCTTTGAATAAGCACCAGCACAGAGAAGATCATGATAAGAGAAGACATCTTGCACATAAATTCTG
TCTGACTCCAGCAGGAGAGTTCAAATGGAATGGTTCTGTCCACGGGTCCAAAGTTCTTACCATATCTACT
CTGAGACTAACTATCACCCAACTGGAAAACAATATCCCTTCATCCTTTCTTCATCCAAATTGGGCATCAC
ACAGGGCAAATTGGATCAAGGCAGTTCAGATGTGTAGCAAACCCAGAGAATTTGCATTGGCTTTAGCTAT
TTTGGAGTGTGCAGTTAAACCTGTTGTGATGCTGCCGATATGGCGAGAATCTTTAGGACATACCAGCATA
CTGTTTCTATTGTCCAAATTCTGGGCCTTTATCCAGTCAGCCAAAAATAATGTGGATGAAAATATGGATG
AATCAGATAGACGAAAAAGTCCACGGAGTCCAAAAAAAATAAAAACAGAGCCTGATTCTGAGAAAGGCGA
GGTAAAAGATTCAGATGCTGCAAAAGGGGCAGACCAAAATGAAATGGACGTTTCCAAGATTACTGAGAAG
AAGGACCAAGATGTACAAGAAATTTTAGATTCTGACAATGAGAAACCCTTTAAGGAAGAACCAATGGAGA
TAGATGATGATGTGAAAACAGAGCCGCATATAAACTGTCAGGAAGGTTCTCAAGTAGATGTGGTCAATGT
CAGTGAGGGCTTCCATCTAAGGACTAGTTATAAAAAGAAAATTAAATCATCCAAACTAGATGGACTTCTT
GAAAGGAGAGTTAAACAGTTTACACTGGAAGAAAAACAGCGCCTTGAGAAAATGAAGTTGGAGGGTGGAA
TTAAGGGTATAGGAAAGACGTGTACAAGTTCTTTGAAAAGCCTTTCTGAGTCCTCAGTAATAACAAAAGC
AAAAGAAGGGTGTCAAAGTGACTCGCTTAGACAAGAACAAAGCCCTAACACAAGTAATGGTAAATCTGAA
GATGTGATTCGAGGATGTTCACAAAGCGATTCCTCAGTTCTTAGAATCAATGATCCTGATCATACAACAA
ACAGACTTTATCCAAAAGATCAAATGTTAGATGACATCTCCATTCAGAGCCCAGAGACAAACTGTCAGAA
ACAGAATTCTGTTGGAAATGACATAGATGAGAGTCTCTCTCAACCTACCAGTCAAGGCCAGGAACTTAAT
AAGGTTAAAACAAGAGGAAGTGACTTTCTCATTGATGACTCCAAACTAGCTAGTGCAGATGGAATTGGTA
CTTTGATCTATAAGAACAAAAAAACACTCGTACAGGAGGATAATGACACCATTGTTTCTCCTTCCCAGAG
CCCTTCACTTCCGTCAGTACCTAAAAGTACTGATGATAGAGATCTCCCATCTCTGTCAAAAGCAGTGGAC
TTTGAAGGAAAACTAGGATGTATCTCTGAATATAACAGCACTTTGGAAAATAGTTCTGATACTATGTCTA
TTCAGGACAGCAGTGAAGAAGATATGATTGTTCAGAATAGCAATGAAAGTCTTTCTGAGCAATTTGTAAC
TCAAGAACAAGGTATTAAAGGCTTGGAACCATTGAAACGTGAGTTTGTTCCAGATAAGTCCACTGGCAAC
TATAAGAGACCACAGGGTAAGGTAACTGAAGCAAATGGTAGGAAGCCAAGTCAAGAACAGAAATTAGAGG
AGAGATCAGTTAATAAATGTATTGATCAAATCAATCTAAAAAGTAGCACTGACAGAAAGAATAATGAAAA
TCGAGAGTCTGAAAAGAAAGGACAGAAAGCAAGTACTTATCAAATAAATGGAAAAGATAATAAACCCAAA
ACATATTTAAAAGGGGAATCCTTGAAAGAAATCTCTGCGAGTAAAGTAGCAAGTGGTGATCTTGAATCAA
AGCTTAATAATATAAATAAAATAATTCCTGAAAATGATATTAAGTCATTGACTGTTAAAGAATCTGCTGT
AAAGCCGTTCATGAATGGCGATGTCATCATGGAAGATTTTAATGAAAAAAACAACTTGGAAACAAAATCA
CGTTTACTGAGATCTTCAGATGCTGCAGGCGACTACCAAGATGGCCTAGACACCCTGCCATCAACCAAAG
AATCTGAGACCATGCCTCTACTGTCTTGTCCAGAAAGCAGTTCAACAAATCAGGTAGAAGATATGGAAAT
TGAAACCTCAGAAGTTAAGAAAGTTACTCCCTCACCTGTTACTTCGGGAGAGGAATCTAACCTCAGTAAT
GATTTCGTTGATGAAAATGGTCTGCCCACCAACAGAGATGAAAATATCAACGGAGAGTCTAAGAGGAAAA
CAGTTATCACAGAAGTCACAACCATGACATCCACGGTGGCCACAGAATCAAAAACTGTAATCAAAGTAGC
AAAAGGGGATAAGCAGACTGTGGTCTCTTCCACAGAAAATTGTGCCAAGTCCACTGTCACAACCACCACT
ACAACAGTCACAAAGCTATCCACACCCTCCACAGGTAGCAGTGTGGACATCATCTCTGTGAAGGAGCAGA
GCAAAACTGTGGTCACCACAACAGTGACAGATTCGCTGACCACTGCAGGGGGCACTCTAGTGACATCTAT
GACCGTGAGCAAAGAGTATTCCACAAGAGATAAAGTGAAACTCATGAAATTTTCAAGACCCAAGAAGACT
CGTTCAGGTACAGCTCTGCCATCGTATAGAAAGTTTATCACCAAGAGCAGCAAGAAGAGCATATTTGTTT
TACCTAATGATGACTTAAAAAAGTTGGCCAGGAAAGGAGGAATCCGAGAAGTCCCTTATTTTAATTACAA
TGCAAAACCTGCCTTGGACATATGGCCTTATCCTTCTCCTAGACCAACCTTTGGTATCACTTGGAGGTAT
AGACTTCAGACTGTAAAGTCCTTAGCTGGTGTGAGCCTTATGTTACGGTTACTGTGGGCAAGCCTGAGAT
GGGATGACATGGCAGCCAAGGCTCCTCCAGGAGGAGGGACTACACGGACAGAAACACCTACACCTCAGAG
GAAAGGCCTTCGATCAAGTGCATTGCGGCCAAAGAGACCAGAAACGCCCAAGCAAACTGGCCCTGTTATT
ATCGAGACTTGGGTAGCAGAAGAAGAGTTGGAATTGTGGGAGATCAGGGCGTTTGCTGAAAGAGTGGAGA
AAGAAAAGGCACAAGCAGTTGAGCAACAGGCTAAGGTTAGTGAACAGAAGAAGGCAGAGGACTTCAAGGC
CCAAATGGAGGCTCACCTCAGACAGCAGCGCTTGGCTGTCCAGCAGAAACGATTGGAACAGCAGAAACCT
TCAGTAATTGCAGCTTCAACCACTTCCCCAACAAATAGTACAACTAGTACCATTTCTCCAGCACAGAAAG
TTATGGTGGCCCCCATAAGTGGCTCAGTTACAACTGGAACGAAAATGGTACTCACTACTAAAGTTGGATC
TCCAGCTACAGTAACATTCCAGCAAAATAAGAACTTCCATCAGACTTTTGCTACGTGGGTTAAGCAAGGC
CAGTCAAATTCAGCCACCAGCACAGCTGCCACATCTGCTACAACCATTGCCAGCACAGGTCAGACGTTCC
AAATTACAGGCAATCCAGTCACTATGGCAGGAAAAGTAATTACCAAACTGCCACTTCCTGCAAACAGCAA
GATTGTCGCTGTAAATGTGCCAGCAACACAAGGAGGCGTTGTTCAAGTACAGCAGAAAGTCCTGGGTATC
ATTCCATCAAGTACAGGTACAAGTCAGCAGACCTTTACTTCATTCCAGCCCAGGACAGCAACAGTCACAA
TTAGACCCAATACATCAGGCTCTGGAGGAACCACAAGCACTTCACAAGTAATTACAGGGCCTCAGATCCG
CCCTGGTATGACGGTGATTAGAACACCACTCCAACAGTCAACACTAGGAAAGGCAATTATTCGAACTCCT
GTGATGGTACAGCCAGGTACAAGTGAACAAAGACAGAGTAAATTATCACCCCCAACACAGGTGCAACAAG
CCAAAACCTTGCCAGCAGCTCAGTCATCAAGTGTGAGTCCTCCAGAAGCCCAGCCACAGACTGCTCAGCC
TTCAGCTCAGCCCCAGTCCCAAACCCAGCCCCAATCCCCAGCTCAGCCTGAAGTTCAGACTCAGCCTGAA
GTTCAGACCCAAACAACTGTTGCATCCCATGTCCCTTCTGAAGCACAACCCACCCAGGCACAGTCATCCA
AACCCCAAGTCGCAGTACAGTGTCAGCCTCAAAGTAATGTCCAAGGACAGTCTCCTGCTCGCGTCCAAAG
TCCACCACAGACTCGAATACGTCCATCGACTCCATCCCAAGTGTCTCCTGGACAGCAATCCCAGGTTCAG
ACTACAACCTCACAACCGATTCCAATTCAACCACATACATCTCTTCAGATACCTTCCCAGGGCCAGCCAC
AATCACAACCCCAGGTACAGTCTCCAACTCAAACTCTTTCATCAGGACAGACGTTAAGTCAAGTTACTGT
TTCATCCCCATCCCGTCCTCAGCTACAGATACAGCAGCCACAGCCCCAAGTCATTGCTGTGCCTCAGCTG
CAACAACAAGTCCAGGTTCTCTCTCAGATCCAGTCGCAGGTTGTGGCTCAGATACAGGCTCAGCAAGGTG
GTGTGCCCCAGCAAATCAAACTCCAGTTACCTATTCAAATTCAGCAAAGCAGTCCTGTGCAGACTCACCA
GATTCAGAATGTGGTTACAGTGCAGGCAGCCAGTGTGCAAGAGCAGTTGCAAAGGGTTCAGCAACTCAGG
GAGCAGCAGCAAAAGAAGAAGCAGCAACAGATAGAAATTAAGCGGGAACACACTCTCCAAGCTTCTAATC
AAAGTGAAATCATTCAGAAACAGGTGGTGATGAAGCATAATGCTGTAATAGAACATTTAAAGCAGAAAAA
GACCATGACTCCAGCTGAAAGAGAAGAGAATCAAAGAATGATTGTCTGTAACCAGGTGATGAAGTATATT
TTGGATAAGATAGATAAAGAAGAAAAGCAGGCAGCAAAGAAACGGAAGCGTGAAGAGAGTGTGGAACAGA
AACGTAGCAAGCAGAATGCCACCAAGCTCTCTGCGCTGCTCTTCAAACACAAGGAACAACTCAAAGCTGA
AATACTAAAAAAGAGAGCACTCCTGGACAAAGACCTACAGATTGAAGTGCAGGTAAGAAGGTTCTATATT
GGCTGTGATCTTTGTACTAACTGGTATCATGGAGAATGTGTTGGCATCACAGAAAAGGAGGCTAAGAAAA
TGGATGTGTACATCTGTAATGATTGTAAACGGGCACAAGAGGGCAGCAGTGAGGAATTGTACTGTATCTG
CAGAACACCTTATGATGAGTCACAATTTTATATTGGCTGTGATCGGTGTCAGAATTGGTACCATGGGCGC
TGCGTTGGCATCTTGCAAAGTGAGGCAGAGCTCATTGACGAGTATGTCTGTCCACAGTGCCAGTCAACAG
AGGATGCCATGACAGTGCTCACACCGCTAACGGAGAAAGACTATGAGGGTTTAAAAAGGGTGCTTCGTTC
TTTACAGGCCCATAAGATGGCCTGGCCTTTCCTTGAACCAGTGGATCCTAATGATGCACCAGATTATTAC
GGTGTTATTAAGGAACCTATGGACCTTGCCACCATGGAAGAAAGAGTACAAAGACGATATTATGAAAAGC
TGACGGAATTTGTGGCAGATATGACCAAAATTTTTGATAACTGTCGTTACTACAATCCGAGTGACTCGCC
TTTTTACCAGTGTGCAGAAGTTCTTGAGTCCTTCTTTGTACAGAAATTGAAAGGATTCAAGGCTAGCAGA
CATTTCTCCCTTGGGCACAAGGCCTTTGGACCCACTGAGTCCCAAGGAGTGTCCTTTGCAATGAGAGCAA
AAAATTCTTCCAGTGATGGTTCAGTTTTTCGAGACTTGGTTATCAAGTATGGTGCAGTTGACCCACTGTT
GGCTCTCCTTGCAGTTCCTGATATGTCATCTTTAGCATGTGGTTACTTACGTAACCTTACTTGGACACTC
TCAAACCTTTGTCGCAACAAGAATCCAGCACCCCCGTTAGATGCTGTTGAGCAGATTCTTCCTACCTTAG
TTCGTCTCCTGCATCATGATGATCCAGAAGTATTAGCAGATACCTGCTGGGCCATTTCCTACCTTACTGA
TGGTCCAAATGAACGGATTGAAATGGTTGTGAAAACAGGAGTTGTGCCCCAACTTGTGAAGCTTCTAGGA
GCTACTGAATTACCCATTGTGACTCCTGCACTAAGAGCCATAGGAAATATTGTCACTGGGACAGATGAAC
AGACTCAGGACCTCGTGCAGCTGTGA
>g.016285t.1 CDS=2-2241	E3 ubiquitin-protein ligase SMURF2(Smurf2)[SwissProt]
ATGGTGGCTGGTGCCCTAGCCCGCTTGGACACCGTGACTGTGATCAGCCCCTTGGAGCTGGTGCGGGCAA
AGCTGCAGGCCCAGCATGTGTCCTACCGGGAGCTGGGCACCTGTGTCCGAGCTACTATGGCTCAGGATGG
CTGGCGCTCACTATGGCTGGGCTGGGGCCCCACTGCCATTTGGGATGTGCCCTTTTCAGGCAGCCAGGTG
ACTGTTTTTCCTCAGCGCTCACAAAAAGTGTCTTATTTGCAGAGGAAGTTAACCAAACTGGCTTCTGTCC
CAGGGATACCTGACACTGTGGAAGTACTCTGTGCAAAAAACTTGGTGAAAAAGGATTTTTTCCGACTTCC
TGATCCATTTGCTAAGGTGGTGGTTGATGGATCTGGGCAATGCCATTCTACAGATACTGTGAAGAATACA
CTTGATCCAAAATGGAATCAGCATTATGACCTGTATATTGGAAAATCTGATTCAGTCACGATCAGTGTGT
GGAATCACAAGAAGATCCATAAAAAACAAGGTGCTGGATTTCTTGGTTGTGTTCGACTTCTTTCCAATGC
CATCAACCGCCTCAAAGACACTGGTTATCAGAGGTTGGATCTGTGCAAACTTGGGCCAAATGACAATGAT
ACGGTTAGAGGACAGATAGTAGTAAGTCTTCAGTCCAGAGACCGAATAGGCACAGGAGGACAAGTTGTGG
ACTGCAGTCGTTTATTTGATAATGATTTGCCAGATGGACCAGCATCTGAATATTCTAGTCCCGGCAGACC
TCTTAGCTGCTTTGTTGATGAGAACACTCCAATTAGTGGAACAAATGGTGCAACATGTGGACAGTCTTCA
GATCCCAGACTGGCCGAGAGGAGAGTCCGGTCACAACGACATAGAAATTACATGAGCAGGACTCATCTAC
ATACTCCTCCAGACCTACCGGAAGGCTATGAACAGAGGACAACACAACAAGGTCAGGTGTATTTCTTACA
TACTCAGACTGGTGTGAGCACATGGCATGATCCAAGAGTGCCTAGTCGGCAGAACCAGTTGAAAGACCAA
CAGCAACAGCAAGTGGTACCGTTCTGCCCTGATGATGCCGAGTGTCTGACAGTCCCGCGGTACAAGCGAG
ACCTGGTTCAAAAACTAAAAATTTTGCGGCAAGAACTTTCCCAACAGCAGCCTCAGGCTGGCCATTGCCG
CATTGAGGTTTCCAGGGAAGAGATTTTTGAGGTCATGAAAATGAGACCAAAAGATCTGTGGAAGCGATTA
ATGATAAAATTTCGTGGAGAAGAAGGCCTTGACTATGGAGGGGTTGCTAGGGAGTGGTTATATCTCTTGT
CACATGAAATGTTGAATCCTTACTATGGCCTCTTCCAGTATTCAAGAGATGATATCTATACTTTGCAGAT
CAATCCTGATTCTGCAGTTAATCCGGAACATTTATCATATTTCCACTTTGTTGGACGAATAATGGGAATG
GCTGTGTTTCATGGACATTATATTGATGGTGGTTTCACATTGCCTTTTTATAAACAGTTGCTTGGGAAGT
CAATTACTTTGGATGACATGGAGTTAGTTGATCCAGATCTTCATAACAGTTTAGTGTGGATACTTGAGAA
TGATATTACAGGTGTTTTGGACCATACTTTCTGTGTCGAACATAACGCATATGGTGAAATTATTCAGCAT
GAACTTAAACCAAATGGCAAGAGTATCCCTGTTACTGAAGAAAATAAAAAAGAATATGTCAGGCTCTATG
TGAACTGGAGATTTTTACGAGGCATTGAGGCGCAATTCCTGGCTCTGCAGAAAGGATTTAATGAAGTAAT
TCCACAGCATCTGCTGAAGACATTTGATGAGAAGGAGTTAGAGCTCATTATTTGTGGACTTGGAAAGATA
GATGTTAACGACTGGAAGGTAAACACCCGATTAAAACACTGCACACCAGACAGCAATGTCGTCAAGTGGT
TCTGGAAGGCTGTGGAGTTTTTTGATGAAGAGCGAAGAGCACGGTTACTTCAGTTTGTGACAGGATCATC
TAGAGTGCCTCTCCAGGGCTTCAAAGCTTTACAAGGCGCTGCAGGCCCACGACTCTTCACCATACATCAG
ATTGATGCTTGCACTAACAACCTGCCGAAAGCCCACACTTGCTTCAATCGAATAGACATTCCGCCCTATG
AAAGCTATGAAAAGTTATATGAAAAGCTGCTAACAGCCATTGAAGAAACATGTGGGTTTGCTGTGGAATG
A
>g.016292t.1 CDS=2-1821	Centrosomal protein of 95 kDa(CEP95)[SwissProt]
ATGGCTTGTGAAATAAGAAAAGAGTGGATAACTATTGCCAATAACCTTCTTTTGAAATGTCATATACACT
TGAGGATACGAGAACTAGAAGATTGTGATGCTAATGTTTTTATTGCTCTTTACCAATCTATTTTGGGAGA
AAAGGTACCAGACCTCATAGCTATTCCTAGGAGTCAAGAGGATGAAGCTCACAATGTACAAGCGGTAATT
GATTCACTGGCCTTGGATTACCTGCAAGTCAGCTTGTCTCACATAACAGGAGAAAATATAGTGAAAGGAG
ATAGTGAATCTATTAAGAATCTGCTAGAAATATTTGATGGATTGCTGGAGTATCTTACAGAAAATATCAG
TGAGACATCTCTTGAGAAAAGTGCCGCTGGCCCCAGTGAAATGCAGTCCAAAAAAGCCTTAACCATGTCA
CGTGAAGAAATGCACCCTCCCTCATCTAGTTTTTTGTCCAAGAGCAGGACATCCTTTACTGAAGACATGG
AAATTCCTTCTGTGGATGTGATTCCAAATGCTAGGAAGCTCGGGGAGCCTATTCGATCAGCTATTCCTTT
GCATCCACCCTACCACCCTTCAGAGCCTAGAGCACCCTGTCCCATAGGAAAAGAATACTTGCGTTCAAGT
CACATCTCCCCTGCCATGAATTCTACTGGAGAGAGCACAGCATTTTCTGTGGAATCAGATAATAGAGTTG
TCTTAACTTCTAAGTCGCCTAAAGATAGCAAACAGGAAATTTGTTCAGCTCAGATCCAAGGCCCTCGGAC
AAGGAAGCTTCCCAGAGGAAAAAGATATGACAGCAGACCTACAGTCTCATCCTGGGATTCAACCTTCTCC
CAGAGGCCAGGAAAGAGGTTAACAGAACAAGAGTTATATGCAGTTTCTGAGAAACTCTCTCAACGGCTCT
CTGAACTAGATTGGGCAAGTCTTGTTTTTTATATCTATATCGAGACTGCCATAGTTGGAATTCCCACGCG
TAGAACACCACCCTACAGATCTCATTCACTCTCTCCTTCTCCAGTTAACAAAAACACACAATTCCATATG
GAGAAAAAACGGCAGCGAAAGCCAAAAGAAACAGATATCCGCCAATTCCAAGCAAAGGCAATAACCGAAG
CATTTGAAAGGGAACTAAGAAGAAATAAAGTTCAGGAGAATATTGGATCTCTAGGAATAAATGAGGAGAA
GGAAACAATAGAAGCAGCCTTAAAAAGGCATGACCTCCTTACTGCACTTGTCAAGAAAGAATATGAACAC
AACAAGAGATTGCAAGACTTCAAGGACCGCATTCATAGGCAAAAGCTGACACAGTCAAAGATAAAAGAAA
ATCGGCAGCAGATTGTCCGTGCCCGGAAATACTACGATGATTACAGAGTTCAGTTGCGTGCAAAAATGAT
GAGAATGAGGACCCGGGAAGAAATGATATTTAAGAAATTGTTTGAAGAAGGTTTACAGATTCAGAAGCAG
AGATTACGAGACTTAAGAAACTATGCCAAAGAAAAGCGAGCTGAACAAAAGAGACAGCACCAGAATGAAC
TGGACTCAATGGAGAACTACTATAAAGACCAGTTTTCATTGCTGGCAGAAGCCATATCACAAGAACGCCA
GGAACTCAAAGCCAGAGAGAAATCCCAGGCCCAGACATTGTATAAGGTGAAGAGGGAGCTGAGATTGAAG
ATGGAGAAGGAAATTCAGCAGCTGCARCACATGATAACCCAGAATGACGACGATGCTTTCTTCCGGGAAT
TGGAAGCCGAGCGCTTCAGATCTCGGCTTCATATGGCTTCTTTTCAGTACAGTAAAAATCCTTTCCCATA
A
>g.016294t.1 CDS=2-1962	Probable ATP-dependent RNA helicase DDX5(DDX5)[SwissProt]
ATGGCCTCTAAGGAGGAGGACCCAGAGCGGGGCCAAGAAACCCACGGAACCGCCGACTACGACTGGGTGT
CTGTCACCAGCCCCGCCGGCAGCCCAGACCCAGGGAGTCCAGCCGGAGGATTCGAGATAAAAGGCCTAGG
AGCGTCCGGCGGACGTAAAGGGTTTCAGTCCACACACACCCGGGCTCCGGGCCGAGACTCACCAGCCTCT
GAGCCGGCCATGTCACGGAGGCAGGTCGCTGCCGGACTTCCAGCTGGGCGCGAGGTGGACGGCGTCCGGG
AAGGGCCGCACAGCGCAGACGCAACGCCGAGGGCTAGACTTGGAAAAGGGCGGGGTGGCTTCCTTGAGGT
GTGGAAAGACGAGAAAAAGCTCCGGCCCCTGTCATCGCCGCCCCGCTGCCGCTGCCGCCCCCGCAAGGCT
TTGCCATCGCCAAAGCCACCTGCAGCGACTCGTCGCACCCGATTCTCTTTACTTCGTTCCCCGCCAACCG
CAACCATTGACGCCATGTCGGGTTATTCGAGTGACCGAGACCGCGGCCGGGATCGAGGCTTCACTAAATT
TACTGAATTACTGTTGCTAATTACAGCAAATGTAATGGATGTGATTGCAAGACAGAATTTTACTGAACCC
ACTGCAATTCAAGCTCAGGGATGGCCCGTTGCTCTAAGTGGATTGGATATGGTTGGAGTAGCACAGACTG
GATCCGGGAAAACATTGTCTTATTTGCTGCCTGCTATCGTCCATATCAATCATCAGCCATTCCTAGAGAG
AGTGCTTGGTGCTGGCACCAACTCGGGAACTGGCCCAACAGGTGTGGAAATCTGTATTGCAACACCTGGA
AGACTGATTGATTTTTTAGAGTGTGGGAAAACCAATCTGAGAAGAACCACTTACCTTGTCCTTGATGAAG
CAGATAGAATGCTTGATATGGGCTTTGAACCCCAAATAAGGAAGATTGTGGATCAGATAAGACCTGATAG
GCAAACCCTAATGTGGAGTGCAACTTGGCCAAAAGAAGTAAGACAGCTTGCTGAAGATTTCCTGAAAGAC
TACATTCATATAAACATTGGTGCACTGGAACTGAGTGCAAATCACAACATTCTTCAGATTGTGGATGTAT
GTCATGACGTAGAAAAGGATGAAAAACTTATTCGTCTAATGGAAGAGATCATGAGTGAGAAGGAGAATAA
AACCATTGTTTTTGTTGAAACCAAAAGAAGATGTGATGAGCTTACTAGAAAAATGAGGAGAGACGGGTGG
CCCGCCATGGGTATCCATGGTGACAAGAGTCAACAGGAACGTGACTGGGTTCTAAATGAATTCAAACATG
GAAAAGCTCCTATTCTGATTGCTACAGATGTGGCCTCCAGAGGGCTAGATGTGGAAGATGTGAAATTTGT
CATCAATTATGACTACCCTAACTCCTCAGAGGATTATATTCATCGAATTGGAAGAACTGCTCGCAGTACC
AAAACAGGCACAGCATACACTTTCTTTACACCTAATAACATAAAGCAAGTGAGCGACCTTATCTCTGTGC
TTCGTGAAGCTAATCAAGCAATTAATCCCAAGTTGCTTCAGTTGGTCGAAGACAGAGGTTCAGGTCGTTC
CAGGGGTAGAGGAGGCATGAAGGATGACCGTCGGGACAGATACTCTGCGGGCAAAAGGGGTGGTTTTAAT
ACCTTTAGAGACAGGGAAAATTATGACAGAGGTTACTCTAGTCTGCTTAAGAGAGATTTTGGGGCAAAAA
CTCAGAATGGTGTTTACAGTGCTGCAAATTACACCAATGGGAGCTTTGGAAGTAATTTTGTGTCTGCTGG
TATACAGACCAGTTTTAGGACTGGTAATCCAACAGGGACTTACCAGAATGGTTATGATAGCACTCAGCAA
TATGGAAGTAATGTTCCCAATATGCACAATGGCCTCTTCCCTGGTGTGTTTCCTGATTGGAAAACACGAT
GA
>g.016295t.1 CDS=2-3213	Platelet endothelial cell adhesion molecule(PECAM1)[SwissProt]
ATGCGTTCTGGTGCGGCGGTCAGGGCCTGCCGGAAAGTCTGCAGGTGCCTGTTGTCTGGGTTTGGGGGTC
GAGTGGACGGAGGGCCGCCCGAGCTGTCGGTGGAAGGGAGCGGCTCCCTCGGAGTGCCCCTGAGGTCGCA
CGCAGAGCCGCCCGGGGGGAGCGAGCCGCCCGAAGCCCCCGAGGCCGGTGAGGGGAGCCAGGAGCTGGTG
GAGATCTGTCGGAGAAGGCGTTTCTTCAGCGGCAGCAAGCGGCAGCTTAGCCAACATTCTCTTCTGAACG
GGTGCCACTCCGGCTTTGGCCCCTTGGGCATAGAGTTGCGGAAGAACCTGGCAGCAGAATGGTGGTCCTC
GGTGGCGGTGGTCAGGGAGCAGGTCTTCCCGGTGGATGCCCTCCATCACGAGCCTGGCCCTACGCTGCCC
GGGGACAGTGCCTTCAGGTTAGTTTCAGCAGAAACTCTACGCGAAATCTTGCAAGACAAAGAGCTGAGTA
AGGAACAGCTAGTAGCATTTCTTGAGAACTTATTAAAAACTTCTGGGAAACTACGGGAGAACCTTCTTCA
CGGTGCTTTGGAGCACTATGTTAGTTGCCTGGATCTGGTAAACAAGAGGCTACCTTACGGCCTTGCTCAG
ATTGGAGTATGTTTTCATCCTGTTTCTGATACTAAGCAGACATCTGATGGTATTAAAAGGTTATATAATC
TTCAAGTAAGTAACAATCTGATCTTTCTGATATCCAAAGAATCGGTGAGAAGACTGAGGCTTCACTGGTT
TGGTTTACTTCAGCAAGAACTGCAGGCCAGTGGCTTGATTTCTGGTTACGTCATCGACTCCTGTGGTGGA
GAAAGGGAAGATTTGCATTTAGTATTCAGCTTTGAGGTGCTGGATTTCTTCATTTTCAGTGGAAGTATGC
AATTTACAAGTGTACAGTGTATGAATTGTAAACAATATTACCACATTGAGCAGCTTTTTGAAGTGAAAGA
GCGAAAAGGAACGCGAGAAAACTCCTTTTCCACATCAYGTTGGTTTGGAGATGCAAGCTTCAAAATGGTC
TTGCACTTTTCTGTGGACAGCTATCCTCTCTGTGGAGAAGCCAGTTCCCTGCCCAGAAATGCCACAGTAG
CTGTTGTCCAAGAACTGCAGCTCACACCTGAAGAGCTGGATCTTGGGAAAACAATCCCATTCGATTCCCC
AGGGGTTGTGGGGGCCTTCTGGGTCCAAGCCTTGAAGGACAAGAAAACCGCCCCACAGTCTGGTTCCTCG
TTCACCATCAACCACATCCACATGAAGATCCTACCAGAAGAGGTGCAAAATGGGGAGAACATTACCTTGC
AATGCATCGTAGACATCAGCACCACCTCTCATATCAAGCCTCAGCACTGGGTGCTGTTCTATAAGGATGA
TGTGCTATTTCACAATGTCTCCTCCGTGGAGAACACTGAGAGTTATTTTATTCCCCGAGCCCGGGTCTAT
GACGCAGGGACATATAAATGCACCGTGATTCTGAACAACAAGGAGAAAACCACCTCGGAGTACCAGGTGT
GGGTGAAAGGGGCAACAACAGCCACAGGGATGAAGCCCAGCCTTTCTCCATCTTCACTGAGGATGGGGCC
TGCCATGACCAATGGGTCTAGCATTGACTTGAGTGATGAGGAAAGATTGGCAGGGCTGGATTTGGGAAGT
GTTGAAAAGACAGGAGTGTCTGATCCCATAGTGACACTGGACAAGAAAGAGGCAATAGAAGGCGGGGTCG
TGAAGGTCAATTGTTCTGTCCCAGAGGAAAAGCCCCCGATACATTTCACAATTGAAAAACTCAAACTAGA
TACGAAAGGTTTCAAGCAAAGAAGAGAAAAAACTTCTCGCAACCTGAATTTCATGATGCTGGAGTTCACA
GTGGAGGAACAGGACCACGTTATATTTTTCCAGTGCCAAGCCAGGATCGTTTCTGGGACCCACGTGGAGA
CCTCTAGAGCCATCAAGAGTGAACTGGTCACTGTGACGGAATCCTTCTCTAATCCCAAATTCCACATCAG
CCCGGAAGGAGTGATCACAGAAGGAGATCAGCTCTACATTAGGTGCACCATTCAAGTGACACATCTGGTC
CAAGCATTTCCAGAAATCATAATCCAGAAGGACAAGGCAATTGTAGCACACAAGAGGCATGGTAACGAAG
CCACCTACTCAGTGATGGCCATGGCGGAGCACAATGGCAATTACACATGCAAAGTGGAAGCCAGCCGGAT
ATCCAAGGTCAGCAGCATCGTGGTCAACATAACAGAAGCACCCCCAGCCAACTTCACCATCCAGAAGGAA
AACACGATTGTGTCACAGTCTCAAAATTTCACCAAGATAGCCTCAGCGACAGACAGTGGGACATACACTT
GCAATGCAAGCATGGGCAAGGTGGTCAAGAGAAGCAGCGCAGTCCAGATAACCGTGTGTGAGCTGTTTTC
CAAGCCGAAGCTGGAATCTTCCACCACCCGTCTGGACCAGGGAGAAAGCCTAAACCTGTGGTGCTCCATT
CCAGAAGCACCCCCAGCCAACTTCACCATCCAGAAGGAAAACACRATTGTGTCACAGTCTCAAAATTTCA
CCAAGATAGCCTCGGCGACAGACAGTGGGACATACACTTGCAATGCAAGCATGGGCAAGGTGGTCAAGAG
AAGCAGCGCAGTCCAGATAACCGTGTGTGCCCCAGTGGATGAGGTCAAGCTCTCTATCCTAATGAATGCA
GAGGTGGAGTTTGGGAAGGACATTGGGCTTCTGTGCTCGGTGAACGAGGCGACTGGTCCAATCACCTACA
GGTTTTACAAAGAAGCGGGCAGTCTCTTATACCAAACCACCTCGAATGAAACCCGCGCCGTTTGGTACAA
GTCAAAGGCTAGCAAGGAGCATGAGGGACAGTATTACTGCACAGCCTCCAACAGAGCCAACCGCCTTAAA
AGCAGTCCCCAAAGCAACGTACTGACAGTCAGAGTCTTTCTTGCTGCATGGATAAAAGGACTCATTGCAG
TGGTTGTCATTGGAGTGATAATTGGTGTCTTGATACTTGGGGCCAGATATTATATTCTGAAGAAAGCCAA
GGGTTACAATGAAGATGTTGGAAACCATGCAATGAAACCAATAAATGAAAATAAAGGTCTGGAAACCAAG
GGCACAGAGACGGTGTACAGTGAAATCCGGAAAGCTAACCCTGGTCTCTACCTTGCAAAATAG
>g.016350t.1 CDS=2-3054	Testis-expressed protein 2(TEX2)[SwissProt]
ATGACAAGTCTGGATGGTCGCCATGCCGAGAAAACCATTGACATGCCAAAACCATCAGCCCCCAGAGTGC
ACGTGCAGAGGTCCGTGTCCCGAGACACTATCGCCATTCACTTCTCGGCATCCGGGGAGGAGGAGGAGGA
AGAGGAGGAGGAGTTCAGGGAGTACCTCGAGGAGGGGCTGGACGACCAAAGCATTGTAACGGGGCTCGAA
GCCAAGGAAGACCTCTATCTTGAACCCCMGGGTGGCCATGACTCCACTGGCCTTGCYGCCCAGCCCATCC
TGGCAGATGGACTGTCCGTGTCCCCTGCCATTTTGCCCGTCTCCGAGAACACTGTAAAGCTGTTGGAGTC
CCCTCCTCCGGCAGTGCAAGTATTAAGTACAGTGCCATTGGCTCTGTCCCCAGGGTCGTCTTCGTCAGGG
CCCTTAGCTAGCTCTCCCAGCGTGTCATCCCTTTCGGAGCAGAAGACCAGTTCTTCCTCCCCGTTGTCCT
CTCCTTCCAAGTCTCCAATCCTTTCATCCAGTGCCTCATCCTCCACGCTTTCCAGTGCAAAACCCTTCAT
GAGCCTTGTGAAGTCCCTGTCGACCGAGGTGGAGCCAAAAGAATCCCCACACCCCTCGCGGCACAGGCAC
TTGATGAAGACATTAGTTAAGTCTCTGTCCACGGACACCTCCAGGCAGGAGTCAGATACCGTGTCCTACA
AACCACCCGACTCCAAGCTCAATTTACACCTGTTCAAGCAGTTCACACAGCCGCGAAACACAGGGGGAGA
CTCCAAAACTGCACCTTCTTCCCCACTCACTTCTCCCTCTGACACACGCTCCTTTTTTAAAGTGCCCGAA
ATGGAGGCTAAAATTGAGGACACGAAGCGCCGCCTTTCAGAAGTCATATGTGAGCCCCTTCAGCTCCTCA
GTAAAATCATYGGGGAAGAGAGTGGCAGCCACAGGCCCAAAGCCTTATCTTCAAGTGCTTCAGAACTCTC
CAATCTGTCCAGCCTGAACGGCCACTTGGAAAGCAATAACAACTACAGCATCAAGGAGGAGGAGTGTGAT
TCCGAGGGGGACGGCTCCGGGAGTGACCCCAGTGTCCCCGGAAGTGACCACCCCAGGTCCTCAGATGAGC
CCTCTCGAGAGGCAGAGCCTAAAGCATCCCAGGGGAGCGGTCTGAAGGACTTAGGCCTGAAGACCGGCTC
TCTTGTGCTCGAGAAATGCTCCTTGTCTGCCTTAGTGAGCAAAGAAGATGAAGAGTTTTGCGAACTGTAC
ACCGAGGACTTTGATTTGGAAGCGGAGGTGGAGAGTACAGTTGATAAGCTCCCGGATGTCCCTCTCAAGC
CGGAGGTGCTGGCAGATGATGGTCTGACCCTTGACAGTGAGGACGAGGCCCACCTGGCCGTGCAGCACCC
GGAATTACCAGTGAAGACACTGGGCTTCTTTATAATGTGTGTCTATGGGTACCTCATCCTCCCTCTACCC
CACTATGTGAGTGGACTCTTTCTGGGAATTGGTCTTGGATTCATGACTGCAGTTTGCATGATTTGGTTTT
TTACACCACCAAGTGCTCATAAATATCACAGATTTCATAAAAACCTACAACACTGGAACACAAGATCTCT
GGAGATCAAAGAACCAGAAATGCTAAAGGGATGGATGAATGAGATTTACAACTATGATCCAGAAACCTAC
CATGCAACTTTGACACATTCAGTCTTTGTTCGACTTGAGGGTGGGACCTTAAGACTTTCAAAACCCAATA
AAAATATATCTAGGAGGGCAAGCTACAATGAAACAAAGCCAGAGGTTACCTACATCAGCCAGAAAATCTA
CGACCTTTCAGACAGCAAGATTTATCTCGTGCCTAAAAGTTTGGCTCGAAAACGAATTTGGAATAAAAAG
TACCCCATTTGCATTGAACTTGGTCGACAAGATGACTTTATGTCTAAGGCCCAGACTGATAAAGAGACTT
CTGAAGAAAAGCCACCAGCTGAGAGAGAGCTGGGAGGCGAGGACCCTAAGAAGCCACCCCATCCTCAGGA
GGGAACAAGATCTGGCCAGCGAGATCAGATACTATATCTCTTTGGGAGAACTGGCCGAGAGAAAGAGGAG
TGGTTTAGGCGATTTATTCTGGCATCTAAACTGAAGTCAGAAATCAAGAAGCCACCTGGTGTTTCTGGAA
GTAAACCAGGAGAGAAATATTGGTCTGACCTGGTATCTAAGAAAATCCAAATGAAACTCAGCAAAATAAA
GCTCCCCTACTTTATGAATGAACTAACTCTGACGGAACTTGACATGGGGGTGGCTGTGCCAAAAATCCTT
CAGGCCTTCAAGCCTTACGTTGATCACCAAGGACTGTGGATCGATTTGGAAATGTCCTACAATGGGTCCT
TTCTGATGACTCTCGAGACCAAAATGAATTTGACCAAACTAGGTAAAGAGCCTCTTGTTGAAGCCCTGAA
GGTTGGAGAAATTGGCAAAGAAGGTTGCAGGCCCAGGGCGTACTGTCTGGCAGACAGCGATGAGGAGTCC
TCCAGTGCTGGCTCCTCTGATGAAGACGACGCTCCAGAGCCCAGCGCAGGAGACAAACCACTTCTCCCGG
GGACTGAAGGGTATGTGGGAGGTCATCGAACAAGTAAGATTATGAGGTTTGTTGATAAGATTACCAAGTC
AAAATACTTCCAAAAAGCAACTGAGACAGAGTTCATTAAGAAGAAGATTGAAGAAGTCTCCAATACACCC
CTGCTGCTAACTGTGGAAGTACAAGAATGCAGAGGAACCCTGGCAGTCAACATTCCACCTCCGCCGACTG
ACCGGATATGGTATGGTTTCCGGAAGCCACCATATGTAGAGCTGAAAGCTCGGCCAAAACTTGGAGAGAG
AGAAGTGACTTTAGTTCATGTGACAGACTGGATAGAGAAGAAACTGGAACAAGAGTTTCAGAAAGTCTTT
GTCATGCCAAACATGGATGATGTCTATATCCCTATAATGCACTCAGCCATGGACCCTCGCTCCGCCTCCT
GCCTCCTCAAAGACTCACTGGTRGAGGCTCCTGATCAGCTGTGA
>g.016356t.1 CDS=2-747	Tropomyosin alpha-4 chain(TPM4)[SwissProt]
ATGGCCGGCCTCARCTCCCTGGAGGCGGTGAAACGCAAGATCCAGGCCCTGCAGCAGCAGGCGGACGAGG
CGGAGGACCGCGCGCAGGGCCTGCAGCGGGAGCTGGACGGCGAGCGCGAGCGGCGCGAGAAAGCCGAAGG
GGATGTAGCAGCTCTCAATCGACGCATCCAGCTTGTGGAGGAAGAGCTGGACAGGGCTCAGGAGCGACTG
GCCACAGCCCTGCAGAAGCTGGAAGAGGCAGAAAAGGCTGCAGATGAGAGCGAGAGAGGAATGAAGGTGA
TAGAAAACCGGGCCATGAAAGATGAGGAGAGGATGGAGATTCAGGAGATGCAGCTCAAAGAGGCCAAGCA
CATCGCTGAGGAGGCCGACCGCAAGTATGAGGAGGTGGCCCGTAAATTGGTCATCCTGGAAGGCGAGCTG
GAGAGGGCGGAGGAGCGTGCTGAGGTGTCTGAACTTAAATGTGGTGACCTAGAAGAAGAACTCAAGAACG
TCACTAACAATCTGAGGTCACTCGAGGCTGCCTCTGAAAAGTATTCTGAAAAGGAGGATAAATATGAAGA
AGAAATCAAACTTTTGTCCGACAAACTGAAAGAGGCTGAGACCCGTGCTGAATTTGCAGAGAGAACGGTT
GCAAAACTGGAAAAGACAATTGATGACCTGGAAGAAAAACTTGCCCAGGCCAAGGAAGAGAATGTGGGCT
TACATCAGACACTGGATCAGACACTAAACGAACTTAACTGTATATAA
>g.016393t.1 CDS=2-2850	Serine/threonine-protein kinase/endoribonuclease IRE1(ERN1)[SwissProt]
ATGTTCCGAATCTTGGAGGAGCTTGCGGTGTGCTTCCCTGCTGTTCTTCCTCAGGGGGCAGAGGATCCTG
TTCTGCAGGTTCCAACACATGTGGAAGAGCCTGCTTTCCTCCCGGATCCCAACGATGGCAGTCTGTATAC
ACTTGGGGGCAAGAATAACGAAGGCCTGACAAAACTTCCTTTTACCATCCCAGAATTGGTACAGGCATCC
CCATGCCGAAGTTCAGATGGAATTCTCTACATGGGTAAAAAGCAGGACATTTGGTATGTTATTGACCTTC
TGACCGGGGAGAAGCAGCAGACTTTGTCATCGGCCTTTGCAGACAGTCTCTGCCCATCTACCTCTCTACT
GTATCTTGGGCGAACAGAGTACACCATCACCATGTACGACACCAAAACCCGGGAGCTCCGGTGGAATGCC
ACCTACTTCGACTATGCAGCCTCGCTGCCTGAGGACGACGGGGACTACAAGATGTCCCACTTTGTGTCCA
ACGGTGATGGGCTGGTGGTGACGGTGGACAGTGAATCTGGTGATGTCTTGTGGATCCAAAACTATGCTTC
CCCTGTGGTGGCCTTCTATGTCTGGCAGCGGGAGGGTCTGAAGAAGGTGATGCACATCAACGTCGCCGTG
GAGACCCTGCGCTATCTGACCTTCATGTCTGGGGAGGTGGGCCGCATCACCAAATGGAAGTACCCATTCC
CCAAGGAGACGGAGGCCAAGAGCAAGCTGACGCCCACCCTGTATGTTGGGAAATACTCTACTAGCCTGTA
TGCCTCCCCCTCCATGGTTCACGAGGGGGTCGCCGTGGTGCCCCGAGGCAGCACTCTGCCTTTGCTGGAA
GGCCCCCAGACCGATGGGGTCACCATTGGAGATAAAGGAGAATGTGTGATCACGCCCAGCACCGACCTAA
AGTTTGACCCTGGGCTCAAAGGGAAGAACAAGCTCAATTACTTGAGGAACTACTGGCTTCTCATAGGACA
CCATGAAACCCCCCTGTCTGCATCTACCAAGATGCTGGAGAGATTCCCCAACAACCTGCCCAAACATCGG
GAAAATGTGATTCCTGCTGATTCAGAGAAGAAGAGCTTTGAGGAGGTTATCAACCTGGTTGACCAGACTT
CAGAAAATGCACCTACCACCGTGTCACAGGATGTGGAAGAGAAGTATGAGCATGCCCCTGCCAAGGCCGA
GGCCCCCGTGGACTCCGTGCTCAAGGACATAGCCACCATCATCCTGAGCACCTTCCTGCTCATTGGCTGG
GTGGCCTTCATCATCACCTACCCCTTGAGCATGCATCAGCAGCAGCAGCTCCAACACCAGCAGTTCCAGA
AGGAACTAGAGAAAATCCAGCTCCTGCAACAGCAGCAGCTGCCCTTCCATCCACCCGGAGATGTGGCTCA
GGATGCTGAGCTTTTGGACTCGTCCGGCCTGTACTCAGAGAGCTCAGGCACCAGCAGCCCCAACACATCC
CCCAGAGCCTCTAACCACTCCCTCCACTCCAGTGGCTCTGCCTCCAAGGCTGGCAGCAGCCCCTTTCTGG
AACAGGACGATGAGGATGAAGAAACCAGCATGGTGATAGTTGGGAAAATTTCATTCTGTCCCAAGGACGT
GCTGGGTCATGGAGCTGAGGGCACAATTGTGTACCGGGGCATGTTTGACAACCGCGACGTGGCCGTCAAG
AGGATCCTCCCCGAGTGTTTTAGTTTTGCTGACCGTGAAGTCCAGCTGCTTCGAGAATCAGATGAGCACC
CCAATGTGATTCGTTACTTCTGCACAGAGAGGGACCGGCAGTTCCAGTACATTGCCATCGAGCTGTGTGC
AGCCACCCTGCAGGAGTACGTGGAACAGAAAGACTTTGCCCACCTCGGCCTGGAGCCCATCACCTTGCTG
CAGCAGACCACCTCTGGTCTGGCCCATCTGCACTCCCTCAACATCGTAAACGTGGAGCTAATCTGGAGTG
TTACATTAGTTCACAGAGACCTGAAGCCCCACAACATTCTCCTCTCCATGCCCAACGCACATGGCAGGAT
CAAGGCCATGATCTCTGACTTCGGCCTCTGCAAGAAGCTGGCGGTAGGCAGACACAGTTTCAGCCGCCGC
TCAGGAGTCCCGGGCACAGAAGGCTGGATCGCTCCAGAGATGCTGAGTGAAGACTGCAAGGACAACCCTA
CCTATACAGTGGACATCTTCTCTGCGGGCTGTGTCTTTTACTACGTGATATCCGAGGGCAGCCACCCTTT
TGGCAAGTCCCTGCAGCGGCAGGCCAACATCCTCCTGGGTGCCTACAACCTCGACTGCTTACATCCCGAG
AAACACGAAGATGTCATTGCCCGGGAATTAATAGAGAAGATGATTGCAATGGATCCTCAGAAACGCCCTT
CTGCAAAGCATGTGCTAAAACATCCGTTCTTCTGGAGCCTGGAAAAGCAGCTCCAGTTCTTTCAGGACGT
GAGCGACCGAATAGAGAAGGAATCTCTGGACGGCCCGATAGTGAAGCAGCTGGAGCGGGGCGGGAGATCT
GTGGTGAAGATGGACTGGAGGGAGAACATCACCGTCCCCCTGCAGACAGATTTGCGGAAATTCAGAACCT
ATAAAGGCGGCTCTGTCCGAGACCTCCTCCGAGCCATGAGAAACAAGAAGCACCACTACCGGGAGCTCCC
CGCRGAGGTGCGGGAGACACTGGGCTCCCTCCCTGATGACTTTGTGCGCTACTTCACGTCCCGCTTCCCC
CACCTGCTCTCCCACACCTACCGGGCCATGGAGCCTTGCAGCCATGAGAGGCTCTTCCAGCCCTACTACT
TCCACGAACCCCCGGACCCTCGGCCTCCAGTGACTCCAGACACCCTTTGA
>g.016395t.1 CDS=2-762	Intercellular adhesion molecule 2(ICAM2)[SwissProt]
ATGTCCCCCACGTCCTTCGTCCAGCCGGGGTCTGGTGAGGTGTTCGAGGTACACACGTATCCAGAGCAGC
TGGCGGTGAAGCCCGGAGAGTCTCAGTTCATCAACTGCAGTACCAGCTGTGCCCAGCCTGAGGCCGGGGG
TCTGGAGACCATTCTAGCCAAGACTCTGCTGAAGTCCGGAGCTCAGTGGAAGGCGTACTTGGTCTCCAAC
ATCTCGCAAGACACAATCATCTACTGCTACTTCACCTGCTTCGGGGAGCAGAGGCTGACAAGTCTCAACG
TCAGCGTGTTCTATCCTCCAACGCAAGTGCTGCTGAAGCTGCAGCCCACTTGGGTGGCTGTGGGGAGACC
CTTCACCATCAAGTGCCACGTGCCAGCCGTGAAGCCCCTTGAGAGCCTCACTCTCATGCTGCTCCGCGGC
CAGGAGGTGCTGCACAACCAGACCTTTTGGGGGACGACGGATGGTACCCAGGGAGCCACAGCCACGCACA
ACAGCACGGCTCACAGGGAAGACGGCCTCCACAACTTCTCCTGCCAGGCCATCCTGGATCTGCGGTCTCT
CGGCGGGAACATCATTCACAGTGTTTCAGAGCCCCAGATGCTCAAGGTCTACGAGCCGAGGCCAGACAAC
CAGATGGTCGTCATCATCTCAGTGGTATCGGTGCTGCTGTTCTTGTTTGTGACATCCATCCTCCTGTGCT
TTGTCTTGGGCCAGCACTGGCGCCAGAGGCGGATGGGCACCTACGGGGTACAAGGTGCTTAA
>g.016427t.1 CDS=2-5208	Sodium channel protein type 4 subunit alpha(SCN4A)[SwissProt]
ATGGCCAGCTCATCTATGCCCACCCTGGTGCCTCTGGGCCCTGAGAGCTTGCGCCCCTTCACCCGGGAGT
CCCTGGCAGCCATAGAACGGCGGATAGTGGAGGAGGAGGCCCGACAGCAGCGGAACAAGCAGATGGAGAT
TGAGGAGCCTGAAAGAAAGCCACGCAGTGACCTGGAGGCTGGCAAGAACCTGCCTCTCATCTACGGAGAC
CCCCCACCAGAGGTCATCGGTATCCCCCTGGAAGACCTGGACCCCTACTACAGCGACAAGAAGACCTTCA
TTGTCCTTAACAAGGGCAAGGCCATCTTCCGCTTCTCTGCCACACCCGCTCTCTACATGCTGAGCCCCTT
CAGCATCATCAGACGTGGTGCCATCAAAGTACTCATCCACTCATATCCTGCCCAAGTGGGGCGAGTGCAG
GTCTGGGACACAGCCCACTCCATGGGTCTGTATTCTAAGCATGCCTTGAGTGGCACTGCTCTTGCCTTCC
AGGAAGACACCCACTGTAACTGTCAACCCCATCAACACTGGATCTATACCTTTGAGTCCCTCATCAAGAT
GCTGGCCCGAGGTTTCTGCATTGATGACTTCACATTCCTCCGGGACCCCTGGAACTGGCTAGACTTCAGC
GTCATCACAATGGCGTACCTGACGGAGTTTGTGGACTTGGGCAACATCTCAGCCCTGAGAACTTTCCGAG
TGCTGCGGGCCCTGAAAACCATCACAGTCATCCCAGGGTTGAAGACGATCGTGGGGGCGCTGATCCAGTC
GGTGAAAAAGCTGTCGGACGTGATGATCCTCACCGTCTTCTGCCTGAGTGTCTTTGCGCTGGTGGGGCTG
CAGCTCTTCATGGGAAACCTCCGGCAGAAATGCGTGCGCTGGCCCCCACCCTTCAACGACACCAACACCA
CGTGGTACGGCAATGACACATGGTATGGCAACGACACGTGGTACGGCAACGACACATGGAACAGCCATGA
GAGCTGGGCCAGCAACTACACCTTTGACTGGGACGCCTACATCAATGACGAAGGGAACTTCTATTTCCTG
GAGGGTGCCAATGACGCCCTGCTTTGTGGGAACAGCAGCGATGCTGGGCACTGCCCCGAGGGTTATGAGT
GTATCAAGGCTGGACGGAACCCCAACTATGGCTACACCAGCTATGATACATTCAGCTGGGCCTTCCTGGC
TCTCTTCCGCCTCATGACCCAGGACTACTGGGAGAACCTCTTTCAGCTGACCCTTCGAGCAGCTGGCAAG
ACCTACATGATCTTCTTTGTGGTCATCATTTTCCTGGGCTCCTTCTACCTCATTAACCTGATCCTGGCGG
TAGTGGCCATGGCGTACGCAGAGCAGAATGAGGCCACACTGGCTGAGGATCAGGAGAAAGAAGAAGAGTT
TCAGCAGATGCTGGAGAAATTTAAAAAGCAGCAGGAGGAGCTGGAGAAGTTCAAGAACATCATCCACTTG
ATTGTCATGGACCCCTTTGTGGACCTGGGCATCACCATCTGCATTGTGCTCAACACCCTCTTCATGGCCA
TGGAGCACTACCCCATGACAGAGCACTTTGATAACGTGCTGACCGTGGGCAACCTGGTCTTCACTGGCAT
CTTCACGGCAGAGATGGTACTGAAGCTCATCGCCATGGACCCCTACCAGTACTTCCAGCAGGGCTGGAAC
ATCTTCGACAGTATCATTGTCACCCTCAGCCTGGTGGAACTGGGCCTGGCCAACGTGCAAGGGCTGTCCG
TGCTCCGCTCCTTCCGACTGCTCCGGGTCTTCAAGTTAGCGAAGTCTTGGCCGACGCTGAACATGCTCAT
CAAGATCATCGGCAACTCGGTGGGCGCTCTGGGCAACCTGACGCTGGTGCTGGCCATCATTGTGTTCATC
TTCGCCGTCGTGGGCATGCAGCTGTTCGGCAAGAGCTACAAGGAGTGTGTGTGCAAGATCGCGGCCGACT
GCAGCCTGCCCCGCTGGCACATGAACGACTTCTTCCACTCCTTCCTCATCGTCTTCCGCATCCTGTGCGG
GGAGTGGATCGAGACCATGTGGGACTGCATGGAGGTGGCCGGCCAGGCCATGTGCCTCACTGTCTTCCTC
ATGGTCATGGTCATCGGCAACCTAGTGGTCCTGAACCTCTTCCTGGCCCTGCTGTTGAGCTCCTTCAGCG
CCGACAGCCTGGCCGCCTCGGACGAGGACGGCGAGATGAACAACCTGCAGATCGCCATCGGGCGCATCAA
GTGGGGCATTGGCTTTGCCAAAGCCTTTCTCCTGGGACTGCTGCATGGCAAGATCCTGAGCCCCAAGGAA
ATCATGCTCACCCTTGGGGGGCCTGGGGAGGCCGAGGAGGCCCGGGAGGCTGGGGAGGCCGGGGAGAGTA
CCCCAGGGGATGAGAAGAAGGAGCCACCGCCCGAGGAGGACGACAAGGACCTGAAGAAGGATAATAACAT
CCTGAACCACGTGGGCCTGGTTGATGGCTCTCCCCCTAGCATCGAGCTKGACCACCTCAACTTTATCAAC
AACCCCTACCTGACCATTCACGTGCCCATTGCCTCCGAGGAGTCCGACCTGGAGATACCCACAGAGGAGG
AGACTGACACTTTCTCAGAGCCTGAGGATGGCAAGAAGCCACCGCAGCCCCTCGATGGGAACTCCTCCGT
CTGCAGCACCGCGGACTATAAGCCCCCCGAGGAAGACCCCGAGGAGCAGGCTGAAGAGAACCCCGAAGGG
GAGCAGCCTGAGGAGTGCTTCACGGAGGCCTGCGTGCAACGCTGCCCTTTCCTCTACGTGGACATCTCCC
AGGGCCGTGGGAAGATGTGGTGGACCCTCCGCAGGGCCTGCTTCAAGATTGTCGAGCACAACTGGTTTGA
GACCTTCATCGTCTTCATGATCCTGCTTAGCAGCGGAGCCTTGGCCTTCGAGGATATCTATATTGAGCAG
CGGCGAGTCATCCGCAGCATCCTGGAGTACGCGGACAAGGTCTTCACTTACATCTTCATCGTGGAGATGC
TGCTCAAGTGGGTAGCCTATGGCTTCAAGGTGTACTTCACCAATGCCTGGTGCTGGCTTGACTTCCTCAT
TGTGGACGTCTCCATCATCAGTCTGGTGGCCAACTGGCTGGGCTACTCGGAGCTAGGACCCATCAAATCC
CTGCGGACGCTGCGGGCCCTGCGTCCCCTGAGGGCTCTGTCCCGATTTGAGGGCATGAGGGTGGTGGTGA
ATGCCCTTTTGGGAGCCATCCCCTCCATCATGAATGTGCTGCTTGTCTGCCTCATCTTCTGGCTCATCTT
CAGCATCATGGGTGTCAACCTGTTTGCCGGCAAGTTCTACTACTGCATCAACACTACCACCTCTGAGAGG
TTCGACATCTCTGAGGTCAACAACAAGTCCGAGTGTGAAAGCCTGATGCACACGGGCCAGGTCCGCTGGC
TCAACGTCAAGGTCAACTATGACAACGTGGGTCTAGGCTACCTCTCCCTCCTGCAGGTGGCCACCTTCAA
GGGCTGGATGGACATCATGTATGCAGCCGTGGACTCCCGGGAGAAGGAAGAACAGCCACAGTATGAGGTG
AACATCTACATGTACCTCTATTTTGTCATCTTCATCATCTTCGGGTCCTTCTTCACCCTCAACCTCTTTA
TCGGCGTCATCATCGACAACTTCAACCAGCAGAAGAAGAAGATGAGCACCATCCCACTATACTTTGGAGG
GAAAGACATCTTCATGACGGAGGAACAGAAGAAATACTATAATGCCATGAAGAAGCTTGGCTCCAAGAAG
CCTCAGAAGCCAATTCCCCGGCCCCAGAACAAGATCCAGGGCATGGTGTACGACTGCGTGACTAAGCAGG
TGTTTGACATCACGATCATGATCCTTATCTGCCTCAACATGGTCACCATGATGGTGGAAACAGACGACCA
GAGCCAACTCAAAGTGGACATCCTGTACAACATCAACATGATCTTCATCATCATCTTCACTGGGGAGTGT
GTGCTCAAGATGCTTGCCCTGCGCCAGTACTACTTCACCGTCGGCTGGAACATCTTCGACTTTGTGGTTG
TCATCCTGTCCATTGTGGGCCTCGCACTCTCCGATCTGATCCAGAAATACTTCGTGTCACCCACACTGTT
CCGAGTGATCCGCCTGGCTCGGATCGGGCGTGTTCTGCGGCTGATCCGAGGGGCCAAGGGCATCCGGACT
CTGCTCTTTGCCCTCATGATGTCCCTGCCTGCCCTCTTCAACATTGGCCTCCTGCTCTTCTTGGTCATGT
TTATCTACTCCATCTTTGGCATGTCCAACTTTGCCTATGTCAAGAAAGAATCGGGCATCGATGACATGTT
CAACTTTGAAACCTTTGGCAATAGCATCATCTGCCTCTTCGAGATCACCACGTCAGCTGGCTGGGACGGG
CTCCTCAACCCAATCCTCAACAGCGGGCCCCCTGACTGTGACCCTACACTTGAGAACCCAGGCACCAGTA
TCAAGGGTGACTGCGGCAACCCCTCCATCGGCATCTGCTTCTTCTGCAGTTACATCATCATCTCCTTCCT
CATCGTGGTCAACATGTACATCGCTATCATCCTCGAGAACTTCAACGTGGCCACCGAGGAGAGCAGTGAG
CCCCTTGGTGAGGATGACTTCGAGATGTTCTATGAGACGTGGGAGAAGTTTGACCCTGACGCCACGCAGT
TCATTGCCTACAGCCGCCTCTCAGACTTTGTGGACACCCTGCAGGAGCCGCTGAGGATTGCCAAGCCCAA
CAAGATCAAGCTCATCACGCTGGACCTGCCCATGGTCCCAGGAGACAAAATCCACTGCCTGGACATCCTC
TTTGCCCTCACCAAAGAGGTCCTGGGTGACTCTGGGGAAATGGATGCTCTCAAGGAGACCATGGAGGAGA
AGTTCATGGCTGCCAACCCATCCAAGGTCTCCTATGAGCCCATCACCACCACCCTCAAGAGGAAGCATGA
GGAGGTGTGTGCCATCAAGATCCAGAGGGCCTACCGCCGGCACCTGCTCCAGAGGACCGTGAAGCAGGCA
TCCTACATGTACCGCCACAGCCAGGATGGCAGTGGGGATGGGGGCCCAGAGAAGGAGGGCCTGATAGCCA
ACACCATGAGCAAGATGTATGGCCACGAGAATGGGAACAGCAGTGTGCAGAGCACGGGGCAGACAGTGCG
CCCGGGGGTCAAAGAGTCTCTTGTCTAG
>g.016437t.1 CDS=2-546	B-cell antigen receptor complex-associated protein beta chain(CD79B)[SwissProt]
ATGGACTTGGAGTCCAAGCCCCTGCCGAGAGAGAACCGCATCCTCCAGAGCCAGAACGACTCGGTCGCCA
CCCTCACCATCCAGGGCATCCAGTACTCGGACAACGGCATCTACTTCTGCCAGCAGAAGTGCTCCGAGGG
GTCCTTCAGCAAAGGCTGTGGCACCGAGCTGCGAGTCATGGGGTTCAGCACCTTGGCCCAGCTGAAGCGG
AGGAACACACTAAAAGATGGCATCATCATGATCCAGACCCTGCTCATCATCCTCTTCATCATCGTGCCCA
TCTTCCTGCTATTGGACAAGGATGACAGCAAGGCTGGGATGGATGAAGATCACACCTATGAGGGCCTGAA
CATTGACCAGACGGCCACCTACGAGGACATAGTGACTCTGCGGACAGGAGAAGTGAAGTGGGGCTTATGC
TATGGGTATCATCATGTCTGTCTTAAGGGTCCCCGGCCCCCAGAACTGACTGAAGCAGGGAAGATGAAGC
TGTGTGATGCTGGTGGGGATGATGAAAGCCTCAGGCCTCAGTTGCTTAATCTGTAG
>g.016441t.1 CDS=2-564	Somatotropin(GH1)[SwissProt]
ATGCCCTTGTCCAGCCTGTTTGCCAACGCCGTGCTCCGGGCCCAGCACCTGCACCAACTGGCTGCCGACA
CCTACAAAGAGTTTGAGCGGGCGTACATCCCCGAGGGACAGAGGTACTCCATCCAGAACGCGCAGGCCGC
CTTCTGCTTCTCGGAGACCATCCCGGCCCCCACGGGCAAGGACGAGGCCCAGCAGCGATCCGACGTGGAG
CTGCTCCGCTTCTCCCTGCTGCTCATCCAGTCGTGGCTCGGGCCCGTGCAGTTTCTCAGCAGGGTCTTCA
CCAACAGCCTGGTGTTCGGCACCTCAGACCGAGTCTACGAGAAGCTCAAGGACCTGGAGGAAGGCATCCA
AGCCCTGATGCGGGAGCTGGAAGATGGCAGTCCCCGGGCCGGGCAGATCCTGAAGCAGACCTACGACAAG
TTTGACACGAACCTGCGCAGTGACGATGCGCTGCTTAAGAACTACGGGCTGCTCTCCTGCTTCAAGAAAG
ACCTGCATAAGGCCGAGACGTACCTGCGGGTCATGAAGTGTCGCCGCTTCGTGGAAAGCAGCTGTGCCTT
CTAG
>g.016481t.1 CDS=2-1206	SWI/SNF chromatin-remodeling accessory subunit 1(ham-3)[SwissProt]
ATGTCACCGGGGAGCCGGATGCCCATGGCTGGCTTGCAGGTGGGACCCCCCACCGGCTCCCCATTTGGCA
CAGCTGCTCCACTTCGACCTGGCATGCCACCCACCATGATGGACCCATTCCGAAAACGCCTGCTTGTGCC
CCAGGCCCAGCCCCCAATGCCCGCCCAACGCCGGGGGCTAAAGAGGAGGAAGATGGCAGATAAGGTTCTA
CCTCAGCGAATTCGGGAGCTTGTCCCAGAGTCTCAGGCGTACATGGATCTCTTGGCTTTTGAGCGGAAGC
TGGACCAGACCATTGCCCGAAAGCGGATGGAGATCCAAGAGGCCATCAAAAAGCCTCTGACGCAAAAACG
AAAGCTGCGCATCTATATTTCCAATACGTTCAGTCCCAGCAAGGCAGAAGGCGATACTGCGGGCACCGCG
GGGCCCCCTGGGGGGACCCCTGCAGGGGACAAGGTGGCTTCCTGGGAACTCCGAGTGGAGGGAAAACTGC
TGGATGATCCTAGCAAACAGAAGAGGAAGTTTTCTTCATTCTTTAAGAGCCTCGTCATTGAGCTGGACAA
AGAGTTATATGGGCCTGACAACCACCTGGTGGAGTGGCACCGGATGCCCACCACCCAGGAGACTGATGGC
TTCCAGGTCAAACGGCCTGGAGACCTCAACGTCAAGTGCACCCTCCTGCTCATGCTAGATCATCAGCCTC
CCCAGTACAAGTTGGACCCCCGACTGGCAAGGCTGCTGGGGGTGCACACACAGACAAGGGCGGCCATCAT
GCAGGCTCTTTGGCTTTATATCAAACACAACCAACTGCAGGATGGGCACGAGCGCGAGTACATCAATTGC
AACCGTTACTTCCGCCAGCATCCAGACCCCATTGTCATCAACCATGTCATTAGTGTAGACCCTAACGACC
AGAAGAAGACAGCATGTTATGACATTGATGTGGAGGTAGACGACCCACTCAAGGCCCAGATGAGCAATTT
TCTGGCCTCTACCACCAATCAGCAGGAGATTGCCTCCCTCGATGTCAAGATCCATGAGACCATTGAGTCC
ATCAACCAGCTCAAGACCCAGAGGGATTTCATGCTCAGCTTTAGCACGGACCCTCAGGACTTCATCCAGG
AATGGCTCCGTTCTCAGCGTCGAGACCTCAAGGTGCAGCAGCGAAGGCAAGAACTGGAACAGGTGCTGGG
AATCCGCTTGACCTAA
>g.016484t.1 CDS=2-1221	Proteasome-activating nucleotidase(pan)[SwissProt]
ATGGCGCTTGACGGGCCGGAGCAGATGGAGCTGGAAGAGGGGAAGGCAGGCAGTGGACTCCGCCAATATT
ATCTGTCCAAGATCGAAGAACTCCAGTTGATTGTAAATGATAAGAGCCAAAATCTCCGGAGGCTGCAGGC
ACAGAGGAATGAGCTTAATGCAAAAGTTCGCCTATTGCGGGAAGAACTACAGCTGCTGCAGGAACAGGGC
TCTTATGTGGGGGAAGTAGTCCGGGCCATGGATAAGAAAAAAGTGTTGGTTAAGGTGCATCCTGAAGGCA
AGTTTGTCGTAGATGTGGACAAGAACATCGACATCAATGATGTGACACCCAATTGCCGGGTGGCTCTAAG
AAATGACAGCTACACTCTGCACAAGATCTTGCCCAACAAGGTAGACCCACTGGTGTCACTGATGATGGTA
GAGAAGGTGCCAGATTCAACCTATGAGATGATCGGCGGATTAGACAAGCAGATAAAGGAGATCAAAGAAG
TAATTGAGCTGCCTGTCAAGCATCCTGAGCTCTTTGAAGCACTGGGCATTGCACAGCCCAAGGGGGTGCT
GCTGTATGGACCCCCCGGCACTGGGAAGACATTGTTGGCCCGGGCGGTGGCTCATCATACAGACTGTACC
TTTATTCGGGTCTCTGGTTCCGAGTTGGTACAGAAATTCATTGGGGAAGGGGCAAGAATGGTGAGGGAAC
TATTTGTCATGGCACGAGAACACGCTCCATCGATCATCTTCATGGATGAAATTGATTCCATTGGCTCCTC
ACGGCTGGAAGGGGGTTCTGGAGGGGATAGTGAGGTACAGCGGACAATGCTGGAGTTGCTCAACCAGTTG
GATGGCTTTGAGGCCACCAAGAATATCAAGGTTATCATGGCTACTAATAGGATTGACATCCTGGACTCAG
CGCTGCTTCGCCCTGGGCGCATCGACAGAAAAATTGAATTCCCACCCCCCAACGAGGAGGCCCGGCTGGA
CATTTTAAAGATTCATTCTCGGAAAATGAACCTGACCCGGGGGATCAACCTGCGGAAAATTGCTGAGCTC
ATGCCTGGAGCCTCAGGGGCTGAAGTGAAGGGTGTGTGCACCGAAGCCGGCATGTATGCCCTGCGGGAGC
GGCGAGTCCACGTCACCCAGGAGGACTTTGAGATGGCTGTAGCCAAGGTCATGCAGAAGGATAGTGAGAA
AAATATGTCTATCAAGAAGCTATGGAAGTAA
>g.016485t.1 CDS=2-2052	pre-rRNA 2-O-ribose RNA methyltransferase(fsjC)[SwissProt]
ATGGGCAAGAAGGGCAAAGTCGGGAAGAGCCGGCGGGACAAGTTCTATCACTTGGCGAAGGAGACCGATG
GGGTGGTGGGTTGTGAAGTCGCAGAAATCTCCCTGGGAAAGCCCCCCGCCGAGTTTAACATTTTGTCGGT
GCCCCCAGGTTACCGCTCCCGCTCTGCTTTCAAGCTGATCCAGTTGAATCGCCGTTTTCAGTTCCTGCAG
AAAGCACGAGCCTTGCTGGACCTGTGTGCTGCGCCCGGGGGATGGCTGCAGGTGGCTGCTAAGTTTATGC
CTGTATCCAGCCTTATTGTGGGAGTGGACCTGGTTCCAATCAAGCCTCTTCCCAATGTGGTGACACTCCA
GGAGGACATCACAACAGAACGCTGTAGGCAGGCCCTGAGAAAGGAACTGAAGACGTGGAAAGTTGATGTT
GTGCTCAATGATGGGGCCCCCAATGTTGGGGCTAGCTGGGTCCATGATGCTTACTCACAAGGATTCCTGG
CTCCTGACAAGGTTGACAGTAAGTTCTTTGATCCCAAATTTGCCTTCAAGGAGATTGAAGTTCAGGCCAA
GACTGTTACTGAATTGGTGACTAAGAAAAAGCCAAAGGCTGAAGGCTATGCTGAGGGTGATCTCACGCTC
TACCACCGTGCTTCAGTCACTGACTTCCTCCGAGCTGCCAACCCCGTTGATTTCCTCTCCAAAGCCAGCG
AAATCTCCGTGGATGATGAAGAGTTGGCACAGCATCCAGCTACCACTGAGGATATCCGGGCATGCTGTCA
GGATATCAAAGTGCTAGGGCGCAAGGAGCTTAGGTCCCTACTGAACTGGAGAACAAAGCTCCGGCGATAT
GTGGCCAAGAAGCTGAAAGAGCAAGCAAAGGCACTGGACATCAGGAAGAAAAAGAAGCTGCTGCGTGAGC
AGAGGAAACAGCGGGAACGTGTGGAGCTGAAGATGGATCTTCCTGGGGTGTCTATAGCAGATGAGGGGGA
GACCGGCATGTTCTCCCTGCGTACCATCCGTGGTCACCAGTTGTTAGAGGAGGTAACGCAAGGGGATATG
AGTGCTGCAGACACATTTTTGTCGGATCTGCCAAGAGATGACATCTATGTATCCGATGTTGAAGATGATG
ACACATCTTTGGATAGCGACCTGGATCCAGAGGAGCTGGCAGGAGTTGGAGGATCACGGCATCCAAAGGA
TCAAAAGCGTGTACGATTTGGTGAAGATGATGATAAAGAGGAGGAGGAGGAAGAGAATCCACTGCTGGTG
CCACTGGAGGAAAAGACAGTACTGCAGGAAGAACAAGCCAGTCTGTGGTTCTCTAAGGATGGCTTTAGTG
GGATTGAGGATGATGCTGATGAGGCCCTGGAGATCAGTCAGGCCCAGCTTTTGTATGAGAGCCGTCGGAA
GGGGCAACAGCAGCTGCCACCACCATCTTCCAGTTTGAAGAGTGAGAAGAAAACCTCCCAGTGCCAGGAT
GAGGACCTTAAGGGGGCAGAGGCTCCAGCAGAGGCCAAGACTGTCCCTAGGACTGGCAGGGAAGGAGATG
ACAGCTCAGACAGTGATGATAGCAGCAGCAGTGATGGAGAGCGTTGGGAACCAAAGCACGGGAAGAAGCG
AAGCCATGGGCTTAAGTCCGATGATGACGGGTTTGAGATTGTGCCTATTGAAGACCCAGTGAAACATCAG
ATACTAGATCCTGAAGGCCTTGCCCTAGGTGCTATCATTGCCTCTTCCAAAAAGGCTAAGAGAGACCTCA
TAGACGACTCCTTCAGCAGGTATACATTTAATGAGGAGGAGGGGGAGCTTCCTGAGTGGTTTGTGCAGGA
GGAAAAGCAGCACAGGATTCGGCAACTGCCTATTGACAAGAAGGACGTGGAACACTACCGCCGACGGTGG
AGGGAGATAAATGCGCGTCCCATCAAGAAAGTAGCGGAGGCAAAGGCCAGAAAGAAACGGAGGATGCTGA
AGAAGCTAGAGCAAACCAAGAAGAAGGCAGAGGCTGTGGTGAATACCGTGGACATCTCTGAACGTGAGAA
GGTGGCTCAGCTTCGGAGGTAA
>g.016488t.1 CDS=2-2592	ATP-dependent RNA helicase ddx46(helB1)[SwissProt]
ATGAACTGGAATAAAGGTGGCCCTGGCACCAAGAGGGGATTTGGCTTTGGAGGTTTTGCCATTAGTGCTG
GAAAGAAGGAGGAACCCAAGCTCCCACAACAGTCCCACAGTGCCTTTGGGGCAACCAGCTCTTCTTCCGG
TTTTGGAAAGTCAGCTCCACCACAGCTCCCTTCTTTCTACAAAATTGGATCTAAACGGGCCAACTTTGAT
GAAGAAAATGCGGGTATTCGAGATGACATTGAAGAGGAAGATGACCAAGAAGCTTATTTTCGATACATGG
CAGAGAACCCAACTGCTGGTGTGGTTCAGGAGGAAGAAGAAGATAATTTGGAATATGATAGTGATGGAAA
TCCAATTGCACCTTCCAAAAAAATCATTGATCCTCTTCCTCCAATTGATCATTCAGAGATTGACTATCCA
CCATTTGAAAAAAATTTTTACAATGAGCATGAAGAGATAACCAACCTCACTCCTCAGCAGCTAATAGATC
TCCGTCATAAGCTTAATCTTCGGGTCTCTGGTGCCGCACCTCCTAGACCAGGAAGTAGTTTTGCTCATTT
TGGGTTTGATGAACAACTTATGCACCAGATTCGGAAATCTGAGTACACACAGCCCACTCCAATACAGTGC
CAGGGTGTGCCTGTGGCATTAAGTGGTAGAGACATGATTGGTATTGCCAAAACAGGCAGTGGAAAAACTG
CAGCCTTTATCTGGCCCATGTTGATTCATATAATGGACCAGAAGGAATTGGAACCAGGTGATGGACCAAT
TGCAGTGATTGTATGTCCTACTAGGGAACTTTGCCAGCAGATCCATGCAGAATGTAAGCGGTTTGGGAAA
GCATATAATCTTCGATCAGTTGCTGTGTATGGAGGAGGGAGCATGTGGGAACAGGCCAAGGCCCTTCAGG
AGGGAGCAGAAATTGTTGTGTGTACCCCAGGTCGACTAATTGATCATGTGAAGAAGAAAGCTACCAATCT
TCAAAGAGTCTCTTACCTTGTGTTTGATGAAGCAGATCGCATGTTTGACATGGGATTTGAGTACCAGGTG
CGATCCATAGCAAGTCATGTCCGTCCTGACAGACAGACTCTTTTATTCAGTGCAACTTTTCGGAAAAAGA
TTGAAAAACTAGCCAGAGACATCTTGATCGACCCTATTCGTGTGGTGCAGGGAGACATTGGAGAGGCAAA
TGAAGATGTAACACAGATTGTGGAAATTCTCCATTCTGGGCCTAGTAAATGGAACTGGCTCACTCGGCGA
CTGGTGGAATTTACCTCTTCAGGAAGTGTCCTCCTGTTTGTTACTAAAAAAGCCAATGCTGAGGAGCTAG
CCAATAACCTTAAGCAGGAGGGTCATAATCTTGGGCTGCTTCATGGGGATATGGATCAGAGCGAAAGAAA
CAAGGTCATTTCAGATTTTAAGAAAAAGGACATCCCAGTCCTGGTGGCCACAGATGTTGCAGCCCGTGGT
CTGGACATTCCTTCAATTAAGACTGTCATTAACTATGACGTGGCACGAGATATTGATACTCATACTCATA
GGATTGGCCGCACGGGACGAGCGGGTGAGAAAGGTGTGGCCTATACCTTACTGACCCCCAAGGACAGCAA
TTTTGCTGGTGACCTTGTCCGGAACTTGGAAGGAGCCAATCAGCATGTTTCCAAGGAACTCCTAGATCTG
GCAATGCAGAATGCCTGGTTTCGGAAATCCCGCTTTAAAGGAGGAAAAGGCAAAAAGCTGAACATTGGTG
GAGGTGGCCTAGGCTATAGGGAACGCCCCGGCCTAGGCTCGGAGAACACGGACCGAGGAAATAACAACAA
TGTGATGAGTAATTATGAGGCCTATAAGCCTTCCACAGGAGCCATGGGAGATCGGCTGACGGCAATGAAA
GCAGCTTTCCAGTCACAGTACAAGAGTCACTTTGTTGCAGCCAGCTTAAGCAACCAGAAGGCTGGAAGCT
CTGCTGCTGGGGCAAGTGGATGGACGAGTGCAGGGAGCTTGAATTCCGTTCCAACTAATTCAGCCCAACA
GGGCCATAGCAGTCCAGACAGCCCTATTGCTAGTGCCGCCAAAGGCATCCCAGGCTTTGGCAATACTGGG
AGCCTCAGCAGTGCTCCAGTGACCTACCCTTCTGCTGGAGCCCAGGGAGTCAACAATACAGCTTCAGGGA
ATAACAACCGCGAAGGCCCTGGGGGAGGCAATGGGAAGAGAGAGCGATATACTGAGAACCGGGGTGGCAG
CCGTCATGGTCATGGAGAGAGTGGCAATCGGCATGGCGACAGTCCACGCCACGGAGATGGTGGTCGCCAT
GGAGATGGATACCGCTACCCAGAAAGTAGCAGCCGTCATGCTGATGGTCACCGTCATGGAGAGAATAGGC
ATGGAGGAGGTGGAAGCCGACATGGAGAGAGCCGAGGTGCAAACGATGGTCGGAATGGTGAAAGCAGGAA
AGAGAGTTGTAATCGTGAGAGCAAGGTGGACCCCAAGGTGGACAGCAAGATGGACAAGATGGACAGCAAG
ACAGATAAGACAGCTGATGGTTTTGCTGTCCCTGAGCCACCCAAGCGCAAGAAAAGTCGATGGGACAGTT
AG
>g.016492t.1 CDS=2-2625	.
ATGGAGAATAGTGGCACAGAAGGTGCAATGAAAGCCTTCCTTGCTTTGTGTGTTGTCCTTTTGGTGTTCG
GGAGTGTCTCTGAAGCCAAGTTTGATGATTTTGAGGATGAGGAAGACATAGTAGAATATGATGATAATGA
CTTTGCTGAATTTGAGGATGTCACAGAAGATTCTGTTACTGAATCTCCTCAACGGGTGATAACTACTGAA
GATGATGAAGACGAGACCACTGTGGAGTTGGAAGGGCAGGATGAAAACCAAGAAGGAGATTTTGAAGATG
CAGATACCCAGGAGGGAGATACGGAGAGTGAGCCATATGATGATGAAGAATTTGAAGGTTATGAAGACAA
GCCAGATACTTCTTCTAGCAAAAATAAAGACCCAATAACAATTGTTGATGTAGGGGATGATGGAACTAAC
AAAGAAGCAACAAGTACAGGAAAGCTGAACCAAGAGAATGAGCATATCTACAATTTGTGGTGTTCTGGTC
GAGTGTGCTGTGAAGGGATGCTCATCCAGCTGAGGTTCCTCAAGAGACAAGACTTACTGAATGTCCTGGC
CCGAATGATGAGACCAGTGAGTGATCAAGTGCAAATAAAAGTAACCATGAATGATGAAGACATGGATACC
TATGTATTTGCTGTTGGCACTCGGAAAGCCTTGGTGCGACTCCAGAAAGAGATGCAAGATCTGAGTGAGT
TTTGTAGTGACAAACCTAAGTCTGGAGCAAAGTATGGACTGCCAGACTCCTTGGCCATCCTGTCAGAGAT
GGGAGAAGTCACAGAGGGAATGATGGATACAAAGATGGTTCACTTTCTTACACACTATGCTGACAAGATT
GAATCCGTTCATTTTTCAGACCAGTTCTCTGGTCCAAAAATTATGCAAGAGGAAGGTCAGCCTTTAAAGC
TGCCTGACACTAAGAGAACACTATTGTTTACATTTAATGTGCCTGGCTCAGGTAACACTTACCCAAAGGA
TATGGAGGCTTTGCTACCCCTGATGAACATGGTGATTTATTCTATCGATAAAGCCAAAAAGTTCCGACTC
AACAGAGAAGAAGCCGCACAGTCTCGTCGTGAGGAGAAGAAAAGAGCAGAGAAGGAGCGAATCATGAATG
AGGAAGATCCTGAGAAACAGCGCAGGCTGGAGACCAATGAGGCGAGCTCAGAGTCGATAGCATCCCTCTC
TAAACAGGAGATCATGAGTAGCTTCCTGCCAGAGGGAGGGCGCTATGAGCTACTCACCGTCATAGGCAAA
GGATTTGAGGACCTGATGACAGTGAATCTAGCAAGGTACAAACCAACAGGGGAGTATGTGACAGTACGGA
GGATTAACCTGGAAGCTTGTTCCAATGAGATGGTGACGTTCTTGCAGGGGGAGCTTCATGTCTCTAAACT
CTTCAGCCATCCCAATATCCTGCCATATCGAGCCACCTTTATTGCAGACAATGAGCTGTGGGTTGTCACA
TCATTCATGGCATATGGTTCTGCAAAGGATCTCATCTGCACGCACTTCATGGATGGCATGAATGAACTGG
CGATTGCTTACATCCTGCAGGGGGTGCTCAAGGCCCTGGACTATATCCACCACATGGGATACGTACACAG
GAGTGTGAAAGCCAGCCACATTCTGATCTCCTCCGACGGGAAGGTCTACCTGTCTGGTTTACGCAGCAAC
CTCAGCATGATCAGCCATGGGCAACGGCAGCGTGTGGTCCACGACTTTCCCAAGTACAGTGTCAAGGTTC
TGCCGTGGCTCAGCCCGGAGGTCCTCCAGCAGAATCTTCAGGGTTACGATGCCAAGTCTGACATCTACAG
TGTGGGAATCACAGCCTGTGAGCTGGCCAATGGCCATGTCCCCTTTAAGGATATGCCCGCCACCCAGATG
CTGCTGGAGAAGCTGAATGGCACAGTGCCCTGCCTGCTGGACACCAGCACCATCCCCGCTGAGGAGCTGA
CCATGAGCACTTCACGCTCAGCAGCCAACTCTGGCCTGAGTGACAGCCTGGCCACAAGCACCCCCAGGAC
CTCCAATGGCGACTCGCCATCCCACCCCTATCACCGCACCTTTTCCCCTCACTTCCACCACTTTGTGGAG
CAGTGCCTTCAGCGCAACCCTGACGTAAGACCAAGTGCCAGCACCCTCCTGAACCATTCTTTCTTCAAGC
AGATCAAGCGACGCGCCTCAGAGGCTTTGCCTGAGTTACTACGCCCTGTCACCCCCATCACCAATTTTGA
GGGCAGCCAGCCTCAGGATCACAGCGGAATCTTTGGCCTGGAAGCCAAAGGCAGCGGTGGCAGCAGCACT
GTCCAGCGCTCCAAGTCCTTCAGCCTTCGGGCCCAGGTGAAGGAGAGCTGTGCGGCCTGCCAGAAGACCG
TGTACCCCATGGAGCGGCTAGTGGCCGACAAGCTCATTTTCCACAACTCTTGCTTCTGTTGCAAGCACTG
TCACACCAAGCTGAGCCTGGGCAGCTACGCGGCACTGCACGGGGAATTTTACTGCAAACCCCACTTTCAG
CAGCTGTTTAAGAGCAAAGGCAACTACGACGAGGGCTTTGGCCGGAAGCAGCACAAGGAGCTCTGGGCTC
ACAAGGAGGTGGACCCTGGCACCAAGACGGCCTGA
>g.016565t.1 CDS=2-1776	Protein TRANSPARENT TESTA GLABRA 1(TTG1)[SwissProt]
ATGTCCCTGCACGGCAAACGGAAGGAGATCTACAAGTATGAAGCGCCTTGGACCGTCTACGCCATGAACT
GGAGCGTGCGGCCCGACAAGCGCTTTCGTCTGGCGCTGGGCAGCTTCGTGGAGGAGTACAACAACAAGGT
TCAGCTTGTTGGTTTAGATGAAGAGAGTTCGGAGTTTATTTGCCGAAACACCTTTGACCATCCGTACCCC
ACTACAAAGCTCATGTGGATCCCTGATACAAAAGGCGTCTATCCAGACCTACTGGCAACAAGTGGTGACT
ATCTCCGTGTGTGGAGGGTTGGTGAGACAGAAACCCGGCTGGAATGTTTGCTAAACAACAACAAGAACTC
AGATTTCTGTGCTCCTCTAACCTCCTTTGATTGGAATGAGGTGGATCCTTATCTGTTAGGTACCTCCAGC
ATTGATACGACTTGTACCATCTGGGGGCTGGAGACAGGGCAGGTGTTGGGGCGAGTGAATCTTGTGTCTG
GTCATGTGAAGACCCAACTGATCGCGCATGACAAGGAGGTCTATGATATTGCATTTAGTCGGGCTGGGGG
TGGCAGGGACATGTTTGCCTCTGTGGGCGCTGATGGCTCGGTGCGGATGTTTGACCTCCGCCATCTAGAA
CACAGCACCATCATTTATGAAGACCCACAGCATCACCCACTGCTTCGCCTCTGCTGGAACAAGCAGGACC
CTAACTACCTGGCCACTATGGCCATGGATGGAATGGAGGTAGTGATTCTGGATGTCCGAGTTCCCTGCAC
ACCTGTTGCCAGGTTGAACAACCACCGAGCGTGTGTCAATGGCATTGCTTGGGCTCCGCACTCGTCCTGC
CACATCTGTACTGCAGCGGATGATCACCAGGCTCTCATCTGGGACATCCAGCAAATGCCCCGGGCCATCG
AGGACCCTATCCTGGCCTACACAGCTGAAGGAGAGATCAACAACGTGCAGTGGGCATCGACTCAGCCCGA
CTGGATTGCCATCTGCTATAACAACTGCCTGGAGATACTCAGAGTGACGCTGCACCTGACCGCGGCGGTC
CCCGCCGGGCACAACAAGTGGTCCAAAGTCCGGCATATCAAGGGTCCCAAGGATGCCGAAAGGAGTCGCA
TCTTCTCCAAGCTCTGTTTGAGCATCCGCCTGGCAGTTAAAGAAGGAGGCCCCAACCCTGAGCTCAATAG
CAGTCTGGCCAACATCTTAGAGGTGTGTCGCAGCAAGCACATGCCCAAGTCAACGATTGAAGCATCGCTT
AAAATGAGGAAAGCCAAGGATGTTTATTTGCTGTATGAGGGCCGAGGCCCTGGTGGCTCTTCTCTGCTCA
TTGAGGCATTATCTAACAGTGGCTCCAAATGTTATTCAGACATCAGACATATCCTGAACAAGAATGGGGG
AATGATGGCTGATGGAGCTCGCCACTCTTTTGACAAAAAGGGGGTGATCGTGGTTGGAGAAGAGGACAGA
GAGAAAAAAGCTGTGAACCTAGAGCGTGCCCTGGAGCTGGCAATTGAAGCAGGAGCTGAAGATGTCAAGG
AAACTGAAGATGAAGAGGAAAAGAATGTTTTTAAATTTATATGTGATGCCTCTTCACTGCATCAAGTGAG
GAAGAAGTTGGACTCCCTGGGCTTGTGTTCTGTGTCCTGTTCACTAGAATTCATCCCCAACACAAAGGTG
CAGCTGGCTGACGCTGACCTGGAGCAGGCCGCCCTTCTCATCCAGGCTCTTGGCAACCATGAAGATGTGA
TCCAGGTCTATGACAACATTGAGTAA
>g.016572t.1 CDS=2-3981	Potassium voltage-gated channel subfamily H member 6(KCNH6)[SwissProt]
ATGATGTCCACCTCCTTCTCCACAGGCAGGTTCTACAATGAGACCGTGGCAAAGGCGTTCCTGCAGTTTT
ATGACCAAACTGCCCAAATTGTGTGGAGCCAGTTCATGGAGGCCACCTGGAACTATGTCACCAACATCAC
CAAGAAAAATCGGGAGGAGATGGACCCAGACTCCTTCTCTTCTTGTAGCAAATCTTCAGTGATTCTGAAC
CCTCAAAGGAGGCTTGGGGGGGGGGGCGTGACCCTGGAGCTCGATGTGGGCCCTTTCTCCCTCCACCACC
TTCACATGGTAAACCTCCAAGAAGTCATGGCTACCTCCCGTGACCAGAAGGAGTTGCTGTGGGCCTGGCA
GGGCTGGCGGGATGCTGTGGGTCGTCAGCTCCGTATCACCTTTGAGCGCTATGTGCAGCTCAGCAACAAG
GCTGCTAACCTCAACGGTTACAAAGACATGGGGGCCTTGTGGCGGTCCAAGTATGAGTCTGAAACGCTAG
AAGACGATCTGGAGCAGCTTTACCAGGAGCTGCAGCCACTCTACCTGAACCTCCACGCCTACGTGCGCCG
GGCCTTACATCGCCACTACGGGCCCGAGCTCATCGACCCAAGGGGGCCCATCCCTGCCCACCTTCTGGGG
AACATGTGGGCTCAGTCCTGGGTCAACATCTTAGACCTGGTCCTGCCCTTCCCGAAGAAACCCCCTGAGG
ATATTACGAAGATCATGAAAAGCCAGCACTGGAAGCCCTCAAAAATGTTCGAAGAGGCTGAAAAGTTCTT
CACCTCCCTGGGGATGCTTTCCACCCCTCCCAGCTTCTGGAAAAACTCGATGATGGAAAGGCCAGCTGAC
GGGCGAGAGGTGGAATGCCATGCCTCTGCCTGGGACTTTTACAACGGCAGGGACTTCAGGATAAAGAAGT
GCACCGAGGTGACCGTAGAAGACCTGCTCTCCATCTTCCACCAGATGGGCCATATCCAGTACTTCCTGCA
GTACAGGAACCTCTCTGTGATCTTCCGCGCAGGCGCCAACCCAGCCTTTGAAGAGGCTGTGGGGTCAGTG
ATCACCCTCTCAGCCTCCTCCCACAAGTACCTGCTCAACAGAGGCCTTCTCAGTCACCAGCACCAAGACT
CAGAGGAGGAGGTCAATTTCCTGATGAGCGTTGCCCTGGAGAAGATCGCCTTCATCCCTTTCTCCTACCT
GATGGACCTGTTCCGCTGGAAGGTCTTTGATGGCACCATCCAGAAGGATGTCTACAACCAGGAGTGGTGG
AACCTCAGGTTGAAGTACCAGGGACTGTGCCCCCCCATCCCTCGGACAGAGGAGGACTTTGATCCTGGTG
CCAAGTTCCACATCTCTGCCAGTGTGCCCTACCTACGGTACTTCCTCAGCCTCGTGCTCCAGTTCCAGTT
CCACGAGTCTTTGTGCAAGGCCTCAGGCCATATAGGGCCACTGCACCGGTGTGACATCTATAACTCCAAG
AAGGCTGGGAAGCTCCTGGAGGATGTCCTAAAGCTGGGTTCAAGCAAGCCCTGGCCAGAAGTCCTGCAGA
AGATAACTGGGCAGACCCAAATGTCTACAAAGGCCCTCATGACCTACTTCAAGCCCCTGCTGAATTGGCT
GGTCACCGAGAATGTGCGGCAGGGGGAGATCTTGGGCTGGCCAGACTTCAGCTGTACCTTTGAAGGTCGG
AAGTTTCTGATTGCCAATGCGCAGATGGAGAACTGCGCCATCATTTACTGCAACGACGGCTTCTGTGAAC
TCTTCGGCTACTCCCGAGTGGAGGTGATGCAGCGACCCTGCACCTGCGACTTCCTCACAGGCCCCAATAC
CCCGCGCAGTGCCATGTCCCGCCTAGCGCAGGCCCTGCTGGGGACAGAGGAGTGCAAGGTGGACATCCTC
TACTACCGCAAGGATGCCTCCAGCTTCCGTTGCCTAGTGGACGTGGTGCCTGTGAAGAATGAAGATGGGG
CTGTTATCATGTTCATCCTCAACTTTGAAGACCTGGCCCAGCTCCTGGCCAAGAAGGGCTCTCATGGCAG
CAGGTCGAGTGCACAGGGGCCTGGCACAGGCAGGGTCAAGTACAGGACCATTGGACAGATTCCACAGTTC
ACACTCAACTTCGTGGAGTTCAACCTGGAGAAGCATCGCTCGGGCTCAACCACAGAGATAGAGATCATTG
CACCACACAAGGTGGTGGAGCGGACCCAGAATGTCACCGAGAAGGTCACCCAGGTTCTGTCCCTGGGTGC
CGATGTGCTGCCGGAGTACAAGCTGCAGGCACCACGCATCCACCGGGGGACCCTCCTGCACTATAGCCCC
TTCAAGGCCGTGTGGGACTGGCTCATCCTGCTGCTGGTCATCTACACGGCCATCTTCACACCCTACTCGG
CTGCCTTCCTACTCAGTGACCAGGACGAGTCTCAACGCGTGGACTGCGGCTACACCTGTAGTCCACTCAC
CGTGGTGGACCTCATCGTGGACATCATGTTCGTTGTGGACATTGTCATCAACTTCCGCACCACCTACGTC
AACACCAATGATGAGGTGGTCAGCCACCCTCGCCGCATTGCCGTCCACTACTTCAAGGGCTGGTTCCTCA
TTGACATGGTGGCCGCCATCCCCTTTGACCTGCTCATCTTCCGCACTGGCTCTGATGAGACCACAACCCT
GATCGGGCTGCTGAAAACGGCAAGGCTGCTGAGGCTGGTGCGTGTGGCAAGGAAGCTGGACCGCTACTCT
GAGTACGGGGCAGCTGTACTTTTCCTGCTCATGTGCACCTTTGCACTCATTGCACACTGGCTGGCCTGCA
TCTGGTATGCCATCGGCAATGTGGAGCGGCCCTACCTGGAGCCCAAGATCGGCTGGCTGGACAGCCTGGG
CGCACAGCTTGGCAAGCGCTACAATGGCAGTGACCCAGCCTCTGGCCCCTCGGTGCAGGACAAGTATGTC
ACGGCCCTCTACTTCACCTTCAGCAGCCTTACCAGCGTGGGTTTCGGCAACGTCTCCCCCAACACCAACT
CTGAGAAGGTCTTCTCTATCTGTGTCATGCTCATTGGCTCCCTCATGTACGCCAGCATCTTTGGCAACGT
GTCTGCCATCATCCAGCGCCTGTACTCCGGCACTGCCCGCTACCACACGCAGATGCTGCGTGTCAAGGAG
TTCATCCGCTTCCATCAGATTCCAAACCCCCTGCGGCAGCGCCTGGAAGAGTACTTCCAGCATGCCTGGT
CCTACACCAACGGCATTGACATGAACGCGGTGCTGAAGGGCTTCCCCGAGTGCCTGCAGGCCGACATCTG
CCTGCACCTGCACCGCGCGCTGCTGCAGCACTGCCCTGCCTTCCGCGGAGCCAGCAAGGGCTGCCTGCGC
GCCCTGGCCGTCAAGTTCAAGACGACGCACGCACCGCCCGGGGACACGCTGGTGCACCTCGGCGACGTGC
TCTCCACGCTCTACTTCATCTCCCGTGGCTCCATCGAGATCTTGCGCGACGACGTGGTCGTGGCCATCCT
AGGAAAGAATGACATTTTTGGGGAGCCCATTAGCCTTCATGCCCAGCCGGGCAAGTCCAGCGCAGATGTG
CGGGCCCTGACCTACTGTGACCTGCACAAGATCCAGCGAGCAGACCTGCTGGAGGTGCTGGATATGTACC
CTGCGTTTGCAGACAGCTTCTGGAGTAAGCTGGAAGTCACCTTCAACCTGCGGGACGTCCCAAGCTGTGG
TGACTTGGACGAGTTTAGGCTGAAGCAAAGGAACTCCTCCTCCAGGGTGCCTACCCTGGTCACGGCCACA
GACAAAATTCTCACACTATCCTCAGAACGGGAGCAGCCTGAAGGGATCCTGTCACCCCGAGCCTCACCTC
TTCATCCCCTTGAGGTACAGGGACTCATCTGTGCTTCCCGCTTTCCCTCCCTTCCTGAACACCTGGGCCC
CGTCCCCAAGCAGCTGGAGTTCCAGAGACATAGCTCAGATCCTGGATTGACAGGGAGTTAG
>g.016580t.1 CDS=2-3786	Angiotensin-converting enzyme(ACE)[SwissProt]
ATGGGGGCCGCGCCGGGCNGTCCCGGGCGGGGGCCGCTGCCGCCGCCGCTGCCGCCGCTGCTCCCGCCGC
TGCTCCTGCCGCTGCTCCTGCCGCTGCTCCTGCCGCCGCCGCCGCCCGCCGCCCTGGCGCTCGACCCCGA
GCTGCAGCCCGGAAACTTTGCCGCCGACGAGGCCGGGGCGCAGCTCTTCGTGCAGAGCTTCAACTCGAGC
GCCGAGCTGGTGATGTACCAGAGCACCGTGGCCAGCTGGGCGTACGACACCAACATCACCGAGGAGAACG
CGCGGCGCCAGAACTTCAGCGACCCAGTCCTGCGAAGAGTCATCAGTGGTGTGCGCACCCTGGGCCCTGC
CAACCTGCCCGTGGAAAAGCGTCAGCAGTACAACGCTCTGCTGAGCAACATGAACAGGATCTATTCCACA
GCCAGGGTCTGCTTCTACCCCAACAAGACTGCCATCTGCTGGTCCCTGGACCCAGAGCTCACCCACATCA
TGGCCATCTCAAGAAACTACGCCCTGCTGCTCTATGCCTGGGAGGGCTGGCACAATGCTGTGGGCACCCC
GCTGAAGCCCCTGTACCAGAACTTCACTGTCCTCAGCAATGAGGCCTACCAGAAGGATGGCTTCTCAGAC
ACAGGGGCCTACTGGCGCTCCTGGTATGAGTCGCCCACCTTCGTGGAGGATCTGGAGCACCTCTACCATC
AAGTAGAGCCCCTCTACCTGAACCTCCACGCCTACGTCCGCCGCGCACTGCACCGCCGATATGGAGACAG
ATACATCAACCTCAGGGGGCCCATCCCGGCTCACCTGCTGGGCGACATGTGGGCCCAGAGCTGGGACAAC
CTCTATGACATGATGGTGCCTTTCCCCGACAAGCCCAGTCTCGATGTTACCAGCACTATGGTGCGCAAGG
GTTGGAACACTACGCACATGTTCCGGGTGGCAGAGGAGTTCTTCACCTCCCTAGGGCTCTCGCCCATGCC
TCCTGAGTTTTGGGCAGGGTCCATGCTGGAGAAACCAACCGACGGGCGTGAGGTGGTGTGCCATGCCTCT
GCCTGGGACTTCTACAACAGGAGAGACTTCAGGATCAAGCAGTGCACGCGGGTTACGATGGACCAGCTGT
CCACGGTGCACCACGAGATGGGCCATGTGCAATACTATCTGCAGTACAAGGAGCAGCCTGTCTCCCTGCG
CCAAGGGGCCAACCCCGGCTTCCATGAGGCCATCGGGGATGTGTTGGCGCTCTCTGTCTCCACTCCTGCA
CATCTTTACAAAATTGGCCTGCTGGACAATGTCAGCAATGACATAGAAAGTGACATCAATTTCTTGTTAA
AGATGGCACTGGAAAAAATTGCCTTCCTGCCCTTCGGCTACTTGGTAGACCAGTGGCGTTGGGGGGTCTT
TAGTGGGCGTACCCCCCCTTCCCGCTACAACTTTGACTGGTGGTATCTTCGGTACTTCGTCAGTTTTGTC
CTGCAGTTCCAGTTCCATCAAGCCCTGTGCAAGGAGGCAGGCCACCAGGGCCCGTTGCACACGTGTGACA
TCTACCAGTCCACCCAGGCGGGGGCCAAGCTCCGGGAGGCACTGCGGGCAGGCTCCTCAAGGCCCTGGCA
GGACGTGCTCAGGGAGGCGATTGGCTCAGACACCCTGGACGCTCAACCACTGCTCGACTACTTCCAGCCC
GTCAGCCGATGGCTGCAGGAGCAGAACAAGCGCAACGGCGAGGTGCTGGGATGGCCAGAATACCAGTGGC
GGCCACCGATGCCCAACAATTATCCACAGGACATTGGCCTGGTGACCGATGAAGTTGAGGCCAGAAGGTT
TGTGGAGGAATATGACCGGAGATCGCTCGTGATATGGAATGAATATGCTGAAGCTAACTGGAACTATAAC
ACCAACATCACCACAGAGACCAGCAAGATCCTGCTGCAGAAGAACATACAGATGGCGAACCACACCTTCA
AGTTTGGCACCTGGGCCAGGCAGTTTGACGTGACTAACTTCCAAAATGCGAGCATCAAGCGGATGATAAA
GAAAATTCAGGACCTAGAACGGGCAGCGCTCCCTGCCAAGGAGCTGGAAGAGTACAACAAGATCCTGCTG
GACATGGAAACCACTTACAGCGTGGCCTCTGTGTGCCACACCAACGGCACTTGTCTGCAGCTGGAGCCTG
ATCTGACGAATCTAATGGCCACATCCCGGAAATATGAAGATCTGCTGTGGGCCTGGAAGAGCTGGCGAGA
AAAAGTGGGGAGAGCAATCCTCCCTTTTTTCCCCAAGTATGTGGAACTTGCCAACAAGGCTGCCCGGCTC
AACGGCTACGAAGATGCAGGTGACTCCTGGAGAGCCATGTATGAGATGCCGTCCCTGGAGCAAGACCTGG
AGCAGCTTTACCAGGAGCTGCAGCCACTCTACCTGAACCTCCATGCCTACGTGCGCCGGGCCCTGCACCG
CCACTACGGGCCCCAGCACATCAACCTGGAGGGCCCTATTCCGGCTCACCTGCTGGGGAACATGTGGGGT
CAGACGTGGTCCAACATCTATGACTTGGTGGTACCCTTCCCTTCAGCCCCCAAGATAGATGCCACAGAGG
CCATGATAAAGCAGGGCTGGACTCCCAAAAGGATGTTTGAAGAAGCGAACAATTTCTTCACCTCCCTGGG
GCTGTTGCCTGTGCCCTTTGAGTTCTGGAATAAGTCAATGCTGGAGAAGCCGACTGATGGGCGGGAAGTA
GTGTGCCATGCCTCTGCCTGGGACTTCTACAATGGCAAGGACTTCAGGATCAAGCAGTGCACCACTGTGA
ACATGGAGGACCTGGTGGTGGCCCATCACGAGATGGGCCACATACAGTATTTCATGCAGTACAAGGACTT
GCCTGTGACCTTCCGGGAGGGCGCCAACCCTGGCTTTCATGAGGCCATTGGAGATGTGCTGGCACTCTCC
GTGTCTACCCCCAAGCACCTCCACAGCATCAACCTGCTGAGTAGCGAGAGCGGTGGCTACGAGCAAGACA
TCAATTTTCTAATGAAGATGGCGCTTGACAAGATCGCCTTTGTGCCCTTCAGCTACCTGGTTGACCAGTG
GCGCTGGAGGGTATTTGATGGAAGCATCACCAAGGAGAACTACAACCAGGAGTGGTGGAACCTCAGGCTG
AAGTACCAGGGCCTCTGCCCCCCAGTGGCCCGTTCTCAAGGGGACTTTGACCCAGGGGCCAAGTTCCATG
TTCCTTCAAGTGTGCCTTATATCAGGTACTTTGTTGGCTTTGTCATTCAGTTCCAATTCCATGAGGCTCT
GTGTCAGGCAGCTGGCCATAAGGGCCCCTTGCACACGTGTGACATCTACCAATCTAAGGAGGCCGGGAAG
CGCCTGGAGGATGCCATGAAACTGGGCTTCAGTAAGCCGTGGCCGGAAGCCATGAAGCTGATCACGGGCC
AGTCCAACATGTCTGCATCAGCCATGATGAACTACTTCAAGCCGCTGCTGGACTGGCTGCTCACTGAGAA
CGGGCGGCACGGGGAGAAGCTGGGCTGGCCTCAGTACAACTGGACGCCAAACTCTGCTCGCTCGGAAGGC
CCCTTACCGGGCACCGGCCGCGTCAACTTCCTGGGCCTGGATCTGGAGGAGCAGCAGGCCCGCGTGGGCC
AGTGGGTGCTGCTCTTCCTGGGCGTCGCCCTGCTGGTGGCCACCTTGGGCCTCACCCAGCGGCTCTTCAG
CATCCGCCACCACAGCCTCCGCCGGCCCCACCGAGGGCCCCAGTTTGGCTCCGAGGTGGAGCTGAGACAC
TCCTGA
>g.016616t.1 CDS=2-6189	Protein TANC2(TANC2)[SwissProt]
ATGTTTCGGAATAGTCTCAAGATGCTTCTTACTGGAGGGAAATCAAGTCGTAAAAACAGATCAAGTGATG
GAGGGAGCGAGGAACCACCGGATCGAAGACAGTCAAGTGTAGACTCTCGCCAAAGCCGCTCTGGGCAAGG
TGGCATCTCCACAGAAAGCGACTGTGCTTTTGAGCCAGACTACGCCGTTCCACCACTTCCCGTGAGTGAA
GGTATGCAGCACATTCGGATTATGGAGGGCATGTCTCGCTCTCTTCCATCCTCCCCCTTACTCACACATC
AGTCTATCAGTGTTCGGCTCCAACCTGTGAAGAAGTTAACTGCCCCTCTGAGGAAGGCAAAGTTTGTTGA
GAGCCCACGAATTCCAGAATCCGAGCTTGGCTCACCAACCCTCGCTTCAGCTCAGAAACTGGATGTGGAT
GCATACTGCCCTGGTGATGCTGAACAGGAACTTGGTCCCCCTCCATCTGTAGATGAGGCAGCAAACACAC
TCATGACTCGTCTGGGTTTCCTCCTTGGAGAGAAAGTCACGGAAGTTCAGCCAGGTGACCAATACAACAT
GGAAGTACAGGATGAAAATCAGACCTCAGCAATCACCCAGCGGATAAGTCCCTGTTCCACCCTGACAAGT
AGCACTGCGTCTCCACCAGCCAGCAGCCCCTGTTCCACCCTCCCGCCAGTCAGTACAAATGCAACTGCCA
AGGATTGCAGCTATGGGGCTGTTACTAGTCCAACCTCTACCCTTGAAAGCAGAGATAGTGGCATTATTGC
TACCTTGACAAGCTATTCTGAAAACGTAGAACGCACAAAATATGTTGGGGAAAGCAGTAAAGAATTAGGA
TCTGGAGGAAACCTAAAACCTTGGCAATCTCAAAAATCCAGCATGGATTCCTGTTTGTATCGAGTAGATG
AAAACATGACGGCTTCCACCTATAGTCTGAATAAGATCCCAGAGAGGAATTTGGAATCGGTTTTATCACA
ATCAGTACAGTCTATTCCTCTGTATCTTATGCCACGACCAAATTCAGTAGCAGCCACAAGCTCTGCCCAC
TTGGAAGACCTTGCTTACCTGGATGAGCAGAGACATACACCTTTGAGAACTTCTCTTCGAATGCCGAGAC
AGAGCATGGGTGGTGCTCGCACGCAACAGGATTTAAGAGTTCACTTTGCACCTTATAGGCCTCCAGATAT
CTCCCTGAAGCCTCTGCTTTTTGAAGTGCCCAGCATCACTACAGAGTCCGTGTTTGTTGGTCGGGATTGG
GTTTTCCACGAAATAGATGCTCAACTTCAGAGTTCGAATGCCAGTGTGAACCAAGGAGTAGTGATTGTGG
GAAATATTGGGTTCGGCAAAACTGCCATCATCTCCAGACTGGTGGCCCTCAGCTGCCATGGAACACGGAT
GAGGCAGATTGCCTCAGACAGCCCACATGCCTCCCCCAAACATGTGGATGCCAACAGAGAACTGCCACTC
ACCCAGCCACCTTCAGCCCACTCATCCATCCCCAGTGGAAGCTGCCCAGGAACCCCAGAAATGCGCAGGC
GGCAGGAGGAGGCTATGCGGAGACTAGCCTCACAGGTGGTTGCCTATCACTATTGCCAAGCAGATAATGC
CTACACCTGCCTAGTACCAGAATTTGTCCACAATGTTGCCGCCCTGCTCTGCCGCTCGCCTCAGTTGGCA
GCCTATCGGGAGCAGCTTCTTCGGGAGCCTCATTTACAGAGCATGCTGAGCCTTCGATCCTGTGTTCAAG
ACCCCATGGCCTCCTTCCGGAGAGGAGTCCTCGAGCCCCTGGAAAATCTCCACAAAGAGAGAAAAATCCC
AGATGAAGATTTCATCATCTTAATTGATGGATTAAATGAAGCAGAATTTCACAAACCGGATTATGGGGAT
ACAATTGTATCGTTTCTGAGTAAAATGATTGGAAAATTTCCTTCTTGGCTCAAACTAATTGTAACAGTTA
GAACCAGTTTACAGGAAATTACCAAGCTGCTGCCTTTCCATAGGATTTTTTTGGATCGACTAGAAGAGAA
TGAAGCCATAGACCAGGACCTGCAGGCTTACATCCTGCACCGGATACACAGCAGCTCAGAGATCCAGAAT
AACATTTCACTTAATGGCAAAATGGACAATACTACATTTGGCAAACTCAGTTCTCACCTCAAGACCCTCA
GTCAGGGGTCCTATCTATACCTGAAACTCACATTTGACCTCATAGAGAAAGGCTATCTAGTGTTAAAGAG
CTCTAGCTACAAAGTAGTTCCTGTTTCGCTCTCTGAGGTTTATTTACTCCAGTGCAATATGAAGTTCCCA
ACCCAGTCTTCCTTTGACCGGGTGATGCCTCTCCTGAATGTGGCAGTAGCCTCTCTGCACCCACTGACTG
ATGAACATATCTTCCAGGCCATCAATGCTGGTAGCATTGAAGGCACCCTAGAATGGGAGGATTTTCAGCA
GAGAATGGAGAACCTCTCCATGTTCCTAATCAAGCGCAGAGACATGACTCGTATGTTTGTACATCCTTCT
TTTCGAGAATGGCTTATCTGGAGAGAAGAAGGAGAGAAAACCAAATTTCTCTGTGATCCCAGGAGTGGTC
ACACATTACTTGCTTTCTGGTTTTCCCGCCAAGAGGGAAAACTAAACCGACAGCAGACTATTGAACTGGG
ACATCACATCCTCAAAGCACACATTTTTAAGGGTTTGAGTAAAAAAGTTGGTGTGTCATCTTCCATCCTC
CAAGGTCTCTGGATCTCTTATAGCACAGAAGGTCTTTCCATGGCATTGGCATCTTTACGGAATCTCTACA
CTCCAAATATAAAGGTCAGCCGGCTGCTGATTTTAGGAGGTGCCAACATTAATTACCGGACAGAGGTTTT
AAATAATGCTCCAATTCTGTGTGTCCAGTCTCATCTTGGCTACACAGAAATGGTGGCCCTGCTGTTGGAG
TTTGGGGCCAATGTGGATGCCTCTTCTGAAAGTGGCCTGACTCCCTTGGGCTACGCAGCAGCAGCGGGCT
ACCTGAGCATCGTTGTGCTGCTATGCAAGAAACGTGCCAAGGTGGATCATTTGGACAAGAATGGTCAGTG
TGCTTTGGTCCATGCTGCTCTCCGAGGTCATCTGGAGGTTGTCAAATTTTTGATTCAGTGTGACTGGACA
ATGGCTGGCCAGCAGCAAGGAGTATTTAAGAAGAGCCATGCCATCCAGCAAGCCCTCATTGCTGCAGCCA
GCATGGGTTACACGGAGATTGTCTCCTACCTACTTGATCTTCCAGAAAAAGATGAAGAAGAAGTAGAGCG
AGCACAGATCAACAGTTTTGACAGTCTCTGGGGAGAGACAGCACTGACAGCTGCAGCTGGAAGGGGCAAA
CTGGAGGTATGCCGTCTGCTCTTGGAACAGGGGGCAGCAGTGGCCCAGCCAAACCGCCGTGGGGCAGTGC
CCCTGTTCAGCACTGTTCGCCAGGGCCACTGGCAGATTGTTGATCTTTTACTCACCCATGGAGCTGATGT
CAATATGGCAGACAAGCAGGGTCGTACTCCCCTGATGATGGCTGCCTCTGAAGGCCATCTAGGAACTGTG
GACTTTCTACTTGCACAAGGTGCCTCCATTGCTCTAATGGACAAAGAAGGATTGACAGCCCTCAGCTGGG
CTTGCTTGAAGGGTCATCTGTCAGTAGTCCGTTCTCTGGTGGATAATGGAGCTGCTACAGACCATGCTGA
CAAGAACGGCCGCACCCCCCTGGATCTGGCAGCTTTCTATGGTGATGCCGAGGTGGTCCAGTTCTTGGTG
GATCACGGGGCCATGATTGAACATGTTGACTATAGCGGAATGCGCCCTTTGGATAGGGCAGTGGGGTGCC
GGAACACTTCTGTTGTTGTCACTCTTCTGAAGAAAGGAGCCAAGATAGGTCCAGCCACATGGGCGATGGC
CACCTCCAAACCAGACATCATGATCATCCTGTTGAGCAAGCTGATGGAAGAGGGGGACATGTTTTATAAG
AAAGGTAAAGTAAAGGAGGCTGCCCAGCGCTACCAGTATGCTCTGAAGAAATTCCCCCGAGAAGGGTTTG
GTGAGGACTTGAAAACCTTCCGGGAACTAAAGGTGTCTCTCCTCCTCAACCTCTCTCGATGTCGCAGGAA
AATGAACGATTTTGGAATGGCGGAGGAATTTGCTACTAAGGCCCTGGAGCTGAAACCGAAATCTTATGAA
GCTTACTATGCAAGAGCAAGGGCAAAACGCAGCAGCAGACAGTTTGCAGCAGCCTTAGAGGATCTGAACG
AGGCCATCAAGCTCTGTCCAAACAACCGTGAGATCCAGAGACTCCTGCTGCGAGTGGAGGAGGAATGCCG
CCAGATGCAGCCGCCGCCACCGCCTCAGCAGCCGCCTCAGCCGCCGCTCCCAGAAGAAGCGGAACCCGAA
CCACAGCACGAAGACATATACTCTGTACAGGATATATTCGAGGAGGAGTACCTGGAGCAGGATGTTGAAA
ATGTTTCCATTGGCCTCCAGACCGAGGCTCGGCCCAGTCAGGGGCTCCCAATAATCCAGAGCCCGCCCTC
CTCTCCGGCCCATCGGGACTCAGCCTACATCTCTAGCTCACCACTTGGCTCGCATCAGGTTTTTGACTTC
CGTTCCAGTAGCTCTGTAGGTTCTCCCACCAGACAGGGCTATCAGTCCACCTCACCCGCTCTTTCTCCGA
CTCACCAGAACTCTCATTACAGGCCTAGTCCTCCGCATACTTCCCCGGCCCACCAGAGCAGCTCTTACCG
CTTTAGCCCCCCGCCCGTGGGAGGACAGGGCAAGGAATACCCAAGCCCCCCTCCTTCCCCTCTCCGGAGA
GGCCCTCAGTATCGGGCCAGCCCTCCTGCTGAAAGCATGAGTGTCTATAGATCTCAGTCTGGCTCACCCG
TGCGCTATCAGCAAGAAACAAGTGTTAGTCAGCTTCCTGGCAGACCGAAATCCCCATTATCCAAAATGGC
CCAGCGGCCCTACCAGATGCCTCAGCTTCCTGTGGCAGTTCCCCAGCAAGGGCTTAGGCTACAGCCTGCC
AAGGCCCAGATTGTGAGAAGCAACCAGCCCAGCTCAGCGGTTCATTCAAGCACTGTCATCTCCACAGGGG
CCTATGGCCAAGTAGCCCACTCGATGGCTAGTAAATACCAGTCTTCACAAGGAGACATGGGAGTAAGTCA
GAGCCGATTGGTTTATCAAGGGTCAATTGGGGGGATCGTAGGAGATGGGAGACCTGTGCAACATGTCCAG
GCTAGCCTAAGTGCAGGTGCCATCTGTCAACATGGAGGGTTGACCAAAGAAGACCTTCCACAGCGACCTT
CCTCAGCATATCGGGGTGGTATGAGATACAGCCAGACGCCACAGATTGGGCGTAGTCAGTCTGCATCCTA
TTACCCAGTCTGTCACTCAAAACTAGATCTGGAGCGTTCCTCCAGCCAGCTAGGTTCCCCTGATGTGTCA
CATTTAATCAGAAGACCTATTAGTGTCAACCCTAATGAAATCAAGCCCCATCCACCCACTCCCAGGCCAC
TGCTGCACTCCCAGAGTGTAGGCCTCCGCTTCTCTCCATCCAGCAATAGTATCTCATCAGCCTCCAACCT
CACTCCTACCTTCCGGCCATCTTCTTCGATTCAACAAATGGAGATCCCACTAAAACCGGCGTATGATAGG
TCATGTGATGAGCTGTCACCAGTGTCTCCCACTCAGGGAGGTTACCCCAGTGAGCCCACCCGATCCAGGA
CCACACCATTCATGGGGATCATAGATAAAACAGCCCGGACTCAACAGTACCCCCACCTTCACCAGCAGAA
TCGGACCTGGGCCGTGTCATCAGTGGATACCGTTCTCAGCCCCACGTCTCCAGGCAACCTGCCTCAGCCC
GAGTCCTTCAGTCCACCATCATCCATCAGCAACATTGCCTTTTATAACAAAACCAACAATGCACAGAATG
GCCATTTGCTGGAGGACGATTATTACAGCCCCCATGGGATGCTGGCTAATGGGTCCCGTGGAGACCTCTT
GGAGAGAGTCGGCCAGGCCTCCTCATATCCTGATGTGAAGGTGGCTCGGACCCTCCCTGTGGCTCAGGCA
TACCAGGACAACCTGTACAGGCAGTTGTCCCGGGACTCTCGACAAGGGCAGACATCCCCTATCAAACCAA
AGAGACCATTTGTGGAGTCTAATGTTTAA
>g.016786t.1 CDS=2-2460	Probable E3 ubiquitin-protein ligase MARCHF10(MARCHF10)[SwissProt]
ATGTTACTGGGTTGGAAATTCGAGAAAGGCCTTCTGGAGGGTTGGGGATTAAGAATCATGTTGCATGAAG
CAAAGGAGAGGCAGAAGTTCGTGAGTAAGGTTCAGTATCTGCGGGACATGCAGCATAAGGTGGACTCTGA
ATATCAGGCTTGTCTGAGACGACAAGAATACAGAAAAGACCCAAATGAGAAGAAACGAGATCAATTTTGG
GGACAAGAGACAAATTTGGAGAGATCCCGGTTTTCAAATGGGTCATCTTCCAAACAGAGTTCTGCTGAGG
AGGATCCTCTAGCCAAACCAAGACCATCTACCAAGAGTTCTGCGGTTCAGTGTGATTCCAGACTTCCAGC
AATTGACCAAACATCAGTCAAACAGAAACATAAAAGTACCATGACTCCAAGGAAACTGGAGAAAGCAGGC
CCCAGCAAACCCTCTTCAGATCCAGTAATTCAACAAGAGGGCCCAATGTGGGCAAGTGACACTAAGCTGA
AGAGGCCAACTCGAGAGAGAAGAAATGTAGTCTCATCCTCCCAGCTAATGACCATGACTGAGAATACCTC
TGAACGAGCTTTTGGCTCAAGTGCCCTTTCCCAGAATGAGCCACATCCAGCCCTACCTCAGGCCTTCCAA
GGAACAAACAGCCCTCAGGTGTTGAGTGAGTCCTTGAGACCACCACTCCTAACCACCAGCATGGGAGGAC
CAAGAAGGGCACCATTTAGGTTCCGAGATGAAGATTTTTATTCCATTTTATCATTAGACCCTGGAGGAGA
AAGTGATGACACTGAAGAGGAGACCCTCATAGCAGAAGAACTTTTGTTGGTTGGTATGCGCCCACCTCGT
TCTCCTCCCAATCATAAGAGAAGTCGATTTCTTGGGACATTGGCCACTCAGGACAAAAATAAAAATTTTG
AAGAAAATCCTGAAAATTGCAGAGCTAATTCTGTAAGAAGAAATGAGTCCAGTCATGGCTCATTAAGAAT
AAGCAGTGCAACGGAGCTAGTGACAGAGCCATCTCCTCTTGGGCCAAGGGTGTTTCAAGACCCTGAGCCA
CCTAATGGGGTGTCTCCTAGAGAGAATGACAATGGTAATGGTGAACACGAGAACAGCACCTTTCCTTCAT
GGGACACCAAATCCGAAGCTAGTCTAGATGGTGACCTCAATGCTGAAAATGTACTTAGAGATTGTACTTC
AGTGGAAGATAGGCCTGGTACTCACTATTATGAAAGAGATTGGCATGCCTATTTAAACAGTTCTAGTAAT
TCTCTTGGCTATTTTCTTTCTGGCAGACCAACAGCTCCAAGATCACCAGTGAATTCATCTTATAACATTC
CTGGCTCATTAATGCATTCTGCTATGAGAGAGGATATTCCAGTAGACTTGTCAATGTCGTCAACGTTTAT
TCACAGTACAGACTCAGAGGGAAACTCAAGATTTAATGTTCGTCGACCACTGTCCCCCATTAGAAATAGG
AATCCATTTGCCAGTGCTGAAAACCAAAGTTATTTTCCAGTAAACAGTGTACATGAATTTGATGTCAGGG
GAGCAGATGTTACTTTAACAAGCCCATCACAGGGGGCTCCATTATATGCAGAAGACCTCTTACTAAATTC
TCAAAGCAGTTTGTCCTTTGTGGAATCTTCCAGCTCCTCTCCATCAAGAATGAATTTACAAGGCCATTTG
CATGTGCCTGGGTCTCTGCAAGAAAACATACCTTTTACTTTCTTTGCAGTCTCTGATTTCCCAAATCAAA
GTGATAATGGAAACAGAATGGCAGTCTCTGCTTTCAAGGATGAAAAGGAAGCCATTAAGATAAAGGCAGA
CCCTGAGAAACTCAAGAAATTACAAGAAAGTCTCCTGCAGGAGGACTCGGAGGAGGAGGATGGAGACTTG
TGTCGCATCTGTCAGATAGCCGGGGGTTCCCCAACCAACCCCCTCCTGGAGCCCTGTGGCTGTGTGGGCA
GCCTACGGTTCGTTCATCAGGAGTGCCTGAAAAAGTGGCTGAAAGTGAAAATAACATCAGGAGCAGATCT
AGGTGCTGTGAAAACTTGTGAGATGTGTAAGCAAGGCCTGCTGGTTGACCTGGATGATTTTAACGTGACC
GACTTTTATCAGAAGCACCAGCAATCCCGGGCACAAAATGAGCTGATGAATTCAGGTTTGTACCTGGTGC
TGCTGCTTCACCTCTATGAGCAGAGGTTTGCAGAACTCATGAGACTCAATTACAACCGAGTTGCAAGAGA
GAGGAGAGACACAAAAGGGCAAAAGAAGGGCATCTCTGCATCCGCCAGCAGGGACCCGCAGGGACCAAGG
ACCAGGTCCAGGAACACTCCACAGGACCACAGAACTCAGAGGCGCCGGCGAAGAAAGGGGAAAACACTGG
ACCAGAAAGCCTTAGAGGAGCTGGATTTCCTGGAAGCAGCAAAAACCAAACTCCTGCCATCTGCTGATAT
CAAAAGATAG
>g.016793t.1 CDS=2-4221	C-type mannose receptor 2(MRC2)[SwissProt]
ATGGTGGCCGCAGATGTGGGTCCAGACAGTCAGCAGAATACAGTGTGTAACCCTGACACGCTGGAGCAGG
AAGTCTCACGCTTGGCAGGGACTAGAAGAGGGCCTCAGAGACTTGGACAGCCATCTGTCCCTGCCCTTAG
CAGCACATCTAAATGTGTGGAAAGCTTCAAGCCCAATGTCTTCGTCATCTTCAGCCATGGACTGCAGGGC
TGCCTGGAGGCCCAGGGGGGGCAAGTCAGAGTCTCCTCATCCTGCAATGCCAGTCTTCCTGCCCAGCGCT
GGAAGTGGGTCTCCCGGAATCGGCTCTTCAACCTGGGCACCATGCAGTGCCTGGGCACAGGCTGGCCGGG
TACCAACACCACAGCATCCCTGGGCATGTACGAGTGTGACCGGGAGGCACTGAATCTCCGCTGGCACTGT
CGCACACTGGGTGACCAGCTGTCCCTGCTCCTGGGGGGTCGCACTGGCAACTTGTCCAAGGCTGGTGGCC
TTGAGCGTGGTGACCAGACCCGCAGCGGCCAGTGGCGCATCTATGGCAGCGATGAGGATCTGTGTGCGAG
GCCCTACTATGAGGTCTACACCATCCAGGGGAACTCCCACGGGAAGCCATGCACCATTCCCTTCAAGTAC
GATAACCAGTGGTTCCATAGCTGTACCAGCACAGGCCGTGAAGACGGGCACCTGTGGTGTGCCACCACCC
AGGACTACGGCAAGGACGAGCGCTGGGGCTTCTGTCCAATCAAGAGTAATGACTGTGAGACCTTCTGGGA
CAAGGACCAGCTGACGGACAGCTGCTACCAGTTTAACTTCCAGTCCACCCTGTCGTGGAGGGAGGCCTGG
GCCAGCTGCGAGCAGCAGGGGGCAGACCTGCTGAGCATCACGGAGATCCACGAGCAGACCTACATCAACG
GGCTCCTCACCGGCTACAGCTCCACGCTGTGGATTGGCCTTAATGACCTGGACACCAGCGGAGGCTGGCA
GTGGTCCGACAACTCGCCCCTGAAGTACCTCAACTGGGAGAGTGATCAGCCGGACAACCCGAGCGAGGAG
AACTGCGGGGTGATCCGCACGGAGTCCTCGGGCGGCTGGCAGAACCGCGACTGCAGCATCGCGCTGCCCT
ACGTGTGCAAGAAGAAGCCCAACGCCACCGCCGAGCGGCCGCCGCCGGATGTGTGGGCCAATGTGAAGGT
GGAGTGTGAGCCCAGCTGGCAGCCCTTCCAGGGCCACTGCTACCGCTTGCAGGCCGAGAAACGCAGCTGG
CAGGAGTCCAAGAAGGCATGTCTGCGGGGCGGGGGTGACCTGCTCAGCATCCACAGCATGGCAGAGCTGG
AGTTCATCACCAAGCAGATCAAGCAAGAGGTGGAGGAGCTGTGGATTGGCCTCAACGATTTGAAACTGCA
GATGAATTTTGAGTGGTCTGATGGGAGCCTTGTGAGCTTCACCCACTGGCACCCCTTTGAGCCCAACAAC
TTCCGGGACAGCCTGGAGGACTGTGTCACCATCTGGGGGCCGGAAGGTCGTTGGAACGATAGCCCCTGTA
ACCAGTCCTTGCCGTCCATCTGCAAGAAGGCAGGCCAGCTGAGCCAGGGGGCGGCCGAGGAGGACCACGG
CTGCCGGAAGGGTTGGACATGGCACAGCCCATCCTGCTACTGGCTGGGGGAGGACCAAGTAACCTACAGT
GAGGCCCGGCGCCTGTGTACCGATCACGGTTCCCAGCTGGTCACGATCACCAACAGGTTTGAGCAGGCTT
TTGTCAGCAGCCTCATCTACAACTGGGATGGCGAGTACTTCTGGACTGCCCTGCAGGACCTCAATAGCAC
CGGCTCCTTCCGCTGGCTCAGTGGGGATGAGGTCATGTACACCCACTGGAACCGGGACCAGCCCGGGTAC
AGCCGTGGAGGCTGTGTGGCCCTGGCCACGGGCAGCGCCATGGGGCTGTGGGAGGTGAAGAACTGCACGG
CATTCCGGGCTCGCTACATATGCCGGCAGAGCCTGGGCACACCAGTGACACCGGAACTGCCTGGGCCAGA
TCCCACACCCAGCCTCACCGGCTCCTGTCCCCAAGGTTGGGGGTCAGACCCCAAACTCCGGCACTGCTAT
AAGGTATTCAGCTCTGAGCGGCTGCAGGATAAGAAGACCTGGGTGCAGGCCCAGGGGGCCTGCCAAGAGT
TGGGGGCCCAGCTGCTGAGCCTAGCCAGCTATGAAGAGGAACACTTTGTAGCCAACATGCTCAACAAGAT
CTTCGGTGAATCAGAGCCCGAGATCCACGAGCAGAACTGGTTCTGGATCGGCCTGAACCGTCGAGACCCC
GGAGCCGGGCAGAGCTGGCGCTGGAGCGACGGCTTGGGGTTCTCTTACCACAACTTCGACCGCAGCCGGC
ACGACGACGACGACATCCGGGGCTGTGCTGTGCTCGACCTGGCCTCCCTGCAGTGGGTGGCCATGCAGTG
CGAGACGCAGCTGGACTGGATCTGCAAGATCCCTCGAGGCACAGACGTGCGGGAGCCCGACGTCAGCCCC
CAAGGCCGGCGGGAGTGGCTGCGTTTCCAGGACGCCGAGTACAAGTTCTTCGAGCACCACTCCACGTGGG
CTCAGGCGCAGCGCATCTGCACGTGGTTCCAGGCCGAGCTGGCCTCCGTGCACAGCCAGGCGGAGCTGGA
CTTCCTGGGGCACAACCTGCAGAAGTTCTCCCGGGGCCAAGAGCAGCACTGGTGGATTGGCCTGCACACT
GCAGAGAGTGATGGGCGTTTCAGGTGGACAGATGGTTCCATTATAAACTTCATCTCCTGGGCACCTGGTA
AACCTCGGCCTATTGGCAAGGATAAGAAGTGTGTGTACATGACCGCCAGCAGAGAGGACTGGGGGGATCA
GAGGTGCCTGACAGCCTTGCCCTACATCTGCAAGCGCAGCAACAGCACTGGAGAGCCACAGCCCCCAGAC
CTGCCGCCCACGGCCCTGGGGGGCTGCCCCTCTGGCTGGAACCAGTTCCTTAACAAGGGCCAGGACCCCC
AGGACCGGGTGAAGTGGTCAGAGGCACAGTTCTCCTGTGAACAGCAAGAGGCCCAACTGGTCACCATTGC
AAACCCCTTAGAGCAAGCATTCATCACAGCCAGCCTGCCCAATGTGACCTTTGACCTTTGGATTGGCCTC
CATGCCTCTCAGAGGGACTTCCAGTGGGTGGAGCAGGAACCTCTGCTGTATACCAACTGGGCACCTGGGG
AGCCCTCTGGCCCTAGCCCTGCTCCCAGTGGCAACATACCGACGAGCTGTGCGGTGGTCCTGCACAGCCC
CTCCGCTCACTTCACTGGCCGCTGGGACGATCGGAGCTGCACAGAGGAGACGCACGGCTTCATCTGCCAA
AAGGGCACAGACCCTTCCCTGAGCCCGTCCCCAGCCGCGTCACCCCCAGCCCCAGGCACTGAGCTCTCCT
ACCTCAACGGCACCTTCCGGCTGCTGCAGAAGCCTCTGCGCTGGCACGACGCCCTCCTGCTGTGTGAGAG
CCGCAACGCCAGCCTGGCGCACGTGCCCGACCCCTACACCCAGGCCTTCCTCACACAGGCCGCCCGAGGG
CTGCGCACCCCACTCTGGATCGGTCTGACTAGCGAGGAGGGCTCCCGGCGGTACTCCTGGGTCTCGGAGG
AGCCGCTGAGCTACGTGAGCTGGCAGGACGGCGAGCCCCAGCAGCCGGGGGGCTGTGCCTACGTGGATGT
GGACGGGGCCTGGCGCACCACCAGCTGCGACACCAAGTTGCAGGGGGCTGTCTGTGGCGTGAACGGTGGG
CCCCCTCCTCCCCGAAGAATAAGCTACCATGGCAGCTGTCCCCAAGGGCTGGCTGACTCTGCATGGATTC
CCTTCCGGGAGCACTGCTACTCCTTCCACATGGAGCTGCTGCTGGGCCACAAGGAGGCGCTGCAGCGCTG
CCAGAGAGCGGGTGGGGCGGTCCTGTCCATCCTGGATGAGATGGAGAACGTGTTTGTCTGGGAGCACCTG
CAGAGCTCTGAGGGCCAGAGTCGGGGGGCCTGGCTGGGTATGAACTTCAACCCTAAAGCCGAGGAGAGCA
GCTTCTCTCCATCAGCCTTGATCCTCTACCGGCGGCGACAGAGCGTGGAGCGCGGGACCTTCGAGGGCGC
CCGGTACAGCCGCAGTGCCTCTGGCCCCGGCGAGGCCACGGAGAAGAACATTCTGGTGTCTGACATGGAA
ATGAATGAGCAGCAGGAGTAG
>g.016801t.1 CDS=2-1989	Serine/threonine-protein kinase tousled-like 2(TLK2)[SwissProt]
ATGACAAAGCCAGAGGCTGCCCGGGAACTTGATATTCCCACGGTCCTTTCCTCAGCAAGTGCCCGAATTG
GTCCAAGGGTATGGAAGGTCAGACAAGGAACAAAAAGTAAACTGCCATCCTCGGCCCTTTCAGCAGAAAT
GATGGAAGAATTGCATAGCCTGGACCCTCGACGGCAGGAATTATTAGAGGCCAGGTTTACAGGAGTTGGT
GTTAGTAAGGGGCCACTCAACAGTGAGTCTTCCAACCAGAGCTTGTGCAGCGTGGGGTCCTTGAGTGATA
AAGAAGTAGAGACTCCTGAGAAAAAACAGAATGACCAGCGAAACCGGAAAAGAAAAGCTGAACCATATGA
AACTAGCCAAGGGAAAGGCACTCCTAGGGGACATAAAATTAGTGATTACTTTGAGTTCAGTGGGACATGT
AGTGAGCTTGTTGACCAATCTTTGCTGGGGGAAGCGGGCCAGGAACCAGCCCTGGCAGAAGTGTTCCACC
AGTTGCACGATCCTCACCGCAACATTCCTTATCCAATCCCTTACCGAAGCCCTGGAAACTTGAAGTGTGA
AGGGTATCCTTTTGAACCCCCTGCCATCAGTGGACCTGTGATTATCTGCTTGGCATATTATACCCTGGAA
ATGGAGATTCAAGATCTGCAGCGGCGAGTAGAACAGCCCCTCTATGGCTTAGATGGCAGCGCTGCAAAGG
AGGTGTCAGAGGAGCAATCTGCTCTGCCCACCCTGATGTCAGTGATGCTAGCAAAACCTCGGCTTGACAC
GGAGCAGCTGGCACAGAGGGGAGCTGGCCTCTGCTTCACTTTTGTTTCAGCCAACTGTGATTTGAGGCGG
CAGATTGATGAGCAGCAAAAGATGCTAGAGAAGTACAAAGAACGATTGAATCGATGTGTGACAATGAGCA
AGAAACTCCTCATAGAAAAGTCAAAACAGGAAAAGATGGCATGTAGAGATAAGAGCATGCAAGACCGCTT
GAGATTGGGCCACTTTACCACTGTTCGACATGGGGCCTCTTTTACTGAACAATGGACAGATGGTTATGCT
TTTCAGAACCTTATCAAGCAGCAGGAAAGGATAAATTCACAGAGGGAAGAGATAGAAAGACAACGGAAAA
TGTTAGCAAAGCGGAAACCTCCTGCCATGGGACAGGCCCCTCCAGCAACCAATGAGCAGAAACAGCGGAA
AAGCAAGACCAATGGAGCTGAAAATGAAACGCATGCATGTAGGGAATACCGGATTCACAAAGAACTGGAT
CATCCCAGGATAGTTAAGCTGTATGATTACTTTTCACTGGACACTGACTCGTTTTGTACAGTATTAGAAT
ACTGTGAGGGAAATGATCTGGACTTCTACCTGAAACAGCACAAATTAATGTCGGAGAAAGAGGCCCGATC
CATTATCATGCAGATTGTGAATGCTTTAAAGTACTTAAATGAAATCAAACCTCCCATCATACACTATGAC
CTCAAACCAGGTGTGGGAATAAGAGTTCTGGCCCCACAGTCTGGGTTTGAAAGGATCATGGATGATGATA
GCTACAATTCAGTGGATGGCATGGAGCTAACGTCACAAGGTGCTGGTACTTATTGGTATTTACCACCAGA
GTGTTTTGTGGTTGGGAAAGAGCCACCAAAGATCTCAAATAAAGTTGATGTCTGGTCAGTGGGTGTGATA
TTCTACCAGTGTCTCTATGGAAGGAAGCCTTTTGGCCACAACCAGTCCCAGCAAGATATTCTACAAGAAA
ATACGATTCTTAAAGCTACTGAAGTGCAGTTCCCGCCAAAGCCAGTAGTAACACCAGAAGCAAAGGCGTT
TATTCGACGATGCTTAGCCTACCGAAAGGAGGACCGCATCGACGTTCAGCAGCTGGCCTGTGACCCCTAC
TTGCTGCCTCACATCCGAAAGTCGGTCTCCACGAGTAGCCCTGCTGGAGCTGCTATCGCATCAACATCGG
GGGCGTCCAATAATAGTTCTTCAAATTGA
>g.016819t.1 CDS=2-6114	.
ATGGTGAAGTTAGATGACTTTATGAGTGCTCTTTCTGTGGAGCAAAGTCTTCCTGAATGTGATGAGAATG
ATGAAATACAAGTAGAAGAATTTGGAAAAGTAGTAAAGGACATGTGTGATGCCTCCAGGTTAAAAGATGA
CAACATGGTAAATGTTAAAGACTGTATGAAGGCTTTGAAGAACACCCAGGAATTTTCCAACTTTATTGCA
TTGAATAACATCATCGATACATTGGACTCTATGGAAGAAAGTGATCAGTCTTATAAGGACAAATATGCAG
ATACACTTGGAAACACCAATAGAATTTATTTCACTGATGAAATTCTTCAAGAAATACTGGATGATTCCTT
TGTTGAGGATTTTAGGAAAGAGACTTTGTCTTCAAATCTGAAACTACCAAAAGCAGATGCTACACAGCTA
CTCTTAGCTATCACCCAAATTCTCCAGAATGATCTAATTGATGTCTCTGACCTCAAGGCATTATTGATGA
ACAATGACTTTTGTGCAGCTAATGTTTTACTTAATGAAATATTAAGAAATGTATCTGAACGTGGAGATAA
AGATCAGTTTTACATCAACATTCACAAAAATGATTTTAAAGTTATTCCGGACCTTCAGCAAAATTTAAAT
GCCATTGGAATCTATTTAACAGATGATAAAATAAAGGAGGCCTTGGATAATACTAATCCTAATGAAATAG
AAGATGCATGTAACATTGTTAATAGTGTCTTTGATGGGAATATTGAAGTTAAAGACCTTTTATCTGCCTT
AGAGAGCCTGGAGAAACCTTTAAGTAAAGAAAAACCCCAGGCGTTACTGAACTGTGCAACAGCTGATGCC
TTAAACAAAGTCACCAATGAGAAAGTTGATGTTGATGATGTAAAATCTATGCTGAAAGGCCTGGGAATAT
ATTTCCCAAAGGAAGAATTACAGGAGGTGCTTACATCCATTCCTCTTGATAAGGATGGAAAAGTAAATTT
AGAAGAATTTATTGGCAATTTAATCAATTCAGGATCTTCAACTCTACCTGAAACTGCTGGAAATGTATCT
CAGAATAAAATGTTGGATGATGTGAAATCCATTAAGGCTAATGGGAAGGTTGAACTCAGCACATTGATGG
ATGCAGCGACTGATGTTACAGGAGGAATTGTTGATGTGGCTGAATTAGACACTGCTTTGCAAAACATGGG
AATTAAACTCACAGGAATGGAAAGTAACAATTTGTTAAAGAACCTACCTGTTGATGCTGCTGGGAAAGTG
TATCAGAACAGATTGTTGGATGGCGTGAAGTCTATAAAAGCATATGGGAGAATTGTAATGAAAATGTTGT
TTGATGGATTGAAAGCTTCTGCAGGTTATGGGAAGGTTGATTTTGATAAATTGATGGATGGAGTGAAAAC
TCTTACAGGAGGGGAAATTGATGTCAGTGATGTGGGAAATCATCTAGGAAACACAGGAATAGAGGTCACA
AGAAAGGAATGGTTGACGCTGCTGAAAAATCTACCAATAAATGTTGATGGGAAAGTTGATCTGAAACAGG
TAATGGATGCAGTGAAATCTTTCACAGGTGAAAAGGTTGATATCAATAACTTGGAAAATTTACTGAGAAA
TATGGGGATCGAACTTGCTGATACAGAATATACAAAGCTGGTGAAAGCACTGCCACTTAGTGCTAATGGA
AAACTTGATCTGAGTAAAGTGATGGATGGAGTAAAAGCTATTATAGATGATGACAAGATCTTTCAAAACA
GGTTGCGAGAAGTTCTGAAGTCTCTAAAAGATGGGAAGATCAATACCAACGACTTGAGTGCTATACTGGA
AAATATGGGAGTCAAGATCTCAAATAAAGATCATAAGGCTCTGACTAAAAATTTCCCTGCTGATGGTGGG
AAGATTGATTCTAGTGACCAGAAGAATTTCCTGGGAAGCCTGGGGATTGAGCTCACAGATAAGGAAAAAG
AGAAGCTTCTGAAAACATTGCCAATTGATGCTAATGGGATGATTGGTCTGAAAGAGGTGATGGATGGAGT
AAAAGCTACTACAGGTGGGAAGGTCAATATCAACAACCCAGACACCACTCTGAGCAACCTGGGGATCAAG
CTTGCAGATACGGAACTTAAAGATCTGGCTAAAAACATGCACATTGGTGCTAATGGAAAGTTATATCATA
ATAGATTACTGAAGGCTATGAAGTCTCTCAAAGGAGAAAAGATTGATTCTAGTGACCTACAAGATATTCT
GAAAGACATGGGGATTGAGCTTGCAGATAAGGAGTACAAGCAACTGCTGAAAACACTGCCCTTTGATGGA
GAGGAAGTTGTTGATGTCAACGACATAGGAACGGTTCTAGGAAACATGGGAGTAGAACTCACTGATAAGG
AACTCTTGCAACTGGTGAAAAACCTGCCAGTTGATAGAGGCAATTTTGATGTCAATAAGCTGGATACTCT
TTTAGAAAACATGGGAATCAGCATCAAAGAAAGAGAATTCATGGACCTGATAGAAAGACTGCCAGATGCT
[truncated: 23,081,043 more chars]
