# Supplementary material for: Inter-Island Whole-Genome Comparison Reveals Micro-Evolutionary Dynamics of the Red Fox, Stimulated Through Post-Glacial Sea-Level Alterations
Source: Genome Biol Evol. 2025 Aug 21;17(8):evaf152. doi: 10.1093/gbe/evaf152 (PMC12368961; doi:10.1093/gbe/evaf152)
Supplement: evaf152_Supplementary_Data [file evaf152_supplementary_data.zip › File TS/File TS/Transcripts_SKK.fasta]

>g.0117t.1 CDS=2-303	.
ATGCAGAATCTAAGAAACAACGGACAGATGGGACTACGGAAAGCCGAGGACTTCTGTGGGACGGATCGAG
CAGCCGGAGGAGCGAAAATGTCCAGCGAGGAACCGGGCACAAGCCCCTGCAAATGTCATATGCCCACCAC
GCACGGCTACCCTCAGAAGACCCTGTCCCCCAAGGGCCACCATGTCAGCCAGCTGTTCCCAGGACTGACG
ACAGCTGRTGTCATGCAACTGAGGCGGGACCCAGGATCAGGRCCCRCGGCCCTCATCCCGAGGGACCCCA
ACAGCGGCCCCACAGAGGGCTGA
>g.0135t.1 CDS=2-285	.
ATGCGTGGTGACAGCTGCTTCAGAGGGAAGAGCGTCCGCTCTGAGACCCGGAACTTTCCATCCTGGTGGA
GTGGGGGTCCCCTGGGCAGGAAGCCCGCACACCCACCCTGCACGCACATTTCCCTTCTGAGAGTTGGGGG
GTCGAAGAGCCGGGGACTTGGGGGGAATGGGAGTGTCCTGGTCGTGACCCGGGGCAAGGGTGCGCTCTCC
CTGCTGGACGCTGTTCCACGGGGTGACGGCCCAGAAGAGCGTCTGAGGCAGAGCCACACGGACGCGGGAC
ATTAG
>g.0154t.1 CDS=2-303	.
ATGGTGGACAAGACACGCAAACTGCGCCCCAGGACCCTGTTCTCAGTGTCCCCTGCCAAGCGGTGGGAAG
CAGGAAGCAAGAGGGACTTGCTGAAAACCTGGACCTGCGTGCCCCGCGGCGCCTCCAGCGTCAGATCGAC
ACCCAGCAAACCTAAGCACCGACCCAGCAGCCGAGTCGCTGTGCGCGTCCTCCTGGCACATCCCCCGGCC
GCGGTAGGACCTGTTCCCATCACCAGCCTGCTGCTTCAGGACATCACCCTGCTTCTTGCCGTGCAGGTGT
GCAGCACCTGCTTCTTGCTGTGA
>g.0157t.1 CDS=2-894	Meteorin-like protein(metrnl)[SwissProt]
ATGAATAAATGGAGCCAGGCGTACCCCGTGAGATGTGCGGGGCGCGGGCTGACGCACGAGGCCCACAGGA
AGGAGGTGGAGCAGGTGTACCTGCGCTGCTCCGCGGGCTCGGTGGAGTGGATGTACCCGACGGGGGCTCT
CATCGTCAACGTGCGGCCCAACACCTTCCCGCCTTCTCGGCACCTGACTCTGTGCATCAAGCCCCTCAAG
GACTCCTCAGGGGCCAATATTTATTTGGAAAAAACTGGAGAACTGAAGCTGCTGGTGCGGGACGGGGACC
GCGGGCCCGGCCAGGTGCGCTGCTTTGGCTTCGAGCAGGGCGGCCTCTTCGTGGAGGCCGCGCCCCAGCA
GGACATCAGCAGGAGGACCACGGGCTTCCAGTACGAGCTGACCAGCCGGCACGCGGAGTCGGACCTGCAC
GCCCTGTCAGACCCGCGCAGACAGAAGTCCTTGTCGTCAGATGCCAGGCCAGGCGTCCTGCTCTCGCTCC
CGGGCACGGACGACCTCACGGGCCCAGCCCCCTGCCGCCCTTGCAGTGACGCGGAGGTGCTGCTGGCCGT
CTGCACCAGCGACTTCGTCGTCCGAGGCTCCATCCAGAACGTCACGCACGCTCCGGAGCAGCAGGAGTCG
ACCATCCACCTGCGCGTGAGCCGCCTCTACCGGCAGAAGAGCAGGGTGTTCCGGCCGGCCCCGGAGGGCG
GCGGCTGGCGGGGGCGGGTGGCCACGCTGCTGGAGTGCGGCGTGAGGCCCGGGCGCGGCGAGTTCCTCTT
CACCGGCCACATGCACTTTGGGGAGGCCCGCCTCGGCTGCGCCCCGCGCTTCAAGGACTTCCAGAGGATG
TACCGGGACGCCGAGGAGAGGGGCCTGAACCCCTGCGAGATGGGCACGGACTGA
>g.0160t.1 CDS=2-951	UDP-GlcNAc:betaGal beta-1,3-N-acetylglucosaminyltransferase-like protein 1(B3GNTL1)[SwissProt]
ATGAGCTCACCGATTGAGCCGCCGCACAGCCAACGTGGTCTACTTGGTTTTGCTCGTGAGCCTAAAACAT
CCATCATCCTCCCGGTGCACAACGCCGAGCGCTGGCTGCACGAGTGCCTGAGGTCGGTTCTGCAGCAGGA
CTTCGCAGGCCCCATGGAGCTGTCGGTTTTCAACGATGCCAGTAAGGACCAGTCTCTGAGGATCCTGGAG
GAGTGGAAGGCGAAGCTGGAAGATTCTGGCATCCCCGTGGTCATTGGCGGGCACGAGTCTCCTTATCCGC
GTGGAGTTGGATATTCTAAAAATCAAGCAATAGCACAGAGCTCGGGGTCTTACCTTTGCTTTTTGGATTC
GGACGACGTGATGATGCCCCAGAGGGTGAGGCTGCAACTGGACGCTGCTACCCGGCACCCGACAAGTATC
ATCGGTTGTCAGGTGAGGAGGGAGCCCCCCGACTCCACGGAGCGGTACACGCGGTGGATCAACCAGCTGG
CGCCGGAGCAGCTCCTCACCCAGGTGTTCACCTCCCACGGCCCCACTGTCGTCATGCCCACCTGGTTCTG
CTCTCGCACTTGGTTCTCCCACGTGGGCCCGTTTGACGAGGGCGGGCAGGGTGTGCCCGAGGACCTGCTG
CTCTTCTACAACCACCTGCGGAAGGGCGGCGGGGTCGTGCGCGTGGACCGGAGCCTCGTCCTCTACCGCT
ACCACCCGGACGCGGCCACGCACTCCGTCCTCGAGACGACCATCTGGACGCACCGAGTCCAGTTCCTGGA
GGAGCGCGTCCTGCCGCRCTGGGCCGCCTTCACCATCTGGAACGCGGGCCGCCAGGGGCGCCGGCTGTAC
CGCAGCCTCTCTGCGGGGGCGCGGCGCAAGGACCTCACCGGGGGCGAGTTCGAGGCCAACCTGCGGTCAC
TAAACCTGCAGGAGGGCCGGGACTTCCTTCACTTCAGCTGA
>g.0185t.1 CDS=2-294	.
ATGGCCCCAGGAGCCACGGTGAGCAGCCGCGCGGAGCCCGAGGGCCCCGGTCACCACGAGGACCACAGAC
CACACAGCGCAGATCCCAAGTACTGCTCAGTTCCTGCCGCGGAGGGACGGACACCGGAAGTGAGCACCGT
CCGGCCCGAGGACGCAGCCCAGCAGCGTGCGTCAGGGAAGAGGCGCTGCCGCTCTGGACACCTGACCCGA
CGCCGAGCAGCAGACGGCACACAGCGCACTGCACGGATCACCGAGGTGCGTCTACGAGGCTGCGGCGTCC
GGCCCAGACAGTAA
>g.0187t.1 CDS=2-1308	Tubulin-specific chaperone D(TBCD)[SwissProt]
ATGGGGCCTGGCACCAGCCGCCGTCCCTTGGGGGAGCCCTGTCCCCGCGTCCTGCGGTGGACGCAGGGCC
TGGCGCCTTGGGTGCTGACCGTCCTCAGGACTCAGTACGTGGGTCACAGGATGCGTTTCTTGAGATTAGG
TTCCCTTCTGGCGACTGTGGGGGGAGCGTCCCCGCTGCCCTCTGCGTGGACCCTGTCCGTTGTTCCCGTG
ATCCTGAAGGCGCTGACCTATGAGGAGAAGCGGGGCTCCTGCAGCGTGGGCACSAACGTTAGAGATGCCG
CCTGCTATGTGTGCTGGGCCTTTGCACGTGCCTACGAGCCCCGGGAGCTGCAGCCCTTCGTGGCCGCCAT
TTCCAGCGCCCTGGTGATTGCCACGGTGTTTGACCGAAACATAAACTGCAGGAGAGCAGCCTCTGCCGCT
TTCCAGGAGAATGTGGGAAGACAGGGCACTTTCCCCCATGGAATCGACATTTTGACCGCAGCGGACTACT
TTGCTGTTGGCAACAGGGCTAACTGTTTCCTGGTTATAAGCATGTTTATCGCCGGCTTTCCTGAGTACAC
GCAGCCCATGATAGACCACCTGGTGGCCATGAAGATCAACCACTGGGATGGGGTCATCAGGGAGCTGTCC
GCGAAGGCTCTGCACAACCTGGCCCAGCGAGCGCCGGAGTACAGCGCCACTCACGTTCTCCCCTGCCTGC
TGTCGAAGACGCAGAGCCTGGACCTGCACACGCGGCACGGGGCTGTGCTCGCCTGTGCGGAGCTCGCCCG
CGGCTTGTACCGACTCGCCGTGCAAGAGGACAGGCCCGTCGCAGACTACCTGGATGACGCGGCCGTGCAC
GGCCTGAAGCAGATCCACCAGCAGATCCTCATCCGGCCTGTGCCGTCCAGTGGGTGCTGCGGTGCCGCGC
GGCGGTGGGGTCGCTCTACGACCACCAGTTATACAGGTGAAGCTGCAGAGGTTGTGCGTGTCATGTGCGG
ACCCCAGAGTCGCCTTTGTGTCACCGTGCGGTCGGTGGTCAAGTCCTGGTGTGGACACCCCCCCAGGCCT
GTGCTGGAGCCAGAGTGTGAGTGTGAGGGGGGCTCCCCCCAGCCCGTGAGCCCCGTGGGGCGCGGTGGGT
CTCTGTCGGGCCGCGTGGTCACTGCAGGGACGATGCACACCCCCGGGGGCTCTCACAGCGTGCTCTCCTC
CCCGCTGTGGCTTATGGGCAGTGCGGCTGGACCCCGGCAGGAGGGTGGTGGCGGGGCTGTGCCTTCTGGC
ACGGACGTCAGCGCTCCGGCCTCACACGCCGTCCCTCATGGCCGCTGA
>g.01105t.1 CDS=2-2382	Zinc finger protein 750(ZNF750)[SwissProt]
ATGCGACACCACATGGCGGAGGGCTCAGCGTCCCCTCCAGGGCACAAGGCGGATGGCGCTACGGAGGACG
CTCCAGGCCAGCTCCATACCACAGGGCCCCACCGACGCAGCACGTGCCCACGGAGGCRGCCCACACTCCG
GACCCACACGGAGTCCCGAGAGGAACTAGGACAGCGGTCCTTTAAGCCACCACGGTCTGGGGTGCTCGTT
ACCCAGCCACAGAAGCTCTTGGAAAGCAAACAAAGGAGAAGCCRCGAAACTGCAAGACCTTCATTCGCCA
GAAGCCGGCAGTGCTCGGACCAGGGGGACACCAGCGCCTACAGCACAGGAGAGAACATGAGTCTCCTCAA
AGAGCGAAAACCAAAAAAGCCGCATTACATCCCAAGGCCTCCAGGAAAGCCCTTCAAGTATAAGTGTTTC
CAGTGTCCCTTCACTTGCAATGAAAAGTCTCACCTGTTCAACCACATGAAGTACGGTCTCTGCAAAAACT
CCATCACCTTAGTGTCAGAGCAGGACCGAGTGCCGAAGTGCCCCAAATCCAACTCTCTGGACCCCAAGCA
GACCAATCAGGCAGACTCGGCAGCAAAGCCCACCTCCGCCAAACCCGTCGCCAACGGGCTCCCACACTTT
GATGCCAAGCTCCAGCAAAGCCTCACCAAGGATGACGTGAAGGAAAATCTAGAACTGCACGCACGTGGGC
CCCACAGGGGCCCAGGACAGAAGCCCACCCTCCACGAGGAAGCTGCACCCCCGAGTCCAGCTCCAGAAGC
CCCGCGGGGCACCCAGCCTGTCCTGGAAGGCATCGTGCGGCCCTCGGCATTCGTCCCAGTGGGGGAGCAC
AGGCTGAAGGGGCCAGAACACGCTGAGGCCCCCGAACTGCTGGCGCTGCCCAACCCCACGGCCAAAGCCA
CCGCCTTCCACACCAAGTCTGCATTCCACACTCCCGGCTACCCATGGAAGGCTGGCTCGCCTTTCCTCCC
GCCCGAGTTCCCACACAAAATCCCTTCTACAAAGGGGTTTAGTGCCATTTCCCCTTACGTGCACCCCGCG
ATCCCAGAGTACCCGCCGCACTTCTACACTGAGCACGGACTGGCCACCATCTACTCGCCCTACCTACTCG
CCGGGAACTCACCCGAGTGCGATGCCCCCCTGCTGCCTGTCTACGGGGCCCAAGACCAGAGGCACCTGCT
GCCTCCGCCGGGGCCGGTCCCGAAGCACCTGAACCCCCCCTCGGCCTACGACCATTACAGGTTCTTCCAG
CAGTATCACCCCAACCTGCCCATTCCGTACGGGTTTTACAGACCAGAGGCTGCGTTCTCCTCCTACGGTC
TCAGACTCCCGGCCGTCGCAGGTGTTTCCAGAGATCAAAGCTCCCACCTCCTGGAAGAAGCTGCCCTGCT
CTACCCGGCCCTGAGTCCGTCCAAGTCAAGTCCTTCCAGCACCCACAAAAAGCACACCGAGTGTGAGAAG
GGGAGCCCAAGTCCCGAGGCTGAAGATCGCCCCAAAGACGAGCAGAGGGACGCAGAGGGGACCAAAATGA
GCCCTCGAGCCGGCAGCGCGGCCACGGGCTCCCCGGGAAGGCCGAGTCCCACCAACTTCACGCAGACAAG
TCAGCCGTGCGCCGGGCCGTGCGGCCTCTCGGACAAGCCAGGCCCCGGCGTCCCGGGACGGCTCCACCCG
CCCGAACACGGCCTCACAGCCTTCAGGCCTGTCAAGAAGAGCGCAGAGCGCCCACAATCGCAGGTTCTGG
AGAACACAGACGAGTCTCCAAAGAGCCTGGACGCCACGAGCGGAGACGCTGCGGGTGCGGGTGCGACAGG
AAGTGCCTCCCCCGGCCCGGAGGCCACCCCGTCCAGCCCGGAGGACAGCTCCCGGACAGCCCCGCTGAAC
CTCTCCAGGAAACCAGAGGCTCCGCCAGCCACGCACGGCCCCACGTACAAGGACTTCGCGGAGCTGCAGG
ACGTGCCTCTGAACCTAGCCGAGGATGGGCCCGAGCAGGCGCAGACAGACCCCAGCAGCCCCGACGCCGC
CGCACGGCCCCCAACGGCGCCCCCCGCGAGGGCCCAGGAGCCGGCAGCGGTGGACAGCAGCGACGAGCAG
AAGCAGACGGCGGCCGTGGCCCTCTGCCAGCTGGCAGCCTACAGCCCGGGGACCGTCCGGGTGGGCGACG
GGGAGCCCACGGCCCCAGAGTCCACCTGCCAGCAGGATGCACCCACGGTCCGCGCCACAGGGAACCAGGA
GGCTCAGTGTGACCCCAGACCCAGAGCGCAAAAGAGGACAAGTCCGAGGGATGCAGGGAAGTCCCAGCAA
GGGACCAAGAAGACGAAGCCGAGCGACACAGCCAGAGTGTTCACTCTCCGGAAAAGAACACGGGTGTCCT
AG
>g.01118t.1 CDS=2-921	Tubulin-specific chaperone D(TBCD)[SwissProt]
ATGGACAAGTACCAGGAGCAGCCTCATCTGCTGGACCCGCACCTCGAATGGATGATGAACTTGTTGTTGG
ATATAGTGCAAGATAAGACATCTCCAGCTGACCTCATACACCTGGCTTTTAAATTTCTTTACATCATCAC
CAAGGCCTACCTGGTTGTCAGTGACAAGGCCCGGGATGCAGCCGCTGTCCTCGTGTCCAAGTTTGTCACG
CGGCCTGATGTCAAGCAGAAGAAGATGGCCGGCTTCCTGGACTGGAGCCTGCACACCTTGGCCCGCTCCT
CCTTCCAGACCATCGAGGGGGTCATTGCCATGGATGGCACGCTGCAGGCCCTGGCGCAAATATTTAAGCA
TGGAAAGCGTGAGGACTGTTTACCCTATGCTGCCACCGTCCTCAAGTGCCTGGAGGGCTGCAACCTCCCC
GACAGCAACCAGACCCTGCTCCGGAAACTTGGAGTGAAGCTTGTGCAGCGGCTGGGACTGACCTTCCTGA
AGCCCAGGGTGGCAAAGTGGAGGTACCAGCGCGGCTGCCGCTCCCTGGCCGCCAACCTGCAGCCGCGCGC
GCAGGGTCCGGAGGGGTCGCAGATGCCCGCGGAGACTGCTGACGGCGACGGCGACGGCGACTATGACGTG
CCTGAGGACGTGGAGAGCGTGATAGAGCAGCTGCTGGTTGGGCTGAAGGACCAGGACACGATCGTGCGGT
GGTCTGCGGCCAAAGGGATTGCCCTGCGCTTGGATCTGCGACAGAACTTGCCCTCTGCCACTTGGCAGCA
CGCTAGCGTGCCCTGGCTCAGCCGATGCAGTGATAACAGTGTTGTCACCTTGCATGTTTGTGTCCACGTC
TGCTTGTGCGGTTCGGGCCTTGGAGAGACTGTTGACCAGCAGCGGTGCACACGTTTAGTTCGGAAACGGG
CATTGGTGTAA
>g.01120t.1 CDS=2-603	Fructosamine-3-kinase(FN3K)[SwissProt]
ATGGAGCACCTGCTGCGCGCCGAGCTGCGCACCGCCACCCTGCGGCCCTTCGGGAGCCCCGGGGCGGGCT
GCATCAGCGAGGGGCGCGCCTACGACACGGACGCGGGCCCCGTGTTCGTCAAGGTCAACCACAGGCCGCA
GGTGAACGAGTGGCAGGATGACTGGCCCACCTTCTTTGCCCGGCACCGTCTCCAAGCGCAGCTGGACCTC
ATTGAAAGGGACTATGCTGATCGAGAGGCCCGAGAACTCTGGTCACAGCTACAGGTGAAGATCCCGGATC
TGTTTTGTGGCCTAGAGATCGTCCCTGCCCTGCTTCATGGGGATCTCTGGTCCGGGAACGTYGCCGAGGA
CGACGTGGGACCCATTATTTACGACCCAGCTTCCTTCTACGGACATTCTGAGTTTGAACTGGCCATTGCG
TTGATGTTTGGGGGGTTCCCCAGATCCTTCTTCACTGCCTACCACCGCAAGATCCCCAAGGCTCCGGGGT
TCGACAAGCGGCTGCTGCTGTACCAGCTCTTTAACTACCTGAACCACTGGAACCACTTCGGGCAGGGGTA
CAGGAGCCCCTCCCTGGGCACCATGAGGAAGCTTCTCAAGTAG
>g.01125t.1 CDS=2-930	Protein-ribulosamine 3-kinase, chloroplastic(At3g61080)[SwissProt]
ATGGAGGCTCTGCTGAGGCGGGAGCTGGGCTGCGACTTCGTCAGGGCGACGGGTCACTCGGGGGGCGGGT
GCATCAGCCAGGGCCAGAGTTACGACACGGACAGGGGACGCGTGTTTGTGAAAGTGAACTCCAAGGCGGA
GGCCAGAAGAATGTTTGAAGGTGAGATGGCAAGTCTGACCGCCATCCTAAGGACGGACACGGTCCGCGTG
CCCAAGCCCATCAAGGTCCTTGATGTCCCGGGTGGCGGCAGCGCGCTGGTGATGGAGCACGTGGACATGC
GGGCTCTGGACAGCCACGCCGCCAGGCTGGGAACCCAGCTCGCCGACCTACATCTGGAGAACAAGAGGCT
TGGGGAGACGCTCCGGAAGGAGGCCGGCACCGTGGGGAAAGGAGGCGGGCAGGTGGACCGGGCCTTCGTG
GACAAATTCGGGTTTGACGTGGTGACGTGCTGTGGATACCTCCCCCAGGTGAACGACTGGCAGGACGACT
GGGTGACCTTCTATGCCCGGCAGCGCATTCAGCCCCAGATGGACATGGTGGAGAAGGGGTCTGGGGACAG
GGAGGCCCGGGAGCTCTGGTCTGCTCTGCAGCTGAAGATCCCCGACCTGTTTCGTGACCTGGACATTGTC
CCGGCCCTGCTCCATGGAGACCTCTGGGCCGGAAATGTCGCGGAGGACTCCTCTGGGCCCGTCATCTTCG
ATCCGGCTTCCTTCTACGGCCACGCGGAGTACGAGCTGGCGATAGCCGGCATGTTCGGAGGCTTCGGCCG
CTCCTTCTACTCCGCCTACCACGGCGCCATCCCCAAGGCCCCGGGCTTCGAGGCTCGCCTGCAGCTCTAT
CAGCTCTTCCACTACTTGAACCACTGGAATCACTTTGGATCGGGGTACAGAGGGTCGTCCCTGAACATCA
TGAGGAACCTCGTCAAATGA
>g.01136t.1 CDS=2-1914	.
ATGAACACCCTGGGCAGCCCGGTCCGCGCCTACGACTTCCTGCTCAAGTTCTTGCTGGTGGGCGACAGCG
ACGTGGGCAAAGGCGAGATCCTGGCGAGCCTGCAGGATGGCGCGGCCGAGTCCCCCTACGGCCACCCGGC
GGGCATCGACTACAAGACCACCACCATCCTGCTGGACGGCCGGAGGGTGAAGCTGCAGCTCTGGGACACC
TCCGGGCAGGGAAGATTTTGTACCATATTCCGCTCCTACTCCCGGGGCGCACAGGGCGTGATCCTGGTCT
ATGACATCGCCAACCGCTGGTCCTTTGATGGCATCGACCGGTGGATCAAGGAGATCGACGAGCATGCCCC
TGGGGTCCCTAAAATCCTGGTGGGGAACCGGCTGCACCTGGCCTTCAAGCGGCAGGTCCCCACGGAGCAG
GCCCAGGCCTACGCGGAGCGCCTGGGCGTCACGTTCTTCGAGGTCAGCCCCCTGTGCAACTTCAACATCA
CGGAGTCGTTCACGGAGCTGGCCAGGACCGTGCTGCTGCGGCACGGGATGGACCGGCTCTGGAGGCCCAG
CAAGGTGCTGAGCCTGCAGGACCTGTGCTGCCGAGCGGTGGTGTCCTGCACACCTGTGCACCTGGTGGAC
AAGCTCCCGCTGCCCATGGCCCTGAGGGGCCACCTCAAATCCTTCTCCATGGCCAGCGGCCTCAACGCCA
GGATGATGCACGGCCGCTCCTACTCCCTCACCGCCAGCTCCACGCACAAGAGGAGCGGCCTCCGCAAGGT
TATGAAACTAAGGGAAGAAAATGCCAAAGATACCTCTAGTTGCGTCGAGTCACAACACATCCAGATCGGC
AAGGAAACTACCGTTTGGGCCGTTTCGATTCAAAACATCACGGACAAGTGCATCTTCCGTCGCCCTGTGA
AGGTCAYGGCCCCRYGCAGCAGCCTCCGGGACAGAGAACTCACGTCGATCTTGGTGTATGACACACAGCA
CTGGAGAGACATGTTCGGAGTGGGAAAGCCAGTGGATGCTTTGCATGTGGGATGGAAAACGGATTCCGAG
TCTACAACACCGATCCGCTTAAAGAAAAAGAGAAACAAGTCCAGCAGCCTACCTGAGGTGACCATGTGCT
GGGGCCTTAATCCTCGTTTGTCTGACGTCCCAGAGGTTCACCTGGACTTCGTGCTCGTGCGCTCACCCGG
CGTGTCCAAGATGAAGGGACCAGAGAGCGATGAGAGAAGCCTGCAAGTGATGATCTGGGATGACCTGAAG
AAGAAGACTGTCATTGAAATAGAGTTTTCTACAGAAGTCAAGGCCGTCAAGCTGCGGCGAGATCGAATCG
TGGTTGTTTTGGACTCAATGATCAAGGTGTTTACGTTCACACATAACCCCCATCAATTGCATGTGTTTGA
AACCTGCTATAATCCTAAAGGCCTCTGCGTCCTGTGCCCCAACAGTAACAACTCCCTCCTGGCCTTCCCG
GGCACGCACACAGGCCACGTGCAGCTCGTGGACCTGGCCAGCACCGAGAAGCCGCCCGTGGACATTCCAG
CCCACGAGGGCGTCCTCAGCTGCATTGCTCTTAACCTGCAGGGAACAAGAATCGCAACCGCATCTGAGAA
AGGGACCCTTATAAGAATATTTGATACTTCATCAGGGCATTTAATCCAGGAATTACGAAGAGGGTCTCAA
GCCGCCAACATCTATTGTCTGGCCTCCGCCAGCTTCCTCCCAAAGTACTTCAGCTCCAAGTGGAGTTTCT
CCAAGTTTCAGGTGCCCTCAGGCTCTCCGTGCATCTGTGCCTTTGGAACGGAGCCAAATGCCGTCATCGA
CGGCAGCTACTACAAGTTCCTATTCAACCCCAAGGGGGAGTGCATCCGGGACGTCTACGCGCAGTTTCTA
GAAATGACCGATGACAAGCTGTGA
>g.01155t.1 CDS=2-1497	Forkhead box protein K1(FOXK1)[SwissProt]
ATGGCAGAGCCAGGCCTGGGTCTGGCTGGTGACCAGACACAGAAGCTAGCAAAGGTGCGCTCCTTTTCTC
AAATGAGCCAGTGTGGTCCATTCAGGTGCACATTCAGGTTCCCGAGCACAAACATCAAGATCACGTTCAC
TGCCCTGTCCAGTGAGAAGAGGGAGAAGCAGGAGGCTCCCGAATCCCCGGTGAAGCCTGTGCAGGCCCAC
ATCTCGCCCCTGACCATCAACATTCCAGACACCATGGCCCACCTCATCAGTCCCCTTCCCTCCCCCACGG
GAACCATCAGTGCTGCAAACTCCTGCCCATCCAGCCCCCGGGGAGCAGGGTCTTCGGGGTACAAAATGGG
CCGTGTGATACCAGCTGACCTCAATTTAATGGCCGACAACTCGCAGCCAGAAAATGAAAAGGAAGCTTCT
GGTGGAGACAGCCCAAAGCCCAGAGTTGAAGTATTTGTGATGACTAGAAGATTTGAATTCTGGGCCTTTG
AAAGGACCAGAGCTGGTTCCTCACAGTGGCGGGAGTGCTCTGGGCTCCCCTCATCCTGCACATTAATATC
TCCTTCTGGAAGTGTTATTGGCTGGAAAACCATAGCCTTTGTGTTCGAGAGCTCGTTAAGCGCCCCAGCC
TCCCCCAATCACGCTGGAGTACTGTCTGCTCACTCCAGTGGAGCCCAGACCCCCGAGAGCCTGTCGAGGG
AAGGTTCACCGGCCCCCCTGGAGCCTGAGCCCAGCGCCCAACAGCCCAAGCTGGCCGTCATCCAGGAGGC
CCGCTTTGCCCAGAGTGCACCAGGCTCGCCTCTGTCTAGTCAGCCCGTTTTAATTGCCGTGCAGCGGCAG
CTGCCGCCAACGATCAAGCCCGTCACTTACACGGTCGCCGCTCCTGTGACCACCTCGACCTCCCAGCAGC
CTGTCGTGCAGACGGTGCACGTCGTCCACCAGATCCCCGCGGTGTCCGTCACCAGCGTGGCCGGCCTGGC
CCCCGCGAGCACGTACACGGTCGCCGGCCAGGCCGTGGTCACTCAGGCAGCGGTGCTGGCCCCTCCAAAG
GCAGAGCCGCAGGAGAATGGAGATCACAAAGAAGTGAAAGTGAAAGTGGAACCGGTTCCTGCGATCAGTC
ATGCCACGCTGGGCGCTGCCAGCCGGATTATTCAGACGCCACAGAGCACCCCTGTGCAGACGGTCACCAT
AGTGCAACAGGCACCTCTGGGTCAGCACCAGCTACCAATAAAAACTGTAACGCAAAACGGGACTCACGTG
GTGCCAATCCCTGCCGCTGTCCACGGCCAGGTGAACAATGCAGTGGCGAGTCCTCTGCACATGTTGGCGA
CACATGCATCGGCGTCGGCCTCCCTGCCCACAAAGCGCCAGAATGGCGACCCGACGGAGCAGCCGGAGCT
GAAGCGGGTCAAGACGGAGGACGGCGAGAGCATCGTCATCGCCCTGAGTGTGGACACACCGCCGGCAGCC
GGCAGGGAGAAAGGTGTCCAAAACTAG
>g.01170t.1 CDS=2-216	Forkhead box protein K2(foxk2)[SwissProt]
ATGCTCACGTCCACCGAGCCCTGCGACGAGTTGCGCCCGATGGTCACCGAGCGCTTCTTCATCAGTCGCC
TCCTGACGTCGTACACACACGGGGCACCTGAACAACTCGAAGGCCAGGGCACAGCTCCCAGCACAGCCAG
TACTGGGTACGACCTGACTCCCTGCAAACCGTACTACGAGGCCACCGTCGCTCGGAAGCCTACCAATAGC
AGTTGA
>trna_01182	tRNA-Gln
GGTCCCATGGTGTAATGGTCAGCACTCTGGACTCTGAATCCAGCGATCCGAGTTCAAGTCTCGGTGGGAC
CT
>g.01187t.1 CDS=2-1344	Probable cytosolic Fe-S cluster assembly factor GI11683(GI11683)[SwissProt]
ATGCTTGGTCTTTCCGGTTCTCGGTGCACTTGTCTGTCCTTTCAAAACATTTTTGAAGCCAAAAGAAACA
CCAGCGAACCGAAGGGAGAATTCCATAAGTTGGCTGATGCCAAGATATTTCTGAGCGACTGCCTGGCGTG
TGACAGCTGTGTGACCGCGGAGGAGGGACTCCAGGTTTCTCAGCAGAACGTCAAGGACTTCTTTCGAGTT
CTGAACCTCAATAAGAAATGTGACCCTTCACAGCACAAGGTGCTGGCAGTGTCGGTGTGCCCTCAGTCTC
TGCCTTACTTTGCTGCCAAATTCCGCCTCAGTGTGACTGATGCTTCCAGAAGACTCTGCGGCTTCCTCAA
AAGTCTTGGGGTGCACTATGTGTTCGATACAACAATAGCCGCGGATTTCAGCATCCTGGAGAGTCAGAAG
GAGTTCGTGCGTCGATACCAGCAGCACAGCGAGGAAGAGCCCGCGCTGCCCATGCTCACCTCCGCCTGTC
CAGGCTGGGTCCGATACGCCGAACGGGTGCTGGGCCACCCCGTTACCCCCCACCTGTGCACCGCCAAGTC
TCCTCAACAGATCATGGGTTCTCTGGTGAAGGATTATTTCGCCAGGCGGCAGAACCTGTCCCCAGACAAG
ATTTTCCATGTTATTGTGGCTCCTTGCTACGATAAGAAACTGGAGGCCCTTCGAGAAGACTTCCCCACCG
CTCCACATGGCTTCCGGGGTGCTGACTGCGTATTAACCTCAGGTGAAATCGCTCAAATAATGGAGCAGAG
TGACCTCACGGTGAAGGATGCTGCCGTCGACACTGTGTTTGGAGGCCCGAAGGAGGAGGAGGTGAGGCGC
CACGACGGAGCCAGCTCCGACGGGTACCTGGCGCACGTCTTCAGACACGCAGCCAAGCAGCTGTTTGACG
AGGACGTGGGGGAGGTCACCTACCGCACCCTGAGGAACAAAGACTTCCAGGAGGTGACCCTTGAAAAGAA
CGGGGAGGTTCTGTTACGCTTCGCTGCTGCGTACGGCTTCCGAAACATCCAGAACGTGGTTCTGAAACTG
AAGAAAGGCAGGTTCCCATACCACTTCGTGGAGGTGCTCGCCTGCGCGGGGGGATGTTTAAATGGCAGAG
GCCAAGCCCAGACCGAGGACGGGCGCRCGGACAAGGCGCTGCTGCGGCAGATGGAGGGCATCTACGCGGA
CATCCCCGTGCGGCCCCCCGAGAGCAGCGCCCACGTGCAGGAGCTGTACCAGGAGTGGCTGGATGGGGCC
GACTCGCCCAGAGCCCAGGAGGCCCTGCACACCAAGTACCAGGGGCCCGGGCTCCCTGTGCTCAGCCGAG
ATATCAAGTGGTAA
>g.01196t.1 CDS=2-564	Cytochrome b-245 chaperone 1(CYBC1)[SwissProt]
ATGTACATGCAGGTGGAGTCCCGCAGCAGCTCCTGCCTCCATCTGAAGAGGGCTCCGGGCATCAGGTCCT
GGTCTTTGCTTGTTGGAATCTTGTCCATTGGCCTGGCTGCTGCATACTACAGTGGAGATAGTCTGGGCTG
GAAGCTCTTCTACGTCACGGGCTGCCTGTTCGTGGCCGTGCAGAACCTGGAGGACTGGGAGGAAGCCATC
TTCAACAAGAGCACGGGGAAGGTTGTACTGAAGACCTTTAGCCTGTATCGGAAGCTGCTGACTTTTTTCA
GAGCTGGCCACGACCAAGTGGTGGTCCTGCTGAATGACATCCGGGATGTGAACGTGGAGGAGGAGAAAGT
CCGGTATTTCGGGAAGGGCTACGTGGTGGTGCTGCGGTTCGCGACAGGCTTCTCCCACCCGCTCACCCAG
AGTGCTGTCATGGGCCACCGCAGTGACGTGGAAGCCATCGCCAAGCTCATTGCCACCTTCCTGGAACTGC
ACCGTCTGGAGAGTCCTGCAGAGCTGTCTCAGAGCAGCGACAGTGAGGCTGATGGCCTGGGGACCCAGAG
CTAA
>g.01198t.1 CDS=2-1449	Hexosaminidase D(Hexd)[SwissProt]
ATGGTGAGTGGATACGAGACCATTTCAAACGGGGATCACAGCACCGAGGTTTTGCAGAGACTTAAGACTG
TTGAGCCGGCGCGTCTGCGGCAGGTCTTTCCTCTGTTCCATGCCCTTGGCGCCAACGGGCTCCTCCTCGA
GTACGAAGACATGTTTCCCTACGAGGGCCACCTCAGGCTGCTGAGAGCCAAGCACGCGTACAGCCCCCCT
GAAATTAAAGAGATCCTACATCTGGCTACACTGAATGAGCTAGAGGTCATTCCGTTGGTGCAGACGTTTG
GACACATGGAGTTTGTGCTGAAGCACGAGGCTCTCGCTCACCTCCGAGAAGTGGCACTTTTCCCTAACAC
CCTGAACCCGCATGAGGCCGAGTCCCTGGCGCTGGTGGGAGCCATGATCAGCCAGGTCATGGAGCTGCAC
CCGGGTGCCCGGTGGCTCCATGTCGGCTGCGACGAGGTCTACTACCTCGGGGAGGGCGAGGCCTCGAGAC
GGTGGCTGCAGCAGGAGCACAACACCAAAGCCAGACTGTGCCTGTCCCACATGAAGGCGGTGGCCTGCCA
CGTGCTGGCCCGGCACCCGGCCACCAGGCCCCTGGTGTGGGACGACATGCTGCGGGCCATCCCCGAGGAC
CAGCTCGCAGCATCGGGGGTCCCACAGCTGGTGGAGCCCGTGCTCTGGGACTACGGGGCCGACCTGGACG
TCCACGGCAAAGCTCTTCTCATGGAAAAGTACCGGAAGTGTGGTTTTCTCCGGCTGTGGGCTGCCAGCGC
CTTCAAGGGGGCCACGGGGGCGAGCCAGGCCCTGACCCCCATCGAGCACCACCTCAGGAACAACGTGCAG
TGGCTGCGGGTGGCGGCCAGGGGGCCAGCGGACATGCTGCAGGGCATCGTCCTGACCGGCTGGCAGAGGT
ACGACCACTTCTCGGTGCTGTGTGAGCTGCTGCCCGTGGGGATCCCGTCCCTGGCCGTCTGTCTGCAGTC
GCTCCTACACGGAGGTTTTGCCGAAGATGTTAAAGCAAGAGTGGAGAACTTCCTCGGGATTTCAAACCTA
GAAACGACTGACTTTACAGGCGAGGGCGCCGGCTCCTTCCCCGGCAGCGACATCCTGGCCCTCGTCACGC
ACGTCAGCCTCCACCTGCGCAGCTCCGTGGACGCGCTGCTGGAGAGGGACAGGTACGTGACCGGCTGGTT
TGGCCCCTACCACCGCCGGCGGAAGCTCATCCACCCCGTCATGGTCCAGCACATCCAGCCCCCAGCGCTC
AGGTGGAGCACCGTGGTGCAGGAGCTGGAGGCCGCCCTGCGGCGCGTCTTCTACCCGGACGCCGTGGAGG
AGTGGCTGGAGGAGAACGTGCGGCCCAGCCTGCAGCGGCTGCAGGCCTTGCTGCAGGACCTGAGGGAGGC
AGCCAACGCCAGCCCCAGCGCCAGCCCGCAGGCAGGTCAGGACCCCTGA
>g.01199t.1 CDS=2-546	2-oxoglutarate and iron-dependent oxygenase domain-containing protein 3(OGFOD3)[SwissProt]
ATGGGGGGTGATGATGGTGTCACCGAGGTCCTGGCTCACCGTGGCGAGATCCTGCCCGGACGGTTCATYG
AGGTGCCCTGCTCAGAGGACTATGACAGTCACCGAAGGTTTGAAGGCTGCTCCCCTAGGAAGTGTGGCCG
GGGGATCACCGACACGGTCATCACCAGGGACGAAGCCCAGCGGATTCGCAGATACTTTGGAGATAAGATA
CAAACCGTCTTCTCAGAAGAGGACTTCCGGTTGTATCGGGACGTGCGGCAGAAGGTCCAGCTCACAATCG
CCCAGGCTTTCGGCATCAGTGTGTCTTCACTGTACCTGACCAAGCCCACGTTCTTCTCGCGCATCAACAG
CACTGAAGCCCGGACAGCTCACGACGAGTATTGGCACGCACACGTGGACAAGGGGAAAACCCTAAAGCCC
GGGGACCCCGGGGGTGTAGTCAAGGCGGTAAACCCTGCCCCCACGTATGGTAAAATGCACGTGTGCTGCC
AGGGGATACCTGAGGGTGGCAAGAGGGCAGCCCAGGTGACCTACGACCCTCCCTAG
>g.01201t.1 CDS=2-315	2-oxoglutarate and iron-dependent oxygenase domain-containing protein 3(Ogfod3)[SwissProt]
ATGAGCCCCGCCGGCCTCCAGACGGTGACCTGCCCCCTCACGCTGTGCCCACAGGTGACCTACGGCTCCT
TCGACTACACCTCGCTGCTCTACCTGTCTGACTACCTGGACGACTTCGGCGGGGGCAGATTTGTGTTCAT
GGAGGAGGGGGCCAACAGGACGGTGGAGCCCAGAGCAGGTCGGGTGTCCTTCTTCACCTCGGGGTCGGAG
AACCTGCACCGTGTGGAGAAGGTCCAGTGGGGCACCCGCTACGCCGTCACCATCGCCTTCACCTGCAACC
CCGACCACGGCATCGCAGACCCGGTGTTCACGTAG
>g.01211t.1 CDS=2-1155	Somatostatin receptor type 4(SSTR4)[SwissProt]
ATGGCGCTGAGCCCCGAGCCAGCGAGCGGGTTCCCCGTGCTGGCTGCGACGGGCAGCACCGTCCCCGAGC
TGTCGGGCGCCCCCGACGCCTCCCCCAACGGCTCATGGGCCAGCCCGACGGAGCCCAGCTCCCTGGAGGA
CCTGGTGGCCACCGGTGCCATCGGGGCAGTGCTCTCAGCCATGGGCGTGGTGGGCGTGGCAGGCAACGCG
TACACRCTGGTGGTCATGTGCCGCTTCCTGCACGCCTCGGCCTCCATGTACGTGTACGTCATCAACCTGG
CGCTGGCTGACCTCCTGTACCTGCTCAGCATCCCCTTCATYGTGGCCACCTACGTCACCAAGGAGTGGCA
CTTTGGCGACGTGGGCTGCCGCGTCCTCTTCAGCCTGGACTTCCTGACCATGCACGCCAGCATCTTCACG
CTGACCGTCATGAGCAGTGAGCGCTACGCCGCGGTGCTGAGGCCGCTGGACACGGCGCAGCGCTCCAAGG
GCTACCGCAAGGTCCTAGCGCTGGGCACGTGGCTGCTGGCGCTGCTGCTGGCRCTGCCCATGATGCTGGC
CATCCGGCTGGTCCACAGGGGCCCCAAGAGCCTCTGCCTGCCGGTCTGGGGCCAGCGTGCCCACCGCGCC
TACCTGACGCTGCTCTTCGGGACCAGCATCGTGGGGCCCGGCGTGGTCATCGGGCTGCTGTACGTGCGCC
TGGCGCGGGCCTACTGGCTGTCSCAGCGGGCCTCCTTCGCTCAGACGCGGCGGCTGCCCAACCCCAGGGT
GCTCTACCTCATCCTGGGCATCGTGCTGCTCTTCTGGGCCTGCTTCCTGCCCTTCTGGCTGTGGCAGCTC
CTCGCCCAGTACCGGGGGGCCCAGCCGCTCACGCCCCGCACGGCGCGCATCGTCAACTACCTGACCACCT
GCCTCACCTACGGCAACAGCTGCGTCAACCCCTTCCTCTACACGCTGCTCACCAAGAACTACCGCGAGTA
CCGCCAGCGCTCGCTGCGCGCCAGGGCCGCCCGTGGGCCCGTGCGCGCCGGCCACTTCCCGCGGTGCCGT
GTCCGCTTCCACCGTGGCTCCGGCCACTCGCTGTCCTCCAGTGGCCAGCAGGCCACGGAGACCGCAGCCG
CGTCCCTGGYGGCCCCGACAGTGCTGTGCGCCTGA
>g.01225t.1 CDS=2-1038	.
ATGTGCTCGCGGCCGCTGCTCAGCAACGTCACTGCGCAGAAGGGCCCGGGCCGCGCCCCGGTGGCAGAGG
CCGCGCCGCCCACGCTGACGAGCCACCCGCACGGTGGACCCCGCGGCCTCCCCGCCTCGTGCTGCCCCGA
CTGCGGAGGGGACACCGGCCGTTTCGGGACGATCGTCCTGCGCGATTGGGACAACCCCAGCTGCACCAAA
GGCGTGGTTTCCGTGTCCAGAGGGGAGCGTGCCGTGATGGCCTGCAACATCTCCAACGACTTCSGGGGCG
TCRTYATCTACCTGGGTGACCACAGGAAGGGCCAGACCCTCTTCCGCGTCAGGCGTCCAGGATACTTCAG
GACGGCCGGGTGGCAGCTCCACGTCCAGGGAGGCTCGGCGCAGCTGGTGATCGACCATGCGAATGACACC
CAGGCGGGGTGCTACACGTGGCATCTCYACGGCCGGCAGAGAAATGYCAGAGTCACCATGCTGAACGTCT
CAGAGGTGTGGCAGTCGCCCCACTACATGGTGGCCCCGGAGGGGAGCTCYGTCAACATCACCTGCTCCGC
CAGTGGGGTCCTGTTGGGGGTGTRCCTGAGGCGCAGCTGGCCGGAGCCTACCAACGTGATTTACTACGAA
GACGAGAAGGASCCCACGGTAGACGAGCRGTTTCGGGGTCGCATYGCCTTCTCGGGGCTGCAGCGCAACC
TGACGGTCACCRTGCGCGGCCTGCGGCTGCCTGACAATGGCGTCTACGTGTGCCAGGCCGTCACGATGGA
CGCCGAAGTCCAGGGCTCTGGCACCTTGCTGGTGGTGAYAGASGAAGCRGCGGGCACGTACCAGGAGACT
CGGCTGGTCTCTGCCGTCTGTCCGGTCCTGGCTATAAGCTTCTTCCTCGTCGGGCTGGGGACAGGGGCCG
TGTGCGCGCTGAGGACGCAGGTCAAGAAACTCTGCTGCAGGAAGGATAAGAGCTCAGTCTCTGTGGTGTA
CGAGGACATGTCCTACAGCTGCGGAAACAGGATGCCGACCCCCAACGAGTACCAGTGA
>g.01266t.1 CDS=2-1290	Casein kinase I isoform delta(CSNK1D)[SwissProt]
ATGGAGCTCAGAGTCGGGAACAGAACAGTAAAATTTGGCCAGAGTTTTAACCTAGGATCTAGGAGCTGTC
CTGAGAAGTCCATGCATTCGTCACCTTTACACGAGCATCAAAAAGTAGGTACGGACATTGCTGCAGGAGA
AGAAGTTGCCATCAAGCTTGAATGTGTCAAAACCAAACACCCTCAGCTCCACATTGAGAGCAAAATCTAC
AAAATGATGCAGGGAGGAGTGGGCATCCCCACCATCCGGTGGTGTGGTGCAGAGGGAGACTACAATGTCA
TGGTGATGGAGCTGTTGGGGCCGAGCCTGGAGGATCTCTTCAACTTCTGCTCGAGGAAGTTCAGCCTCAA
AACTGTCCTGCTGCTTGCTGACCAGATGATTAGTCGCATCGAATACATTCATTCAAAGAACTTCATCCAC
CGAGACGTGAAGCCAGATAACTTTCTCATGGGGCTGGGGAAGAAGGGCAACTTGGTGTACATCATCGACT
TTGGGCTGGCCAAGAAGTACCGGGATGCCAGGACCCACCAGCACATCCCCTACCGCGAGAACAAAAACCT
CACTGGGACGGCGCGGTACGCCTCCATCAACACGCATCTTGGAATCGAACAATCTCGAAGAGATGACCTG
GAGTCACTGGGCTATGTGCTCATGTACTTCAATCTGGGCTCTCTGCCCTGGCAGGGGCTGAAGGCAGCCA
CCAAAAGGCAGAAGTATGAACGCATCAGTGAGAAGAAGATGTCCACCCCCATTGAAGTGCTGTGTAAAAG
CTACCCCTCTGAGTTTGCCACATACCTGAATTTCTGCCGTTCCTTGCGTTTTGACGACAAGCCCGACTAC
TCCTACCTGAGGCAGCTCTTCAGGAATCTTTTCCACCGCCAGGGCTTCTCCTATGACTACGTGTTCGACT
GGAACATGCTCAAATTTGGAGCCAGCCGGGCCGCTGATGATGCTGAGCGGGAGCGCCGGGACCGAGAGGA
GCGGCTGAGGCACTCCCGCAACCCAGCCGCCCGTGGCCTCCCCTCCACGGCCTCTGGCCGCCTGCGGGGC
ACCCAGGAAGTGGCTCCTCCCACCCCCCTCACCCCTACCTCACACACTGCTAACACCTCTCCTCGGCCCG
TGTCCGGTGTGGAAAGAGAGCGGAAAGTGAGTATGCGGCTGCACCGCGGCGCTCCTGTCAACATCTCGTC
CTCTGATCTCACGGGCCGGCAAGACACCTCCCGCATGTCCACCTCACAGATTGCCGGTCGGGTGGCTTCC
AGTGCTCTTCAGTCTGTGGTGCACCGATGA
>g.01270t.1 CDS=2-1395	Monocarboxylate transporter 2(Slc16a7)[SwissProt]
ATGGGTGGTGCCGTGGTTGATGAGGGCCCCACGGGCATCAGGGCCCCTGACGGCGGCTGGGGCTGGGCCG
TCCTCTTCGGCTGCTTCGTCATCACGGGCTTCTCCTACGCCTTCCCCAAGGCGGTCAGCGTCTTCTTYAA
GGAACTCATGCGTGAGTTTGGTATCGGCTACAGTGACACGGCTTGGATCTCTTCCATCCTGCTGGCCATG
TTGTATGGGACAGGCCCACTCTGCAGTGTGTGCGTGAACCGCTTTGGCTGCCGGCCTGTCATGCTCATGG
GTGGCCTCTTGGCATCCCTGGGCATGGTGGCCGCGTCCTTCTGCAGAAGCATCATCCAGCTCTACCTCAC
CACAGGGGTCATCACCGGCTTGGGCTTGGCGCTCAACTTCCAGCCGTCACTCATCATGCTCAACCGCTAC
TTTAACAAGAGGCGCCCCATGGCCAACGGGCTGGCGGCCGCGGGCAGCCCTGTGTTCCTGTGTGCCTTGT
CCCCGCTGGGGCAGCTGCTGCAGGACCACTATGGCTGGCGGGGCGGCTTCCTCATCTTGGGGGGCCTTCT
GCTCAACTGCTGCGTGTGCGCCGCACTCATGAGGCCCCTGGAGGCGCCGGTGCCCAGGTCGGGGCCCGTG
CCCCAGCGGCCGTCCCGGCGGCTCCTGGACCTGAGCGTCTTCAGGGACCGTGGCTTTCTCATCTACGCGG
TGGCCGCCTCCATCATGGTGCTGGGGCTCTTTGTGCCTCCCGTGTTTGTGGTGAGCTACGCCAAGGACCT
GGGTGTGCCCGACACGCAGGCTGCCTTCCTGCTCACCGTGCTGGGCTTCATCGACATCTTCGCCCGGCCC
ACTGCTGGCTTCATCACGGGCCTTAAAAAGGTGCGGCCCTACTCTGTCTACCTCTTCAGCTTCTCCATGT
TCTTCAATGGCTTCACGGACCTCACTGGGTCCACAGCCAGCGACTACGGAGGCCTGGTGGTCTTCTGCAT
CTTCTTCGGCATCTCCTACGGCATGGTGGGGGCCTTGCAGTTTGAGGTACTCATGGCGATCGTGGGCACC
CAGAAGTTCTCGAGCGCCATCGGCCTTGTGCTGCTGCTGGAGGCCATCGCCGTGCTCATTGGACCGCCAT
CGGGAGGCAAGCTCTTGGATGCGACGCACGTCTACCAGTATGTGTTTATCCTGGCGGGGGCCGAGGTGCT
GACCGCCTCCCTCGTGCTGGTGCTGGGCAACTTCTTGTGCATTAGGAAGAGGCCYGAGGTGGTGGCGGCG
GTGGCGGAGGAGGAGGAGCAGCGCCACAAGCCCCCTGCGGACGTGAGGGTGGACTCTCGGGAGGTAGAGC
ACTTCCTGAAAGCAGAGCCTGAGAAAAATGGGGAGGTCATTCACACCCCGGAGACAAGCGTCTGA
>g.01297t.1 CDS=2-1803	Coiled-coil domain-containing protein 57(Ccdc57)[SwissProt]
ATGCTGCCGCTGCCCTCGCCCTCAGAGGCGGCCCTGAGCCAGCTGCTGGCCCGCAAGGAGGAGGAGTGGA
GGGCGCTGCAGGCCCACCGCTGCCAGCTGCAGGAGGCCAGGCTGCAGGCCGCGCACAGCCAGCTGCATGA
GGCGCAGGGGGCGCTGCGGTGCCTGCAGGAGGACTTCGCGTACAACCTGCAGGTGCTGGAGGAGCGGGAC
CTCGAGCTGGAGCGCTACGACGCTGCTGACAAGAACAGCGAGATGGATCAGCAGCGGGAACAGTACGAAA
ACCTGAAGTGGCAGCTGCAGAGGAAGCTGGAGGAGCTCGAGGGCGAACTTGCTCTGCAGAGACAGGAGCT
GCAGCTGGAATTCGAGTCTGAAATGCAGAAGACGGAGCTCGGGTTCCGCCTGCAGGCCGACGGCATGAGC
AACGCGGTGCTGACTCAGGAGCTCAAGGTGAAACTGTTGAACAAGGAGCTCGGGGCCCTGAAGGAAGCTG
CCGCCCAGGCTGCGGAGTCGCTGCGGGGCGCTGAGGCCGCCAACGCGGGGCTGGAGGAGCAGCTGCAGCA
CAGCCGCCAGGAGCTCAGGGACCTGGCCGCCGCCAAGGACGCCCGGATAAAGGACTTGGAGGGCAAACTT
AACTCTGTGCAGCTCTCCAGGAAGAAGGAAGAGGAGGTCTTCAGGAGGAAGCACGAGGAGCTTGACCACC
TGGCCCGGGAGAGGGACGTGGCACTGGCAGCCGTGAAGGAGGCCCACGCGGAGCAGCTGCGGGTGCTGGA
GGCCCGGGCCCTGGAGCTGCAGGCCCGCTGCGAGACCCTGGAGCTGCAGCTCCGCAGGGCAGAGTGGAGG
CAGGCCGACGCCCTGAAGGAGAAGGATGCCGCCGTGGACCAACTTCGGGAAGATGCATCGACTCTGAGGT
CGGGCTGGGATGCCCAGGTTGCTCAGCTGTCCAAGGACATAATCTCCAGGGACCTTCAGATTCAGTCGCT
GCAGGAGGAAGCAGGGGAGCTCAAGGCACATCTGGCCCGGTGCCAGCAGGACGTCGGAAGGTACAAACAG
CAGCTGTCGGCGGCAGCGGACAGGGAGCGGTGCCTGGAGCGTGAGCGGGCGCAGCTGGAGCTGGACTGGC
GGCAGCGCTGTGACAGCGTGGAGAGGGACCACTACCGCAAGTCCGAGGACCTGATCCAGGCCCTGACCGA
GGCGCGAGATCAGGCTGCTGCCAAGCTGCAGGAGACCGAGCGGATGCTGCGTGACCAGGAGGTGGTGCTG
CAGGCCTTGAGCCTGGAGAGGGACCAGGCCGTGGAGGCGCTGAGGACACGTGGGCTCCTCCCCGACAAGG
AGGTGCAGGTGCTGCAGAGACCCCTGGACCCAGACATCATCCAGCACGAGCTTCCCCGTGATGTGGACCA
GGTGCACCTGGAGGTTTTGGAGCTGCAGAAGCAGATGGCTGAGCTTGAGGAGCATCTTGGGAGCAGACAG
CAGTCGGGAGCCCCAGACAAGGCTGTCCGCAGTGGGGAGGTCCCTGCAGACCAAGGACCCCCGAGGACAG
AGGACTTGTCTGTGCCCCGACTCCAGCGGAGACTAAGGGAGGCGACCCGGAAAATCCTCCGCCTCTGCGA
AGAGAAGGAGCAGCTCCTGGAGATGGGGAACAGGCTCCGTGCAGCGCTGGCGCGCGCCCCAGGTTATGGT
GGGAGTCTTGTCCTGCCCAGGACCTCCTCTTCCTGTGGGGGTGGAGAGGACCCAGTGGCAGACCCTGTAC
TGATTGGAGAAGTCCTGACAACCAGTGAAAACTGCACTGCTGGGGAAGGTTGA
>g.01305t.1 CDS=2-435	.
ATGGAATCAGATCCAAGTGGGGACCGTGTCCGAGGGAAGCTGGCGGACACGGTCATGTCGGTTCACGTGC
GCATGACGGAGCGCGACTGCGCGGGCAGAGAGCTGGGGCAAGGGCTCTCCCTGCGCTCGGATCCCCCAAG
GGGCGCGTGTGGCTGCCCTGGCTCGGCCTTGGCCTTTGTGCCACGTGGGGTCATGCGGCTCCCCAGAGGC
CACTCGCGGAGCTACGTTGCCGTAGAGAACATGAAGCCCTCAGAGGTGTGGTCCTACGCAGTGACCCCCC
CAGCCCTCTATGGAAGAGCTGCATCCGCATCGACACAGCTCAGAAATATAATGTGGAATAAAAGCGCTGT
GCAGAAAGATACATACACAACCGATGTGATTTATACAGATTTTAAAATATCTGCTAAGAGAAACACCAGA
GTTAGGAGAGCCTAA
>g.01334t.1 CDS=2-315	.
ATGGGCGTGGACGCCAGGGGAGTGACGGGCTGCAAGCGGTACGGCCCGGCCCCCCACGCCGTCCCTCCTG
GCGCAGGACGCTGCCGTCTCCAGCGTGCCGTTGGTGGCGGGGCGAACCCACAGCGTCATGGGCCTGTAGC
TGGGACCTGTGGGACTCCGGGTGTGGCCTTGTGCGTGGGGTTCTGTGGCCCTCGGAGTGAAGGAGTCCGG
TTCCCAGCCCCAGGCATGGCGGTGTCGTCGTGCCTCAGTACTGTCCTACTGTCCTGCGTCCTGCTGCCCC
CCGGGGAGGGGGTGTATGTGGAGGGCACGGACTGA
>g.01337t.1 CDS=2-297	Fatty acid synthase(Fasn)[SwissProt]
ATGGAGGAGGTGGTGATTGCTGGCATGTCCGGGAAGCTGCCCGAGTCGGACAACATGGAGGAGTTCTGGG
CCAATCTCATCGGCTCCGTGGACATGGTGACAGACGACGACAGGAGGTGGAAGGCAGGGCTCTACGGCCT
GCCCAGGAGGTCCGGCAAGCTGAAGGACCTGTCCCGGTTCGACGCCTCCTTCTTCGGGGTCCACCCCAAG
CAGGCCCACACGATGGACCCGCAGCTGCGCCTGCTGCTAGAGGTCGCGTACGAGGCCATCTTACGGAGGC
GANGTCCGGCAAGCTGA
>g.01354t.1 CDS=2-1077	tRNA-dihydrouridine(16/17) synthase [NAD(P)(+)](dus1)[SwissProt]
ATGCCGAAGCTGCAGGGCTTCGAGTTCTGGAGCCGCACCCTGGGGGGCGCTCGCCACGTGGTGGCGCCCA
TGGTGGACCAGAGTGAGCTGGCTTGGAGGCTGCTGAGCCGGCGGCACGGGGCCCAGCTCTGCTACACCCC
CATGCTGCACGCCCAGGTCTTCGTCCGCGATGCCAACTACCGGAAGGAGAACCTGTACTGCGAAGTGTGC
CCCGAGGACCGGCCTCTCATTGTGCAGTTCTGTGCCAATGACCCGGAGGTGTTCGTCCAGGCGGCTCTCC
TGGCTCAGGATTACTGTGACGCCATCGACCTGAATTTGGGCTGCCCGCAGATGATAGCCAAGCGAGTTCT
GCTGGCTCATGAGAAACTCTCTGTCCCTGTCACGTGCAAGATCCGTGTCTTCCCAGAGATTGACAAGACC
GTGAAGTATGCCCAGATGCTGGAGAAGGCTGGCTGCCAGCTGCTGACCGTGCACGGGCGCACCAAGGAGC
AGAAGGGGCCCTTGTCGGGCACTGCGTCCTGGGAGCACATCAAGGCCGTGCGGAAGGCAGTAGCCATCCC
CGTGTTTGCCAACGGGAACATCCAGTGCCTACGGGATGTGGAGCGTTGCATCCAGGACACAGGGGTTCAG
GGGGTCATGAGCGCAGAGGGCAACCTGCACAACCCTGCCCTGTTTGAGGGCCGCAGCCCTGCCGTGTGGG
AGCTGGCCGAGGAGTACCTGGACATCGTGCGGCAGCACCCCTGCCCCCTGTCCTACGTCCGGGCCCACCT
CTTCAAGCTGTGGCACCACACGCCCAGGGAAGGGAGCAAGGAGAACGGGGGAGCCCGCAGCAAGCGGGCC
CTGGAGGAGGAGGAGGGCGGCGCAGATGTGCTCTCCAAGAACARGCAGAAGAAGCAGCTGAGGAACCCCC
ACAAGACCTTCGATCCCTCGCTGAAGCGTCACGGATTGCTTTTTAAAACCAAACTGGAGAAGTCTCTAGC
CTGGAAGGGGGCCCAGTCCCGGCTGCAGGAGCCTCAGCCGGCAGGATCTGGGGAGCCGGGTGGCTTTCCT
GAGGTTGTGGGCAGTGCCCTGGCCTGA
>g.01356t.1 CDS=2-1416	COP9 signalosome complex subunit 1(csn1)[SwissProt]
ATGCAGATCGATGTGGACCCCCAGGAGGACCCGCAGAACGCCCCCGATGTCAACTACGTGGTGGAGAACC
CCACGCTGGACCTGGAGCAGTACGCAGCCAGCTACAGCGGGCTCATGCGCATCGAGCGCCTGCAGTTCAT
TGCCGACCACTGCCCCCCGCTGCGGGTGGAGGCCCTGAAGATGGCCCTCTCCTTCGTGCAGAGGACCTTC
AACGTGGACATGTACGAAGAGATCCACCGCAAGCTCTCGGAGGCCACCAGGGAGCTGCAGAACGCGCCTG
ACACCATCCCAGAGAGTGGTGTGGAGCCGCCGCCCCTGGACACGGCCTGGGTGGAGGCGACACGGAAGAA
GGCCCTGCTGAAGTTGGAGAAGCTGGACACAGATCTGAAAAATTACAAGGGCAACTCCATCAAGGAAAGC
ATCAGGCGTGGCCACGACGACCTGGGTGACCACTATCTGGACTGTGGGGACCTGAGTAATGCCCTCAAGT
GTTACTCCCGGGCCCGGGACTACTGCACCAGCGCTAAGCACGTCATCAACATGTGCCTCAACGTCATCAA
GGTCAGCGTCTACTTGCAGAACTGGTCTCACGTGCTGAGCTACGTCAGCAAGGCCGAGTCCACCCCGGAG
ATTGCCGAGCAGCGTGGGGAGCGGGACAGCCAGACCCAGGCGATCCTCACCAAACTCAAGTGTGCTGCCG
GCCTGGCCGAGCTGGCTGCGCGCAAGTACAAGCAGGCTGCCAAGTGCTTCCTGCTGGCTTCATTCGATCA
CTGTGATTTCCCCGAGCTGCTTTCCCCCAGCAACGTGGCCGTCTACGGAGGCCTGTGTGCCTTGGCCACC
TTTGACCGGCAGGAGCTGCAGCGCAACGTCATCTCCAGCAGCTCCTTCAAGTTGTTCTTGGAGCTGGAGC
CACAGGTTCGCGACATTATCTTCAAATTCTACGAGTCCAAGTATGCGTCGTGTCTGAAGATGCTGGATGA
GATGAAGGACAACCTGCTCTTGGACATGTACCTGGCCCCCCACGTCAGGACCCTGTACACCCAGATCCGC
AACCGCGCCCTCATCCAGTATTTCAGCCCCTACGTGTCTGCGGACATGCACAAGATGGCCGCGGCCTTCA
ACACCACCGTGGCCGCGCTGGAGGACGAGCTGACGCAGCTCATCCTGGAGGGTCTCATCAACGCGCGCAT
CGACTCCCACAGCAAGATCCTGTATGCCAGGGACGTGGATCAGCGCAGCACCACCTTCGAGAAGTCCCTG
CTGATGGGGAAGGAGTTCCAGAGACGTGCCAAAGCGATGATCCTGCGGGCGGCCGTGCTTCGCAACCAGA
TTCATGTCAAGTCCCCACCCCGAGAAGGGAGCCAGGGGGAGCTGACGCCGGCCAACAGCCAGTCCCGGAT
GAGCACCAACATGTGA
>g.01360t.1 CDS=2-1452	.
ATGTCGGTGGAGTACGACAAGTTCATCGAGTCCGGACGCAAGTGGTTCTGCCACGTGGATGACGACAACT
ACGTGAACCCCAAGGGCCTGCTCCAGCTGCTGGCCACCTTCTCGCCCAGCCAGGATGTGTACCTGGGGCG
GCCCAGCCTGGACCACCCCATCGAGGCCGCCGAGAGGGTCCAGGGAGGTGGAACTGTGAGTGTGGGGCAT
GGCCTGGGGAGCTTCATGAGCACGGCCGAGCGGGTGCGGCTGCCGGACGACTGCACGGTGGGCTACATCG
TGGAGGGGCTGCTGGGGGCTCGCCTGCTGCCCAGCTCGCTCTTCCACTCCCACCTGGAGAACCTGCAGAG
GCTGCCGCCCGACGCGGTGCTGCAGCAGGTCACCTTGAGCTACGGAGGCCCAGACAACCCACATAACGTG
GTGAACGTGATGGGAGGCTTCAGCCTGCAGCAGGACCCCACGCGAACTGACACGGGGGATCCAGGCAAGA
GGAGTGAGGTCCAGGGACAGCCGAGCCACCAGGACGCCTGTGCAGGGGGTGGGCCTGTTGATGGCCTCGA
TTGCAGTGACCGGTTCACCACCCTTTGCCGAGGCCCCAAGGCCCCCAGGTGGATCGGGAGAGACACTGTG
AAGGCCCTGCATGGCCTGGGAGCCAGAGTGATAGCCGTGAGCCGCACCAACAYTGACCTGGTCAGCCTCT
CCAAGGAGTGCCCTGGGATAGAGACCGTGTGTGTGGACCTGGGTGACTGGGAGGCCACGGAGCGGGCGCT
GGGCAGCGTGGGTCCTGTGGACCTACTGGTGAACAACGCTGCTGTGGCGCTGGCGCAGCCCTTCCTGGAG
GTCACCAAGGAGGCCTTCGACAGGGCCTTCAACGTGAACTTGCGCTCGGTGGTCCAGATTGTGGCCCGGG
GCATGATCCACCGTGGAGTGCCTGGCTCCATCGTCAATGTCTCCAGCATGGTGGCCCATGTCACCTTCCC
CAACTTATCTGTCTACAGCTCTACCAAGGGTGCAATGACCATGCTCACCAAAGCCATGGCCTCAGAGCTG
GGGCCATACAAGATTCGGGTCAACTCCGTGGACCCTACGGTGGTGCCGACGGCCATGAGCCAGAAGATCC
TGACGGACCCCGAGTTTGTCCGGAAGCTGAAGGAGCGGCACCCGCTGCGGAAGTTCGCTGAGCAGCGCAG
CAGCCCTGCGCGGAGCCCAGAGGGCAGGGCCGAGCGGGCTGCGGCCACCTTCCCCACCCGCAGCTCCGAC
CGCCAGCAGCCGGGCGGCTGCGGGTCTGGGAGCTGGGGAAGGTCCTTCCACGTGAACCTGCGGGCCGTCA
TCCAGGTGTCCCAGATTGTGGCCCGCGGCTTAATAGCCAGGGGAGCCCCAGGGTCCATCGTGAACATCTC
CAGCCAGGCCTCGCAGCGAGCAATAGCCAACCACAGCGTCTACTGTGAGTAA
>g.01365t.1 CDS=2-1770	Leucine-rich repeat-containing protein 45(LRRC45)[SwissProt]
ATGCAGCAGCTCCGGCTCGCCTACAGCCGGCTGTGCAAGGAAGGTGGGGCTGAGCCCCAGGAAGCCGTCC
TGCAGCGACTGCAGGAGCTGCCCCGCGGCCGGCTGGACCTGGCCGCGCAGAGCCTGACCGTGGACACCTG
CAGGGCCCTGGGCAAGCTGCTGCCGAAGGACGCGCTGCTGACGGAGGTCGTCCTGAGCGACTGCATGCTG
AGCGAGGAAGGGGCCTCACTGCTGCTCCAGGGGCTGTGTGCCAACACCATCGTGCGGTTTCTGGATCTCA
AGGGCAATAACCTTCAAGCCGCAGGGGCTGAGGCTCTGGGACAACTCCTCCGACAGAACAAGTCCATCCA
GAGTCTCACCCTGGAGTGGAACAATCTGGGCTCGTGGGACGATGCCTTTGCCACCTTCTGCGGGGCCCTG
GCGGGCAACAGTGCCCTGCAGCAGCTGGACCTCCGCAACAACCAGATCAACCACAAGGGCGCGGAGGAGC
TGGCCTTGGCCCTGGCGTGCAACACCAGCCTCCAGCAGCTGGGTTTCCTTCCAGACCTGCGCTGGAACAG
CATCGGCCTCCTGGGAGGCCGGGCCCTGGTGAACTGTCTCCCCCGCAACAGAGGCCTGTGGAGGCTGGAG
CTGGCTGGGAACAACATCCCCGGCGACATCCTCAGAGCTGTGGAGCAAGCCATGGCCCACAGTCAGCAGC
GGCAGGCTGCTTCCCGGGAGAATCAGGCCCGCACCCGGGTGCTCAGCAAGGAGGTGCAGCATCTCCAGGA
AGAGAAATCCCGGCAGGAGGCTGCAGAACGGGAGTCTAAGCTCCTCAAAGATTTATCTGCTGCCAACGAG
AAGAACCTGCTTCTGCGGAACCAGGTGGAACACATGACTCGCCACCTGGAAGAGAGTGAGAGGGCCATGC
AGGAGAGGGTACAGAGGCTGGAGGCCTCGCGGCTGACCCTGGAGGAGGAACTAAGCAACAAGGACCAAGA
AAAGGTGGCTGAGGTGACCAGGGTGCGGGTGGAGCTGCAGGAGCAGAACGGCCGCCTGCAGGCCGAACTG
ACAGCCCAGGAGGCGCTGAAAGAGAAGGTGGCGGCCCTGGAGCGCCAGCTGAAGGTGATCGCAGGTGACC
ACCGGGAAGCGCTGCTGGACAGGGAGAGCGAGAACGCCTCCCTTCGTGAGAAGCTTCGGCTCAAGGAGGT
CGAGATCGCCCGCATCCGGGAGGAGGAGGCCCAGAGGGCCAACTTCCTGCAAAATGCTGTCCTGGCTTAT
GTGCAGGGGTCTTCTCGGAGGGCCACGAGCCCCCAGAATTTCGACAACTACTCGGCCAATGTGATGGTGG
ACGGCAAGCCGGTGAACCTGGGGCTGTGGGACACCGCSGGGCAGGAGGACTACGACCGGCTGCGGCCACT
GTCCTATCCCCAAACTGACGTCTTTCTGATCTGCTTCTCGCTGGTGAGCCCGGCATCCTTTGAGAATGTT
CGAGCCAAGTGGTACCCAGAGGTGCGACACCACTGCCCCCACACGCCCATCCTCCTGGTGGGCACCAAGC
TGGACCTCCGCGACGACAAGGACACCATCGAGCGGCTGCGGGACAAGAAGCTGGCCCCTATCACCTACCC
CCAGGGCCTGGCCATGGCCCGGGAGATCGGCTCTGTCAAGTACCTGGAGTGCTCGGCCCTCACCCAGCGG
GGCCTGAAGACCGTGTTTGACGAGGCCATCCGGGCTGTGCTCTGCCCACCCCCCGTGAAAAAGCCGGGGA
AGAAGTGCACGGTCTTCTAG
>g.01379t.1 CDS=2-660	Tether containing UBX domain for GLUT4(Aspscr1)[SwissProt]
ATGCGGAGCCTCACCGCCCGGGTTCTGGAGGACACATGCCGGCGGCAGGACTTCAACCCCAGCGAATACG
ATCTGAAGTTTCAGAGGAATGTGCTCGACCTGTCTCTCCAGTGGAGGTTTGCCAATCTGCCCAATAATGC
CAAGCTGGAGATGGTGCCTGTCTCCCGGAGCCGCGAGGGGCCCGAGAACATGGTCCGCATCGCTCTGCAG
CTGGATGATGGCTCTCGGTTGCAAGACACCTTCTGTTCGGGCCAGACGCTCTGGGAGCTTCTCAACCATT
TTGCACAGACCAGGTGGGTGTTGGCAAGTTCTGGTGAGGACCGTGGGTCAGTGCGGCCGGCCCAGAGCCA
CAACGCCGAGGGCTGCTGTGGTCGGAGCCCGTGCCTTTTGGGCTCTGTGATCCTGGTGACCGGCAGAGCC
GCCTTGCAGGCCACGACGCTCCAGTCCCTGGGCCTCACCGGGGGCAGCGCCATCATCAGGCAGCGTTACA
GCCGTCGAGCTGTCCTGCTCTGTGCCCACGTGTCCTCCGTCCTGCCAGAACTGTCCCTCACGGTGGCCAC
CACRTGTGCTCCTCTTCCTGAGGGTGTCATGCTGGAGCCGTGTGCTCTCCGCCCAGAAAGCTCTCCGGGA
ATCCGCGTAGGATGGGAGCCTGCGGCGTGA
>g.01383t.1 CDS=2-1038	Carboxylesterase notum2(notum2)[SwissProt]
ATGGACAGCTTCATGGCGCAGGTCAAGAGCCTGGCGCAGTCCCTGTACCCCTGCTCGGCTCAGCAGCTCA
ACGAGGACCTGCGCCTGCACCTCCTGCTCAACACCTTCATCCCCTACTGCTCCAGCGATGTCTGGAGTGG
GGCTTCGTCCAAGTCTGAGAAGAGGGTGCTGCTGAACGTGGACCGCGTGGCCGAGCAGCTGGAGGAGCTG
GGCTACCCGGCCATCCAGGTGCGGGGCCTGGCGGACTCGGGCTGGTTCCTGGACAACAAGCAGTACCGCC
GAACAGACTGCATCGACACCGTCACCTGTGCGCCCACGGAGGCCATACGCCGAGGCATCAGGTGCTGGCC
GCCGTGGGGACGCTGCCGGGCTCGCGTGGGGCCTGTGACGGGCGGGGAGGGGGCGGCGCCGCCTGACCCG
CAGCCTGTGCCCAGGTACTGGAATGGGGTGGTCCCGGAGCGCTGTCGGCACCAGTTCAAGGACGGCGAGG
AGTGGAACTGCTTCTTTGGCTACAAAGTCTACCCAACACTGCGCTGCCCGGTGTTTGTGGTGCAGTGGCT
GTTCGATGAGGCTCAGCTGACCGTGGACAACGTGCACCTCACGGGACAGCCTGTGCAGGAGGGCCAGTGG
CTGTACATCCAGAACCTGGGCCGCGAGCTGCGGAACACGCTCAAGGATGTGCCGGCCAGCTTCGCCCCCG
CCTGCCTCTCCCATGAGATCATCATCCGGAGCCACTGGACAGACGTCCAGGTGAAGGGGACCTCGCTGCC
CCGGGCGCTGCACTGCTGGGACAGAAGCCTGCATGACGGTCACAAGGCCAGCAAGGCCCCGCTGAAGGGC
TGCCCCGTCCACCTGGTGGACAGCTGCCCCTGGCCCCACTGCAACCCCTCTTGCCCCACCATCCGGGACC
AGTTCACCGGGCAGGAGATGAACGTGGCCCAGTTCCTCATGCACATGGGCTTCGACGTGCAGACCGTGGC
GCAGCAGCAGGGCCTGGAGCCCAGTACGCTGCTGGGGATGCTGAGCAGCGGGAGCTAG
>g.01390t.1 CDS=2-924	Myeloid-associated differentiation marker-like protein 2(myadml2)[SwissProt]
ATGGGCAGCGCCATGGAGCCCCCCGGGGGTGGGCACCTGCACCTGGGCGCCGTGGCGTCCCCCGTGGGCA
CGGCCCGGGCACTGCAGCTGGCCTTCGGCTGCACCACCTTCAGCCTGGTGGCCCACCGCGGGGGCTTCGC
GGGCGTGCAGGGCACCTTCTGCATGGCTGCCTGGGGCTTCTGCTTCGCCCTGTCGGGCCTCGTGGTGGCC
TGTGAGTTCACCCGCCTCCACAGCTGCCTGCACCTGTCCTGGGGCAACTTCACGGCGGCCTTCGCCATGC
TGGCCACGCTGCTGTCGGCCACGGCCGCGGTCATCTACCCGCTCTACTTCACCCGGCTGGAGTGCCCGCC
CGAGCCCGCGGGCTGCGCAGCCAGGGACTTCCGCCTGGCGGCCAGCGTCTTCGCCGGGCTGCTCTTCCTG
GCCTACGCCGCGGAGGTGGCCCTGACCCGGGCCCGGCCCGGCCAGGTGGCCAGCTACATGGCCACGGTCT
CAGGGCTCCTCAAGATCGTCCAGGCCTTCGTGGCCTGCATCATCTTTGGGGCACTGGTCTACGACAGCCG
CTACGGGCGCTACATGGCCACCCAGTGGTGCGTGGCCGTCTACAGCCTGTGCTTCCTGGCCACGGTGGCC
GTGGTGGCCCTGAGCGTGACGGGCCACACGGGGGGCCTGGGCTGCCCCTTCGACCGTCTGGTGGTGGTGT
ACACCTTCCTGGCCGTGCTCCTCTACCTCAGCGCCGCTGTCATCTGGCCTGTCTTCTGTTTCGACCCCAA
GTACGGTGAGCCTGGACGGCCCCCCGACTGCCCGAGAGGCAGCTGCTACTGGGACAGCCAGCTGGTCGTG
GCCACCTTCACCTACGTCAACCTGCTCCTCTACATTGCCGACCTCGCCTACTCCCAGAGGATCCGCTTCG
TGCCCACCCTGTAG
>g.01394t.1 CDS=2-1290	Pyrroline-5-carboxylate reductase 3(pycr3)[SwissProt]
ATGAGCGTCGGCTTTATCGGCGCCGGCCAGCTGGCCTTTGCCTTGGCCAAGGGCTTCACGGCGGCAGGCA
TCGTGGCTGCCCACAAGATCATGGCCAGCTCCCCGGACATGGACCTGCCCACGGTTTCTGGCCTCAGGAA
GATGGGAGTGAACCTGACCCCCCACAACAAGGAGACCGTGCGGCACAGCGACGTGCTCTTCCTGGCCGTG
AAGCCACACATCATCCCCTTTATCCTGGACGAGATTGGCAGCCACATCGAGGATCGGCACATCGTGGTGT
CCTGCGCAGCTGGTGTCACCATCAGCTCCATCGAGAAGAAGCTGACGGCGTTCCAGCCAGCCCCCAAAGT
CATCCGCTGCATGACCAATACGCCGGTCGTGGTGCGGGAGGGGGCCACCGTGTACGCCACGGGCACCCAC
GCCCAAGTGGAGGACGGCAGGCTCCTGGAGCAGCTCATGGGTAGCGTGGGCTTCTGCACGGAGGTGGAGG
AGGACCTGATTGATGCCGTCACGGGGCTCAGCGGCAGCGGCCCAGCCTATGGGGCCTCCAAGATGCTACT
GGACTCGGAGAAGCACCCCGGGCAGCTCAGGGACAACGTGTGCTCCCCCGGCGGGGCCACCATCCACGCC
CTGCACGTCCTGGAGAGCGGCGGCTTCCGTTCCCTGCTCATCAACGCCGTGGAGGCCTCCTGCATCCGCA
CACGGGAGCTGCAGTCCATGGCTGACCAGGAGAAGGTCTCACCAGCCTCCATCAAGAAGACCATCTTGGA
CAAGAGTGCCTGCTTGCCGTGCCCCCGGGTTATGACGACCCCCAATAAAGGAAACAAAGCCTTGAAGGTG
AAGCGGGAGCCGGGAGAGAATGGCACCAGCCTGACCGACGAGGAGCTGGTGACCATGTCGGTGCGGGAGC
TCAACCAGCACCTGCGAGGCCTGTCCAAGGAGGAGATCATCCAGCTGAAGCAGCGCCGGCGCACGCTCAA
GAACCGCGGCTACGCTGCCAGCTGCCGCGTCAAGCGCGTGACGCAGAAGGAGGAGCTGGAGAAGCAGAAG
GCGGAGCTGCAGCAGGAGGTGGAGAAGCTGGCCTCGGAGAACGCCAGCATGAAGCTGGAGCTCGACGCGC
TGCGCTCCAAGTACGAGGCCCTGCAGAACTTCGCCAGGACCGTGGCCCGCAGCCCCGTGGCGCCGGCCCG
GGGACCCCTCGCCGCCGGCCTGGGGCCCCTCGTCCCCGGCAAGGTGGCCGCCACCAGCGTCATCACGATA
GTAAAGTCCAAGACGGACGCCCGGTCGTAG
>g.01397t.1 CDS=2-4653	.
ATGACCCCAGGGAGACCTCCCTGTGGCCCTGGCTTGCTGCTCTGGGTGGCACTGCTGTTTGTCCAGGTGT
GCGACGACCCGGAGGAGCTGCGCAGGAAGGTCCGCGAGCTGGCCGGCGCCGTCCGCAACGCCAAGTACCT
GGTGGTCTACACCGGCGCGGGGATCAGCACGGCAGCCTCCATCCCAGATTACCGGGGCCCCAATGGAGTG
TGGACGCTGCTCCAGAAAGGGAGGAGCATCAGTGCCGCTGACCTGAGTGAGGCTGAGCCGACCCTCACCC
ACATGAGCATCGCCCGCTTACATGAGCAAAAGCTGGTGCAGCATGTGGTGTCTCAGAACTGCGATGGGCT
CCACCTGCGGAGCGGGCTGCCTCGGACGGCCATCTCGGAGCTCCACGGGAACATGTACATTGAGGTCTGT
ACAGCCTGCACACCCAACAGGGAGTACGTGAGGGTGTTTGATGTCACTGAGCGCACCGCCCTTCACCGGC
ACCAGACAGGCCGGGCCTGCCACAAGTGTGGGGGCCAGCTCCGGGACACCATTGTGCACTTTGGGGAGAG
GGGGACGCTGGGGCAGCCTCTGAACTGGGAGGCAGCCACTCAAGCTGCCAGCAAAGCAGACACAATCCTA
TGTTTAGGTTCCAGCTTAAAGGTTCTGAAGAAATACCCTCGCCTCTGGTGCATGACCAAGCCCCCCAGCC
GGAGGCCCAAGCTCTACATCGTGAACTTGCAGTGGACCCCGAAGGATGACTGGGCTGCCCTGAAGCTACA
TGGGAAATGTGATGACGTCATGCAGCTCCTCATGGATGAGCTGGGCCTGGAGATCCCCCCCTATAGCAGG
TGGCAGGACCCCATCTTCGCCCTGGCCACTCCCCTGCGTGCGGGTGAAGAAGGTAGCCACAGTCGGAAGT
CGCTGTGCAGAAGCCGAGAGGACCCTCCGCCTGGGGACCGGGGTGCGGCCCTGAGCTCGGCCCCTGTGCT
AGGTGGCTGGTTTGGCAGGGGCTGCGCCAAACGCACAAAGCGGAGGAAGATCACCTATGACATGGTACAT
TACGGCCACTCAAACCAGCTGCGCCAGGCGCGGGCCATGGGTGACTACCTCATCGTGGGCGTGCACACCG
ACGAGGAGATCTCCAAGCACAAGGGGCCCCCGGTGTTCACTCAGGAGGAGAGGTACAAGATGGTGCGGGC
CATCAAGTGGGTGGACGAGGTGGTGCCGGCGGCTCCCTACGTTACCACGCTGGAGACCCTGGACAAGTAC
AGCTGCGACTTCTGTGTCCATGGCAATGACATCACTCTGACCGTAGATGGTCGGGACACCTATGAGGAAG
TGAAGGCAGCCGGGAGGTACAGAGAGTGTAGGCGCACCCAGGGAGTGTCCACCACGGACCTCGTTGGCCG
CATGTTGCTGGTGACCAAGGCCCATCACAGTGGTCAGGACGAGGAGTTTCGGGGTCTGGGGATTGACCAT
GTCCTCCGTGTCCCCCACCCTTCCATTCAGGAGATATCCTCTGAGTACCGGGAATACGCGGACAGCTTTG
GCAAGTGCCCTGGGGGACGGAACCCCTGGACGGGGGTGTCCCAGTTTCTGCAGACATCTCAGAAGATCAT
CCAGTTTGCTTCTGGGAAGGAACCCCAGCCAGGGGAGACGGTCATCTACGTGGCCGGCGCCTTTGACCTG
TTCCACATCGGCCACGTGGACTTCCTGGAGAAGGTGCACGGCCTGGCGGAGAGGCCCTACGTCATCGCCG
GCCTGCACTTTGACCAGTACGTGTCAGAGGTGGTGATAGGGGCCCCCTACGCTGTCACGGCAGAGCTCCT
GGACCACTTCAAGGTGGATCTGGTCTGTCACGGGAAGACAGAAATCGTGCCTGACAAGGATGGCTCAGAC
CCCTACCAGGAGCCCAAGAGAAGGGGCATCTTCTGTCAGATTGACAGCGGCAGTGACCTTACCACAGACC
TCATCGTGCAGCGTATCATCAAGAACAGGCTGGAGTATGAGGCCCGGAACCAGAAGAAAGAGGCCAAGGA
GCTGGCCTTCCTGGAGTCCAGGAGGCGGCAGGAGGCGCAGCCTGAGACAGGGAGCGACTGTGACCTGCTC
TTCCGGCTGACCATCCGCTCCTTCTGCGGCTGTGACTCAGAGCCTTGGTGGCATCTCATCGAGATGTTTA
TTCATGAGTTTTCCTATCAACACACTGTGACGCTGCATCGGGACCAGAAAACAGGCGAGCAGAGGCCTCC
AGCAAGGTTCAGACAATTTAATGAGTTTTACTTATTGGATAAAAGTCCGAAACAACTTCCCGACAAGTGG
CAGCACGACCTCTTCGACAGCGGCTTCGGGGGCGGCGCCGGCGTGGAGACGGGTGGGAAACTGCTGGTGT
CCAACCTGGATTTCGGAGTGTCGGACGCGGATATTCAGGAACTCTTTGCTGAATTCGGAACTCTGAAGAA
GGCAGCTGTACACTATGACCGCTCCGGGCGCAGTTTAGGAACAGCCGATGTGCACTTTGAACGGAAGGCA
GATGCCCTGAAAGCTATGAAACAGTACAACGGTGTCCCTCTGGATGGCCGCCCCATGAACATCCAGCTCG
TCACGTCACAGATTGACACACAGCGGAGACCGGCGCAGAGCGTAAACAGAGGTGGGATGACTAGAAACCG
CGGCTCCGGAGGTTTCGGTGGTGGCGGCGGCACCAGGAGAGGCACTCGTGGAGGGAGCCGGGGCAGAGGT
CGAGGCACTGGCAGGAGTTCGAAGCAGCAGCTTTCTGCAGAGGAGTTGGATGCCCAGCTGGACGCTTATA
ACGCAAGAATCGCAGCTGAGAACGAGGAGGATGAGCACTCCGTCAACTACAAGCCCCCTGCCCAGAAGAG
CATCCAGGAGATCCAGGAGCTGGACAAGGATGACGAGAGCCTGCGCAAGTACAAGGAGGCCCTGTTGGGC
CGCGTAGCCGTGTCTGCTGACCCCAACGTCCCCAATGTTGTTGTGACCCGCCTGACCCTGGTGTGTAGCA
CAGCCCCGGGCCCTCTGGAGCTGGACCTGACAGGGGACCTGGAGAGCTTCAAGAAGCAGTCCTTTGTGCT
GAAGGAGGGCGTGGAGTACCGGATAAAGATCTCTTTCCGAGTGAACCGGGAGATTGTGTCGGGCATGAAG
TACATCCAGCACACGTACAGGAAAGGCGTCAAGATTGACAAGACCGACTACATGGTGGGGAGCTACGGGC
CCCGGGCAGAGGAGTACGAGTTTCTGACCCCCATGGAGGAGGCACCCAAGGATGCCCCTTGGTGCGGCCA
CTGCAAGGCTCTGGCCCCTGAGTACGCCAAAGCCGCCGGGACACTGAAGGCAGAAGGTTCGGAGATCAGG
CTGGCAAAGGTCGATGCCACAGAAGAGTCTGATCTGGCCCAGCAGTACGGGGTCCGTGGCTACCCCACGA
TCAAGTTCTTCAAGAACGGAGACACGGCTGCTCCCAGGGAGTACACAGCTGGCAGAGAAGCTGAGGACAT
TGTAAACTGGCTGAAGAAGCGCACAGGCCCTGCTGCCACCACACTGYCCGATGGGGCCGCCGCAGAGGCC
TTGCTGGAGTCCAGCGAGGTGACCGTCATTGGCTTCTTCAAGGACGTGGAGTCGGACTTTGCCAAGCAGT
TCTTGCTGGCGGCAGAGGCCATTGATGACATACCTTTCGGGATCACRTCCAACAGCGACGTGTTCTCCAA
ATACCAGCTGAGCAAGGATGGGGTTGTCCTCTTCAAGAAGTTTGACGAAGGCCGCAACAACTTCGAGGGG
GAAATCAGCAAGGAGAAGCTGCTGGACTTCATCAAGCACAACCAGCTGCCACTGGTCATCGAGTTCACAG
AGCAGACGGCCCCGAAGATCTTCGGAGGGGAGATCAAGACCCACATCCTGCTGTTCCTGCCCAAGAGCGT
GTCTGACTACGACAGCAAACTGAGCAACTTCAAGAAGGCGGCCGAGCGCTTCAAGGGGAAGATCCTGTTC
ATCTTCATCGACAGCGACCACACTGACAACCAGCGCATCCTCGAGTTCTTTGGCCTCAAGAAGGAGGAGT
GCCCCGCCGTGCGCCTCATCACCCTGGAGGAGGAGATGACCAAGTACAAGCCAGAGTCGACCGAGCTCAC
GGCCGAGAAGATCGAAGATTTCTGCCACCGCTTCCTGGAAGGAAAGATCAAGCCCCACCTCATGAGCCAG
GAGCTGCCTGAAGACTGGGACAAGCAGCCCGTCAAGGTGCTCGTTGGGAAGAACTTTGAGGAGGTCGCTT
TCGATGAGAAAAAGAACGTCTTTGTGGAATTCTACGCGCCATGGTGTGGCCATTGCAAACAGCTGGCTCC
CATTTGGGATAAGCTGGGAGAGACGTACAAGGACCACGAAAACATCATCATCGCCAAGATGGACTCGACG
GCTAACGAGGTGGAGGCAGTGAAAGTGCACAGCTTCCCGACGCTCAAGTTCTTCCCTGCCAGCGCGGACA
GGACGGTCATTGATTACAACGGTGAGCGGACACTAGAGGGTTTTAAGAAGTTTTTGGAGAGCGGTGGCCA
GGACGGAGCTGGGGACGATGACGATCTGGAAGATCTGGAAGAAGCAGAGGAGCCTGACCTGGAGGAGGAG
GACGATCAGAAAACTGTGAGAGACGAGCTGTGA
>g.01401t.1 CDS=2-465	Protein phosphatase 1 regulatory subunit 27(Ppp1r27)[SwissProt]
ATGCCCAGCAGGACCAGCCGCTATGCCCGCTACAGCCCCCGGCAGCGGCGCAGGCGGCTGCTGGCGGATC
GCAGCGTGCGCTTCCCGAATGACGTCCTGTTCCTAGACCACATCCGCCAGGGTGACTTGGAGCAGGTCGG
GCGCTTCATCCGGGCTCGGAAAGTCGCCCTGGACACCATCCACCCGTCAGGCCTGGCCGCCCTGCACGAA
GCCGTGCTCTCTGGAAACCTGGAGTGCGTGAAGCTGCTGGTCAAATACGGCGCAGACATCCACCAGCGGG
ACGAGACCGGGTGGACGCCCCTGCACATCGCCTGCAGCGACGGCTACCCCGACATAGCCAGGTACCTCAT
CTCCCTGGGGGCAGACAGAGACGCCACCAACGATGACGGGGACCTGCCCTCTGACCTCATCGACCCGGAC
TTCAAGGACCTGGTGGAGCTCTTCCAAGGGACCAAGATGGACTGA
>g.01416t.1 CDS=2-1824	.
ATGCTGAGGAAGCCAGGTCAGGGGTCCTGGGGAGTGTCCCACGTCCCAGACATGTCTGATGGTTCCACGG
CCGTCAGCTCCACTCCTCCTGTCTGCGTGAACTGGTACCTTTACAGTTACAGCGTTTACGGGGTGCGGGA
ACTTGAGCGGCTGTTTGAGAGCAGCCTCCGGAGAGAGGCAGTAGAAGAAGAGATCCCCAAACAGAAAGAA
CAGACACATTTCACTGTCCGCCTAACGGAGGCAAAGCCCGTGGATAAGGTGAAGCTGATCAAGGAGATCA
AGAACTACATCCCGGGCATAAACCTCGTCCAGGTGAGCTCCGTGTGCGGCGCGGTCCTCCTGCTGTCCCT
AACGTGGCAGCAGCACCGGGACTGGCCCCTTCTGGGGCAGGTGCATCTGCAGACGCAGCAGGAGGTGAAG
CTGCGCATGACGGGCATGGCGCTGCAGGTGGTGCGCTCCGATGGCATCCTGGCGCTCTACAACGGCCTCA
GTGCCTCCCTGTGCCGACAGATGACCTACTCCCTGACTCGCTTTGCCATCTATGAGACGGTGCGGGACCA
CGTGGCCAAGGACAGCCAGGGGCCCCTGCCTTTCTACAAGAAGGTGTTGCTGGGCTCCATCAGCGGTTGC
ATTGGAGGCTTCGTGGGGACGCCCGCAGATATGGTGAACGTCAGGATGCAGAATGACATGAAGCTGCCCC
CGAATCAGCGCCGCAACTATGCCCATGCCTTGGACGGCTTGTACCGCGTGGCCCGCGAAGAGGGTCTGAA
GAAGCTGTTCTCGGGCGCAAGCATGGCATCCAGTCGAGGGATGCTTGTCACCGTGGGCCAGCTGTCCTGC
TACGACCAGGCCAAGCAGCTGGTCCTCAGCACCGGGTACCTGACTGACGGAGTCTTCACTCACTTTGTCG
CCAGCTTCATCGCAGGTGGATGTGCCACGATCCTGTGCCAGCCCCTGGACGTACTCAAGACTCGTCTGAT
GAACTCCAAGGGCGAGTATCAGGGTGTCCTCCACTGCGCTGTGGAGACGGCCAAGCTGGGGCCGCTGGCC
TTTTACAAGAAGGAAGTGGCCAAGATGTTCAGCAGCTTCCAGGTGATGTACACGGTGGGGTACTCCCTCT
CGCTGGGCGCCCTGCTCCTGGCCCTGGTGGTCCTGCTGGGCCTCAGCAAGCTGCGCTGCACCCGGAACTA
CATCCACGCCAACCTGTTCGCCTCGTTCGTGCTCAAGGCGGGCTCCGTGCTGGTCATCGACGCGCTGCTC
AAGACCCGCTACAGCCAGAAGATCGGCGACGACCTCAGCGTGAGCGTCTGGCTCAGCGACGGGATCAACT
TCTTCATCTTCATCCGCGTCCTCCTCATCCTCATGGCCAAGCTTCGGGCCCGCCAGATGCGCTACAGCGA
CTACAAGTTCCGGCTGGCCAAGTCCACGCTGACCCTCATCCCCCTGCTGGGGGTCCACGAGGTGGTGTTC
GCCTTCGTGACGGATGAGCATGCCCAGGGGACGCTGCGCTCTGCCAAGCTCTTCTTCGACCTCTTTCTCA
GCTCCTTCCAGGTGCAGTCAGAGCTGCTGCGGCGCTGGCAGCGCTGGCGTGTGGGCAAGTGGCTGCGGGA
GGAGCGCCCCCCCAGCAGGCACCCCGACCCGGGCCGGCCCGCAGGCGGCGCCCCCAGCGAGAAGCTGCTG
CTTTCTGGGAGCCGCGACGGGGCGGCCCAGGACCCCTCTGCAGACACCGGCCTGGTGGGCAGCCCCCCTG
GGGTGGCTGCCAGCCCCTTCGAGAGCCCCCAGGAGCCCCCCGGGGCCCCGGTGGGGGCCGGACTCAGGTG
CTGA
>g.01418t.1 CDS=2-375	39S ribosomal protein L12, mitochondrial(MRPL12)[SwissProt]
ATGAGATGCAGCAGCCGTCGGATGGGGGAGGCCCTCGCCGGTGCACCCCTGGATAACGCCCCCAAAGAGT
ATCCCCCCAAGATCCAGCAGCTGGTCCAGGACATCGCCAGCCTCACACTCCTGGAGATCTCAGATCTCAA
CGAGCTCCTGAAGAAAACACTGAAGATCCAGGATGTTGGACTCATGCCGATGGGTGGCGCGATGCCCAGT
GCTGCCCCTGCCACAGCAGCCCCCGAGCCGACACATCCTGCAAACCCGTGTGTGCTGGCGGTGGGCTCCC
CTGCAGCCTCGTCGGGGCCTCCTCCTCGCCGAGATGTACAGGTCTCTGCCTGCATGGAGATTGTTTCTCA
TGGAGAGAAATTGGCAATGATCTGA
>g.01421t.1 CDS=2-339	.
ATGGGTTACATGGGGAGCCAGTCGGTGTCCATGGGCTACCAGCCTTACAGCATGCAGAGTCTCATGACCA
CCCTTCCCAGCCAGGACGCCCCTCTGCCGCCCCCACAGCAGCCCTACATCGCAGGGCAGCAGCCCATGTA
CCAGCAGGTGAGTGTGTCAAGGCTCAGGATGCTGAGCATGGTGGCCGTCCTGGGAAGAACAGACAGCGTA
GGCCAGGATGGCTTCCCAGCAGACAGCGAGGATGGAACACACCCCGCACGCACGCACGCAGCAACAGGCA
CAGATACCCAGACCACGCGTGTGCCCATCTCAACCCCACACACTGGTCGGGAGCCCTAG
>g.01423t.1 CDS=2-2238	Hepatocyte growth factor-regulated tyrosine kinase substrate(Hrs)[SwissProt]
ATGCCGAACCTAGTTCGCGTCCCACTCTCCTATTCTCGCTCCAGAAAAGAAAAGAAGAAAGTGAATTGCA
AGCCCAAGAACCAGGATGAACAGGAAATCCCCTTCCGCCTCCGAGAGATTATGAGGAGCCGCCAGGAGAT
GAAAAATGCCACCAGTAACAGGAAGAGGAAGAGAGAAGCCCAGGTGGCCTTCAGAAAGACACTGGAGAAG
GAAGCCAAGGGAGTGGAGCCAGACATCGCGGTCCCCAAATTCAAGCAGAGGAAGTGGGAGTCTGACAAGG
CCTACGTCCAGCGAATGGAGCAGGAGGCCCAGCACGTGCTCTTCCTCAGCAAGAACCAGGTGGTCCGGCA
GCCTGAGGTGCAGGCGGCTCCCAAAAAGGAGAAGTCAGAGCGGAAGAAAGCATTCCAGCAACGGCGACTG
GATAAAATCCGGCAGAGGAGGGAGGAGAAGGCAGCAGAAAGGCTGGAGCAGGAGCTGCTCCGAGACAAAG
CGACCAGCCAGCTTCTGCTGGAGACCGACTGGGAGTCCATCCTCCAGATCTGTGACCTCATCCGCCAGGG
GGACACGCAAGCTAAATATGCCGTGAGTTCCATTAAAAAAAAAGTCAACGACAAGAATCCCCATGTGGCC
TTGTACGCTCTGGAGGTCATGGAGTCTGTAGTGAAGAACTGCGGCCAGACGGTGCACGACGAGGTGGCCA
ACAAGCAGACCATGGAGGAGCTGAAGGAGCTGCTGAAGAGCCTGGCATTTGCCGGAGCCTCCCTGCGGTT
GGTCAAGCTCCTGGGGCAGGAGGAAGATTCACGTGGTTACGGGGAGCTGGGCTCCCGGGGTGCCCTAGCT
TCTCCCAGGGCGAGGCAGGTGGAAGTAAACGTCCGAAACAAGATTCTGTATCTGATCCAGGCTTGGGCGC
ATGCTTTCCGGAACGAGCCCAAGTACAAGGTGGTCCAGGACACGTACCAGATCATGAAGGTGGAAGGACA
CGTCTTCCCAGAGTTCAAGGAGAGTGATGCCATGTTTGCTGCAGAAAGAGCCCCCGACTGGGTGGATGCT
GAGGAGTGCCACCGATGCAGGGTGCAGTTCGGGGTGGTGACCCGCAAGCACCACTGCCGGGCGTGTGGCC
AGATCTTCTGCGGCAAGTGCTCCTCCAAGTACTCCACCATCCCCAAGTTTGGCATCGAGAAGGAGGTGCG
CGTGTGTGAGCCCTGCTACGAGCAGCTGAACAAGAAAGCAGAAGGAAAGGCGTCATCCACGACAGAGCTG
CCACCAGAGTACCTGACCAGCCCCCTGTCCCAGCAATCCCAGAGACAGAAGTCCGCCTACGCGGCGGCCA
CAGCCACATACCCCAAGGCGGAGCCCGCGCCCGTGGCGTCGTCGGCGCCCCCTGCCAGCAGCCTGTACTC
CTCGCCGGTGACATCGTCGGCGCCTCTGGCTGAGGACATCGACCCAGAGCTCGCCCGCTACCTCAACCGG
AACTACTGGGAGAAGAAGCAGGAGGAGGCCCGGAAGAGCCCCACACCGTCTGCCCCTGCACCCCTGACGG
AGCCCGCCGCCCCGCCCGTGGAGGGACACGCAGTCCCGGCCAATGCGCTGGAGACTCCCCTCCCGGAGAC
AGACCCTCAGCCCATAGCTCCCTCCGGCGGCCCCTTTGGCGAGCAGTACCAGAACGGGGAGTCGGAGGAG
AGCCATGCGCAGTTTCTGAAGGCCCTACAGAACGCCGTCACCACCTTTGTCAACCGCATGAAGAGCAACC
ACGTGCGGGGCCGCAGCATCACCAACGACTCGGCCGTGCTGTCCCTCTTCCAGTCCATCAACAGCATGCA
CCCCCAGCTGCTGGAGCTGCTCAACCAGCTGGACGAGCGCAGGCTGTACTACGAGGGGCTGCAGGACAAG
CTGGCGCAGATCCGCGATGCCCGGGGAGCACTCAGCGCCCTGCGGGAGGAGCATCGAGAGAAGCTTCGCC
GGGCTGCCGAGGAAGCTGAGCGCCAGCGCCAGATCCAGCTGGCCCAGAAGCTGGAGATCATGCGGCAGAA
GAAGCAGGAGTACCTGGAGGTGCAGCGGCAGCTGGCCATCCAGCGTCTGCAGGAGCAGGAGAAGGAGCGG
CAGCTGCGCCTGGAGCAGCAGAAGCAGACCATCCAGATGCGGGCCCAGATGCCCGCCTTCTCCCTGCCCT
ATGCCCAGGCACGCACCCAGCCCCGTCCTACCCCTGCCCCCGACTCCAGCGATGGAGGAAGCCGCTGA
>g.01424t.1 CDS=2-252	Oxidoreductase-like domain-containing protein 1(OXLD1)[SwissProt]
ATGAGTGGCTGCCCCAACTGCGTGTGGGTGGAGTATGCAGATGCGCTGCTGCAGCACTACCAGGATGGTG
GGGAGCGCGCCCTGGCTGCCCTGGAGGAACACGTGGCTGACCAGAACCTCAAGGCCTTCCTCAGGTTTGG
GGACGACATCCCTGGAATGGAAGGCCTGGGGACAGACATCACGGTCATCTGCCCTTGGGAGGCCTTCAAC
CACCTGGAGCTGCACGAGCTGGCCCAGTACGGCATCATCTAG
>g.01431t.1 CDS=2-3912	.
ATGCGACGTCAGCAGAGTCAGCGGCAGAGCCTCCCGGTACCACGAAGGGCTGAAGAGATAATTCGTGTCC
AGTCCCCAGACGGGGTGAAGCGGATCACAGCCACAAAGAGAGAAACAGCTGCAGCATTTTTGAAAAAGGT
CGCAAAGGAGTTTGGCTTCCAAAATAATGGCTTCTCAGTTTACATCAATAGAAACAAGACTGGAGAGATA
ACAGCATCGTCCACCAAATCCCTCAGTCTGCTCAAAATCCAGCACGGAGATCTGCTGTTCCTGTTTCCCT
CGAGCCTTGCTGGACCCTCCTCAGAAATGGAGACGTCGGCCCCGCCGGGGCTGAAGGCCTGCGGCGCTCC
CAACGTGGTGGAGGATGAGATCGACCAGTACCTCAGCAAGCAGGACGGGAAGATTTATAGAAGCCGCGAC
CCACAGCTGTGCCGACATGGGCCTCTGGGGAAATGTGTCCACTGTGTCCCACTAGAGCCGTTTGACGAGG
ACTACCTGAACCATCTCGAACCTCCTGTGAAGCACATGTCCTTCCACGCCTACATCCGAAAGCTGACCGG
GGGGGCCGACAAGGGGAAATTTGTTGCCCTGGAGAACATCAGTTGCAAGATTAAATCAGGGTGTGAGGGA
CACCTTCCGTGGCCTAACGGCATCTGTACTAAGTGCCAGCCAAGTGCCATCACTCTGAACAGACAGAAAT
ACAGACATGTGGACAATATCATGTTCGAGAATCACACGGTTGCCGATCGATTCCTTGACTTCTGGAGGAA
GACAGGGAACCAGCATTTTGGGTATTTATATGGACGGTATACAGAGCACAAAGACATTCCTCTTGGCATC
AGGGCCGAAGTAGCTGCCATTTATGAGCCGCCTCAGATCGGCACACAGAACAGCCTGGAGCTTCTGGAAG
ACCCAAAAGCTGAGGTGGTGGATGAAATTGCTGCCAAACTTGGCCTGAGGAAGGTTGGCTGGATATTTAC
AGACCTCGTCTCTGAAGACACCCGGAAGGGTACCGTCCGATACAGCCGGAATAAGGACACCTATTTTCTG
AGTTCGGAAGAATGTATCACTGCAGGAGACTTCCAGAATAAGCATCCCAACATATGTCGACTCTCTCCAG
ACGGACATTTTGGATCTAAGTTTGTCACTGCGGTGGCAACAGGTGGTCCCGACAACCAGGTCCACTTTGA
AGGGTACCAGGTCTCCAATCAGTGCATGGCATTGGTCCGTGACGAGTGCCTGCTGCCCTGCAAGGATGCC
CCTGAGCTCGGCTATGCCAAGGAGTCCAGCAGCGAGCAGTATGTGCCCGATGTGTTCTATAAGGACATAG
ACAAGTTTGGCAATGAGATCACCCAGCTTGCCCGGCCCCTGCCCGTGGAGTATCTGATCATAGATATCAC
AACAACTTTCCCCAAGGATCCAGTTTATACTTTTTCTATTTCGCAAAATCCATTTCCTATTGAAAACCGG
GATGTATTGGGTGAGACACAGGACTTCCACAGTTTGGCCACCTATCTGTCCCAGAATACCTCATCCGTGT
TCCTGGATACCATCTCGGATTTCCACCTCCTACTGTTTCTGGTCACCAATGAGGTCATGCCTCTGCAGGA
CAGCATCAGCTTGTTGCTGGAGGCAGTGAGGACCAGAAATGAGGAGCTCGCCCAGACGTGGAAGAAGTCT
GAGCAGTGGGCCACCATCGAGCAGCTGTGCAGCACAGTCGGAGTACAGCTTCCGGGTCTCCACGAGTACG
GTGCCGTCGGGGGCTCCACGCACGCCGCCACGGCTGCCATGTCCGTGAGCCAAGGTGACGGGGAGGACAG
GGACAGCGAGGACAGTGCGGACGGTGAGCCCCCTTGCACCGTGATCCCCGTGGACCCGGAGGCCTGCGTC
CTCCCCGACGCCACTCTGTGTGCTTTCACCGTGGTCGACAACATGCTTGTCACCCTGGCACAAGGCCCTG
CCCGGTGGAAGGTACAGCTGTTTGAGTGTCCCTGTCCAGGGGACGACGCCAGACCTGGAGGCCAAGTCGG
CGAGGTGGAGTTGTCCACCTCCAGCCCCCTGGCTGGGACCCTTGGGGAGCCCGCAGCCCCTCGCTCCCTG
CCGGTGCTGTGCTGCGTGTCACCACCGGGTAGCAGCGCGCTGCACGGCCACGTGCGGGGCTCCGGGGGCT
TCGCAGGCTTCACGCTGGAACAGGCTCTCTTTGGGCTACTCTTTGGAGTTGATGCCTCCCTCCTGGAATC
ACCTGTGATCGTCTGTGGCCTCCCTGATGGCCAGCTCTGCTGTGTGGTCTTGAAGAATCTGGTCACCTCA
CGGTTGTCCCCCGGTGACCCAAAGGCCCTCGTCAAGATCCTCCATCACCTAGAGGAACCCGTTGTTTTCA
TTGGGGCCTTGAAGACCGAGTCATCAGCTGAGGACACACACCCTGACTGCCTCGTGGCACTTGGTCACCA
CGGCCGGATCCTGGCCATCAGGGCCAGCTGGGACGAGGCAGGGAATCTGGTGCCAGACCTGCGGGAGTGC
AGGCTCCCGGGGCCCGTGCTCTGTGCGGCCTGTGGCGCAGGTGGCCGAGTGTACTATAGCACCCCCTCGG
AGCTCTGTGTCGTGGACCTGGCTGCCGGAGGCGCCCCCTGGAAGCCCGAGCAGCCTGACGGGGGCCCGGG
AGACCTGCCATCTCCGCTGTGTCCCATAAGCTTAGGCATCTGCAGTGTCGTCACCCTGTCTGTGTTGTCC
GAGATGCCTGAAGGGGGCGCCAGGCTCCTGGCCCTGTCCACTGGGGGCCGCCTCATGATCTGCAGCCTGG
CCCTGAGCTCCGACGCGCCGTGTCCCGGCAGAGCCACCGTGGCCGACAGCGGCCAGAAGATTAAGGAGCT
GCTGTGTGACATCGGCACCGTGTCTGAGAGGGTATCTTCCCTGAAGAAGGCAGTCGACCAGCGGAACAAG
GCCCTGACGTGCCTCAACGAAGCCATGAACGTGAGCTGCATCCTGCTGGCCAGCCGGGAGGGCCCCAGGC
CCATCTCCTGCACCACCAGCACGGCCTGGAGCCGCCTGCAGCTGCGGGACGTGCTGACGGCCACCCTCCG
GCTGCAGAATGACAGTGGCTTCCGTCTGGACCGGGGCTGGGCCTTGTGTGTGCAGGTGCTGACCAGCTCG
CAAGCCCCAGACCCAGACGTGGCTGACTCGGCCACCACCTACACCATCCCCGTGGACCAGCTGGGCCCTG
GCGATCGGCGGGAAGTGACGCTGCCGCTGGGCCCTGGTGAGGATGGCGCCCTGGACCTGCCCGTGACGGT
GTCCTGCGCGCTGCACTACAGCCTCAGGGAGGTTGTGGGCGAGGCCCTGGCCCCCTCAGAGTCTTTCAAG
GATTCCTGTTTGGATGAGGGCCCCCCTGCCGTGCTGCCCGAGCAGGACGGCATCTGCCTGCCCCTGAGTG
AGCACACCGTGGACTTGCTGCAGTGCCTGCGCTTCCCTGCCCTAGCCGCACCCCACACGCAGGCTGCCAG
CCTGCTGGGCCCCGCTTGCGACCCTGTGGACACCTTCTTGGGAACTCTCCTTGGGCCGCGCGGCGAGCCA
GCGGGACCTGCTTCCCTGCGGGCCAAGTTCCTGCCCCCGTCGGTGGCCACGATCAAGGTGTCAGCAGAGC
TGCTGAGGGCCGCCGTGGGGCCCAGTCATTCAGGCGCTGCTGCAGGAGGTGCAGACCCTTCGGGACCGGC
TGTGCACGGAGGACGAAGCCAGCTCCTGCACCACTGCCGAGAGGCTCCTGCAAGTGTACAGGCAGCTGCG
GAGTCCCAGCCTCCTTCTGGTGTGACGCCCGCGGGGCCCATCCGTCCCACCACAGTGCCCACGTGGTCTT
GGGGAGGAAAGCCCAGGACGCGAGCTGCTGCTGCCCGGCTCCTGACCCTGGTGTCGCTGTGA
>g.01435t.1 CDS=2-1479	Protein singed(sn)[SwissProt]
ATGCCCACCAACGGGCTGCACCAGGTGCTGAAGATCCAGTTCGGCCTCGTCAACGACGCCGACCGCTACC
TGACCGCCGAGAGCTTCGGCTTCAAGGTCAACGCCTCGGCGCCCAGCCTCAAGAGGAAGCAGATGTGGGT
GCTGGAGCCGGACCCGGGCCACGGCAGCGCCGTGCTGCTCCGCAGCAGCCACCTGGGCCGCTACCTGTCC
GCCGAGGAGGACGGGCGCGTGGCCTGCGAGGCCGAGCGGCCGGGCCGCGACTGCCGCTTCCTGGTCCTGC
CGCAGCCCGACGGGCGCTGGGTGCTGCGGTCCGAGCCGCACGGCCGCTTCTTCGGCGGCACCGAGGACCG
GCTGTCCTGCTTCGCCACGGCCATCTCCGCGGCCGAGCTGTGGACCGTGCACCTGGCCATCCACCCGCAG
GCGCACCTGCTGAGCGTGAGCCGCCGGCGCTACGTGCACCTGTGCCCGCGGGAGGACGAGATGGCGGCCG
ACAGCAACACCCCGTGGGGCGTGGACGCGCTCATCACCCTCATCTTCCAGAACCGCCAGTACTGCCTCAA
GTCCTGTGACAGCCGCTACCTGCGCAGCGACGGCCGCCTGGTGTGGGAGCCCGAGGCCAGTGCGCGCTAC
ACGCTCGAGTTCAAGGCGGGCAAACTGGCCTTCAAGGACTGCGACGGCCGCTACCTGGCGCCCGCGGGGC
CCGCCGGCTCGCTCAGGGCGGGGCGCAACACGCGGCCGGGCAAGGACGAGCTCTTCGACCTGGAGGAGAG
TCACCCGCAGGTGGTGCTGCTGGCCGCCAACCGCCGCTACGTGTCGGTGCGGCAAGGGGTCAACGTGTCA
GCCAACCAGGACGAAGAGCTGCACCATGAGACCTTCCTGATGCAGATTGACGGCGACACGGGGAAGTGCA
CCTTCTATTCCAGCACCGGAGGCTACTGGACCCTCGTCGCCCACGGGGGCATCCAGGCCACGGCCACGCA
GGTCTCTGCCAACACCATGTTTGAGGTGGAGTGGCGCGGCCGGCGGGTGGCCCTCAAGGCCAGTAACGGG
CGCTACGTGTGCATGAAGAAGAACGGACAGCTGGCGGCCGTCAGCGATTTTGTGGGTGAGGACGAGGAGT
TCATCCTCAAGCTCATCAACCGGCCCATCCTCGTGCTCCGGGGCCTCGATGGCTTCGTCTGCCACCGCCG
CGGCTCCAACCAGCTGGACACCAACCGCTCGGTCTACGACGTCTTCCACCTGAGCTTCAGCGACGGCGCC
TACCAGATCCGAGGCCGCGGCGGCGGGTTCTGGAACACGGGCAGCCACGGCAGCGTGCGCAGCGACGGCG
AGCGCCCCGAGGACTTCCTGTTCGAGTTCCGCGGCCGGGGCCGCCTGGCCATCCGCGCCCGGGGCGGCAA
GTACCTGCGCGGCGGCGCCTCGGGGCTGCTGCGGGCCGACGCCGACGCGCCCGCGGGGCTCGCGCTCTGG
GAGTACTGA
>g.01436t.1 CDS=2-1227	Actin, cytoplasmic 2(ACTG1)[SwissProt]
ATGGACCTGCCGCCCTCTGGCCGCGGCGCCGGCCYGCGCTCCGCGTCCTCCCGCYACTCGACTTCCRCGT
CCCCGACCACCGCCTCCGCCGATCGCCATGGAAGAGGAGATCCCGCGCTCGTCATCGACAATGGCTCCGG
CATGTGCAAGGCRGGCTTCGCCRGGGATGACGCCCCCCGAGCCGTGTTCCCGTCCATCKTCSGGCGACCC
CGGCACCAGGGCGTGATGGTGGGCATGGGCCAGAAGGACTCCTACGTGGGCGACGAGGCCCAGAGCAAGY
GGGGCATCCTGACCCTCAAGTACCCCATCGAGCACGGCATCGTCACCAACTGGGACGACATGGAGAAGAT
CTGGCACCACACCTTCTACAACGAGCTGCGCGTGGCCCCCGAGGAGCACCCCGTGCTGCTGACCGAGGCC
CCCCTGAACCCCAAGGCCAACCGTGAGAAGATGACTCAGATCATGTTCGAGACGTTCAACACCCCAGCYA
TGTACGTGGCCATCCAGGCYGTGCTGTCYCTGTACGCCTCTGGCCGCACCACTGGTATTGTCATGGACTC
TGGGGATGGCGTCACCCACACTGTGYCCATCTACGAGGGGTACGCCYTGCCCCAWGCCATCCTGCGTCTG
GACCTGGCTGGCYGGGACCTGACYGACTACCTCATGAAGATCCTCATGGAGCGTGGCTACAGCTTCACCS
CWCTGCAGTCAGAGCGGGAGATCGTGCGTGACATCAAGGAGAAGCTCTGCTACRTCGCCCTGGACTTYGA
GCAGGAGATGGCCAYGGCCGCGTCCTCGTYCTCCCTGGAGAAGAGCTACGAGCTGCCCGAYGGGCAGGTG
ATCACCATYGGCAAYGAGCGGTTCCGCTGCCCAGAGGCGCTCTTCCAGCCTTCCTTCCTGGGTATGGAGT
CCTGYGGCATCCACGAGACCACCTTCAACTCCATCATGAAGTGTGAYGTGGACATCCGGAAGGACCTTTA
CGCCAACACGGTGCTGTCTGGCGGGACCACCATGTACCCCGGCATCGCCGACAGGATGCAGAAGGAGATC
ACAGCCCTGGCCCCCAGCACGATGAAGATCAAGATCATTGCTCCTCCYGAACGCAAGTACTCTGTGTGGA
TCGGAGGCTCCATCCTRGCCTCRCTGTCCACCTTCCAGCAGATGTGGATCAGCAAGCAGGAGTACGACGA
GTYGGGCCCCTCCATCRTCCACCGCAAATGCTTCTAA
>g.01438t.1 CDS=2-543	.
ATGTCAGGCCCCAGACAGGCGCCCGGGGAGGAGGGGTGGCTTCTCCCCACGGATGTGAGGACGCAGTGCG
GCCCCCCACACCTGAGCCAGCAAACCACCCTGGTCAGCGTTTCTCTCCGTAGCCCTGAGTCCACCAACAT
GCTAAGCTTTGAGGAAGGAGATGGGGCTCGAGATGACATGGAAGTCCATCTGCTCGAAGCCAAGCAAGAC
AGGGATAGTTTCAGCCTCCACAAAAGAAAAAGGGGGCTCTCTTCAAGGGAGGACGTCATCAACAACGTCA
ACAGACAGGCACTTGGGACGCGCATCTTCCAGGTGGAGAGAGAACCAGGGCTTCTATCCAGACGCACGGA
GCTGCGAACCAGGGAGACAAAGGAAAATCTGCAGGCGAGTGAGGGAAAGGATCCGAGTGGACGCCTCCCA
GAAGATGAAACCTCAGATGCTAACATCAGCCTAAATACCATTCGATTTAACGAATGGAAGCTTCTGGACG
GATGTGTCCTTGGAGAAGCATCTCGTACACCCGGGCACTCAGTGCACCCCTGA
>g.01483t.1 CDS=2-2340	Protein winged eye(wge)[SwissProt]
ATGGAAGCCAACCAGAAGGCCAAGAAGAAGAAGGAGAGACAGGGCTTGCTAGGTAACCAGGAGGCCAGGG
CGGGCCAGGGTCAGCCTGGTGGSGGGGAGCCCAGCATCTGGGGCCCCTGTGACAGCCGCCCTCCCCCCGC
AGGGGCCTGCCGCCTTTCTAGCCCAGAGAGCGAGGTCAAGGTCAAGAGGCGCACGGTGAAGGCCAAGGTG
GGCACCAAGCTGGAGCGGGCCCCAGGGCGCAGGCCCCCAGGCGCACCAGGCAAAAAGAAAGCCAAGGGCA
AGGCCAAAGGCAGCCTGCGGGCAGAGCCGGGGGCCACCCCCAGCAGGGACGCCCTCTTCAGCCCYGCCCG
GGCCTTCACCTGCCGCGAGGAGGGCAGCAAGTTGGCCAGCGAGCGCCTCAAGAGAGCCACACGCAAGAGC
ACAATCCTCCAGCCGGGCCTGAGGCGGAAGAATGGGGCCCTGTCCATCGCCCTGTCGCCGCGCAATGCCA
AGGCCATCCTGGGGAAAGGCAGGAAGGTGGGCAAGGTGAAAAGCAAGGCCGTYGGCAAGCAGGGCAAGGG
CCGGGCAGTGAGTCGGCTGCTGGAGAGCTTTGCTGTGGAGGACGACTTTGCATTTGACGACAACGGCAGC
TTTGAGGAGGAGGAGGAGGAGGAGGAGGAAGAGGAGGAGGAGGCAGAGGAGGAGCCGGCCGCGGCCAGCG
GTCCTCTGAGCGCCGAGCAGAGCGCCGCCCTGGCGCGYTCGTGCACCATCCACAAGGAGGACCTGCAGGA
CGGGCTCCCCGTGCTCATTCCCAAGGAGGACAGTCTGCTGTACGCGGGCAGCGTCAGGACCCTGCAGCCC
CCCGACATCTACAGCATCGTCATCGAGGGCGAGAGAGGCAACCGGCAGAGGATCTACTCGCTGGAGCAGC
TGCTGCAGGAGGCGGTTCTGGATGTCCGGCCGCAGTCCAGCCGCTACCTTCCGCCGGGCACGAGGGTCTG
CGCCTACTGGAGCCAGAAGTCCCGTTGTCTGTATCCGGGCAACGTGGTCCGAGGCGCCTGCAGTGACGAG
GAAGAGGACCTGGACTCTGTGGTGGTGGAGTTTGATGATGGGGACACCGGCCACATCGCCGTCTCCAACA
TCAGGCTGCTGCCTCCAGACTTCAAAATCCAGTGTGAGCCCCGGGGCGCCAGGAACAAGAACTGCAAGGC
GCTGCTCGTGGGCGACAAGGACCCCGGGCCCAAGCTGGGACGGCCCCTGGCCAGCCCGAGCTACGCGCAC
CCGGCCCTCGTGGGCAAGGACAGGAAGGGGCGCGCGCCGGTGCACCCGCTGCCCATGGGGCTGGCGCTGC
GCAAGTTCGCGGGCCAGGCCGAGTTCCCGCTGCCTTGCGACAGCGACTGTCACAGCTCCTACTCGGACGA
TGAGGAGGACGGGCCCGGGCTGGCCCCCGGCGTGCCCTCCCGCTTCCTCGCCCGCCTGTCCGTGTCGTCG
TCGTCCTCGGGCTCCTCCACGTCCTCCTCCTCGGGCTCCCTGTCCACCTCCAGCCTCTGCTCCTCGGACG
ACGAGGGCTCCTCCTACAGCTCGGACGACGAGGACCCGGCCCTGCTGCTGCAGACCTGCCTCACCCACCC
GGTGCCCGCGCTCCTGGCACAGCCCGAGGCCCTGCGCTCCAAGGGGGGCGGGCCCCACGCGCACGCGCAG
CGCTGCTTCCTGTCCAGGGCCGCGGTGGGCGGCGGGGGCGCGGGCGCGGGCGCGGGCGGCGGCAAGTCCA
AGCTCAAGCGCAAGGAGGCCCTGAGCTTCTCCAAAGCCAAAGAGCTTTCCCGGAGGCAGCGGCTGCCCTC
CGTGGAAAACCGGCCAAAGATCTCAGCCTTCCTGCCCGCCCGGCAGCTCTGGAAGTGGTCGGGGAACCCC
ACGCAGCGGCGGGGCATGAAGGGGAAAGCCAGGAAGCTGTTCTACAAGGCCATCGTCCGGGGCAAGGAGA
CGCTGCGCATCGGCGACTGTGCCGTCTTCCTGTCGGCCGGGCGGCCCAACCTGCCGTACATCGGCCGCAT
CGAGAGCATGTGGGAGTCCTGGGCCAGCAACATGGTGGTGAAGGTCAAGTGGTTCTATCACCCTGAGGAG
ACCAAGCTGGGAAAGAGGCAGAGCGACGGGAAGAACGCGCTGTACCAGTCCTGCCACGAGGACGAGAACG
ACGTGCAGACCATCTCCCACAAGTGCCAGGTGGTGGGGCGGGAGCAGTACGAGCAGATGACGCGGAGCCG
CAAGTGCCAGGACCGGCGGGACCTCTACTACCTGGCGGGCACCTATGACCCCACCACGGGGCGCCTGGTG
GCGGCGGACGGCGCGCCCATCCTGTGCTGA
>g.01485t.1 CDS=2-2283	BAH and coiled-coil domain-containing protein 1(BAHCC1)[SwissProt]
ATGCTAGAGTTCTGGGGACGGGCGGTGGTGGGGTCGCACGGCCGGACGGTGCGCGTGACGTCGCRGGTAA
ACCTCCGGAGCCGCCGGGACCGAGGCGAGGCCGGGCCCCTGCAGAAGGGCGCCAAGGACTTCGACCGCTT
CCTCCTGGGCAGAGAGAAGGCCGGCAAGGCGGCGGACGGCAAGGAGAGGCCGGCGGCCGAGGACGAGGGC
GGCAAGGAGCGGCCCAAGCCCGTGCTGCCCGTGCCGGCCGACGGCCACTGCAGGGAGGGCGGCGCCGCGC
CCCGGGGGGCCTGCGAGGGCCGCCCCAAGCACCTGGCCTCCTGCCTCCTCAACACGAAGGTGCTCAACGG
CGAGATGGGCAAGGCGGCGCTGGCCAGCTGCGCGGGCGCGGGCGGCGTGCTGCTGCACGCGGGCCCCGAC
GGGCTGTGCCCGCTGCAGGACAAAGTCCCCCGGGACCTGAAGGCCAGCGGGCCCACCTTCGTGCCTTCCG
TGGGACACCTGGCCGACAAGAGCCGCCCCTTCCAGGCCGCCGAGGCGTGCGCCGTGGCGGGTGAGGGCGC
GGACCGGCACCTGGATGCGGCCCTGGCCCCCGAGCACGCCGTGCCCTACGGGGTCTCCTATGCCCACCTG
AAGGCCGAGGGCAAGGGCGAGCGGCGGCCTGGGGGCTTCGAGGCCGCCCTCAACCCCCGGCTGAAGGGCC
TGGAGTATCTCAACAGCTCGGGCCCCGAGACCTCCTTCTCCGGGCTCCCCAAAGGCGGTCTGGACAAAAG
CGGCTACTTCGAGCTGCCCGGCCACTCGCAGGACTGTGCCCGGCCGAGTCACCAGGACCCGCTGGGTGGG
AAGGTCACCCAGGCCTGCTGCACTTTAGATAAAACCGCCAGCAAGGAGACCCCCTCGGGTCCCCCTGGGG
CGCAGAAGGTGGCCCGAATCCGGCATCAGCAGCACTTGGTGACCCCCGAGGTGGAGCCGGGGGGCGGYGG
GGCTGAAGCCAAGCGCAAGTCCCTGGAGCTGGCGTCTCTGGGCTACGGCGGGCCCCACCTGCCCCCATGG
AGCATCCAGTCGGGCCAGGGCACCGCCATGGCCATTGGCGAGGAGCGCAAGGGTGGCGCCTACCTGGACC
CCTTTAGCGGCAGCCTGCAGCAGGCCRCCCTCCTGCCGCAGGACCTGCCCGCGCCCCCCGATGAGGTCTC
GGCCATGAAGAACCTGCTCAAGTACAGCAACCAGGCCCTGGTCGTTGGGCAGAAGGCGCCCTTCGTGGGG
CTGGGCAGCCTCAAGGCCAGCTGTGCCCAGCAGGATATGAAGTTCCCAGCCTCCAAGGGCCCAGCCCAGG
TCCCCAGTGAGGCAGAGAGGCCCGACTGCGCCCGAAGCCGGGAGCATGACACCCCGCACAGTGACGCAGA
AGTGAGGCAGCCGCCCGTGGGCATCGCGGTGGCCTTGTCCCGGCAGAAGGACCCGGTGAGCCGGCCGGAG
ACAGCCTATGGCACCAACGCCGGACGCCAGGGCCGTGCAGCCCCTGCCTTCAAAGCTGACGTCATGGACC
AGGCCTCGCTGTGGCCCCCCATGTATGGGGGCCGGGGCCCCGCCTCCCACGTGCAGCACCCAGGCCAGCT
CCCCGTGTACTCCCGGTCCCAGCTCCTGCGGCAGCAAGAGCTCTATGCCCTGCAGCAGAAGCAGCAGCAG
CAGCAGCAGCAGCAGCAGCAGCAGCGGGCAGGCCCCGTCCAGGTCTGCCCCCTGAAGGCCGCCATCGACC
GGCTGGACACCCAGGAGGTGGAGATGCGCGTGCGGCTGGCGGAACTGCAGCGGCGCTACAAGGAGAAGCA
GCGCGAGCTGGCGCGCCTGCAGCGCAGGCATGACCACGAGGCGGTGAGGTCCAGCCTGAGCCTGCTATGT
GCTGAGCTGCGTGGAGGCGACGAGCCCACGAAGAAGCGGAGCCGACTRGAGCCCGGCGTCTATGTGGGCC
TGCAGCCAGCCTCTGCGGAAAAGGTTCGGTGCAAGAAGAACGGCGGCCAGGGCGAGCTGGCATCCGCCGT
GGCCCACAAGGTGGCCCAGCTGAAGCCGAAGATCAAGAGCAAGGGGCTGCCTGCTGGCCTCAGTCCCTTC
AGGCGGAAGGAGGCCGCCCCCGGGGGACGCATCCGGAAGAAGCTGTCGCGAGCCAAGAGTCCCAAGGTGC
CCGGGGCGGCCCGGCACGCACAGCCCGGCGACRGCGGCAGCAGGGACTCCCCCAAGTTCCCGGCCCAGTC
GGCAGTGGCCACGGCACAGGACGCAGGCAAGTCACGGGTCTGA
>g.01635t.1 CDS=2-372	Putative sodium-coupled neutral amino acid transporter 10(SLC38A10)[SwissProt]
ATGACCGCGGCCGCCGCCTCCAACTGGGGGCTCATCACGAACATAGTGAACAGCATCGTGGGGGTCAGCG
TGCTCACCATGCCCTTCTGCTTCAAACAGTGTGGCATCGTCCTGGGGGCCCTGCTCTTGGTTTTCTGCTC
TTGGATGACACACCAGTCCTGCATGTTCCTGGTGAAATCCGCCAGCCTGAGCAAACGGAGGACCTACGCA
GGCCTGGCCCTGCACGCATACGGAAAGATGGGGAAGATGCTGGTGGAGACCAGGTATGTGGTGCCGCTCG
CCGGCCTCACCCCCTTCCTCACCTGCCCCGAGGAGGAACCTGAGCGCCGTTCTACACCCACCCACACGTC
TCGGACATGGACTGCTGTATGA
>g.01637t.1 CDS=2-1665	Putative sodium-coupled neutral amino acid transporter 10(SLC38A10)[SwissProt]
ATGATCGGGCTGATGCTGGGGACCTGCATGGCCTTCTACGTTGTGATTGGTGACCTGGGGTCCAACTTCT
TTGCTCGGCTCTTTGGGTTTCAGGTGACCGGCACCTTCCGTGTGTTCCTGGTCATCGTGGTGTCCCTGTG
CATCGTGCTCCCGCTCAGCCTGCAGAGGAACATGATGGCCTCCATCCAGTCCTTCAGCGCCATGGCCCTC
ATGTTCTACACCGTGTTCATGTTTGTGATCGTGCTCTCTTCCCTCAAGCATGGCCTGTTCGGGGGGCAGT
GGCTGCAGCGGATCCGCTATGTGCGCTGGGATGGTGTCTTTCGCTGCATCCCCATCTTTGGCATGTCCTT
CGCCTGCCAGTCCCAGGTTCTGCCCACCTACGACAGCCTGGATGAGCCGTCGGTGAAAACCATGAGCTCC
ATATTTGCCTCCTCCCTCAACGTGGTCACCACCTTCTATGTCATGGTAGGCTTCTTCGGCTACGTGAGCT
TCACTGAGGCCACTGCGGGCAACGTGCTGATGCACTTTCCCTCCAACCTGGTGACTGAGATGATGCGAGT
GGGCTTCATGATGTCGGTGGCCGTGGGCTTCCCCATGATGATCCTGCCGTGTCGACAGGCCTTGAACACG
CTGCTTTTTGAGCAGCAGCAAAAAGATGGGACCTTTGCTGCCGGAGGCTACATGCCCCCCCTCCGGTTTA
AAGCGCTCACCCTCTCAGTTGTGTTTGGAACCATGGTGGGTGGAATCATGATCCCTAACGTGGAGACCAT
CCTGGGCCTCACGGGCGCGACGATGGGGAGCCTCATTTGCTTCATCTGTCCAGCTCTGATCTATAAGAAA
ATCCACAAGAACTCCCTTTCCTCCCAGGTGGTGCTCTGGGTTGGCCTGGGCATCCTGATGGTCAGCACAC
ACACCACCCTGTCCGTGAGCGAAGAGGCCCCGGTGGACTTGGCCAAGGAAGCCCTGGCCGGCCGGCTTGA
AGAGGCTGAGGGCGTCATAAAGGCAGAGGCAGCGCGACTCCCAGGCCAGAATCCAGTGGTGGACGTGGCC
GAGGACGGCCGAGACAAGCCGAAGCTGCCCAATGACAAAGATGAGATGGAGCAGGCCCAGATTAAGGGCC
CCGTGAACGTGCCCCAGAGGGAAGGCACCAAGGAGAAGCAGGAGCAGGCGCAGCTGGACCGCCCGGGCCA
AGGTGTGGCGGTACCTGTGGGCGAGGCCCACCGCCACGAGCCCCCTGTCCCTCACGACAAGGTGGTGGTG
GACGAAGGTCAAGACCAAGACCAACCGGAGGAGAGTGAGCGTCCGTCCAAGCACGTGGATGAAAAGGCTT
TGGGGGGCAAGGCGCAGATGGTACCTCCTCCACCAGAGTCAGAGAGAGACCGACCCAGACAGGACCAGGT
CTTGGAGGTAGCAGGAGGTCTCCCTGAAGATCCCCAGAACATTCCAGAAGGAAATGAAGCGGGCCGGGCG
GAGCTGCTGGACCACGCCGTCCTGTTGCAGGTGATCAAAGAGCAGCAGGTCCAGCAGAAGCGGCTGTTGG
ACCAGCAGGAGAAGCTGCTGGCGGTGATTGAGGAGCAGCACAAGGAGATCCATCAGCAGAGGCAGGACGG
CGAGGACGGCAAGTCAGGGCCGGGTCGGGGAAGGCGGCTGTCACTGGATGTGTGA
>g.01641t.1 CDS=2-2859	Centrosomal protein of 131 kDa(Cep131)[SwissProt]
ATGATGGCGGCCACGCCGGCGCTGCGGGACCGGCTGAGCTTCCTGCACCGGGTGCTGAAGATCCTGCTCC
ACCTGTGTGGCCACGGCTCCTCGTCTTCCGTGCTCATCCTCAAGCGCAACCCCGCCTTCATCCAGGAGGC
CGCAGCGTTCTCAGGGCCCCCGGATCCTCTCCACGGGAACAGCTTGTACCAGAAGGTGCGGGCGGCCGCC
CAGGAGAGCGGTGACCGGAGCAAGGCCTTGGACTCTGGCAGTCGGTCGGGCAGTGACAGCCCCTCTGCGG
CCAGCCAGGCGCCCAGCGACCTGGCGGAGCGGGTTGAAGCTGTGAGCCTGAGTGACTGCCAGCAGGAGCA
GAACCTGGTGCAGACCGTGACGTGTGGGCCACATGCCTTTCTGAGCCGAGAGGAGGCACAGCGCTTCATC
AAAGAGTGTGGATTGCTCAACTGTGAGGCTGTGCTGGAGCTGCTGACACGCCACCTGGACGGGCCCAGCG
AGTGTGCGCAGATGGTGAGGCCCTGCCTGGCCCGCTCCGCCCCCATGAAGGGCTCCCGCGCCGCCGGCCG
GCCCGCCAGCACCCCCGAGGGCAGCTCAGAAGGCGTGGACCTCAGCCTGACGGGCCTGCCCCCGCCGGTG
TCCTGGCGCCCCAACAGCGCCTCCGCCGCCAAGCCCATCGCCCGCTCCTTCTCCGTGGTCGCCGGCAGTG
AGCCAAGGAGGAAGGCGCCGGAGGGGCCCGGGGGTTCCCGAACCATCAACAACCTCCGCAGATCCAACAG
CACCACGCAGGTCCACCAGCCGCCGGCTAGCCAGGCCTGGACCGGCCCCCCCAGGCCGGCCGAGAGCCCC
CACGTCCTGACGCTCTCCGAGGGCAGCCCCGGTGGGAAGAAGAGGGCGGCTGGTCTGAGCAAAACTCCCA
GCGAGAAGGCAGCCACGTGGAACGTCCTGGATGACCAGCCCAGGGCCTTCGCCTCGCCGCCCGACTCCCG
GAGCCCTAGCACCGTCGGCGCGCCCGTGGGCCCCCGGAGGAGAGAGTGCACCGTACCCCTGGCCCCGAGC
TTCACTGCCAACAACAGGAGCAATAAGGGCACCGTGGGCAACTGCGTCACCACCATGGTGCACAACCACT
ACACCCCCCCGGAGAGGGCGCCGCCCCCCAAGAGCTCCAACCACACAGCTCCTTCCCTCAAGTTTATCCA
CCAGGTGAACCGGGCAGCTGTCACCATCCAGCGATGGTACCGCCACCAGGTGCAGCAGCGCCAAGCCAGA
GCTGCCCGCCTAGAGCGCCTGCCAGCATCCAACCAAGAGGAGCAGCGGCGGCAGCTGGGAGGGGATAGCC
TCCTGGACCAGCACCAGAAGAAGGAGGCGGCCAGGAGGAAGGCCCGGGAGGAGAAGGCACGCCAGGCCAG
GCGAGCGGCCATCCAGGATGCCAGCGCCCAGGGCGTGCCTGGTGAGGATCTGGAGGTGGGGGACCCTGCC
CGGAGCAGGGCCAAGTCCAGGGCGACGCTGGACGAGCTGCTAGACACACTGAAGCTGCTGGAAGAAGAGC
CCGAGCCGCTGCCCCGTCCCAGGGCCTACCGCAAGGACAAGTACTCCTGGACGGATGAGGAGGACGATGC
CAGCAACCTGACAGCTGACAACCTGGAGAGATTTGGGAAGCTCAGCACGTGCGACGGTCCCTCCGAAGAC
GGGACCCTGCTCTCTGAGGCCAAGCTGCAGAGTATCATGAGCTTTCTGCACGAGATGGAGATGGAGCAGT
CGGGGCAGGACCGGCCGGCCTCGGCCCCCCAGGGGCTGSCGCTGGAGGACGGGCGCCCGGAGCCCGGGTC
CACGGTGAGCACATCTGTGATGCGGCTGAAACTGGAGGTGGAGGAGAAGAAGCAGGCGGTGGGGCTGCTG
CAGAGAGCGCTGGTAACGCCCCCGCCCCCGGCCTCGCCCACACGCACGCGCACGCTGCACCTGCTCCCCA
GCCGGGCGCCCTGCCAGTGCTGCTCCCTGAGAGGCCTCGCCTTCCGTGTCCCCCTCCTGGCTCTCTCTGC
CCCGTTGCCGCCCCGGCACCCCTCGCAGGTGCAGCAGCGGGACCTCACCGTCCGGCGGGTCAAGGAGACC
GAGAAGGAGCTGGGCCGGCAGCTGCGGCAGCAGAGGGACCACTACGAGGCCACCATCCAGCGGCACCTGT
CCTTCATCGACCAGTTGATTGAGGACAAGAAGGCCCTGGCGGAGAGGTGTGAGGCCGTGGTGGCCGAGCT
GAAGCAGAGAGACCAGAGGCGCAAGGACAGGGAGGCCCAGGTGCAGGAGCAGCATGAGCTGGAGATCAAG
AAACTCAAGGAACTGATGAGTGCCACCGAGAAAGTCCGCAGGGAGAAGTGGATCAACGAGAAAACCCGAA
AAATCAAGGAGATTACAGTCCGAGGCCTGGAGCCCGAGATCCAGAAGCTGATCGCCAGGCACAAGCAGGA
GGTGAAGAAGCTCAAGAGCCTGCACGAGGCGGAGCTGCTGCAGGCGGACGCGCGGGCGGCCCAGCGCTGC
GCCCGCCAGGTGGAGGAGCTTCGGGAGCAGCTGGAGCGCGAGAAGGAGGCGCTGGGCCAGCAGGAGCGGG
AGCGCGCGCAGCAGCGCGTGCAGCGCCTCCGGGACAAGTACGACGCGGAGCTCTCGGAGCTGGAGCAGTC
GGAGCGGAAGCTGCAGGAACGGTGCACGGAGCTCAAGGGGCGGCTCGGGGAGGCGGAGGGCGAGGGCCTG
CGGCTGCAGGGCCTGCTGCGGCACAAGGAGAAGGAGCTGGCCCGCGTGACGGCGGCCGCGGTGAAGCGGG
CCGACCACCTGGAAGAGCTGTTGGAGCAGCGCAAGTGGCCGTTACCGAGCGCCAAGTGA
>g.01646t.1 CDS=2-438	Calcium-dependent protein kinase 19(CPK19)[SwissProt]
ATGGACGAGGAATTCTCCTCTCAGATGAAGAAGATGGCCTTGGCTATGGGCACGTCCCTGTCGGACAAGG
ACATAGAGCTGCTGCCCACGGACATGAGGCATCACGGCTCCTTCAACTACCTCAAGTTCCTGGAGCACAT
GCAGAAGTTCCAGGCCACGGGCCAGCTGGACAGCGCCATCCGCCAGGCCTTCCAGACCCTGGACAAGGAC
AAGAGCGGCTTCATTGAGTGGAACGAGATCAAGTACATCCTGTCCACCATTCCCAGCAGTGGGCCCACCG
CCCCGCTGACGGACGAGGAGGCCGAGGCCATGATCCAGGTGGCCGACACGGACGGCGACGGGAGGATTGA
CTTCGAAGGCCCCGATTCCAGCCATGCTGCTCCCTTTGCATGGCTGTTCCGGCCTGGCATGCTCTTCTCT
AGATTCACATCTGCATGA
>g.01663t.1 CDS=2-3027	Serine/threonine-protein kinase LMTK1(AATK)[SwissProt]
ATGTCGTCGTCCTTCTTCAACCCCAGCTTCGCCTTCAGCTCGCACTTCGACCCCGACGGCGCCCCCCTCA
GCGAGCTCTCCTGGTCGTCCTCCCTGGCTGTGGTGGCCGTGTCCTTCTCTGGGCTCTTCACTGTCATCGC
CCTCATGCTGGCCTGTCTGTGTTGTAAGAAGGGCGGCATCGGGTTCAAGGTGTTCCTCGGGGAGGTGAAC
TCGGGCATCAGCAGCACCCAGGTGGTGGTGAAGGAGCTGAAGGCGAGCGCCAGCGTGCAGGAGCAGATGC
AGTTCCTGGAGGAGGCTCAGCCCTACAGGGCCCTGCAGCACAGCAACCTGCTCCAGTGCCTGGCCCAGTG
CGCGGAGGTGACGCCCTACCTGCTGGTGATGGAGTTCTGCCCCATGGGGGACCTCAAGGGGTATCTGCGG
AGCTGCCGGGTGGCAGAGTCCATGGCACCTGACCCCCTGACCTTGCAGCGCATGGCCTGTGAGGTGGCCT
GTGGGGTCCTACACCTGCATCGCAACAACTACGTGCACAGCGACCTGGCCCTGAGGAACTGCCTGCTTGC
GGCCGACCTGACGGTGAAGATCGGCGACTATGGCCTGTCCCACGGCAAATACAGAGAGGACTACTTCGTG
ACCGCCGACCAGCTGTGGGTGCCGCTGCGCTGGATCGCACCCGAGCTGGTGGACGAGGTTCACTGCAACC
TGCTGGTGGTGGACCAGACCAAGGCCAGCAACGTGTGGTCCCTGGGCGTGACCATCTGGGAGCTCTTCGA
GCTGGGCGCGCAGCCCTACCCGCACCACTCGGACCGGCAGGTGCTGGCTTACGCTGTCCGGGAGCAGCAG
CTCAAGCTTCCCAAGCCCCAGCTGCAGCTGACTCTGTCTGACCGCTGGTACGAGGTGATGCAGTTCTGTT
GGCTGCAGCCTGAGCAGCGGCCCACGGCCGAGGAGGTGCACCTGCTGCTGTCGTACCTCTGCGCCAAGGG
CGCCACTGAGGCGGAGGAGGAGTTTGAGCGGCGCTGGCGCTCCCTGCGGCCGGGTGGGGGTGGCGGGGGC
CCCGGGCTGGCCGGCCTGGCTCTGGGGGGCGCGGGCGAGCTCGCGGCCGCCTCGTCCTTCCCGCTGCTGG
AACAGTTCGCGGGCGACGGCTTCCACGCGGATGGGGATGATGTGCTGACCGTGACGGAGACCAGCCGCGG
CCTCAACTTCGAGTACAAGTGGGAAGCGGGCCGCGGCGCCGAGGCCTTCCCCCCGCCCGGGGGTGCAGGG
AGCCCCGGCCGCGCCGCGTGCCTGCAGGAGCTCTGTGCCCCTGACGGTGCGCCCCCCGGCGTGGTGCCCG
TGCTCAGTGCGCACAGCCCCTCGGTGGGTAGCGAGTACTTCATCCGGCTGGAGGAACCCACACCCGCCGC
CGGCCACGAGCCTGACTGCGCCGGCTGCACCCCCAGCCCCCACGCCGCGGACCTGCTCCCCGACACTGGT
GACCAGGACAATGACTCGGAGGGCAGCACTGCCGCCTCGTTGGCCATGGAGCCGCTGTTGGGCCACGAGC
CGCCCGCCGAGGGGTCCTGGGGCCGCTGTGACTACTACGGGCGGGAGAGCCATGCCCGAGACCCGCCCTG
CCCGCTGGGCTCGCCGTCACCGGGGGCCCTCGGCTGGGAGACTGCCCCTGAGGTAGCCCCGAGCCCAGAG
AGCCGCACTGGTTCCCCTGGGCTGGAGGCGCCAGTCAGCGAGGATGAGCACACAACAGAGGCCACTTCCG
GCGTCTTCACAGACTTGTCCAGCGATGGCCCGCCCGCGAGGAAGCCGGACGTGCCGCCGGCCTTCCGCTC
CCTGCAGAAGCAGGTGGGGACCCCCAACTCCGTAGACTCCCTGGATATTCCATCTTCTGCCAGCGACGGC
GGTGGCTGCGAGGTCTTCAGCCCGTCGGTCACCGGCACTCCCGGCGGGCAGCCCCGAGCCCTGGACAGTG
GCTATGACACGGAGAACTATGAGTCCCCGGAGTTCGTGCTCAAGGAGGCACACGAGCCGTGTGAGCCCGA
GACCTTTGGGGAGCTGGTCTCCGAGGGTGAGAGCCCGGGGCCCGAGACTCAGCTCCCCGCCTCCCTCGGC
GGCCTTGGGGAGAAGAACCCCTACCGTGACTCAGCCTACTTTTCGGACCTCGACACAGATCCCGAGGCCA
CCTCCGGCCCCCCGGAGAAGGGAGGAGGTGCCCTGGCCTCCAGGCTACAGCTGGATCTGGAGAGCCCTGG
GCTGCAGTCTGCACAGCCCTCGCCTGAGTCTGGGGTGCCCGGGGGGACACAGGGCCCTGGCCCCAGGGAG
GTGCCGCCCCTGCGACTGCTGCCGCTGGAGGATGCGTGTCCGGAGCCGAGCACCTGCCCAGAGAGCCCCA
GACTGGAGCCTCCCTGGGCTCCGGGGCTCAGCCCCGGGCGCCCCAAAGTTTTCCAGCTGACCCCAGTCCC
GCTGAGCTCCGAGAGCCCCCGCCCTGACCTCCAGGAGGCCCAGCAGGGACGGACGGGGGGCCCCGGCGCC
CCCAGGACCCCGCTCTGCTTGGCCTTGCCCGCACTGCCCGCGGCCGCGGAGGGCCGGCCGGAGGAGGAGG
AGGAGGACAGCGAGGACAGCGACGAGTCCGACGAGGAGCTGCGCTGCTACAGCATCCAGGAGCCCAGCGA
GGACAGCGAGGAGGAGGCGCCCCCGGTGCCCGTGGTGGTGGCCGAGAGCCAGGGCGCGCGCAAGCTGCGC
AGTCTGCTCAAGATGCCCAGCCTGCTGTCCGAGGCCTTCTGCGAGGACCTGGAGCGCAAGAAGAAAGCCG
TGTCCTTCTTCGACGACGTCACCGTCTACCTCTTCGACCAGACCGGCCGCAGCTCAGATGCTCGGCAGGT
AGCGGCCACCTCCGGCTCCCAAGGCCAGGTGTGCTGTGACAGTGACGTCTGCCCCAGGCCCTGCCACCGT
GACTCGACTCTGGCTCCAGAAGGCGGCTCCGGGCCCTTGGCTGTCCCCAGCCGGGTCAAGGCARGGGGYG
TCTGGGGGCCGCACTAG
>g.011016t.1 CDS=2-1242	Neuronal pentraxin-2(NPTX2)[SwissProt]
ATGCCGGGCCCCCGCGCCGCGCGCACCTGTGCGCTGCTCGCCCTTTGCCTCCTGGGCAGCGCGGCCCAGG
ATTTCGGGCCGACGCGCTTCATCTGCACCTCGGTGCCCGTGGACGCCGACATGTGCGCCGCGTCCGTGGC
CGCCGGCGGCGCCGAGGAGCTCCGGAGCAGCGTGCTGCAGCTCCGCGAGACCGTGCTGCAGCAGAAGGAG
ACCATCCTGAGCCAGAAGGAGACCATCCGCGAGCTGACCACCAAGCTGGGCCGCTGCGAGAGCCAGAGCA
CGCTGGACGCGGGCGCCGGCGAGGCCCGGGCCGGCGGTGGCCGCAAGCAGCCCGGCGCGGGCAAGAACAC
GATGGGCGACCTGTCCCGGACGCCGGCCGCCGAGACGCTCAGCCAACTCGGGCAAACTTTGCACCAGACC
AACAGCCTCAAGGATCTGCTGCAGAGCAAGATCGATGACCTGGAGAGGCAGGTGCTGTCTCGGGTGAACA
CTCTGGAGGAGGGCAAGGGTGGCCCCAAGAACGACACGGAGGAGAGGGTCAAGATCGAGAGCGCCCTGAC
CTCCCTGCACCAGCGGATCAGCGAGCTGGAGAAAGGTCAGAAGGACAACCGCCCTGGGGACAAGTTCCAG
CTCACGTTCCCGCTGCGGACCAACTACATGTACGCCAAGGTGAAGAAGAGCCTGCCGGAGATGTACGCCT
TCACCGTGTGCATGTGGCTGAAGTCCAGCGCGGCGCCCGGGGTGGGCACACCTTTCTCCTACGCCGTGCC
GGGCCAGGCGAACGAGCTGGTGCTCATCGAGTGGGGCAACAATCCCATGGAAATCCTCATCAACGACAAG
GTGGCCAAGCTGCCCTTTGTGATCAACGATGGCCAGTGGCACCACATCTGCATCACCTGGACCACCCGGG
ACGGGGTCTGGGAAGCCTACCAGGATGGCACCCAGGGTGGCAATGGCGAGAACCTGGCACCCTATCACCC
CATCAAGCCGCAGGGTGTGCTGGTGCTGGGCCAGGAGCAGGACACTCTGGGCGGCGGGTTCGATGCCACC
CAAGCGTTCGTGGGCGAGCTGGCCCATTTCAACATCTGGGACCGCAAGCTGACCCCCGGGGAGGTGTACA
ACCTGGCCACCTGCAGCAGCAAGGCCCTCGCGGGGAACGTCATCGCCTGGGCCGAGTCCCACATCGAGAT
CTATGGGGGGGCCACCAAGTGGACATTCGAAGCCTGTCGCCAGATCAACTGA
>g.011049t.1 CDS=2-924	Endonuclease V(ENDOV)[SwissProt]
ATGGCGCGGGAGGCCGCGGAGAAGCCGCCGGAGGAGATCTTGTCGCTCTGGAAACGGGAGCAAGCTCAGC
TGAAGGCCCTCCTCGTGGAGCAGGACACGGAGGCGTGGCAGCGGGACCCTGCATTCTCAGGCCTGCAGAG
GGTCGGGGGCGTGGACCTGTCCTTTGTGAAGGGCGACAGTGCCAGTGCCTGTGCCTCCCTGGTGGTGCTC
AGCTACCCTGAGCTCGAGGTGGTGTATGAGGACTGCAGCATGGTTAACCTGACGGCTCCCTACATGTCGG
GCTTCCTGGCCTTCCGAGAGGTGCCCTTCCTGGTGGACGCGGTGCAGCGGCTACGGGAGAAGGAGCCCCA
CATGGTGCCCCAGGCAGGCTTCGGGGTGGCCTGCCACCTTGGCGTCCTCACGGACTTGCCCTGCATTGGG
GTGGCCAAGAAACTCCTGCAGGTGGACGGGCTGGAGAACAACGCCCAGCACAAGGAGAAGATACGACTTC
TACAGGCTGAAGGAGACACCTTTCCTCTGATAGGAGGCTCTGGGACTGTCCTGGGCATGGCCCTGAAGAG
CCACAGCCACAGCAGCAAGCCCCTCTACGTCTCCGTGGGCCACAGGATAACCCTGGAGTCCGCTGTACGC
CTGACCCGAAGCTGCTGCAGGTTCCGGAGCCCGGAGCCCGTGCGCCAGGCTGACATCCGCTCTCGAGACT
ACATCCGCAGGACCCTGGGAAGCCCCAGGCCCCCCACACCAGAGCAAGAGAGACGTAGTCGTTCGTGGGC
TGGCAAGATCTGGTGGGAGAGCCTGGCCCGGATGGTCACGGCCGGTGGGGATGGTTATCTGTCCCTGGCC
ACGGCTTGCCACGAGACAGGGAAGACCAGACCAGAGCCTGGAGAGAAGTTTGCGGACAACTCACCCGAGT
CGTTTCCATTGTGA
>g.011053t.1 CDS=2-3777	E3 ubiquitin-protein ligase RNF213(RNF213)[SwissProt]
ATGGTGACCCCTCTCCTGGCGAGCATGGTGTCTGTCCTGGACAGAGACAGCAACCTCGAGCTACTGATCA
GACAAGATGCTCCATCCTGGACAAGAGATCTTTGGATGTTTATTTTCCAGGACACAAAGCTTCTGAACAT
TCCTCTTGTGACGTATGATATGAGATCCAAAAGTGAGATGCCCTACATCATGGTGCACAACGACATGAGC
CCTCCCGAGGGCGTGTCCGGTGACGTCCCGTTTAGCTGGAGGATCAAAGACTATCTGGAGGAGCTGTGGG
TCCAGGCTCAGTATATCACTGGGGCTGAAGCAGGGCTGTCCAAGATGTTAGTGGAGATCTTTCAGCAGAC
CCCCCTGGGCAGGTTCCTCGCTCAGCTCAGTGTCAAGCAGCAGCAAGAACTGTTTGTGAGCTACATGAAG
GACTTCCTGCTCTTGACCATGAGACCGTCCACATGGGATCAACTGAAAACTCTGGATGCACTGGCAGCAG
TGGCCTGCACGGAGGTGCTCACGAGGGACATCCTGAAGCCCAGCCCCCAGGCGTGGCTGCAGATGGTGAA
GAACCTGTCCATGCCGCTAGAGCTCCTGGGCTCGAAAGGGTACCTGCAGAGCTGCGGGAAGATGGCCAGA
GATGCCATCCGAGAAGTCAGAATCCACTGGAACCGCATCTTCCCCGTTGCCCTCTTCGTGGAACACGTGG
TCCTGGGGGTCAGGAGCAAGATTCCTGAGCTGCAGGCACTGGTGACTGACCACGTCTTCCTGCTGAACAA
GGACGACTCTGACATCAAGACATACAGGCCCTTTGTCACAGTGATGCATACTCTCTGTAAATGCAAGGAA
CAGGCCAGCAAGACCCTGTCCAGGTTTGAGATCCAGCCGTGCCCCGTGTGCCTGGGAGATGCCCAGGAGC
CGGTCTCCCTGCCCTGTGGCCATGTGTTCTGCCTGAGATGCATCAACACCTGCGTCACCCTGGGGCAGAT
GGCGTGCCCCTACTGTTTAACAGACTTACCAAAAGACTTCTCTCTCACGGTGAACCAGGAGCACAGGGAC
GCCATCAGGAAGCACGCCAGCCTCCGGCAGATGTGCAACAGTTTCTTCTTAGACCTGGTCTCCACCGTGT
GCTTCAAGGATAACACGCCACCAGAGAAGGACGTGATCGACGTCCTGCTAAGTTTGCTCTTTGTACAAAA
GGAGTTCCTAAGAGACGCCCCCCAAAGACACTGTGAACACACAAAATCTCTCTCTCCGTTCGACGACATC
GTGGATAAGACCCCCGTCATCCGCTCCGTGGTCCTGAAACTGCTTTTGAAGTACAGCTTCCAAGAAGTAA
AAGATTATATCCGGGCTTACTTGTCCCTGCTGCAGCAGAAGGCCCTGGTAACTGAAGATAAAACCGAGCT
GTACATCCTGTTTAGCAACTGCCTGGAGGTAAGCACGACCCCGGACCTGCCCTGCTCGCCTCCTGCCAAC
CGGCTGCACCATGTGGTTGATGCAGTGGAAAAGACGGCCAGGGAGAAGCAGTGCTACCTGCAGCAGGTCG
AGCGCTTCTGCAGACAAGCCAAGAATGACTGGTACCGGGTGTACCTGGTGCGGAAGCTCTCCAGCCAGCG
AGGGATAGAGTACGTGCAGCAGTTCTGTGCACAGGGCCATCCGGCACGCTGGATCTTCCCGGAGGGGGCC
TTGCTGCGGGAGGAGAATATGCTAAGCCAGATGGATCGATACCTGGTGCATGGTGACAAATATAAGGCTC
TTCGTGACACAGTGGGCAAAGCCATCCTCCAGAACGAGCCCCTGACTACTGTGGCTGTTCTGAAGCAATG
TGAGGCTCTGAACGCGTTCATCGAGGAAGGCAAGATCCTTTCTTCTCCGCACATGAGGCATTTTGCAGCA
TCCCTGGTGAACAACACGCTGCCCCTGCTGAGGACAGGTCCCGGGGACAGCAGCCTCCAGGGCACAGTGG
CAGAACTGGCTGTTCACACCGCAGCTGTCCTCCTGTGTGGACAGGGTGACATCCTGGAACCCCTGAAGAG
TCTGGCCTTCTCCCCGGCTCACATGGTGGTAAGACCGGCAGAACTCTTACCTTCCGACGATGCCCGAAGA
CTTGCTGGTTCAGGCTCGGAATTGGAAGGGTCTGGAGACCCTCTCCTGGTACAAGACAAGACGGACAGAA
CACAGAAGGGCCACGTGCTGGGAGCCCCGCTGTCCAGAGACGAGGTGCTGGTGTCTGACCGGGAGCTGGC
CCCGGCCGTCTTCCTGCTCATCCGGTTGCTCACGCACCTGGCCCTGCTCCTGGGAGCGACCCAGAGGCCT
GAGCACCTGGAGAAAGCCCTGCTGACGGTCACTGCCAGCATCAGCCAAGATGAACGGATCAGCTCCAACC
CTGTGGCCAGAATCGTGTACAAGGACCCAACAGTCTTCCTGCCCCACCTGCCCCAGAAGAGCGTGTTCCA
CTGCTCTAAGATGTGGACCTGCAGGAGGAAGGTCACCGTTGAGTACCTCCAGCACATTGTGGAGCAGAAG
AACGGCAAAGAAAGCGTGCCCATCCTCTGGAAGTTCCTGCAGAAGGAAGCAGAGCTGAGACTCGTGAGGT
TCTTGCCTGAGATCCTGGCCCTGCAGAGGGACCTAGTGAGGCGGTTCCAGAACGCTTCCGACGCCGACTA
CCAGTCCATCCGATCCTTCATTAGCAGCCACCAGGGAGGTGAGATCAAGCTGCCAGACAGCTACTGCAGT
GCCGACCTGGACATGGACACCAACTTCGAGGTCATCCTGCCGCGCCGCCGCGGCCTGGGCCTCTGTTCCA
CCGCCTTAGTCAGCTATCTGATCAGCCTGCACAACGACATGGTCTACGCCGTGGGAAAGTTCTCCGACGA
AAACAACAGCTACTCCGTGGACGCCTCTGAGGTCACAGACCTGCACATCATCAGCTACGAGGTCGAGCAG
GACCTGATGCCGCTGATCCTGTCCAACTGCCAGTACCAGGTGGAGCAGGGCAAGGAGACGCTGCAGGAGT
TTGACCTGGAGAAGATCCAGCGCCAGGTCACCAGCCGCTTCCTCCAGGGCAAGCCCAGGATCACCCTCAT
GGGAATACCCACTCTGGTGTACAGACGTGACTGGAACTATGAACAGCTCTTCATGGACATCAAGAACAAA
ATGCTACAGAAACCCCTCCCCAACGCGACCATCAGCTCCATCCGTGGACAGCTGCCGTCCTACAGCGATG
GCTGCAAGGCTCTGTCTGTCATAGAGGTCACTCTGGGGTTCCTGAGCACGGCCGGCGGCGACCCCAACAT
GTCCTTGAATGAGTACGTCCAAGACATGCTGCGCATGGGCGACCAGGCAGAACTGGTACTAAAGGCCTTC
AACAGATGCCAGCTGAAGCATGCCATCGCCCTCTGGCAGATCCTGTCCGCCCACAGGTCGGAACAGCTGC
TCCGCCTGCAAAAGGAGCCCTTCAGGGATATTAGCAGCCGGTACAAAGTTCATCTCAGCCCAGAAAATGC
CAAGTGTCTCAGCACTTTCCTGAATCAGACGGACCTCGACGCCTTCCTCCTGGAGCTCCATGAGATGATG
ATCTTGAAACTGAAGAGCCCCCAGGCCGAGGACAACTTCAGACCTGAGTGGAGCCTGAGAGACACCCTAG
TAAGTTACATGGAAACCAAAGACGGTGAAATTCCTCCTGAGCTAGAGTACCAGTTCCCAGAGGAGATCCT
GCTGAGCAACTGTGTCCCCGCCTGGAGCCTGGCTGTCGGGCTGAAGCGGGCTCGGCACGCGAAGTAG
>g.011055t.1 CDS=2-10401	E3 ubiquitin-protein ligase RNF213(Rnf213)[SwissProt]
ATGGCTGCAGCGGCAGATGCCCTGAGTCAGAACCTGGAAATTGCCGCTGYGGCCCAGCCGGCTCAGCCGG
TGGGAGGGGCTGGCGAGAAAGATAAAGCCAAGGCCAAGACTCAGAAACTGAACCAGCCGCCAGCAGGCAC
CCCTGCTCCCCCAGAACACCACCAGACAGCTGAACCCAAGAAGAAGATGGCCAGCCCTGCGGACAAAGCA
GGTGGAAGTGAGAAGGCCAAGCCAGGGGGTCCAAAGAAACCAGAAGGGAATAACAAGAGTTGCGTGGCCA
CCACGAAAAATGAGAAGGAGCAACGGGACCTCAAAGCCAGAGGGAGTGAGGTTATGGGGAGCAGCCCCCT
GAGTGTCCAGGAAGGAGTCACCGTGTACTTCCACGCCATCATTCCTAAGGACTGCATCGTGAACCGCAGC
TCACACCAGGTGTTTGTCAGGGGCGGAGAGGAATTTGGGAAGCTCAGATGGCAGAGGAACGTCTGTGAGA
TGCGTTACACCAAAGACCTGCATGAGCACGGGTACCTCGCGGAAGGCTGTACCGTCCTTTCCAGGCAGCA
CGTGGATAAACCCATCCCCTACAAGTACGTCATCGTGGACAGCAACGACTGCTGCGAGTACGAGTTTATC
TACAAACAAAAGCAGAAACACGGCGACCACGTCAACCGTTGCCTGCTCGTGAGGTCCCAGCTTCTGGCCT
TGGGAGTGGGTTGGAAATGTCAACGTTTCATCTCCTTTCTTCTGGTAGATTCTGAGAGACCCAAGACCTC
TGATGCAACAACCCCCCCCCGACCCCCGCAATCCCGGGGAACCCGTGTACCAACCGCACTGAGCCATCGG
TTCAATCAAGACACGTTTGGAGTCTTTCCAGGGCAGCTGAATCATGTGACCTTGGGTCCCCCTCTATCAC
CGCGGGGCGACAAGGACTGGCACCAGTATGACGACATGGTACGCATGGAGTCCCCGGGGAAGCTGCAGAA
GCTCATGAGCTCCGTCACCGACGGCATAAGGAAGGACTTGGTGAGGGGGAAGCAGGTGGCCGCCACCTTC
ATGCTGGACAACATCTTCAGCCTCCTGAAGGCCTGGGGCACCATCAACCTCAGGAGCTTCTTCATGCAGT
TCCAGCAGTTCTTCTCTGTGGTCAGGGTGCCCATGATCTACGAGGGCCAAGCGCAGCCCTGGCTCTCCCT
GAAGTACGAGGAGAAGGAGGTGAAGAAACACCTGTGGGAGTATTTGAAAAAGCAAGCAGCGCCACTTCTG
GAAAGTAGTGTGGACCCTCTGCCTGAGGACCACCCGGTGAAGAGTCCGTTGAGAATGGGCCTGATTGTCC
TTTTTGCTGTGGAAAAATTTAACATTCCCTTATCAGACAGTGACCTGAGCATGCTCTGTACCCTTCTCTG
CTCGAACATCAGGTCACCAGGTGATCTTCACAGTGACCTAAGTGACATCTTTGAAACATATCAGAGCTGG
CGAGAGGCCTTGGTTAACCTGTGCCAAAAATGCATGGAGCAAACAGTTGACCACTGGGTGCTCACCCTGC
CCCTCCTGCACTACTGCATGGAGCTGTTCCTGCAAGGAAAGGACTGCAGGATGCAGCCTGAGGACACCTG
GGCGGCCCTGGAAGGAATCTCCTTCTCAGAGTTTCGGGAAAAAAGGCCAGATCAGACACATCTGGTTAAG
CTCATGAGCAAGTATAACCGTCTGCTGAACGTAGACGTGTACCTGTTCCGGTCCTGGTTCAGTCTGGTGC
CTCTGAGCAACTTGCTTGACTATATGGAGAACTTCGTGGAGTATCAGAGTGACGTCCCTGCTTGCATCCT
GGACTGCCTTCAAGGGACTTGGTACCGGCTTCAACACTATACACAACTCTTCAAGAGACATCAGGAGAAC
ATTGGGAAGATATTAACGAAGCTGTTGGGCCTCCTGAATATTTGTCAGGACAAGATTCTTGAGGAACCCT
TGATACGGTCCTACTTGACTGTGGGCCAGAAACTTCACGAAACTATCTGCAGCATCACAAAACACGAAGC
ACTTTATGAGCTGCTTGCCTTATCTGCTGAGATTGTTTGCAGAATTATTACACTTCAGCCTCTAGTGCAG
GATTCGGCCGAGGGCCTGGGAAAGGAAGCCAGGAGGAATTCTGTGCACGCGGTGTTCCAGGGGACCATCA
CCAGCACCAGAGCTTGGCTGCAGAGCGTTTTTCGGGAGCGTATCTTCTATATCATCAGTGCCGAGACGGT
TCTCACCTTCAGATACAGAGATGAAATCCAGGTCTGGAGGCAGCTGATGAAGATAAACTTCCCCGTGGAG
TATGGCTGGAAGGAGTCCTTGCTGGAGGACTTGGAAGGGAGAATCAAACAGGAGAAGCCTTTCGACCAGA
TCTGTATCTTCTGCGGCCCCCAGTGGGATGCCAGGGGGCAGGAGGATAGTGTGTCAAAATGCTTCGAGAA
GTGTGTCGTTGAAGCAGTGAGCGCAGCCATCCAGAATCAGACCAGTATTCTAGAGAGGATCTCTTACCAC
AACCTGCAGAATTTCGGCACCCTGGTGTCGGCTGTGATCACAAAGTCCTGGCCGAGGAACGAGGACGCCC
CACACTACCTGGATGAGGTCTTGAAGCACCTGCTCACATGTCCGGACATCAAGCATCTCTTCAAATTGTG
CAGAACCAACCAGAAGATATTAGCCAACATCACCGAGGACAGCAAGGAGCTGTGGGCTACCGGCAACTCT
GTGTTCAGGGAGGTCGGCGAGGACCTCGTGCACGGCACCATTTTGGTCAGACACCTGGAGCTCATCGAGA
AGCACACGGATCAGTTCCTGGGCATCTGGGAGTCCAAGAGAAAGAGTCTTTCATCCCTGGAGAACGAACA
CAACGTGGAGGAGGTGCTGGTCTGGAGAATGGATGAGCTGAGCTCTCTGAAGAGGGAGAAGAAATGTGTG
AGCAGTCTCCTGAGCATGTGCGAGAAGGTGAAACAGCTGGTCCAAGTGGATCTGGAAAAGATGGTGGAGA
AAAACTTGGAAGATCTGGGCAGTAAAAGACTGTGTGACGTTGTGACAGTGAGGCTGTCGTCCAGCTTCCC
GGACATGAAGAGGACAGTGCATTACAACCTGAGTCCCCACATCCAGGAGATGGCCGAGAAGGTGGACCAG
CTGAAGGACAGCCACATCTTCCAGGTCTTCTGGGAAAACACCGCGGAGGGGCTGAGAAAGCCCGAGGAGG
AGCTGGAACGGCAGATTCTTCAGCTTGAGGAGGTGTATACATACCTGTATGTCCCGTGTTTCGAGAAGTT
TATGAAACTGTATGAGGATCTGAGGTCAGGCAAGATCACCTTTCAGGAGGTCAACACTGTCTTCAAGGAC
TTTGTGAATAAATACAGCAACCTCACTTCCGACCTCCGGACCATGTGTGCCCTGGACCCCAGCGACCAGC
AGGACTGGATCGAGGATCGTGTTGCGCAGATCCAGGAGTATCATCACCTGGACCAGGCTGTCAGCTCAGC
CAAGGTCATCTTGGAGGTCAAGGAGAATTTGGGCCTGATTGGCAACTTCAATGTTCTGCACACTTTGTTA
CACTTTACTGACAACTTTGACAAGTACCGCCACGAGAAGCTGGAGCAGATCAGCAAGGAGCTTATCCGTG
CCAAAAAGCTGCTGGATGACATCAGTGAGACGCGGTCCCAGTGTCTGAAGGAGCTGGCCCTGAGGAAGGA
GTTCATTAGCTGGGTCCGGGAGGCTCTCGGAGGCATCAACGAGCTGAAGGTGTTTGTGGACCTGGCCTCT
ATCTCGGCGGGGGAGAACGACATCGACGTGGACCGGGTGGCCTGCTTCCACGATGCCGTGCAGGGCTCTG
CGTCGCTGCTGTATAAGCTGGACACGAGTGCAGGATTCAACGAGTTCATGATGCACCTCAAAGAAGTGTG
GAAGGCTCTGGAGAAAGATCCGCACCTGCCCCATAAACTGATCTCCCCGGACACGGTTCTGCAGTTGCTC
CTGCCCGAAAGCCACGGAGACCATGAGGAGGTGCGAGTCTACTCTTTGGAACAGCTCAAGGAGCTTCTGA
ACAAATTAATGCTGATGTCTGGCAAGAAGGATCACGGCAACGTCCAAGTAGAGGTGTTCTCCAAGGTGTT
CTCCAATGTGCAGAGGCTCGTCCAATCCTTCATAAACCTTTACTGTGCCGGAAACATGCTGTTCAGGGCC
TGGAAAGCCGAGGTGTTCTGCTCCCCCCGGCACGGCGTCTCCCTTCGGATGGACTTCTGCTTGACGCTCA
TAAACCAGCTCAAGGGCACTGGGCCGGTGGTCGAGCTGTTGGAGGCCGTCAGCAGGCAGATGGAGGACTT
CCTGGACCACTGGATAAGCTTCGTGGCAGAGAAGCGGGCTAAGCACTTTTATCTCAACTACTACACCGCC
GAGCAGCTGGTGTACCTGAGCACACAGCTCAAGGAACCGAAGCCCAGCACCGCCGCCCTCACCATGCTGT
CCTTCATCAAAGGCAACTGCACCCTGAGGGACGTCAAAGAGGCCCTCCGGGAGTCCAGTGGCAAGGCCGC
CAGGCACCACGAGAGGACAGCGGCCGAGGGATTGAGGCAGGCGCTCCCGCACGAGTTCAGCCTGGTGGAC
AAGCTGCGGGCCATCCTGGAGCAGTCGATGGCGTGCATGAGTGCCTTCCTGCCCCACTGCCTGGACCTGG
AGGCCCTCGGCCTCTATCTGGCCTCCCTGGCCCGCATGAACAGACACCCGGTGGAGCGGGACCTCCCCAA
AGGCCTGCACGTCGGCCAGCCCAACCTCATCGTCTGTGGCCACTCGGAGGTGCTGCCGGCGGCCCTGGCC
ATCTACAGGCACATGGAGAATGAGCCCCTGCCCACCTTTGACGAGATGCTGCTCTGCACCCCGGGAACCA
CGTTTGAGGAGGTGGCGCTGCTCCTGCGCCGCTGCCTGACCCCAGGCTCCAGGGGGCGCGGGATCTACAG
CCTGCTGTACGCGGACCTGCTGAGCTACGAGGTGGCCTGCCAGGCGGAGACGCTCTTCCTGCACCTGTGC
TTGCAGGCGCATCAGGGTGACTTCCAGCTGGTGATGATCTGCGACTCCGAGCGGGAGCACTGCCACCTGC
CCTCGGCCTTCAGCCAGCACAAAGTCCTTATCACCCCCCAGGCGTCCCTCCAAGACATCCAGGCCTACCT
GGCTAAGCATTTCCAGGTGCCCGAGAACATACCGTCGGCCGCTGATGTGTTCCGGGACCGGATGTGCGTG
GGGGTCGTGACCTCCAAGAGAGCTGGCGTCGGAAAGTCTCTCTATGTGGAGAGGTTACATAGCAAACTGG
AAAGGAAGCTTAGAGACAAAGAAGTGCCCCTGAAAGTTATCCGACTCATCGACCCTCAGGTGGACGAGAA
AAAAGTGCTGAGCTCCCTCCTGCCTTTCCTGAAGTCCTGCTACCAGACGATGCCTGTGATCTTCCACTTT
GACGTGACCTCTTCCGTGCAGACTGGACTTTGGGTGTTCATTTTCAAGCTCCTCATCCTGCGGTACTTAA
TGGATATAAATGGGAAAATATGGCTTCGGAACCCGTGCCACTTATACATCATTGAAATCCTGGAAACGAC
TCCAGCGCTACCCAAGGCACCTTCAAGACAGAGCACACACACCCCCCAGTTCAATTTTCTGGACGTCTTC
CCAAAAGTCACCTGCCGGCCTCCCAAAGAAGTGATAAACATGGAGCTGAATCCTGAAGAGAACTACAATG
ATCCAGGGATGGATCTGACAGTGTTCCGCAGTGAGACTTTCCAGAGGCCTTACCAGTATTTGAAACGGTT
CCACGAGAAAAGAAACCTCGACAACTTTCAGTACCAGGAAGGCTCTGTGGAAGGCACCCCTGAGGAATGC
CTTCAGTATTTCCTGATTTACTGTGGGGTGATTGATCCATCCTGGTCAGAGCTACAGAACTTTGCCGGGT
TCCTGAATTATCAGCTCAGAGACTGTGAGGCCTCTGTCTTCTGCAACCCACACGTGGTTGGAGACACACT
GCAAGGTTTCAAGAACTTTGTGGTCACCTTCATGATCTTCATGGCAAGAGATTTTGCCACACCAACACTT
CACACGAATGACCAAAGCCCAGGGAGGCACACAGTCATCATGGATGGGGTCAGGGAAGAAGACCTAGCCC
CTTTCTCTCTCCGGAAGAGGTGGGAATCAGAGCCTCACCCGTACGTGTTCTTCAATGGTGACCACACGTC
CATGACCTTCATAGGCTTCCACATCCAATCCAACAGGAATGCCAGCCTTGATGCCATCCATCCCTCCAGT
GGAAGGGTGATCAAGAAAGACGTCATGGGGCAGAAACTATACCAGGGGCTGTTGCTGCAGAGGGTACCTT
TCAATGTTGACTTTGATCAGCTGCCCAGGGAAGAGAAACTTGCAAAGCTCTGCCTGGCATTGGGCATCAA
GTGCCCCATAGACCCTGATGACACCTATGAGATCACAACGGACAATATGCTAAAGATCCTGGCCATCGAG
ATGCGGTTCCGGTGTGGGATCCCCGTCATCATCATGGGAGAGACTGGCTGTGGGAAAACCAGGCTCGTTA
AATTCCTCAGTGACCTGCGATGCGGGAGAACCAAAGCTAAAACCATGAAGCTGGTCAAGGTCCACGGTGG
AACCACTGCGGAGATGATCTATGCCAAAGTCCGGGAGGCAGAGAAACTAGCTCTCCTCAATAAGGAACAA
TATCGACTGGACACCATCTTGTTCTTCGATGAGGCCAACACAACGGAAGCCATAAGCTGTATCAAGGAAG
TCCTGTGTGATCGTACAGTGGACGGCCAGCCCCTGGTCAAGGACTCAGGCCTTCAAATCATAGCGGCCTG
CAACCCTTACCGGAAGCACTCGCAGGAGATGATCTGCCGTTTGGAGTCAGCCGGTTTGGGATACAGGGTC
AGGGCAGAGGACACGGCAGAGAGGCTTGGCTCCATCCCCCTGAGGCAGCTGGTGTACCGAGTGCACGCTC
TGCCGCCCAGCCTCATCCCGCTGGTGTGGGACTTCGGACAGCTGAATAACGATGCCGAGAAGCTCTACAT
CCAGCAGATCATGCAGAGGCTGGTGGGCTCCATCAGGATAGATAAAGATAAGACTCATGTGATCACAGAA
GTGCTTTCCACCTCTCAGGGTTTCATGAGGACGAGAGTAAATGAGTGCAGCTTTGTCAGCCTCAGGGACG
TAGAGCGCTGTGTCAGAGTGTTCAGATGGTTTTACAACCGCAGTGAGATGCTCCTGGCAAAGCTGGATTC
CTTTCTCCAACAGTCCCATGTCAGCAAAAACAACTTTAAGAGAGATCCTGTCCTCTGGTCCCTGGTGCTG
GCCCTTGGGGTGTGCTATCACGCCTCTTTAGAACAGAAGGAACCATATTGGAAAGACATCTGCATGTTCT
TTCCAGAACCATATAACGATAGCAAGGTGATCCTGGAGGAGATAACTCAAACTCAGGATCTTTTTCTAGA
TGGTGTGTCCTTAAGGAAAACCATTGCTAGGAACGCGGCTTTGAAGGAGAATGTCTTCATGATGGTTATC
TGCATTGAGCTGAAGATTCCCCTCTTCCTAGTGGGGAAGCCCGGCAGCTCCAAATCTCTTGCTAAGACCG
TCGTGGCAGATGCCATGCAAGGCCCGGCGGCTCACTCGGACCTCTTCCGGAGCCTAAAGCAGGTCCATCT
GGTGTCATTCCAGTGCAGCCCACATTCTACCCCGCAAGGCATCATAAGCACGTTCAAGCAGTGTGCCCGC
TTCCAGCAGGAGAAGGACCTACACCAGTATGTCTCCGTGGTGGTGTTGGATGAGGTTGGGCTGGCCGAAG
ACTCACCTAAAATGCCCCTGAAGGCTCTGCACCCACTGTTGGAATACGGGTGCGTCGAAGACAATCCCGC
CCCCCACAAAAAGGTTGGCTTCATAGGCATTTCCAACTGGGCCCTTGACCCTGCCAAGATGAACCGAGGT
ATTTTTGTGTCACGCGGCAGTCCCAACAAGAAAGAGCTCATAGAGAGCGCGAAGGGGATTTGCTCTTCAG
AGCCCTTAGTTCAGAAAAGAGTCCAAGGGTTCTTTGCACCCTTTGCCAAAGCCTATGAAACAGTGTGTGA
GAAGCAAGACAAGGAATTCTTTGGCCTTCGTGACTACTATAGCCTCATCAAGATGGTCTTCGCCAAGGCA
AAGGCTTCTAACAAAGAGCCCTCCCCGCAAGATATTGCACAGGCTATCCTTCGGAACTTCAGTGGCAAAG
ATGACATCCATGCTCTGGACATTTTTACAGCCAATTTACCTGAGGCAAAGTGCTCGGAAGAAGTCAGCAC
CATGCAGCTGATCCAGCAGAACATGTACGGTGACCTTCAGACAGTGCCAGGCAGGGAGCTGGATGACTCT
GAATCCCGCTACCTACTCGTGCTGACCAGAAACTACGCGGCCCTGCAGGTCCTGCAGCAGCAGATGTTCT
TCAGTGAGAACCAGCAGCCAGAGATCATTTTTGGTTCCAGCTTTCCTAGGGACCAAGAGTACACCCAGGT
CTGCAGGAACATCAACCGAGTGAAGATCTGCATGGAAACTGGCAAGATGGTGGTGCTGCTCAACCTGCAG
AGCCTCTACGAGAGCCTCTACGATGCACTGAATCAGTACTACGTCTACCTCGGAGGCCAGAAGTACGTGG
ACCTTGGTCTGGGGACCCATCGGGTCAAATGTCGGGTTCACCCAGACTTCCGCTTGATAGTCATTGAAGA
GAAAGATGTTGTCTACAAACACTTTCCCATCCCCCTCATTAACCGGCTGGAGAAACACTATCTGGATATC
AACACCGTTTTGGAGAAATGGCAGAAAAGTATTGTGGAAGAGCTCAAGACCTGGGTGGAGAACTTTGTAG
AGGTGAAAACAGAACACTTTATAGCCATACACAAATACAGCCCTTCTGAGGTCTTCATTGGCTACCACCC
TGACGCTTGTGCCTCAGTGGTGCTCCAGGTCACGCAGAGGCTAGGTCCCAACTTCCCGACTGATGAACTT
TACCAGAAGGTGTCTCAGGAGGCCAAGCTGGTACTGCTGGGTTGTGCCACGCCAGATGCGGTGGTTCGGC
TGGGTACCTCCTCCCTGGGCCTGTTCACCGCACAATTCCTGTCTCGAGAATACTACCACAAGCAGCAACA
TAACTCCTTTGCAGACTTCCTTCAGGCTCAGCTTCACGCAGTGGATCTGGAACGCCGTGTCATCTTCACA
GAGGTGATTATCTCTATAATTTTACCCTTGTCCTCTTTAATCTCAGAAGCCTTGAATCCCATTTCAAGAA
TTCAGGATTCTTTTCAAATCAGTGAACAGGAGTCACATATGGATATGAGTTCTGTGCTGATAGTTTGCTT
CAACAAACAAAGTGACACGTTTGAGTACCGTGCTGAGGGCACCAAGGATATAAAAATGCATTGGCACAGT
TCTTGGCCTTGGTCAGCATACAGCGTGAAATCCGTGAACAGGTATTCGGCCATAAATGAAATCAACAAGA
TACAAGGCAATGAGGACCGCATCTTGGTCTATTTCATCACAAAACTGTCCCGGATGGAAAGTGGAGCAGC
CTACGTGGGATTCCATGGAGGCCTGTGGCAGTCCGTGCACATTGATGACCTCCAGAAGTCCACGGTCATG
ATTGCAGACGTGACTAAGTTGCAGGATGTGGCCATCAGCCAGCTCTTTGAGCCAGAAGAGAAGGCTGAAC
TGGAAACGGGACAGGAGGCCGGAGATGGCCTGGGGGAGGCAATGGAGATCGGCCTGGGGGAGGCGATGGA
GATCGAGGCTTCTGCGTCAGGGGAGGCGGCGGAGGGGAGCTCGGCACCGGAAGGCAGCTGGCATGCGGAG
CGGGGCAGGAGCGATGTCCTGGACACCAGCAGCCTGCTGCGCAGCTGCGTGCAGGGCGCCGTGGGCATGC
TCCGGGACCGGGAGGACGCCCGCCCGCGCGGCATGCAGCGCGTGGAGATCCTTCTGGGCCTGCTGAGCGA
GGACCACGCCGACAGAGGTGCGGGGGCCCGGGCCGTGCCCAGCGCGCGGCCCCTCGGCTCCCCTGCAGCC
GCCTTCCTGCGGGTGTGCAAGGCGCGGCTCCACGGCCTCCTCAAGCAGCAGGAGGAGAGCAGCGCGTTCA
GCAGGAAGGACTGGGTGTCCCGGGAAGCCTCGAATCAGGACGCGCTCCAGGAGGCAGGCACGTTCAGGTA
CGGCCCGCGGGGCGCCTCGGCGGGACACCACTGCCACCCCCCCGGCCCCCGGCCGCAGGGTCCTCGTAGG
CTTGTGACGGCTGGTCTGCCCGTGCTGCCCCCACTTCGGGGAGAACGATCAGCCGGTCCGGCCTTCCTCA
GCCGCGGTCCGTGTGGCTTCGGGGACGCCGCCTCTGTGTGA
>g.011078t.1 CDS=2-1653	Probable sulfate permease C3H7.02(SPBC3H7.02)[SwissProt]
ATGCTGTCTCCCCACCAGTACGGCCTCTACTCTGCCTTCATGGGATGCTTCGTGTATTTCTTCTTGGGCA
CCTCCCGGGATGTGACGCTGGGCCCGACGGCCATCATGTCCCTCCTGGTCTCCTTCTACACTTTCCACGA
GCCTGCTTATGCTGTGCTGCTGGCCTTCCTGTCAGGCTGCATCCAGTTAGCCATGGGCTTCCTGCGCTTG
GGTTTCACATCTGCTGCCACCATCACCATCGGCTTTGGGCAGATCAAGAGCTCGGAGCACAAGGTGCTTG
AGCGGGTCTCCATCAATTCCATGAGCCCTCGGGGGAGATGCCGAGTGATGGCCCGACTGCACAACAGGGT
GGGTGATGCCGTGCTGGGGCTGGTGTGCATGGTGCTGCTGCTGGTGCTGAAGCTGATGCGAGACCACGTG
CCTCCCGTGCACCCCGAGATGCCCCCGGGCGTGCGGCTCAGCCACGGGCTGGTGTGGACTGCGACGACAG
CGCGCAACGCCCTGGTGGTCTCCTTTGCCGCCCTGGTCGCCTACTCCTTCGAGGTGACCGGATACCAGCC
TTTCGTCCTGACGGGGCAGACCGCCGAGGGGCTCCCTCCAGTCCGGACTCCGCCCTTCTCGGTGACCACG
GCCAACGGGACAGTTTCCTTCACCGAGATGGTACAGGACATGGGGGCTGGGCTGGCTGTGGTGCCCCTGA
TGGGCCTCCTGGAGAGCATCGCGGTGGCCAAGTCCTTCGCTTCTCAAAATAACTACCGCGTTGACGCCAA
CCAGGAGCTGCTGGCCATCGGCCTGACCAACGTGCTGGGCTCGCTCGTCTCTTCCTACCCGGTCACGGGC
AGCTTTGGACGGACGGCCGTGAACGCCCAGTCGGGGGTGTGCACCCCAGCCGGGGGCCTGGTGACAGGAG
CCCTGGTGCTGCTGTCGCTGGACTACCTGACGTCGCCCTTCTACTACATCCCCAAGTCTGCGCTGGCTGC
CGTCACCATCATGGCCGTGGCCCCGCTCTTCGACGTCAGCATCTTCCGGACGCTCTGGCGCGTGAAGAAT
GGAGGTCCCCCAGGGCTTGGGCTAGCCAGGGCTTACCGAGGGGGGACTACCCCTCAGCTGGACTCCTCTC
TGCCAGGGCTGGACTTGCTGCCTCTCTGCGTGACGTTCCTGCTCTGCTTCTGGGAGGTGCAGTATGGCAT
CCTGGCCGGGACCCTGGTGTCCGTGCTCATTCTCCTGCACTCTGTGGCCAGACCTAAGATGCAGGTGTCA
GAGGGGCCGGTGCTGGTCCTGCAGCCGGCCAGTGGTCTGCACTTCCCCGCAGTGGAGGCCCTTCGGGAGG
CGATACTGAGCCGAGCCCTGGAAGCGTCCCCGCCGCGCTGTGCGGTGTTGGAGTGTACCCACGTCTGCAG
CATTGACTACACCGTGGTGCTGGGGCTCGAGGAGCTGCTCGGGGACTTCCACAGGCAGGGTGTCACCCTC
GCCTTCGTCGGCCTGCAGGTTCCCGTTCTCCGTGTGCTGCTGTCCGCCGACCTGAAGGGGGTCCAGTACT
TCTCCACCCTGGAAGAGGCAGAGAAACACTTGAGCCAAGAACCAGGGATCCAGCCCTACAACATCAGCGA
AGACTCAGTCCCGGAACACAAAGTCGCCCTGCTGAAGGCCTGA
>g.011081t.1 CDS=2-1248	N-sulphoglucosamine sulphohydrolase(SGSH)[SwissProt]
ATGTACGGCCTGCACCAGGACGTCCACCACTTCAACTCCTTCGACGGAGTGCGGAGCCTGCCGCTGCTGC
TTGGCCGGGCCGGCGTGCGCACAGGCATCATCGGGAAGAAGCACGTGGGGCCCGAGTCGGTGTACCCGTT
TGAGTTTGCGTACACGGAGGAGAACAGCTCTGTCCTCCAGGTGGGGCGGAACATCACCAGGATCAAGCTG
CTGGTCCGGAAGTTCCTGCAGACCCAGGACGACAGGCCCTTCTTCCTGTACGTCGCCTTCCATGACCCCC
ACCGCTGTGGGCACTCCCAGCCCCAGTTCGGGACCTTCTGCGAGAAGTTTGGCAACGGGGAGAGCGGCAT
GGGGCGGATCCCAGACTGGACCCCCCAGACCTATGACCCACTGGACGTGCTGGTGCCTTACTTCGTCCCC
GACACGCCCGCGGCACGAGCCGACCTGGCTGCTCAGTACACCACCATCGGCCGCATGGACCAAGGGGTTG
GGCTCGTGCTCCAGGAGCTGCGTGGAGCAGGTGTCCTGAATGACACCCTGGTGATCTTCACATCCGACAA
CGGAATCCCCTTCCCCAGCGGCAGGACCAACCTGTACTGGCCGGGCACTGCTGAGCCCTTGCTCATCTCG
TCCCCAGAGCACAGGAAGCGTTGGGGCCAAGTCAGCGAGGCCTACGTGAGCCTCTTAGATCTCACGCCCA
CCATCCTGGATTGGTTCTCCATCCCTTACCCGAGCTACGCCATCTTTGGCTCAAAGACTGTCCAGCTCAC
TGGCCGGTCTCTCCTGCCAGCGCTGGAGGCAGAGCCCCTCTGGAGCACCGTCTTTGGCAGCCAGAGCCAC
CACGAGGTCACCATGGCCTACCCCATGCGCTCCGTGCACCACCAGGGCTTCCGCCTTGTGCACAACCTGA
ACTTCAAGATGCCCTTTCCCATCGACCAGGACTTCTACGTCTCGCCCACCTTTCAGGACCTCCTGAATCG
CACCGTGGCCGGCCACCCGACGGGCTGGTATAAGGATCTCCATCATTACTACTACCGGGAGCGTTGGGAG
CTTTACGACAGGAGCCAGGACCCCCACGAGACCCGGAACCTGGCCACTGACCCATACTATGCCCCGATTC
TGGAGCTGCTTCAGACCCAACTGGCCAAGTGGCAGTGGGAGACCCATGACCCCTGGGTGTGTGCTCCCGA
TGGTGTCTTGGAAGAGAAGCTCTCCCCTCAGTGCCGGCCACTCCACAACGAGTTGTGA
>g.011082t.1 CDS=2-2154	Caspase recruitment domain-containing protein 14(Card14)[SwissProt]
ATGAAGCGCGAGGTCAGCGCCCACTTCCACGAGGTGCTCAAGCTGAAGGACGAGATGCTCGGCCTGTCCC
TGCACTACAGCAACGCGCTGCGGGAGAAGGAGCTGGCCGCCACGCGCTGCCGCAGCCTGCAAGAGGAGGC
GGAGAAGGACATTCTGGAGCAGAACCTGGACGAGGCCCTGGAGAGCAAGCAGGAGCTGGTGGACCGCATC
CACTCTCTGAGGGAGCGGGCCGTGGCCGCCGAGAGGCAGCGCAAGCAGTTCTGGGAGGAGAAGGAGCAGA
CCCTGCTCCAGTTCCAGAGGACGAAGGTGGACTGCGACATCTACAAGGAGAGGGTGACCGCGCTGCAGAG
CCAATTGCTCCAGCTGCAGAAGGAGCGGGACCAGGCCTACTCCGCCAGGGACGCAGCCCAGACGGAGATC
GCTCAGAACCTGACGGAGAAGGACGCCCTGCGCAGGAAAGTGTTTGAGCTGACAGACCAGGTCTGCGAGC
TGCGCCAGCAGGTCCGCAAGCCGCAGGCCGAGTCCCTGCAGGGGCAGCCTAAGCAGGAAGCCGGCGCCAG
GGAGCCCTGTCCGAAGGGGAAGCAGCGGCTCGTGCGCATGTTCGCCATCTGCCCGCGGGATGACAGTGAC
TACAGCTGCCCCAGCTCCACTGAGTCTCAGCTCTGCTCCGACCTGAGTGCCACGTCCAACCGTGAGCTGG
TGGACAGCTTCCGCTCCAGTAGCCCCAGGCCTCCCAGCCTGCAGTCCCTGTACAAGCGGGTCACAGACGA
CTTCTGGGAAGACCCTTGGTCTTTCAGCGGCGTCCCCGTGCGGAGGAGGCCGGCCCGCAAGATCCTGAGC
CAGGTCACCGTGCTGGCCTTCCAGGGGGACGCGTTGCTGGAGCAGATAAGCGTCATTGGTGGCAACCTCA
CGGGCATCTTCATTCACCGGGTCACCCCTGGCTCAGCGGCAGACGAGATGGCCCTGCGCCCCGGCACCCA
GATCATGATGGTGGATTGCGAGGCCACAGAGCCCTTGTTCAAAGCCACCTTGGAGGACACAACCCTAGAG
CAAGCGGTTGGACTCCTCCAGAGGGTCAATGGCTTCTGCTGCCTGTCCGTGAAGGTCAACATGGAAGGTT
ATAAGAAGTTGGTCCAGGACCTGGAGGCCAAAGTGGCTACCTCAGGGGATTCCTTCTACATCCGGGTCAA
CCTGGCCATGGAGGCGCGGGCGGAGGGGGAGCTGCAGGTGCGGTGCAATGACATCCTGCACGTCACCGAC
ACCATGTTCCAGGGCCGGGGCTGCTGGCACGCCCACCGCGTGGGGCCCTACAGCACGACGGGCGCCGAAC
ATGGCACCATCCCCAACTACACACGGGCTCAGCAGCTGCTCATCGCCCTCATCCAGGACATGGCTCAGCA
CACCACCATCGCCCGCAAGCAGTCCTCCGGGGGACCCCAGAAGCTGGTCCGCATCGTCAGCGTGGACAGA
ACCAAGCCCAGCCCTCTGCGCTCATCCTTTGATGGGACCCCGACGCAGCCCAGCAGGCTGGAAGAGCCCT
CCACCGCGTGCTTCTGGGCCGAGAGCTGCTTCACCCTGGTGCCCTACTCCCTGGTACACCCCCACAGGCC
CAGCCAGCCCCGGCCCGTGCTCTTCGTGCCCAGCGTGGCAGGGAAGATCCTGAGCGAGAAGCTGTGCCTC
CTCCGAGGGTTTAAGAAATGCCCAGCAGAGTACTTGAGCCAGGAGGAACACGGTGCCTGCAGCCAGAGAG
GGGACATCATCCAGGAGCGGGAGGCATCCGGTGGCCGCTACTGTGTGACCCGCCGGGCTGTGGAGTCCCT
TATGGAAAAGAACACCCACGCCCTCCTGGACGTCCAGCTGGACAGCGTCTGTGCCCTGCACAGGATGGAG
ATCTTCCCCATCATCATCCACATCCCCATCAACGAGAGGGCGGCAAAGAAACTCAAGAAGGTCCTGCAGC
GGCTCAGCACCTCCGAGGAGCAGCTCCTGGAGGCGGGCAGGCAGGAGGAGGGCCAGCTGGACCGAGTGCC
CTGTCTCTACGGCAGCCTGGCCCCCGACAGCTGGAGCGATCTGGAAGGCCTGCTCGGCTGTGTCCGCGTG
GCCATCGCAGACGAGCAGAAGAAGGTTGTGTGGACAGAGCAGAGCCCCCGCTGA
>g.011084t.1 CDS=2-426	Caspase recruitment domain-containing protein 14(CARD14)[SwissProt]
ATGGCGGCACTGCGCCGCACCGAGTCCACACTGACGGCCCTGGACGAGGAGACGCTGTGGGAGATGATGG
AGAGCCACCGCCACAAGATCGTGCGCAGCATCTGCCCCAGTCGCCTCACCCCCTACCTGCGCCAGGCGAA
GGTGCTGGACCAGCTGGACGAGGAGGAGGTGCTGCACAGCCCCACGTTCACCAACACCGTCATGCGAGTC
GGGCACTTACTGGACTTGCTGAAGACTCGAGGGAAGAATGGAGCCATTGCCTTCCTGGAGAGCCTGAAGT
TCCACAACCCTGACATCTACACCCTGGTCACTGGGCTGCAGCCCCAGGTGGACTTCAGCAACTTCAGTGT
GGGTGGTTCCGTTGGTTGGAGTTCCAGTATACAGATTCGTGTTCCTCGTTGTATTTTCCGGTCATCCTAT
TCTTAG
>g.011095t.1 CDS=2-1155	Eukaryotic initiation factor 4A-III(EIF4A3)[SwissProt]
ATGGCGGCCGCGGCCACGATGGCGACCTCGGGCTCGGCGCGGAAGCGGCTGCTCAAAGAGGAAGACATGA
CCAAAGTGGARTTCGAKACCAGCGAGGAGGTGGACGTGACGCCCACGTTCGACACCATGGGCCTGCGGGA
GGACCTGCTGCGCGGCATCTACGCCTACGGTTTTGAGAAACCATCAGCCATCCAGCAGCGAGCCATCAAG
CARATAATTAAAGGGAGAGACGTCATTGCTCAATCGCAATCTGGCACAGGCAAAACTGCCACCTTCAGCA
TTTCTGTCCTCCARTGTTTGGATATTCAGGTTCGTGAAACCCAGGCTTTGATCTTGGCTCCAACGAGAGA
ATTAGCTGTGCAGATCCAGAAGGGTCTGCTCGCTCTGGGGGACTACATGAATGTGCAGTGCCATGCCTGC
ATCGGGGGCACCAATGTGGGAGAGGACATCAGGAAGCTGGACTACGGGCAGCACGTTGTTGCTGGCACAC
CTGGACGTGTCTTTGGTTTCAAGGAGCAGATTTACGACGTGTACAGGTACTTGCCYCCGGCCACGCAGGT
GGTGCTCATCAGTGCCACGCTGCCTCACGAAATCCTGGAGATGACCAACAAGTTCATGACGGACCCCATC
CGCATCTTGGTGAAGCGTGATGAATTGACTCTAGAAGGCATCAAGCAGTTTTTTGTGGCGGTGGAGAGGG
AAGAGTGGAAATTTGACACACTGTGTGACCTCTACGACACGCTGACCATCACTCAGGCCGTCATCTTCTG
TAACACCAAAAGGAAGGTCGACTGGCTGACAGAGAAGATGAGAGAAGCCAATTTCACGGTGTCGTCCATG
CACGGGGAYATGCCGCAGAAAGAGCGCGAGTCCATCATGAAGGAGTTCCGGTCTGGTGCCAGCCGGGTGC
TCATCTCCACAGACGTCTGGGCCCGGGGGCTGGACGTCCCACAGGTGTCCCTCATCATTAACTACGACCT
GCCCAACAACAGAGAGTTGTACATACACAGAATCGGGCGGTCGGGCCGCTAYGGCCGCAAGGGGGTGGCC
ATCAAYTTCGTGAAGAATGACGACATCCGCATCCTGAGGGACATCGAGCAGTACTACTCCACCCAGATCG
ACGAGATGCCCATGAACGTGGCGGATCTGATCTGA
>g.011098t.1 CDS=2-4797	Sucrase-isomaltase, intestinal(SI)[SwissProt]
ATGCCCCAGCTTCGCTCTCTCCATCCCGGCAGCGAGTGCCAGCACCAGATCATGTCCATCGACGGTGAGA
TCGAGGCCTACAAGAAATCCATCATGAAGGAGGAAGAGAAGAACGAGAAGCTGGCCAGCATCCTGAACCG
CGAGGAGACGGAAACCCACCTGATGCAGAAACTGACCACGCAGTGCCTGAGCAAGCTGGAGGCGCTGCAG
AACGAGTTCAACACCTACCGCCTGGCGCTGCAGGCCACGGAGGACGCGCTGGGCAAGGCCCAAGTGGTAC
GACCGGGTCCCCCCGCCCGCGGGGCGCGTCCCTGCGGCCTCCCCCCCAGYGCCCGCCTGCCCCTTCCTTT
CCAGGAGTGCACGGCCACCACRGGCGAGCTGCAGACCGTCCACCAGGCCATCCAGCACGAGCTAGAGCTG
AGGAGGAGGATGGACGCCTCCATCGTGGAGAAGCTGCAGGAGCACATGACCTCCAACAAGATGACCAAGT
ACTTCCACCAGCTCATCCTGAAGCTCCAGAAGGAAAAGACCAACCTGGTGACACATCTTTCCAAAATCGA
CGGCGACATAGCTCAGACCACCCTCAACATCACAAACACCAACTGCAGGCTGGACATGCACCAGAAGACG
CTGGGCGAGCTGGACAAGGAGGTGAAAAAGGTCAACGACCTCATCACCAACAGCGAGAACGAGATCTCCA
GGCGCACCATCCTCATCGAGAGGAAGCAGGGCCTCATCAACTTCTTCAACAAGCAGCTGGAGCAGATGGT
CTCTGAGCTGGGGGGGGAAGAAGTGGGGCCCCTGGATCTTGAAATCAAGAGGCTGACGAAGCTGATGGAA
GAACACAACAGCAACGTGAYGCAGGCCCAGGTGACGTGGCTCCGCCTGCAGCAGGAGATGGTGAAGGCCA
CTCAGGAGCGGGAGGCGCAGCTGGTGGCCCTGGACACGTTCAGGAAGGAGGTGCACATCCTGGAGCAGAA
GAAGCTGCGGGTAGAGAGCAAGATCGATCAGGAGAAGAAGGAGCAAAAGGAGCTTGAGCGCCACATGAAG
GATCTGGACAACGACCTGAAGAAGCTCAACGTGCTGATWAGCAAGAACCGGAGCAGCTCCGAGGGGCTGC
AGCAGGACAACCTGGTGACGGAGAARGAGTTCGTGCGCTCGCTGAAGGCCTCAGAGAGGGAGACTATCGA
GATGCAGGAGAGGCTGAGCCAGCTGCAGGAGGAGAAGGCGGCTATGCTGAACAACCTGGTGGAGGCAGAA
CACCAGATCATGCTGTGGGAGAAGAAAATCCAGCTGGCCAAAGAGATGCGAGCATCGGTGGACTCCGAGA
CGGGCCAGACAGAGCTGCGAGCCATGAAGGCGGAGATCCACAGGATGAAGGTCAGGCACGGGCAGCTGCT
CAAGCAGCAGGAGAAGATGATCCGGGACATGGAGCTGGCCATCGCCCGCAGAGAGACCATCTCGATCCAG
GCCAAGGGGCAGAGCAAAACCGATAAGAAGCTGCTCACCCGGACAGACTTCCACCACAAGCAGACAGAGC
TGCGACGMAAGATCAAGGACACTCACAAGGCCACCGAGGAATGCACCAAAGTCATCTCAGAACTGGAAGA
AACTCAAAAACACGTGAGCAGCTCCCTCACGGAGAAGCAGGAGCAGCTATCAATGATGCAGTCCAGCATG
GACGAGCTGGAGGCCGACCTGGACCGGCTCCTGGCCCTCAAGCAACAGAACCTCTCGGAGCTGGTGGCCC
GGCAGACTCGCCTCAAGCACCTCCAGGCTGTGAAGGACGGGAGGTACGTGTTCCTGTTCCGCTCCAAGCA
GTCGCTRCTGGCYGAGCACAGGCGCCTGGACAACCGGATGGCCACCATCAGCACCATCCTGGACCACGTG
AAGGACGAGTACCCCCAGTTCCAGGAGGCCCTGCTCAAGCTCCTGAGCCGAATCCTGTACAATAAACGGG
YAACAGTAGGAACCGTGTCRGGGTTGGACTACCCGAGTTACAAGCTGGAGAACCTGACCACCACRGAGAC
GGGCTACACGGCCGCTCTGACCCGTAGCACCCCAACCTTCTTCCCCAAGGACATCCTGGCCTTACGGTTG
GACGTGCTGCTGGAGACGGAGAGCCGGCTCCACTTCACGATCAAAGATCCCGCCAACAGGCGCTACGAGG
TGCCCCTGGAGACCCCGCGGGCCCACGGCCGCGCCTCGGCCACACTCTACAGCGTGGAGTTCCAGGAGGA
GCCCTTCGGGGTGGTCGTGCGCCGGAAGCTGGACGGCCGGGTGCTGCTGAACACGACGGTGGCCCCCCTG
TTCTTCGCCGACCAGTTTCTGCAGCTGTCCACCTCCCTGCCGTCCCAGCACATCACCGGCCTTGCCGAGC
ATCTCGGCTCCCTGATGCTCAGCACCAACTGGACCAGGGTCACCCTCTGGAACCGGGACATCGCCCCCTC
GCCCAACGTGAACCTGTACGGGTCCCACCCTTTCTACCTGGCGCTGGAGGATGGCGGGTCAGCTCATGGG
GTCTTCCTGCTGAACAGCAATGCCATGGACGTGGTCCTGCAGCCGAGCCCGGCCCTCAGCTGGAGGTCGA
CAGGCGGGATCCTGGACGTGTACGTCTTCCTGGGCCCGGAGCCCAAGAGCGTGGTGCAGCAGTACCTGGA
AGTCGTGGGCTCCCCGTTCATGCCGCCCTACTGGGGCCTGGGCTTCCACCTGTGCCGCTGGGGATACTCG
TCCACGGCCATCACCCGCCAGGTGGTAGAGAACATGACCCGGGCCCACTTCCCCCTGGACACGCAGTGGA
ACGACCTGGATTACATGGACGCCAGGAGGGACTTCACTTTCAACAAGGACGGCTTTGGGGACTTCCCGGC
CATGGTGCAGGAGCTCCACCGGGGCGGCCGGCGGTACGTGATGATCGTGGACCCGGCCATCAGCAGCTCC
GGCCCCCCYGGCAGCTACCGACCCTACGACGAGGGTCTGCGGAGGAAGGTTTTCATCACCAATGAGACGG
GGCAGCCGCTGATTGGGAAGGTGTGGCCCGGGTTCACCGTCTTCCCCGACTTCACCAGCCCGGCGGCCCT
GGACTGGTGGCAGGACATGGTGTCTGAGTTCCACGCCCAGGTGCCCTTCGACGGCATGTGGATTGACATG
AACGAGCCATCCAACTTCGTGAGGGGCTCGGTGTACGGCTGCCCCGACAATGACYTGGAGAACCCGCCCT
ACGTGCCCGGGGTGGTTGGCGGGACCCTGCGGGCGGCCACCATCTGTGCCTCCAGCCGCCAGCTGCTCTC
CACGCACTACAACCTGCACAACCTGTACGGCCTGACGGAAGCCATCGCCTCCCACAGGGCCCTCGTGAAG
GCTCGGGGGACGCGCCCCTTTGTGATCTCCCGCTCAACTTTCGCCGGCCACGGCCGGTACGCCGGCCACT
GGACAGGGGACGTGTGGAGCAGCTGGGAGCAGCTCTCGTACTCTGTACCAGAAATCCTGMTGTTCAACCT
GCTGGGGGTGCCGCTGGTTGGGGCCGACGTCTGTGGCTTCCTGGGCAACACGTCAGAGGAGCTGTGCGTG
CGCTGGACCCAGCTGGGGGCCTTCTATCCGTTCATGCGGAACCACAACGACCTCAACAGCCTGCCCCAGG
AGCCGTACAGGTTCAGCGCGACGGCACAGGAAGCCATGAGGAAGGCGCTCGCCCTGCGCTACTCGCTGCT
GCCGCACCTCTACACGCTCTTCCACCGGGCGCACGTGGGGGGCGAGACCGTGGCCCGGCCCCTCTTCCTC
GAGTTCCCCGAGGACCACCACACCTGGACCGTGGACCGCCAGCTCCTGTGGGGGGAGGCTCTGCTCATCA
CCCCCGTGCTTGAGGCCGGGAAGGTCGAAGTGACTGGCTACTTCCCTGCTGGCACATGGTACRACCTGCA
GATGGTGCCCGTAGGGGCCTTCGGCAGCCTCCCGCCCCCACCTCCAGCTCCGCTCACGTCCACCATCCAC
AGCAAGGGGCAGTGGGTGACGCTGCCAGCCCCGCTGGACACCATCAACGTYCACCTCCGGGCTGGGCACA
TCATCCCTCTGCAGGGCCCTGGCCTCAYGACCACAGAGTCCCGAAAGCAGCCCATGGCCCTGGTCGCAGC
TCTGGGCACAAACGGGGAAGCCCGAGGAGAGCTGTTCTGGGACGACGGGGAGAGCCTGGGGGTGCTGGAA
CGCGGGGCCTACACGGAGGTGGTCTTCTTGGCCCGGAACGCCTCTGCCGCCGTGAGCGTGCACGGCTCAC
TCAACGTCAACCTCAACTCGGCGGTGCTGCGGCGGCACGCGTGGCTGCTGCAGGAGGGCGGCGGCGGGGT
GGCCGTGGTCGTGCTCGCCCAGGGCAGCCACCAGTGCCAGAAGCTGCGCGCAGAGAGCACCACGTGCATC
GCGCTCACCTCCCCGCTCGCCCGCCTGCCCCGGCCCGCGGGTCTCCTTCCTCAAAGGGGGCTATGGGACT
CTGGATGTCCTGAGTGCTGTGTGGATGTACGACCCATTTCACAAGAGAAGGCGGACGCCGAGGAAGCCCT
CGTGAGCCAGCGAGGGAAACCAGCGCTCAGCATCAGCTACAGGCCAGCCTACGAGCAGGGCGGCCCCGTG
GAAATCCTTCCGTTCCTCTACCTTGTGCCTACCGTGCACCCAAGATTCTCCACACGAAGGATCGSGTCAT
CTGTGCGTAAGGACTTCTTCCTCTCCACCTGGATGACTTYTGTCCTCTTTGCTGCCTTGCTGTACCCGCC
AGAGCCACCGTCCGAGGACCCTGTGCCTTTATCCTAA
>g.011104t.1 CDS=2-606	Coiled-coil domain-containing protein 40(CCDC40)[SwissProt]
ATGCAGCTGGAGAAGAGCCACGACCTGCACTCGATCGCCGCGCGCGCCCGGCAGCAGAAGGAGGCCGAGC
TGCGGGCCGCGCGGCTGCTCTACACCCGGGCCTGCGAGGCGGCCGACGGCGAGCGCCGCAAGCTGGCGGC
TCTGCAAGCCGAGCTGGAGAGGCTGGCTCTGCACCTCTTCTACATGCAGAACATAGACCAGGACGTGCGC
GACGACATCTGCRTCATGAAGCAAGTGGTGAAGAAGTCAGAGGCGGAGCGCACGCGGGCCGAGGTGGAGA
AGAAGCAGCAGGACCTTCACGTGGACCAGCTCACCACCAAAGCCAACCAGCTGCAGGAGCAGATCGCCCT
GCTGGAGGCTCAGAGCTACGCGCAGGCCGAGGACACGCGGGCTCTCAGGAAAGCCGTGAGCGAGGCCTGC
ACAGAGATCGATGCCATTAACATGGAGAAGAGGCGCATCCTGCAGCAGTGGGCCACCTGCCTGGTGGGCA
TGAAGCATCGCGACGAGGCCCACAGAACCATCCAGGAGGCGCTCAGGTTCCAGCCAAATTCTGCTCTTCC
TCTTCTTGGGGACAATCTCTGCATCGACGCCGAGTCTACAGTTTAA
>g.011105t.1 CDS=2-885	.
ATGATTCCAAATCCGCACCTGACCCTCCGGGTGACTATAAAGACAGCCTTACCAAGGTCTCAGCTGGAAR
GCGAATCAACTTCTGAAGAAGACGAGGCCCAGAATCATGAAGGGGACAGGGTGTCACCCACTGGGAAGAG
CAGTGACCAGGACGATGACGAGGCTGTTGGTGCTGCCGAACTTTCTGAAGAGGAAATTACAGCCTTTGAG
GAAGTCACAACGGAAGGAGAAATTGAAAGCGAGGGGGAAGTGGAGACGGATGGGCAGGTGGAAACGRAGA
AGGAACCTGAGTTCGAAGGGGGATTCCAATCCGATCTCGAAACCGTATCCCTCGAGAAGAAAGCCAGTTC
CACGGATCTGGCTTATTCAGAAGTCGGTGCCTGGGAGGAGGCCGGAGAGGAAGTGGGCCCCACGTACCCG
TACCCGGTTGAGCAGATAAGGAGGGAAGGCGTTCCCAAAGACAGAGACGCCCCCCATCCATCAGAGGCCA
GAGATTCGAGGGACCTCTCCACGCAGCCATCCCAGCAGGCGGTAGGCTCACCCGAGCAAGCAGGCCCAGA
CGCTTCTGGAGCCAGGGCTCGCAGATCGAAAAAAAMCAGCGAAGAGCTCCCGCAGGAAGTCTTCYCTCTG
GGGGCACAACACCACCTTCAACTGAGCCAGGGGAGCAGCAACACCTCCTCCGACTTTGACTTTGAGGAGC
TGCTCCTGAGCGAGGAGGAGCCCGAGGAGGAGCCCGARGAGGAGCCCRTCSTCGGGGAGCCAGAKTCAGC
CGTCCTYGACCTCGGYGCTGCYGCCGTGGGGAYCCGGTYACTCCCCGGGGAGGGACCGTCCTGGGCGGCA
CCCCGGCTCCTCCTGCCAGACGCCAGGAGCACCCCTGCCCCTTAG
>g.011108t.1 CDS=2-2094	TBC1 domain family member 16(TBC1D16)[SwissProt]
ATGGAGAAGGATGAGCTGCTGGGGAGCACCCTCATCCTCACGTGGGTCCCCAACTCTCGGATCCAGAGGC
AGGACGAGGAGGCGCTGCGCTACATCACCCCGGAGAGCTCCCCTGTCCGCAAGGCGCCCCGCCCGCGGGG
CCGGCGCGCCCAGAGCTTGGGGGCCCCCCACCAGGCCTCCCCCACGGAGCCCAGGCCCGCCCTGATCCCC
AGAGACGCGGACGCCCTGGGGGTGGCGCAGAGCGTCCCAGACACCGTGCGTGTCAGCCCCTCCCCCCCTT
CCGAGGACGGGGACAAGCTGGCCCGGGGCTTGGGGATGGCCCCGCCGCCCGCRCACAGCGACTCCGGGAT
CTTGTCGGCSGTCAGTTCGCAGGACGGGACGGAGGAGGGGCGGGAGCCGCGGCCCGAGGCGGGCGAGGAG
GAGGGCTCCCTGGAGCTGTCGGCCGACGGCGTGAGCAGGGACAGCTCCTTCGACTCGGACTCTGACGCCT
TCTCTTCGCCCTTCTGCCTGTCGCCCATCAGCGCCGCCCTGGGGGACAGCGGCAGCTCCGTGTTCCTGGA
CAGCGAGAGCGGCTCCCCCTCGGGCGCCGATGCCCACCTGCGGTTCCCGGACGGCACCGGCCTCCTGCAG
ACCCCACGCTGGGACGAGCCGCAGAGGGCCTGTGCCCTGGAGCAGATCTGCGGGGTGTTCCGCGTCGACC
TGGGACAAATGCGCTCCCTCCGCCTCTTCTTCAGCGATGAGGCCTGCACCAGCGGCCAGCTGGTCATCGC
CAGCCGGGAGAGCCAGTACAAGGTGTTCCACTTCCACCACGGCGGCCTGGACAAGCTGTCCGACGTGTTT
CAGCAGTGGAAGTACTGCGCCGAGACGCATCTCAAGGACCAGGTCGCCGACGAGAAGACGTGCATGCAGT
TCTCCATCCGACGCCCCAAACTGCCCTCCTCCGAGACGCACCCCGAGGAGAGCATGTACAAGAGGCTGGA
CGTGGCGGCCTGGCTGCGCCACCTGAACGAGCTGGGCCAGGTGGAGGAGGGCTACAAGCTGCGCAAGGCC
ATTTTCTTCGGCGGCATTGATGTGTCAATCCGGGGGGAGGTCTGGCCCTTCCTGCTGCGATATTACAGCC
ACGAGTCCACGTCTCAGGAGCGGGAGGCTCTGCGGGCGCAGAAGCGCCGGGAATACGCCGAGATCCAGCA
GAAGAGGCTCTCCATGACCCCTGAGGAGCACAGAGCATTTTGGCGCAACGTGCAGTTCACGGTGGACAAG
GACGTGGTCCGGACGGATCGGAGCAACCAGTTCTTCCGGGGCGAAGACAATCCAAACGTGGAGAGCATGA
GGAGGATCCTGCTGAACTACGCCGTGTACAACCCGGCCATCGGCTACTTCCAGGGCATGTCAGACCTCGT
GGCGCCCATCCTGGCCGAGGTCCTGGACGAATCGGACACCTTCTGGTGCTTTGTGGGTTTGATGCAGAAC
ACGATCTTCGTCAGCTCTCCTCGGGACGAGGACATGGAGAAACAGCTGCTCTACCTGCGGGAGCTGCTGC
GGCTGACACACCTGCGCTTCTACCAGCACCTGGTCTCCCTGGGCGAGGACGGCCTGCAGATGCTCTTTTG
CCACCGCTGGCTGCTGCTCTGCTTCAAGCGCGAGTTCCCCGAGGCGGAGGCCCTGCGGATCTGGGAGGCC
TGCTGGGCCCACTACCAGACCGATTACTTCCACCTTTTCATCTGCGTGGCCATCGTGGCCATCTACGGGG
ATGACGTCATCGAACAGCAGCTGGCCACTGACCAGATGCTGCTGCATTTTGGAAACCTGGCCATGCACAT
GAACGGGGAGCTGGTTCTCAGGAAGGCCAGGAGTCTCCTGCACCAGTTCCGCCTCCTGCCCCGCATCCCC
TGCAGCCTGCACGACTTGTGTAAGCTGTGTGGGACCGGCATGTGGGACAGCGGGTACATACCCGCTGTGG
AATGCACGGGCCACCACCCGGGGTCGGAGAGCTGCCCGTATGGGGGCACGGTGGAGACGCCTTCGCCCAA
GCCCCCCAGAGAAGGCAAGAAGGGCCCAAAGATGCCTCGGGAAGGCTTCGGTTTCCGCAGATAG
>g.011111t.1 CDS=2-606	.
ATGAGGTGGAAGGTGGAGCACCCTCCCCGTCTTCGTCCATGGCACACTACCCCGCTGGAAGAGTGGGCCA
TCCTGTGGCCTCCCCCAGAGAATAGGGCCCCTCTTTGGCTTACCCGGGTTCCCCCAGCGCTGASAGTGTC
AGCTCGCAGAGGCACTCCACAAACATCAGATGGCGACACGGAGGTCAGGGCGGTCACATCTCCAGCGGAC
TTTGCCCACGTGGTGCCACACACTGTCCATGCTCAGGATGGAGCTGGGGCTCCTCTTCCAGAACCTACCA
AATGCTTCTGGGATGGCCTTTCTGGTGGGMACCCCTCATTCTCTGCTGATGGAGATGATTATTGGAAGGA
CGTGCCCAGATCCGGTGGAAAAGAATTCCCGAAGCGAGCGTTAGAGCTGGGGACAGTGACATCCACCTGT
TACAGGTACCCATCCACGGCTGGGGGTACGGAAGCCACAGGGGTCTGTGGGACTCCTCCTGGACAGGTGT
CCCTTGTAAGCATTACCCGGATTGTGGGGCCCCAGGAGCCCACTCTACAAGCAGACCTTGGTGGGTCCGT
TTTTCGGGCATGTGATGGGGGTCGGGGTCTGTGTAGGAACCAGTAA
>g.011114t.1 CDS=2-1638	E3 SUMO-protein ligase CBX4(CBX4)[SwissProt]
ATGAACGGCAGCTTCGTCCGGGGGAAGGAATCGGGGCTGGATCGGTCTAGAGTCAGGCGCCGTCCTTCCA
GCGGCTCGGGCTCCAACAACACACGGAGCGTCCGGGACCACCTCCTCCTTCTGCTCCYCATCTCCRTCCC
ACCGGCAAATCCTGTTGACTTTGTCTTTGGTGTCGACCCAGAGTGCTCTCCTGCCCAAGGCCACCGTCGT
CTCTTGCCAGGGCTGCTGCATGGTCTCCTCACTCACCCCAAGGGCCAGTCCTCAACGGAGAAGCCGCRTG
CTCCTCCACAACCCTGTGTCAGCGGCCAGTTTGGGAATTTGACACAGATTTCTCACGTTCGTGCCACAAC
ACGTGCCTGTGGCGGGGTTATTAACGTGGGGATCGAGCCGCAGGCCTTCTGCGTGYTGGGCTTCACTCCT
CTGCACGGAACATTTGGAGACCAGCCTCCGCTCCGCGAGCATCGGCCCCCTGATGCTTCCCCGGACCTGA
GCCGCTCCCCACACCCCCCTGGCAGATATAACACGTGGGAACCCGAGGAGAACATCCTGGATCCCCGGCT
GCTGATCGCCTTCCAGAACAGGGAACGGCAGGAGCAGCTGATGGGGTATCGGAAGAGAGGGCCGAAGCCC
AAACCGCTGGTGGTGCAGGTACCTACCTTTGCCCGCCGCTCCAACGTGCTGACTGGTCTCCAGGACTCAT
CGGCAGACAACCGCTCTAAGCTGGAGCTGGGCGGTCAAGGCAAGGGCCAGGGCCACCAGTACGAGCTCAA
CAGCAAGAAGCACCACCAGTACCAGCCGCACAGCAAGGAGCGAGCCGGGAAACCCCCACCACCGGGCAAG
AGTGGCAAGTACTACTACCAGCTCAACAGCAAGAAGCACCACCCCTACCAGCCCGACCCCAAAATGTACG
ACCTGCAGTACCAGGGCGGCCACAAGGAGGCGCCCAGCCCCACTTGCCCGGACCTGGGCGCCAAGAGCCA
CCCGCCCGACAAGTGGGCACACGGCGCSGGGGCCAAGGGCTACCTGGGAGCTGTGAAGCCCCTGGCAGGT
GCGGCCGGGGCTCCCGGCAAGGGCTCGGAGAAGGGCCCCCCCAACGGGATGACCCCGGCCCCCAAAGAGG
CAGTGACGGGCAACGGGATTGGAGGCAAGATGAAGATCGTCAAGAACAAGAACAAGAACGGGCGCATCGT
GATCGTCATGAGCAAGTACATGGAGAACGGCATGCAGGCGGTGAAGATCAAGTCCGGGGAGGCCGCGGAG
GGCGAGGCGCGCTCCCCCAGCCACAAGAAGCGGGCCGCCGAGGAGCGCCACCCCCCGGCCGACAGGACTT
TCAAAAAGGCCCCSGAGGTCATCCTGCTGGACTCGGATCTGGATGAGCCCATAGACTTGCGCTGCGTCAA
GACGCGCGGCGAGGCCGGGGAGCCCCCCAGCGCCCTCCAGGTGAAGCCCGAGGCGCCCGCTGCGGTGGCG
GCCGTGGCAGCTGCGCCGGTGGCCKCGGCCGAGAAGCCTCTGGCCGAGGCCCAGGACGAGCCCGAGGAGC
CGCTGAGCGAGTTCAAACCCTTCTTTGGGAATATAATTATCACCGATGTCACCGCGAACTGCCTCACCGT
CACGTTCAAGGAGTACGTGACGGTGTAG
>g.011143t.1 CDS=2-1140	Chromobox protein homolog 6(Cbx6)[SwissProt]
ATGGAGCTTTCGGCGGTGGGGGAGCGGGTGTTCGCGGCCGAAGCCCTCCTGAAGCGGCGCATACGGAAAG
GACGCATGGAATACCTCGTGAAATGGAAGGGCTGGTCGCAGAAGTACAGCACATGGGAACCCGAGGAAAA
CATCCTGGATGCTCGCCTGCTCGCAGCCTTTGAGGAAAGGGAGCGGGAGATGGAGCTCTACGGCCCCAAA
AAGCGAGGACCCAAACCCAAAACCTTCCTCCTCAAGGCCCAGGCCAAGGCAAAGGCCAAAACATACGAGT
TCAGAAGTGACTCTGCCCGGGGCATCCGGATCCCCTACCCTGGACGCTCCCCCCAGGACCTGGCCTCTAC
TTCCAGAGCCCGTGATGGCCTGCGGAACATGGGTCTGTCCCCGCCCGGAAGCAGCAGCAGCACCAGCAGC
ACCTGCCGAGTGGAGCCCCCTCGGGACCGGGACCGAGAGCGGGAGAGGGAGCGCGAGCGGGAGCGAGAGA
GGCAGCGCGAGCGCGAGCGGGGTGCCAGCCGCACAGATGACAAGCCCAGCTCGCCGGGGGACAGCTCCAA
GAAGCGAGGCCCCAAGCCCCGGAAGGAGCTCCTGGACCCCTCGCAGAGGCCCTTGGGAGAAGCCAGCGAT
GGCCTCGGAGATTACCTCAAGGGCAGGAAGGTGGACGAAGCCCCTCCCGGGGCAGGGAAGTTCCCCGCTG
GCCACAGCGTGATCCAGCTAGCCCGGAGGCAGGACTCGGACCTGGCCCAGTGCGGTGTGGCCAGCCCCAG
CCCCGCGGAGGCCACAGGCAAGCTGGCTGTGGACACCTTTCCGGCCAGGGTCATAAAGCACAGGRCCACT
TTCCTGGAGGCCAGARGCCAGGGGGCCCTAGACCCGGGTGGCCCCCGTGTCCGGCATGGCTCAGGCACCC
CTGGCTCTGTGGGGGGCTTGTATCGGGACATGGGGGCCCAGGGGGGAAGGCCCTCCCTCATCGCCAGGAT
CCCAGTGGCCAGGATCCTGGGGGACCCAGAGGAAGAGTCCTGGAGTCCCTCTCTGACCAACCTGGAGAAA
GTGGTGGTCACTGACGTGACCTCAAACTTTTTGACCGTCACCATTAAGGAAAGTAACACGGACCAAGGCT
TTTTTAAAGAGAAAAGATGA
>g.011154t.1 CDS=2-1194	Chromobox protein homolog 2(CBX2)[SwissProt]
ATGCCCCGTGGACTGCGGAGATCCGGCCTTAGAGACAGTGACGTCCTCTGTGCTCTTTCTCTGCAGGAAC
CCGACGCTCCCTCCAAATCCAGCAGCTCCTCCTCTTCCTCCACGTCTTCTTCCACTTCCTCAGATGAAGA
GGACGACAGTGATTTAGACGCCAAGAGGGGTCCCCGGGGCCGCGAGACCCACCCAGTGCCTCAGAAGAAG
GCCCAGATCTTGGTGGCCAAACCGGAATTGAAGGACCCCATCCGGAAGAAGCGAGGCCGCAAGCCCCTGC
CCCCAGAGCAGAAGGCGGCCCGGAGACCCGTGAGCCTGGCCAAGGTGCTGAAGACTGCCCGGAAGGACCT
GGGGGCGCCGGCCAGCAAGCTGCCCCCGCCGCTCAGCGCCCCCGTGGCAGGCCTGGCAGCCCTGAAGGCC
CACGCCAAGGAGGCGTGCAGTGGCCCCGGTGCCATGGCCACCCCGGAGAACCTGGCCAGCCTGATGAAGG
GCATGGCCGGCAGCCCCAGCCGGGGCGGCATCAGCTGGCAGAGCTCCATCGTGCACTACATGAACCGAAT
GAGCCAGAGCCAGGCCCAGGCCGCCAGCAGACTGGCGCTCAAGGCCCAGACCGCCGGCAAGTGCGGCCTC
GGGCTGGACCTCAAGGAGCTGAGCCTCCAGGTCTTGGACTTACAGAGTGTCAAGAACGGCACAGCTGGGG
TGGGCATGGTTGCCCGCCATGCCACGGCCAGCAAGGGTGTCCCTGCCACCAACCCAACCACCGGGAAGAG
CGCCGGGGGTGGCCTCACCGGGGGGAGCGGGGCCACCGTGCCCTCTGACACCAGCAAGAGTGAGAAGCTG
GCTTCCCGGGTGGCAGCTCTGCCCACTTCTGCAGGCAAGAGGGACTGTATGAAGGGCAGCACGGCCCCCA
GCAGTCAGGAGGGCCACAGGGCCCCCGGCGACGCCCGCAAGTTGGCCTTGCCTTCAGAGCTGAGCGCTGG
TGAGGAGAGTAGCTCCGACTCAGACCCCGGCTCCGCCTCGCCACCCGGCGCCAGACAAAACCCATCAGTG
TCGGTCCAGACCAGCCAGGACTGGAAGCCCACCCGCAGCCTCATTGAGCACGTCTTCGTCACCGACGTCA
CTGCCAACCTCATCACGGTCACGGTGAAGGAGTCCCCTACCAGCGTGGGCTTCTTCAACCTGAGACATTA
CTGA
>g.011155t.1 CDS=2-1707	Ectonucleotide pyrophosphatase/phosphodiesterase family member 5(Enpp5)[SwissProt]
ATGGACCGGAAAGAGGGGACCCAGATAATAAAAGTTAAGACACGCACCGGGGCGCTGGCTTCGGCAGAAC
CGGAGCGACGCAGACGCTGGGCATGGCGCCTGTGCCAGGACCACACCCAACCGTGGGAAGGGTCCCTCGC
AAAGTGTAACCGGAGTCCAGGAACCACCCCGGACGCCTTGGTGTCTGGAAGGCCCATCATGGGGCGCCTG
GCGGTCCTCCTGGGCCTGGCTCTGGCCRCCCTCCTGGCTCCGGGAGCAGGGGCTCCGGTGGGCAGGAAGG
GCGCCCGCAACAAGCTGTTGCTGGTGTCCTTTGACGGTTTCCGCTGGAACTACGACCAGGACGTGCACAC
CCCGAACCTGGACGCCATGGCGCTGGACGGAGTGAAGGCCCGCTACATGACCCCGGCCTTCGTCACCATG
ACCAGCCCCTGCCACTTCACCCTGGTCACCGGCAAATACATCGAGAACCACGGGGTGGTGCACAACATGT
TCTACAACACCACCAGCAAGGTGAAGCTGCCCTACCACGCCACGCTGGGCATCCAGCGGTGGTGGGACAA
CGGCAGCCTGCCCATCTGGATCACAGCCCAGAAGCAGGGCTTGCGGACGGGCTCCTTCTTCTACCCTGGC
GGGAATGTCACCTACCAAGGCCTGGCGGTGACGCTGAGCCGGAAGGAAGGTGCTCTGCACAACTACAAAG
ATGAGGCGGAATGGAAGGCCAACATCGACACGGTGATGAAGTGGTTCACGGAGGAGGGGCTGGACCTGGT
CACGCTCTACTTTGGGGAGCCYGACTCCACGGGCCACAAGTACGGCCCCGARTCCCAGCAGAGGAAGGAC
ATGGTGATGCAGGTGGACAGGACGGTGGGCTACCTCCGTGACAGCATCAGGAGGAGTGGCCTGGAGGACA
GCCTCAACCTGATTGTCACGTCCGACCACGGCATGAGCACCGTCAACAAGACCGCCCCGGACCTGGTGGA
GTTCCACAAGTTCCCCAACTTTACCTTCAAGGACATCGAGTTTGAGCTCCTGGACTACGGGCCAAATGGG
ATGCTGCTCCCCAAGGAGGGGATGCTGGAGAAGGTGTACGGGCTCATCAAGGATGCCCACCCCAAGCTCC
ACGTCTACAAGAAGGAGTCCTTCCCCGCGTCCCTCCACTACGCCAGGAACCCCAGGATCACCCCCCTGCT
CATGTACAGTGACCCCGGCTACGTCATCCATGGGGGGTGCTGCTGGCAGAGAGGGCAGGTGGGYGGGGAG
TCCCTGCAAAGGCTCAGGGCCTTCCCTCCCCGGCAGAGAGTGAACGTCCAGTTTAACAACGGGGAGCACG
GTTTTCACAACGACRTCATGGACATGAAGACCATCTTCCGGGCCGTGGGCCCCAACTTCAAGAGAGGCCT
GGAGGTGGAGCCGTTCGAGAGCGTCCACGTGTACGAGCTCATGTGCAAACTGCTGGGCATCGTGCCCGAG
GCCAACGATGGGCTCCTGAGCACACTGCTGCCCATGATTCAGGAAACCAGCAACCGGCCCGTCAGCACCC
CGCCGCCCACGCTCCCGGGAACCAGCAGCAGGACGGCCAGCACCCCCCCAGTGGTAGCTTCAGAGGTCAG
CGGCACCTGCTCCAGCGTCTTCTCCAGACACAACAGCTGGGAGCCAGAGGAAAATATCCTGGACCCAAGG
CTGCTCCTGGCCTTCCAGAAGAAGTGA
>g.011162t.1 CDS=2-717	.
ATGACAAATCGGTGCGTGTGGCTTATCAACCCCCCATCTGTGCTGCGGGGTCACCGCTGCCCCAAGGACG
ACGACAATAGGCCTGAAATTCAGTGCCTTGCCCTCCTCCAGATGGAGAGCGAAGGGGCCACACAGGGTCA
CCGCTSGGGCGGTTCTCCAGATTGGCGAAGYCTTCTACAGACCCAGCTGTGCTGCTGCTGCAGACTCTCC
TGGACAGAGGAGCCCGTGCTGATCCGCGACCTCAGGGCTGACACGGCAAGCCAGAAGCGGGACCTGAAGG
CCTTCTGCCCTGCTATTCCCCAAGTCAGGCTCAAACCTGCATCCAACGAGAGCCTTCTGGGCTATCAGAA
CTGTGGACACAGTGCCCGGTCTGCAAAGCTGATGACCCAGCCCCAGGGGTTCATAAAGCACCCACTGTGT
GTTCCAATCAGAGATGTAGACTGGCCTATTACCAGGGGGGACATGGCAGTCCCAGCTAAAACGTATGACG
TTTCTCCTGGTGGCAATGAAAGTTCTGCTGTTCTAAATTCTACTGCGGTGGTCCYGAAACAGCTCTGTGA
GCATTCTGAAAACCACTCGATTGTGCACTTCAGACGGRCTCYCCAATCTCCAGGAGTCATCTGTAAAAAT
GTGGATATCGATCGGAGGAAAGGTGAAGGTCAGCAGGGTAACCAGGGTGTGACCCCAGYGCGTAGGGAGA
AAGCCGTGCTCCGGTAA
>g.011305t.1 CDS=2-312	.
ATGAGCCTGGGTCCTGGGGACGGACATGCTGGCCCGCCAGGCAGCGTGAGTCAGAGCTACGCCCRTCACA
GAATCCGATGGGGGCGGTGTGCTACGGAGCGTGACCCGTCCTGCGCCGGCGGGTACGTGTTATTCCCYCG
GAGCTTCCGAGAGCAGACGATTCCCCCTCGTCTACCTCAACGCACTTACTACAGGCGAGAACAGGTCCAG
CTGCTGAGGAATAGCAGCTCCCTGATGGACGCCACCTGTGGGAACCTGCGTCACCACCCGGGGGACCCTG
TGTTTGCAGAGGGTCCCCCGTTTGTTCCGTGA
>g.011319t.1 CDS=2-705	.
RTGCYGGATGCCGCGGCGCTGACACCTGCACCRGGAGGCGGTGTCTACACGGCCACTGGGTCAACAGCAA
ACCCCTGGGTCACCCCGATCCTCACTGCGTTAAGTCAGAACGGCCAGAGGAAGATCCTGCCAGCATTTCC
CCCGAGCTGGTCGCAGGCCCCTCCGGCTGGGAACCCGTCCCAGGAGCTGTCCGTCGGCAAACAGATAATA
GTAGAACAAATGGGCTTTTCTAGTCAACTGTCTGGAACAATTTCTAAAGAGCATTTGGGTTGCTCTCCTG
AGAATGGAAACTTTCCGAGCCTGCTCCACATCCAATGTCGCTTGGACCGCATGGGGTTGAGGCTGCAGCT
CCTCCCCTGGCTGCTGCGGCTCCTGCGCCTCCTGCAAATCCAAACATCCATCACCCACCTCATACTCCGA
TGCCTCATCTGCAAAACGGGGATGATGCTCAGACCCACCCCTCAGGGGCTCCTGGAAGGTGACGTGAGGG
CCGACTGGGCAAAGCGCGTGACCGGCCCTGAGCACTGGGGACTTGCTGTGGGTGCCGACGTGCAGGAGGG
CCAACCAGCCGTGGCTACTCAGCGCCTTGCCTCATTGACCCTTGGCCCCAGCCCGGGGCTGCTGCACCTG
CAGAGCTGGCAGGCTCAAGGAGGGCCCCAGAAGGCCCAGACCCAGTGCGTGGAGCCGTCGGAGCTGGGTT
CCTAA
>g.011331t.1 CDS=2-576	.
ATGAATCCACCCGAGGAGCGAAAGAAGCAGCATTATCCTCTGGTCAAGGATGGCTCCACTTGGCACTTCC
AGGTTTGCCCGTGCGTCACGAGGGCTCCCGAAGGTGTCCCCAAAGCCAGCAGCAGAAAAGCCCGAGGGCA
GAGAGTAGAAGCCGTGCAGCGTGGCGAGGGGAGGTGCCGTCAGCGTACAGCCACGCACAGCCCGCTGCCG
CGGCAAAGGCTGCGGGGAACAGATGGGTGGGAGGTGGGTCGTGGGACGCGTCTGATGCGTGGGCTCAAGT
TGGGAGACCTTGGGCAAGTCCCCAGCCTGGGCCTCACTCTTCCCACGTGTAGCGCTGGGTTATTAATAAC
CATTCCCGAGGGGGTTCGAGAACCACTTGAGACGGTGCTGGTGAAGGCTCTGCGGACGGTACAGCTCTGC
CCTAGCGGAAAGGACTTGGAGACACTGTGCATGGACGTGGCACCCTGGATGCAGCCCCAGTGTTTTCCTG
GGGCCGCCTCTCCTTCCAGCAGTGCTCTGACCCCCAGGCTTCCCCATGTTCGTGGGGACAAGAGGTCCCT
GTCAGCTAGACAGTGA
>g.011395t.1 CDS=2-279	.
ATGGGGAAACTGAGGCCTGAAGCCTTCGTAAGGCAGGAGGGAGGTCTGACCAGGATGTGGGAGTGGTCTC
AAGCCCTGGGCGCCCCGACGCCCCCACCCAAGGGCAACTCCGGCAGCTCAGATCTGGTGCCCCATGTCCG
GGAGCCCCCCACCCACCCAGAGGGCCAGGGCCATGCTGCCAACAGCCCAGCATCGAGGCTGCAGAAACTT
CTGGAAACCCACCTGCGCGGCCCCGCGAGCCCTCGGGAGGGGGCAGCGTCGGGTCTGCCAGGCGTCTAA
>g.011396t.1 CDS=2-300	RNA binding protein fox-1 homolog 3(Rbfox3)[SwissProt]
ATGGCCCAGCCCTACCCCCCTGCCCAGTACCCCCCTCCGCCACAGAACGGCATCCCCGCCGAGTACGCGC
CACCCCCCCCGCATCCCACGCAGGACTACTCGGGCCAGACCCCGGTTCCCCCGGAGCACGGCATGACCCT
GTACACACCAGCACAGACCCACCCCGAGCAGCCGGGCTCGGAGGCCAGCACACAGCCCATCGCCGGGGCG
CAGACAGTGCCGGTGATGGGCCAGGAGGGGCTCACGGCCTTGGAGCCTCTGGCTGACACCCGGCTGAGCC
CGGCACCAGGTTGCCAGTGA
>g.011398t.1 CDS=2-480	.
ATGCGCTCAGACCAGAGCCAGAGGGGGCCCATCGTGGCCGAGTCCCAGCTGGGGGACGGGCTCCTTCTGA
CGGGCTCTGCAGACGGGGTGCATCTGGCCAGACCACCCACGACGGGACCACAAGGCACAGAAATTCGCCC
CGGAAGCGAACGCGGGAGACAAGGTGGTCAGACCAGCAGGTGCCGCGGAGCTGGGGGCCCGATCGCGGAC
GCCTTCAGCACAGAATCCAGCCAGGAGGCCTCCTTGACACCTGGTCCCCAGAGGCCGCCAAACCAGGAAG
AGCATGGGGTCATCTTCACCCGGAGGACGGTTGGGGGAACGCCCTGTGCGCCGCGCACTGAACAGCATCG
GGGGCACAGGGGAGAAGTGACCGGCCCTGCCCTGAGGCGGCCACCAGTTCCAGGTGCCAGTCGAGGACAT
GAAAGTCATGGCCCCCGTCCTGTGACCCCGGAGGGGTCAGAAACGATTCATCCCAACTGA
>g.011403t.1 CDS=2-885	RNA binding protein fox-1 homolog 3(RBFOX3)[SwissProt]
ATGGGAGCCCAGAGGGGCACCTCACAGCCCGGCCTCTCCCCGCAGCAGACAGACGAGGCGGCACAGACAG
ACAGCCAGCCGCTCCACCCCTCCGACCCCACAGAGAAGCAGCAGCCCAAGCGGCTACACGTCTCCAACAT
CCCCTTCCGGTTCAGGGACCCCGACCTGCGGCAAATGTTCGGGCAATTCGGAAAAATTTTAGACGTGGAG
ATCATTTTTAACGAGCGGGGCTCCAAGGTCAATAACGCCACGGCCCGCGTCATGACCAACAAGAAGACTG
CGAACCCCTACAGTAACGTGACGGGGTTCCCCTACCCCACCACGGGCACAGCCGTTGCCTACCGGGGCGC
GCACCTACGGGGTCGGGGCCGGGCCGTGTATAACACGTTTCGGGCTGCGCCGCCCCCACCCCCCATCCCA
ACTTATGGAGCGGTCGTGTATCAGGATGGCTTTTATGGTGCTGAGATTTATGGGGGCTATGCAGCCTACA
GATACGCTCAGCCTGCGGCGGCGGCAGCGGCCTACAGCGACAGTTACGGCAGAGTCTATGCAGCCGCTGA
CCCGTACCACCACACCATCGGCCCCGCGGCGACCTACAGCATTGGAACCATGGGCACGCGGGGCCCAGCG
GAGGAACAGGCCGCGGGCCTGCGCAGGGAGAGCAGCCAGCAGGACTTGACCTTTGTTGCCAACTGTGCCA
GTGGAGGGGACGGCCGGACCGGGCATGGGGGGGACGGCTGTCCGTTCCCGGGGTCCCTGGCTCCGGCCGG
TGCCCGTCACCCTCGGGCCCCCGGCTCCCCCTCGGGCCATGCTGCCAACACGGTGTTCTGCAAACCTGGG
GTGTTCTGCAAACCTGGGCGTTGTGGGCCGCAGGAGCCTGTCTGA
>g.011409t.1 CDS=2-2133	Cytosolic endo-beta-N-acetylglucosaminidase 1(ENGASE1)[SwissProt]
ATGGAGGATGCGCGCAGTAATCCCTCGAGTAACCAAATTGAGGAGGAGCAAGAAGAAGCAGTGTTTCATG
ATGTGGTCAGTTTTACCCCGGATCCTCTGCCAGGTAGATATTATGACAAGGACACCACCAAACCCATCAG
CTTTTACTTCTCTTCGCTGGAGGAACTCTTGGCGTGGACGCCCGGCGTGGAGGACAGCTTCAACGTGGCC
CTGGAGCCCTCCGAGTGTCGGCAGCCGCCTCTGAGCAGCGAGAGGCCCCGGACCTTGCTGTGCCATGACA
TGATGGGCGGGTACCTGGATGACAAGTTTATTCAGGGTGCGGCGGCGCACAACCCCTACTGCTTCTACCA
CTGGCAGTCTATTGACATCTTTGTGTACTTCAGCCACCACACGGTGACCATCCCCCCCGTGGGCTGGACC
AATGCTGCCCACAGGCATGGGGTCTGCGTGCTGGGGACCTTCATCACCGAGTGGAAGGAAGGCGGGCGGC
TCTGCGAAGCCTTTCTGGCCGGGGACGAGCGCTCCTACCAAGCCGTGGCTGATCAGCTGGTCCTGATTGC
CCAGTTTTTCCGTTTCGATGGCTGGCTGATCAACATCGAGAACTCTCTGAGCCTGGCTGCAGTGGGGAAC
ATGCCCCATTTCCTCCGGTACCTGACTGCTCGGCTCCATGAGCAGGTCCCCAGGGGCTTGGTGCTCTGGT
ACGACAGTGTGGTGAGCAGTGGGCAGCTCAAGTGGCAGGACGAACTAAACCAGCACAACCGGGTCTTCTT
TGACTCCTGTGACGGCTTCTTCACCAACTATAACTGGCGGGAGGAGCACCTGGAGCGGATGCTGGGGCAG
GCCGGGCAGCGCCGGGTGGACGTGTACGTGGGAGTGGACGTGTTCGCCCGTGGCAAGGTCGTGGGAGGCC
AATTCGACACGTACAAGTCGCTGGAGCTGATCCGGAAGCACGGGTTCTCGGCGGCTCTCTTTGCACCTGG
CTGGGTGTACGAGTGTTTGGAAAAGAAGGATTTCTTCCAGAACCAGGACAAGTTCTGGGCTTTGCTGGAA
CGCTACCTGCCCACACACAGCATCTGCTCTTTGCCCTTTGTCACTTCTTTCTGCCTGGGCATGGGCACGC
GAAGAGTGCGCTACGGCCAGGAGGAGGCGGAGGGGCCCTGGTACCACCCAAGCGCCCAGGAGATCCAGCC
GCTGTTCGCAGAGCACAGGCTGGAGGGGGCCGGGCGCGGCTGGGTGAAGACGCACTGCTGCCTGGCGGAC
GCCTGGAACGGGGGCAGCTCCCTGCTTGTCCGCGGGCTGATTCCACGCGAGCAGGACCACGTGGCTGTGA
GGTTATTCTCTCTGCAGGTCCCCGTGCCTCCCCAGATTTTCCTGTCCTTGGTGTACAAGCTAGAAGGGGC
TTCGAATGTCGGGGTGGCACTGGAGCTCACCACGGGGGATGCGGGTAGCTGCCACGTCGGCAGCATCTCG
ACGTTGAATGAGACAAGCTCGAGGCACAGTCCCCGACCCCTCCGGGCGCCCCCCACCAAGCTGGCCCGAT
GGGTGCACCGCTGCGGCCAGCAGCTCCATGGGGGCTGGGTCCAGCGCTGCTACAAGGTGAACCTGCGCGA
CTGCCTCCTGCGAGACCTCTTCGTTAGCTTTGCCCGGCCTCTGGGCAGCCAGGAGGAGGAGAGCTTCGTC
TGCCGCCTCGGCGAGGTCCAGGTGGTGGATGCCAAGAGCCTGCTCGCCCCGCTGCCCCGGGTGCAGGCCG
TCACCGTGTCCCACGTGCGCTGGCAGCGAGCCACCCCTGAGGAGGAGGGTTCCCCTGCTCGGCTCCGGCT
CGGCTGCACCCTGCACTGGTCCTACCTCCTCTCCCCCATCCGATGCTTCCGGATCCACTGCTGCGCGGGG
ACTGGCGGTGGCGCTCTGGGCGGGGGGCCGTCGGGGCCGGAGCAGCCCGCGCTCCTGGGCCTGGCATTTG
TCAACCAATATCGGATAGTGGACCTGGTGGTGGCGGCCGCAGGGCCCGGCGGGGACGGCCGCGTGGAGTT
CCTGGTGGAGCCTGTCCCCAAGGAGGGGTTTCTGGTGCCACGGGCGGAATGGGGCAGGGCGGCCCTGCTC
TACTCCATGCCCCGCACAGATGGGGCGTTATGA
>g.011416t.1 CDS=2-840	Complement C1q tumor necrosis factor-related protein 1(C1QTNF1)[SwissProt]
ATGGGCTCCGGGGCGCCGACACTCGTGCTGGCCTGCTGCGTGCTGCTGACCTTTGCCTGCGGCGCGGGGC
TGGGCCGGGCGCCACGTGGCACGCGGGAGCTGCGGGAGCAGGAGGGGACCAAGGAGCCGCCGCTGGACCA
CACGGAGCGAGATGAAGAAAACCATGACAAATACAGCCCCAGGCAGGGCGAGGAGGCCTCTGCTTCCCGG
TGCTTTCGCTGCTGTGACCCTGGCACCCCCGTGTACCAGGCCATCCCGGTGCCACAGATCAACATCACCA
TCCTGAAAGGTGAGAAAGGTGACCGGGGAGACCGCGGCTTACAAGGGAAATATGGCAAGACGGGCTCCGC
GGGCGCCAGGGGCCACGTGGGCCCCAAGGGGCAGAAGGGGTCCATGGGGGCCCCCGGGGACCGCTGCAAG
AACCACTACGCCGCCTTCTCGGTGGGCCGCAAGAAGCCTCTGCACAGCAACGACTACTACCAGACGGTGA
TCTTCGACACGGAGTTCGTGAATCTCTACGGCCACTTCAACATGTTCATGGGCAAGTTCTACTGCTATGT
GCCGGGCATCTACTTCTTCAGCCTCAACGTGCACACCTGGAACCAGAAGGAGACCTACCTGCACATCATG
AAGAACAGGGAGGAGGTGGTGATCCTCTATGCCCAGGTGAGCGACCGCAGCATCATGCAGAGCCAGAGCC
TGATGCTCGAGCTGCAGGACCAGGACGAGGTCTGGGTGCGCCTCTTCAAGGGCGAGCGGGAGAATGCCAT
CTTCAGTGACGAGTTCGACACCTACATCACCTTCAGCGGCTACCTGGTCAAGCACGCTACAGAGCCCTAG
>g.011427t.1 CDS=2-3168	.
ATGCCAGACGACCTGAGAGCCCCAGGGCCACCCCAGACCCACCCAGACCCACCCATCCCTCACCAGAACC
CACTTTCAGACTCCTCACAAGGAGAAAGGGCCCATGTGTTTCCGAGCACACCCCATTCCCCACCTCTACA
GACCAGCCCCCGAAACCTGCAGGGAGAAGTTGCCGGGTCCAGCCCATCTCCTGGCCCGCACATGCCTGCA
AACCCACCAGGGCTGGCAGCTTTCCCAGTACGGGGGTCCCACACACCGGGCCAGCCCCCTGAAGACAAAG
CCCCCAACAGCAAGCTTATGTCCGCTGCCCTGAGCCAGAAGCTGGCCTGGCGCCGCTGTGGCCACGCTGG
CCAGGCTGCCGTGGTCGGTGCCGGGGACGTAAGCAGGGGGTCCCGCCTGCCCTCCAGTCTGATGCCCGCC
CAGCCCCCTAACCACCTGGAATGGAATGAGCCTATGCACTCCCTCCGGATCAGTGTGGGGGGCCTTCCGG
TGCTGGCGTCCATGACCAAGGCAGCAGACCCCCGCTTCCGCCCCCGCTGGAAGGTGATCCTGCCGTCCTT
CGTGGGCGCCGCCGTCCTCTGGTTGCTCTATTCTCACCGCCCGCCCCCAGGCCGGCCCCCCGCACCCAAC
GCCCACAACTGGAGGCTCAGCCAGACACCTGCTGACCGGTACAATGACACCTACCCGCTGTCTGCCCCTC
AGAGGACACCGGGCGGGACTCGGTACCGAATTGCGGTTATCGCTGACTTGGACACAGAGTCTAGAGCCCA
AGAGGAAAATACCTGGTTCAGTTACCTGAAGAAGGGCTATCTGACCCTGTCAGACAGCGGGGACAAGGTG
GCCGTGGAGTGGGACAAAGGCCACGGGGTCTTAGAGTCCCACCTTGCTGAAAAGGGGCGGGGCATGGAGC
TGTCTGAGCTGATCGTCTTCAACGGGAGACTCTACTCCGTGGATGACCGGACAGGGGTCATCTATCAGAT
CGAGGGCACCAAGGCTGTGCCGTGGGTGATCCTGTCCGACGGCGATGGGACGGTGGGGAAAGGCTTCAAA
GCCGAGTGGCTGGCTGTGAAGGACGAGCATCTGTATGTGGGCGGCCTGGGCAAGGAGTGGACCACCAGCA
CGGGGGAAGTGATGAATGAAAACCCAGAATGGGTGAAGGTGGTGGGCTGCAGAGGCAGCGTGGACCACGA
GAACTGGGTGTCCAGCTACAATGCTCTGCGGGCCGCCGCTGGGATCCAGCCTCCAGGCTACCTCATTCAC
GAGTCTGCCTGCTGGAGTGACACGCTGCAGCGGTGGTTTTTCCTGCCGCGCCGGGCCAGCCACGAGCGCT
ACAGCGAGAAGGACGACGAGCACAAGGGCACCAACCTGCTCCTGAGCGCCGCCCAGGACTTCGGCGACAT
CTCTGTCAGCCACGTGGGGGAGGTAGTCCCCACGCACGGCTTCTCCTCCTTCAAGTTTATCCCCAACACT
GACGACCAGATCATCGTGGCCCTCAAGTCTGAGGAGGACRGGGGCCAGATCGCCACCTACATCATGGCCT
TCACCCTGGACGGCCGCTTCCTGCTGCCAGAGACCAAGATCGGAAACGTCAAGAGCACCATAGGCATGAA
AGATGGGGACATGCGGCTGGCCAATGGGGGCACCRGCAACGAGGGCCGCGTGGAGATCTTCTACAGTGGC
CAGTGGGGGACCGTGTGTGACAACTTGTGGGACCTGATGGATGCCAGCGTCGTCTGCCGGGCCCTGGGGT
TCGAGAATGCCACTGAGGCTCTGGGTGGAGCCGCCTTTGGGCCAGGCAAGGGCCCGATCATGCTGGACGA
GGTGGAGTGCACGGGGACAGAGCCCTCGCTGGCCAACTGCACGTCCCTGGGCTGGATGAAGAGTAACTGC
AGGCACAACCAGGACGCCGGCGTGGTCTGCAGCAACGAAACCAGAGGCGCCCACACCCTTGACCTGTCGG
GTGAGCTCTCTGCGGCTCTTGAGCAGATCTTTGACAGCCAGAGGGGCTGTGACCTGTCCATCCGGGTGAA
GGCCCTGTGCAAGGCACCGGGCTCCACGGTCACCATGGAGGTGGACGCAGAGTGCCTGCCTGTCGTCAGA
GACTTTATCAGGTACTTGTACTCCCGAAGGCTGGACATCTCCCTGACGTCCGTGAAGTGTTTCCACAAGC
TCGCCTCTGCCTACGAGGCCCAGCAGCTGCAGAGCTTCTGCGCCAGCCTCTTTGCCATCCTCCTCCCCGA
GGACCCCTCTTTCCAGGCACCCCTGGACCTCTATGCGTATGCGCTGGCCACGCAGGACCCTGTGCTGGAG
GAGCTGTGTGTGCAGTTCCTGGCCTGGAACTTYGAGGGCCTGACGCAGGCCACGGCCTGGCCGAGCGTCC
CCACAGCCCTGCTGCAGCTCCTGCTCTCCAGGAGCGAGTTGGCTGTGCCCAGCGAGCTGGCTCTGCTCAC
GGCCCTGGACGTCTGGAGCCAGGAGAGGCGTCCTTCCCACGGGGAGGTGGCGCGTCTGGTGGACAAGGTC
CGGTTCCCCATGATGCTGCCCGAGCACCTGTTCGAGCTGCAGTTTAACCTGTCCCTGTACTGGAGCCACG
AGGCGCTCTTCCAGAAGAAGATCCTGCAGGCGCTGGAATTCCACACCGTGCCCTTCCGGCTGCTGGCCCA
GTACAGAGGCCTGAACCTCACCGAGGACGCCTACCAGCCCCGGCTGTACACCTCGCCCACCTGGAGTGCC
TCTATCTCCACCTTTGTCTCCAGGCGCTCGTCCAGGTACCGGAACTACCCCTACCAGTCCTTCCAGACCC
CGCAGCACCCCAGCTTCCTGTTCCAGAACAAGTACATCTCCTGGTCTCTGGTCTACCTTCCCACCGTCCA
AAGCTGCTGGAACTATGGCTTCTCGTGCTCCTCTGACGAGGTCCCCCTCCTGGGCCTCTCCAAATCTGAC
TACTCAGATCCCACCATTGGCTACGAAAACAAAGCCCTGATGCGCTGTGGGGGGCGCTTCGTGGCCGACG
TGACCGATTTTGAAGGACAGAAGGCCTTGATCCCCAGCGCCCTGGGCACCAACAGTTCGAGGCGCGCTTC
CCTCTTCCCCTGCCTGGGGGGGTCCTTCAGCAGTTTCCAGGTGGTCATCCGCCCCTTCTACCTGACTAAC
TCCTCAGACGTGGACTAA
>g.011454t.1 CDS=2-3333	Ubiquitin carboxyl-terminal hydrolase 36(USP36)[SwissProt]
ATGGATCTCCTGCATGGCCCCCCCACTGGCCCACTCCCCGGTATCAAGGTTTATGTTGTGCTTCTAAGCC
TCAGCCAGAGGAGCATCCGGGTGCCAGGCCAGATGCGGCCAGCAGCTGTGCGGTTGCCGCGGCGGCAGCC
TGCCCGTGGCCCACCAGCTGGGGCAGACACCGGGCTGCTGGTGGACGTGGGGAGCTGCGAGTCCAGCCTG
CTCTGGGAACCAGATAGCAAGTACGCGAGGCTTTGCCAGCCCGCCACTCTCTATGGCAACGGCCCTCCCC
TGCCACCGCAGCTTGGAAGCAGCCGTAGACGGCACGCAATGATTAGGGCCAAAGCGGTCAGTGTGAAGGA
GGTGGACTCTGGGAATGACATCTACGGCAACCCCATCAAGCGGATTCAGTATGAGATCAAGCAGATAAAG
ATGTTCAAAGGACCAGACAAGGACATAGAGTACCGGGCACCACCGCCAGGACCAGACAAGGACATAGAGT
TTATCTACACGGCTCCGTCCTCCGCCGTATGCGGGGTCTCCCTGGACATCGGAGGAAAGAAGGAGTATCT
CATTGCGGGAAAGGCCGAGGGGAAYGGCAAGATGCACATCACCCTTTGTGACTTCATCGTGCCCTGGGAC
ACCCTGAGCAGCACCCAGAAGAAGAGTCTGAACCATAGGTACCAGATGGGCTGTGAGTGCAAGATCACGC
GCTGCCCCATGATCCCGTGCTACATCTCGTCTCCGGATGAGTGCCTCTGGATGGACTGGGTCACGGAGAA
GAGCATCAACGGGCATCAGGCCAAGTTCTTCGCCTGCATCAAGAGAAGCGACGGCTCCTGTGCATGGTAC
CGCGGAGCGGCACCCCCMAAGCAGGAGTTTCTCGATATTGAGGACCCAAATGTGGGAAAGAAGGTAACCT
TCTTCAGGGTCATGGTCATGGAGAATAAAGTGCTCTTCCCCACGGAGCGGCTGTCCCTGAAGTGGGAGCG
GGTTTACCGCGTGGGAGCGGGGCTCCACAACCTGGGCAACACCTGCTTTCTGAACTCGACCATACAGTGC
TTGACCTACACCCCGCCTCTGGCCAACTACCTGCTCTCCAAGGAGCATACGCGCAACTGTCACCAGGGCA
GCTTCTGCATGCTGTGCGTCATGCAGAACCACATGGTCCAGGCCTTCGCCAACAGTGGCAACGCCATCAA
ACCCGTCTCCTTCATCCGAGACCTGAAAAAGATTGCCCGGCATTTCCGCTTTGGGAACCAAGAGGATGCG
CACGAGTTTCTCCGGTACACCATCGACGCCATGCAAAAGGCCTGTTTGAACGGCTGTGCCAAGTTGGATC
GTCAAACGCAGGCGACGACTTTGGTCCATCAGATTTTTGGAGGCTATCTCAGATCCCGTGTGAAGTGCTC
GGTGTGCAAGAGCGTCTCGGACACGTACGACCCCTACCTGGATGTGGCGCTGGAGATCCGGCAAGCGGCT
AATATCGTGCGTGCTCTGGAACTGTTCGTGAAACCAGATGTCCTGAGTGGAGAGAATGCCTATATGTGTG
CCAAATGCAAGAAGAAGGTTCCAGCCAGCAAGCGCTTCACCATCCACAGGACGTCCAACGTCTTAACTCT
CTCCCTYAAGCGCTTTGCCAACTTCAGTGGGGGGAAGATCACGAAGGATGTAGGCTATCCGGAGTTCCTG
AATATCCGTCCGTATATGTCCCAGAGCAACGGCGAGCCTGTCATGTACGGGCTGTACGCCGTCCTGGTCC
ACTCGGGCTATAGCTGCCACGCGGGGCACTACTACTGCTACGTGAAGGCAAGCAACGGMCAGTGGTACCA
GATGAATGATTCCTTGGTCCATTCTAGCAACATCAAGGTGGTTCTGAACCAGCAGGCCTACCTGCTCTTC
TATTTGCGCATCCCAAGCTCTAAGAGGAGTCCTGAYGGCTCCCTCTCCAGGACCGTCTCCTCTATTCCTG
GCCGTCCAGGGCTGGTCCCAGACCACTTCAAGAAGAACATTGGCAATGGAACTGTTTGCTCCCCACTGAT
TGGAAAGCGGCTAGACCCTGTGACGGTGAAGAAGCTGCCCGCCACTGAAGAGCTTGGCGTGCCCGTTTCC
AGGAACGGCTCTGTGTCGGGTCCAAAGTCTCAGAATGGATACGTTCCTCCAAAGCCACCCGTGGGGTCCC
CTTCCCCCCGACTCTCCAAGACACCCCCTCACACCCCAACCATTCTGGATGAGCCTGGAAAGAAAGTCAA
GAAATCGTCTCCCCTGCAGCACCTCTCCCCATCACGCAAAGCTTCTCAGGGGTTCCATGGTACCAGCAAC
GGGAGCAGCAGCAGGAGCGAGGGCCACCGGCAGGGCTCCTGGGACGGCAGGGGTACCGCCCTCTCTACCT
CACCCAGGCTCCCAGCCCGAGTGACTGCCAACGGGCACGGGCCCAAGGCGGGTGGCGCGAGCCCCGAGCT
CGACGGGAGGGATTCCTGCAGCTCCAGTCCAGAGCACTCTGCCAGCAGTGACCCCGCCAACGCCCCCCAG
ACGCCCAAGAGTGGAGCTGCCCATTTGGGTGATTCTCAGGGAACACATTCTTCCGCTGCTGGCCACTCCA
GAGCGCTGCCGAACGGAGACGACGCCAAGGCAGTGAAGCCCAAGGCCCCTGTCCTGAGCAAYGCCGCCAC
CGAGCCCGCAAGCATCATGTCTCCTCCACCAGCCAAAAAACTGGCCCTTTCTGCCAAGAAGGAGGGGCAG
ATGCAGCAGCAGCCCTGGAGTCTCGAGTGCAGCAAGGAGGCCCGGGCAGAGGTGCCCGCTGACAGACTAG
AGGACAATGGTGGACGGCAGCAAGAGAATGGCCAGCAGGTGGGGAGCGTGACCGACAGCCACCATGTGAG
CAATAGGAAGAGGAGACGGAGGGGAGCAGAGGGCCTCAGTGCAGAAGACCGCCTCCAGCAGAACCCACCT
TGGCACAGGAGCTGCTCTCCCTTGGACATCGTCGAGGTGGAGGCCACGGTAGCATCTCCAAGAAAAAAGA
AAAAGAAAAACAGACCACGGGAGTCACGGCAGGAAGTGGAAGAGGACGAGCACCCTGACGCCTGCCMGAG
CGAGAAGCAGAGGGGCTCTGCGATCCCTGGGAGCCCGCCCCCACCGGCTGTGAACGGCCGGCGCCCCGGG
GACCGAGCAGTGTTGACGTGGGGCGGCGAGGTGTCGGCTGTCAGCCAGGACGCCATTGAGGACAGCAGAT
GGGCCCGCGCGGCCACGGTGATCGACGACTGGGACGAGGAGTTCGATCGAGGGAAGGACCCGTGCGATGA
CATTGGACCCACCAGGATGATCCAGCATAATGAACGACYTTAG
>g.011502t.1 CDS=2-1203	GTP exchange factor for ARFs 1(grp-1)[SwissProt]
ATGAGACATCTAACCGGTAGGATCTGCACAGTTCCCAGTGACCTGACGGCAGAGGAGCGTCAGGAACTGG
AGAATATCCGGCGGAGAAAGCAGGAGCTGCTGGCCGACATTCAGAGGCTCAAGGATGAGATAGCAGAGGT
AGCTAATGAAATTGAAAACCTCGGGTCCACAGAAGAAAGGAAAAACATGCAGAGGAACAAACAGGTAGCC
ATGGGCAGGAAAAAATTTAACATGGACCCTAAAAAGGGGATCCAATTCTTAATAGAGAATGACCTGCTGA
AGAATACCTGTGAAGACATCGCCCAGTTCTTGTACAAAGGGGAAGGCCTCAACAAAACCGCCATTGGTGA
CTACCTGGGGGAGAGAGACGAGTTTAATATCCAGGTTCTTCATGCATTTGTGGAGTTACATGAGTTCACT
GACCTTAACCTTGTCCAGGCACTACGGCAGTTCCTGTGGAGCTTCCGGCTACCGGGAGAGGCCCAGAAGA
TTGACCGGATGATGGAGGCATTTGCACAGCGCTACTGCCAGTGTAATAATGGGGTGTTCCAGTCCACAGA
CACTTGTTACGTCCTCTCATTTGCCATCATCATGTTGAACACCAGCCTGCACAACCCCAATGTCAAGGAT
AAGCCCACTGTGGAAAGGTTCATCGCCATGAATCGTGGCATCAATGATGGGGGGGACCTGCCCGAGGAGC
TGCTCCGGAATCTGTATGAGAGCATAAAAAACGAACCCTTTAAAATCCCAGAAGATGATGGGAATGACCT
CACTCACACTTTCTTCAATCCAGACCGGGAAGGCTGGCTATTGAAACTCGGTGGCAGGGTCAAGACTTGG
AAAAGACGCTGGTTTATTCTCACTGACAACTGCCTTTACTACTTTGAATATACGACGGATAAGGAGCCCC
GTGGAATTATCCCTTTAGAGAATCTGAGTATCCGGGAGGTGGAGGACTCCAAAAAACCAAACTGCTTTGA
GCTTTACATCCCTGACAACAAAGACCAAGTCATCAAGGCCTGCAAGACGGAGGCTGACGGGCGGGTGGTG
GAAGGAAACCACACGGTGTACCGGATCTCGGCCCCRACGCCCGAAGAGAAGGAGGAGTGGATTAAGTGCA
TCAAAGCAGCCATCAGCAGGGACCCTTTCTACGAGATGCTAGCGGCGCGGAAGAAGAAGGTCTCCTCCAC
GAAAAGACACTGA
>g.011544t.1 CDS=2-396	.
ATGTGCGGCCCTAGGTTTCGGGGGTCCTGGCTGACCGGGCGCCCAGCAGCTACGTCCGCCCCCGGCCCAG
GCTCCTGGGGCGCTTCTGCTGCGGCCCCGCGGCAGATCCCCGCTTTTGCTTTGACCAAAGCCACCGCCGT
GAGGATGGTTTACAGGACGCAGCTCCCGAAAACACACTCCTGCTATGGAAGAGGCGGTGGGTCATCCCGC
CACCACGCTGTGGCCAAAGCACCGGACGGCGGCTGCGGCTGTCTTCACCTGAGCCAGATCGGCTCCGAGC
ATGGGGCCCTCCGCGAGGGGACTCGGGGACCGATGGACAACGAGCTGCGGGAAGTTCCGGGGGCCGGCGA
GCCNCGGCCAAAGCACCGGACGGCGGCGGCGGCTGTCTTCACCTGA
>g.011545t.1 CDS=2-2574	Dynein heavy chain 17, axonemal(DNAH17)[SwissProt]
ATGACCATCACGCCGGACGTCAGGTTAGAGTATTTGGAGGGAGTAGCCTCCCTCATTCTGAGGTTCAAGC
CCGACAAGTGGAGCAAGCTGATCGGAGCCGAAGAGAACATGGTCTTATTCACCGAGTTCTTTGAGAAGCC
GGACGTCCTGGTTCTGGTGTTGACGCTCAGTCCCGCCGGCGTGATCATACCCTGCCTGGGCTTCCCCGCC
GCCCTCAAGTCCAAAGGGGTTTACTTCATCAAGAAGGGACCAGAGAACATCGGCAAGGATAACTACAAGG
ACCGTCTCCTGTACGGGGACATCGGCCCCGCGCCCGTGGACCAGCTGATCGCCACCGTGGAGGAGGTGCT
CTACTCTCTGTTAAACCAAAGCGAAAACTTGAGTGGATGGCCCCGCGTGGTCTCGGAAGACATTGTGAAG
CAGGTCCACAAGCTGAAGAATGAGATGTTCGTGATGGGGGGCAAGATCAAGGGGAAGACCCTGCTGCCCA
TCCCAGAGCACCTGGGGAGTCTGGACGGCACGCTGGAGTCCATGGAGAGGATCCCCTCTTCTCTGGACAA
CTCGCTGCTGCACGCCATCGAAACCATCATCATCGACTGGTCCCACCAGATCCGGGACGTGCTGAGCAAA
GACTCGGCCCAGGCCCTGCTGGACGGGCTACACCCCCTGCCCCAGGTGGAGTTTGAGTTCTGGGATGCCC
GGCTGATGAATCTCAAATGCATCCACGAGCAGCTGAACAGGCCCAAAGTGAACAAAATAGTTGAGATCCT
GGAAAAAGCCAAAAGCTGCTACTGGCCGGCCCTGCAAAACGTGTACATGAACGTCACGGACGGGCTGAAG
GAGGCCAACGACATTGTTCTGTATCTGAAGCCTCTGCGGATCCTGCTGGAGGAGATGGAGCAAGCCGACT
TCACGGTGACGCGCACTTTCCTGAGCCCAGACGAGGTGCTGAAAGGCTTGCAGGGAGAGACGGAGGAGGT
CCTGAGCGGCATCTCCCTGTCCGTGCGCATCCTGAAGGAGCTGTACCACACCTACGATTTCTGCTGCGCC
AACATGAGGCTTTTCTTCAAGGACAAGGAGCCCGTGCCCTGGGAATTCCCTTCTTCTCTGGCATTTTCCA
GAATGAATTCCTTCTTTCATCGCATCCAGACCATCGAGGATCTTTATAAAACAGCCATTGAGTTTCTGAA
GTTGGAGAAGATTGAGCTCGGAGGCGTGAGGGGGAACATCCTCGGAAGCATGGTCACTCAGATTTACGAC
GAGGTCTTTGAGCTGGTGAAGGTCTTTGCCGAGTGCAAATACGACCCCTTAGACCCGGGAGATCCGAGTT
TTGATGACGATTATGCTGATTTTGAGACCAAAATCCAAGACCTGGATAGGCGGCTGGCCACCATCTTTTG
TCAAGGGTTTGACGACTGTAGCTCCATCGAGTCCTGTGCAAAGCTCCTGCATATGTGCGGGGGCCTCCTG
GAGCGGCCCCTGATCCTTGCGGAGGTGGTGCCCAGGTACTCGGTCATGCTGGAGCTGTTTGACGCCGAGC
TGGACAACGCCAAGACCTTGTATGACGCGCAGCTTGCGGCCTCTGCRGACGGCAACGTCCCCCCGATCCA
CAAAAACATGCCGCCAGTGGCCGGGCAGCTCAAGTGGAGCCTGGAGCTGCAGGAGAGACTGGAGGCGCCC
AGGAGGGACCTGAAGTNCATAGAACACCCGGTCATGTCCAGCTCGGARGCCAAGCTGATCTACCAGAAGT
ACGACGAGATGATAGAGCTGCTGAGGCGCTACCGGGAGAGGACCTACCAGCAGTGGGTGGCAGGCGTGGA
CCAGGATTGCCACTTCAACCTGGGGCAGCCCCTGATACAGCGGGACCCCGCCACCAACCTCATCCAAGTC
AACTTCAGCAAAGCGCTGGTGGCRGTTCTGAGAGAAGTCAAGTACCTGGGCTTCCAGCAGCAGAAGGAGA
TTCCAGCCAGTGCCGAGAATCTGTTCTCACAGCACGAAACCTTCCGGAAGTTTGTGGGCAACCTGGAACT
CATCGTTGGCTGGTACAATGAGATAAAGACCACGYTGACGGATGTAGAGCTTCCACTAATAAAGTCAGAA
CTGGAAGCAACCGATGTCAAATTATCGCGTGCTGAAACCACGCTCTTCTGGAACAGCGAAGGTGTGTTAG
AATATATCCAAGAGATGCGAGAAATCCTCCACAACTTGCAGAACAGGATACAAAAAGCAAAGCAAAATAT
AGATGGGATTGCTCAGGCCATGAAGGACTGGTCGGCCAACCCGATGTTTGAGAGGAAGGACAATAAGAAG
GAAGCCCTGCTGGACTTGGAGGGGAGGGTGGTCAATTCTAACAAGCGCTACACTGCGGTCAAGGACGCTG
GCCTGAAGATCCAAGCCATGGTCGCGGAAAATGCTGAACTCTTCAGAGCAGACACGACCAGCCAGTCCTG
GAAAGACTATGTCAACTATGTCGACAACATGGTCCTGGACGAGTATGACCATTTCATCCACAAATCTCTG
AATTACTTCATAGACAACATGGTCCTGGATGCGAAATTGTCTTCCTGTCAATGA
>g.011546t.1 CDS=2-2712	Dynein-1-beta heavy chain, flagellar inner arm I1 complex(DHC10)[SwissProt]
ATGGAGCTGGGCGAGGAAGGGCTGGTCTTCCATCCGTCCCTGGAGGTGGGCGCGGACCGTGGCTTCCTGA
GGCTGATCGAGGGCCTGATCAACGACATCTACAATGCAGCCAAGCTCATCCCCCGGCTGGCCAAGGGCCG
GGTGAGCTACAAGGCAGACCTGGAGGACATGACGGACCTCATAGAGATGCGGGAGGAGATGTCCAACCTG
GTCATCAGCGCCATGAAGGAGGCCGAGGAGTACCAGGACTCCTTCGAGCGGTACTCCTACCTCTGGACCG
ACGACCCCCAGGAGTTCATGAAGCACTTCCTGGTCTACGGGCGCGCGGTCGCCCCCGAGGACTTGGACCA
CCGCGCCCAAGAGGCCGTCCCCAAGACGCCGCCCAACCTGACCCAGTTCCAGCAGCAGATCGATTCCTAC
GAGAAGCTGTACGAGGAAGTGTCCAGGTGTGAGAACACCAAGGTGTTCAACGGTTGGCTCCAGTGCGACT
GCCGCCCCTTCAAGCAGGTGCTCCTCAACACCATCAAGCGCTGGAGCTTCATGTTCAAGCGACACCTGAG
CAACCACGTCATCAGCAGCCTGGCCGACCTAGAAGCCTTCATGAAAGTCACCAGGATGGGCTTAACCAAG
ACCCTCAAGGAGGGGGATTACGACGGTCTCGTGGAGGTGATGGGGCATCTGATGAAGGTCAAGGAGAGGC
AGGCGGCCACCGACAACATGTTCGAGCCCCTGAAGCAAACCATCGAGCTGCTTAAGACCTACGGGGAGGA
GATCCCGGAGGAGACACACCTGAAGCTGCAGGAGCTGCCGGAGCAGTGGACCAACACCAAGAAGCTGGCC
CTCCAGGTGAAGCAGAACGTGGCGCCGCTGCAGGCCAACGAGGTCAACATCCTGAGGCGGAAGTGCCAGC
AGTTCGAGCTCAAGCAGCACGAGTTCAGGGAGAAGTTCCGGCGAGAGGCCCCGTTCAGCTTCATGGACCC
CGACCCCTACAAGTCCCTCAATAAGCAACAAAAGAGCATCGCGTCCATGGAGAGCACCATGGAAGCCCTG
TGCAAGTCCGGGAGCCTGTTCGAAGTCACGGTCCCAGACTACAGGCAGCTCAAGGCTTGTCACAAAGAGG
TCCGCCTGCTGAAGGAGCTCTGGGACATGATCGTCATGGTGAACACCAGCATCGATAACTGGAAGACCAC
CCAGTGGAAAAATATTAACGTGGAGCAGATGGACATAGATTGTAAGAAGTTCGCCAAGGACGTGAGGTCT
CTGGACAAGGAGATGAAGAGCTGGGACGCCTTCATAGGGCTGGACAACACCGTAAAGAACATGATCACAT
CCCTGCGCGCCGTGAGCGAGCTGCAGAACCCCGCCATCCGGGACCGCCACTGGCAGCAGCTCATGCAGGC
CACCCAGGTGAAATTTGAAATGTCAGATGAGACCACGCTGGCAGATTTGCTGCAGCTGAACCTTCACAAA
TATGAGGACGAGGTCCGAAATATCGTTGACAAGGCTGTGAAAGAGTCTGGGATGGAAAAGGTGCTGAAAG
CCCTAGATGCCACGTGGTCCACCATGGAGTTTGAGCATGAGCCACACCCACGCACGGGCACCATGATGCT
CAAGTCAGACGAGGTGCTGGTGGAGACTCTGGAGGACAACCAGGTGCAGCTGCAGAACCTGATGATGTCC
AAGTACCTGTCCCACTTCCTGAAGGAGGTGACAAGCTGGCAGCAGAAGCTGTCCACGGCGGACTCGGTCA
TCTCCATCTGGTTTGAGGTCCAGAGGACCTGGAGCCACCTGGAGAGCATCTTCATCGGTTCTGAAGACAT
CCGTGCCCAGCTACCGGAGGACTCCAAGCGCTTTGACGACATTGACCTGGAGTTCAAGGCCCTGATGGAA
GAGGCGGTGAAAACGCCCAACGTGGTGGAAGCCACCAACAAACCCGGTCTCTACGACAAGCTGGAGAACC
TGAAGAAAAGCTTGGCTGTGTGCGAAAAGGCCTTGGCGGAGTATTTAGAGACCAAAAGACTGGCTTTCCC
GAGGTTCTACTTTGTCTCCTCGGCTGACCTCCTGGACATCCTCTCCAACGGAAATGACCCCGTGGAGGTG
AGCCGCCACCTGGCCAAGCTCTTCGACAGCCTGTGTAAACTCAAGTTTCGCCTGGACGAGGAGGAGAAGC
CTCTCAAGTTCGGCCTGGGGATGTTCAGCAAGGAGGACGAGTATGTGGACTTCGACCAGGAGTGTGACCT
CTCAGGGCAGGTGGAAGTCTGGCTGAACCGCGTGCTGGACCGCATGTGCGCCACGTTGCGCCACGAGATT
CCGGAAGCCGTCGTGACGTACGAGGAGAAGCCGAGGGAGCAGTGGATCTTCGATTACCCTGCGCAGGTCG
CGCTCACGTGCACCCAGATCTGGTGGACCACGGAGGTGGGCCTGGCATTCGCGAGGCTGGAGGAAGGCTA
TGAGAACGCCATCAAGGACTACAACAAGAAGCAGATCAGCCAGCTAAACGCGCTCATCACCCTGCTCATC
GGAAACCTCAGTGCGGGCGACAGGATGAAGATCATGACCATCTGCACCATCGACGTGCACGCCCGGGACG
TGGTCGCCAAAATGATCACGGCCAAGGCACGAGCCCCCGGGAAGGGCCGGGAACCGGGTCGGGATCTGGC
GTTGGGGGGGACCCTAACCCGTGTTGGGGCCTCTCCCCTGGGAGGCGACTGA
>g.011548t.1 CDS=2-846	Dynein beta chain, flagellar outer arm(ODA4)[SwissProt]
ATGGTGTACGTCTTCAACTGCTCAGAGCAGATGGACTACAAGTCCTGTGGAAACATCTACAAGGGCCTGG
CTCAGACTGGAGCCTGGGGCTGCTTCGATGAATTTAACCGAATCTCCGTGGAAGTCTTGTCGGTGATCGC
CGTGCAGGTGAAATGTGTCCAAGATGCAATTCGGGCCAAGAAAAAAACTTTCAGTTTCCTGGGAGAGATG
ATAAGTCTCATCCCCACCGTGGGGCTCTTCATCACCATGAACCCTGGGTACGCGGGACGCACCGAGTTGC
CCGAAAACCTAAAGGCCTTGTTCAGGCCCTGCGCCATGGTCGTCCCCGACTTTGAGCTCATATGCGAGAT
CATGCTGGTGGCCGAGGGCTTTCTGGAAGCCCGCCTGCTGGCCAGGAAGTTCATCACGCTCTATACCTTG
TGCAAGGAGCTCCTGTCGAAGCAGGACCATTACGACTGGGGCCTGCGGGCCATCAAGTCCGTGCTGGTGG
TGGCCGGCTCCCTGAAGAGAGGCGACCCCAGCCGCGCCGAGGACCAGGTGCTCATGAGGGCGCTCAGAGA
CTTCAACATCCCCAAGATCGTGACCGACGACCTGCCGGTGTTCATGGGGCTGATCGGGGACCTCTTCCCC
GCCCTGGACGTGCCTCGGAAGCGCGACCTGAACTTTGAAAAAATCATCAAGCAGAGCATCGTGGAGCTCA
AGCTGCAGGCGGAAGACAGCTTTGTCCTGAAGGTCGTGCAGCTTGAGGAGCTGCTCCAAGTGCGGCACTC
GGTGTTTGTCATCGGGAACGCAGGCAGTGGCAAGTCTCAGGCACGTCCCCTCTCGTCCACACCCCCATCC
CTCTGA
>g.011550t.1 CDS=2-7002	Dynein beta chain, ciliary[SwissProt]
ATGAAGAGGAAGCCGGTGGCCGTGGACCTGGACCCCAAGGCTGTCACCTGCGATGAGCTCTTTGGCATCA
TCAACCCGGCCACCAGGGAGTGGAAAGACGGCCTCTTCTCCACCATAATGCGGGACCTGGCCAACGTCAC
TCATGATGGGCCCAAGTGGATTGTCCTGGATGGGGACATAGACCCTATGTGGATTGAATCTCTCAACACC
GTCATGGATGACAACAAGGTCCTCACGCTGGCCAGCAATGAGCGCATCCCCCTAAACCGCACCATGAGGC
TGGTGTTCGAGATCAGCCACCTGAGGACAGCCACCCCGGCCACCGTCTCCAGGGCCGGCATTCTTTACAT
CAACCCTACGGATCTAGGGTGGAACCCGGTGGTGAGCAGCTGGATTGAGCGGCGCAAGGTGCAGTCTGAA
AAGGCCAACCTGATGATCCTCTTCGACAAGTACCTGCCCACGTGCCTGGACAAGTTGCGCTTTGGGTTTA
AGAAGATCACGCCCATACCGGAGATCACGATCACCCAGATGATCCTGTACCTGCTCGAGTGCCTCCTCAC
GGAGAGGAACGCGCCGCCCGACTCCCCCAAGGAGCTGTACGAGCTCTACTTCGTGTTCGCCTGCTTCTGG
GCCTTCGGGGGAGCCCTGTTCCAGGACCAGCTCGTGGACTACCGAGTCGAGTTCAGCAAGTGGTGGATCA
ATGAATTTAAAACGATCAAGTTCCCGTCGCAGGGAACCATCTTTGATTACTACATAGACCCCGACACGAA
GAAGTTCCTCCCGTGGACGGAAAAAGTGCCGGCCTTCGAGCTGGACCCTGACACCCCGCTGCAGGCCTCG
CTGGTGCACACGACAGAGACCATCCGAATCCGCTACTTCATGGACCTGCTCATGGAGAAGTCGTGGCCGG
TGATGCTGGTGGGGAACGCGGGCACCGGCAAGTCCGTGCTGATGGGAGACAAGCTGGAGAGCCTGAGCAC
CGACGACTACCTGGTGCAGGCCGTGCCCTTCAACTTCTACACCACCTCAGCCATGCTGCAGGGGGTTCTT
GAGAAGCCGCTGGAGAAGAAATCCGGGAGGAACTACGGTCCACCAGGCACCAGGAAGCTGATCTACTTCA
TCGACGACATGAACATGCCCGAGGTGGACAAGTACGGGACCGTGGCCCCCCACACGCTCATCCGGCAGCA
CATGGACCACGGACACTGGTACGACAGGCAGAAGCTGACGCTGAAGGACATCCATAACTGCCAGTACGTG
GCTTGCATGAACCCCACCTCCGGATCTTTCACCATCGATCCCAGACTCCAGCGCCACTTCTGCGTGTTTG
CTGTGAGCTTCCCGGGCCAGGAGGCCCTCGCCACCATCTACAACACGATCCTGGCCCAGCACCTGACCTT
TCGCTCAGTCCCCATGGTGGTTCAGAGGATGAGCAGCCAACTGGTGGCCTCCGCCCTGGCCCTGCATCAG
AAAGTCACTGCAACATTTCTTCCCACGGCCATTAAATTTCACTATGTCTTCAACCTCAGGGACCTCTCCA
ATATTTTCCAGGGACTCTTGTTCTCCACCACGGAGATCCTGAGAATACCACTTGACCTAGTCCGCCTCTG
GCTGCACGAAGCTGAAAGAGTGTATGGAGACAAAATGGTTGACCAGAAAGACCAGGAAACGTTGCGCAGA
GTCACCGTGGCTTCCACCAAGAAATTCTTTGATGATCTTGGTGATGAGCTCCTGTTTGCCAAACCAAATA
TGTTTTGCCACTTCTCTCACGGGATCGGCGAGCCCAAATACCTCTCGGTAACCGACGTGGCTCACCTGAA
CAAGCTGCTGGTGGACGTCCTGGACAGTTACAATGAAGTCAACGCAGTCATGAACCTGGTGCTGTTCGAA
GACGCGGTGGCTCACATCTGCAGGATCAACCGCATCCTGGAGTTCCCCCGAGGGAACGCCCTGCTGGTGG
GCGTGGGCGGCAGCGGCAAGCAGAGCCTCTCCCGCCTGGCCGCCTACATCAGCGCGCTGGACGTGTTCCA
GATCACTCTCAAGAAGGGCTACGGGATCCCGGACCTCAAGGTTGACCTGAGCGCGCAGTACATAAAGACG
GCGGTGAAGAACGTTCCCTCGGTGTTCCTGATGACAGACTCCCAGGTGGCCGAGGAGCAGTTCCTGGTGC
TCATCAATGACCTGCTGGCCTCRGGRGAGATCCCGGGGCTGTTTATGGACGACGAGGTGGAGAACATCAT
CTCCTCCATGCGGCCCCAAGTGAAGTCCCTCGGCATGACCGACACTCGGGAAACGTGCTGGAAGTTCTTC
ATTGAGAAAGTGCGCAGGCAGCTTAAGGTGATCCTGTGTTTCTCTCCCGTGGGCTCCGTCTTGCGTGTGC
GGGCGAGGAAATTCCCTGCTGTTGTCAACTGCACGGCCATCGACTGGTTCCACGAGTGGCCGGAAGACGC
CCTKGTGTCCCCAGAGGTCAAGACCTCCATCAGCATCTTCATGTCTTACGTGCACACCACGGTCAATGAG
ATGTCCCAGCTGTACTTGGCCACCGAGCGGCGCTACAACTACACCACACCCAAAACCTTCCTGGAGCAGA
TCAAACTGTACCAGAACCTGCTGGCCAAGAAGAGAATGGAGCTGGTGGCCAAGATCGAGAGGCTGGAGAA
YGGGCTGATGAAGCTGCAGAGCACRGCGTCCCAGGTGGATGATTTAAAGGCCAAGCTGGCAATTCAGGAG
GCTGAGCTCAAGCAGAAAAATGAGAATGCGGACAAGCTGATCCACGTGGTGGGCGTGGAAACKGAGAAAG
TCAGCAAAGAGAAAGCCATTGCCGACGAGGAAGAGGCCAAGGTGGAAGTCATCAACAAGAATGTCACAGA
GAAACAAAAGGCTTGCGAAACGGACCTGGCCAAGGCAGAGCCGGCCCTGCTGGCGGCGCAGGAAGCTCTC
GACACGCTGAACAAGAACAACCTGATGGAGCTGAAGTCCTTTGGGTCCCCCCCGGACGCCGTGGTCAATG
TCACGGCCGCCGTCATGATCCTGACCGCCCCCGGGGGCAAGATCCCCAAGGACAAGAGCTGGAAAGCCGC
AAAAATCATGATGGGCAAAGTGGACACCTTCCTGGACTCCCTGAAAAAGTTCGACAAGGAGCACATCCCC
GAGGCCTGCTTAAAAGCATTTAAGCCCTACCAAGGCAACCCCACCTTCGACCCYGAGTTCATCCGCTCCA
AGTCCACGGCCGCCGCGGGCCTCTGCTCCTGGTGCATCAACATCGTCCGCTTCTACGAGGTGTACTGCGA
CGTGGCCCCCAAGAGGCWGGCCCTGGAGGAGGCCAACGCGGAGCTAGCAGAGGCGCAAGAGAAGCTCTCG
CGGATCAAAAACAAGATTGCCGAACTCAATGCCAACCTGAGCAACCTCACGTCGGCCTTTGAAAAGGCAA
CTGCAGAGAAGATCAAGTGCCAGCAAGAGGCCGACGCCACCAACAGGGTGATCTCGCTGGCTAACAGGCT
GGTAGGGGGMCTGGCATCGGAAAACGTGCGCTGGGCTGAATCGGTGAAGAACTTCAAGGGCCAGGGGGTC
ACCCTGTGCGGGGACGTCCTGCTGATTTCCGCCTTCGTCTCCTACGTGGGCTACTTCACCAAGAAATACC
GAAATGAGCTGATGGACAAATTCTGGATCCCTTATATAAAGAAGTTAAAGGTTCCCATCCCGATCACAGA
AGGTCTGGACCCCTTGAGCCTGCTGACGGATGACGCYGACGTGGCCACTTGGAACAACCAGGGCCTCCCC
AGCGACCGCATGTCCACYGAGAATGCCACCATCCTGTGCAACACGGAGCGCTGGCCCCTCATCGTGGACG
CCCAGCTGCAAGGAATCAAGTGGATYAAAAACAAATACGGCAGCGAGCTGAAAGCCATCCGCCTGGGGCA
GAAGAGCTACCTGGACATCATCGAGCAGGCCATTTCTGAAGGGGACACCTTGCTCATCGAGAACATCGGC
GAAACCGTGGACCCTGTGCTGGACCCGCTGCTGGGCAGGAACACCATTAAAAAGGGAAAGTTCATTAAGA
TCGGCGACAAGGAGATGGAGTACCACCCCAAGTTCCGCCTCATCCTGCACACCAAGTACTTCAACCCACA
CTACAAGCCCGAGATGCAAGCCCAGTGCACCTTGATCAACTTCCTGGTCACCAGGGACGGGCTTGAGGAC
CAACTCCTGGCGGCCGTGGTGGCCAAAGAGCGCCCGGATCTAGAGCAGCTGAAGGCAAACCTCACCAAGT
CCCAAAATGAATTCAAGATTGTTCTGAAAGAGCTAGAAGACTCCCTGCTGGCCCGTCTGTCGGCCGCRTC
GGGGAACTTCCTGGGGGACACGGCCTTAGTAGAGAATCTGGAGACCACCAAGCACACGGCCAGCGAGATC
GAGGAGAAGGTGAAAGAGGCAAAAATCACGGAGGTTAAAATCAACGAGGCCAGAGAGAACTACCGGCCAG
CCGCCGAGAGGGCCTCCCTGCTGTACTTCATACTGAACGACCTCAACAAAATCAACCCCATCTATCAGTT
CTCGCTCAAGAAACAAACTAGAACCCTGGCGGGCAGCCTGGGCGGCCTCACAGTCCAGCCCCCCAAGCCG
CCATACGCCGCTCCCCAGGCCTTCAACGTGGTGTTCGAGAAGGCCATCCAGAAGACCACCCCCGCCAAGG
AGGTCAAGCAGCGGGTGATGAACCTGACGGACGAGATCACCTACTCCGTCTACATGTACACGGCCCGCGG
GCTCTTTGAACGGGACAAGCTCATCTTCCTGGCCCAGGTGGCCTTCCAGGTCTTGTCCATGAAGAAAGAG
CTGAACCCGGTCGAGCTGGACTTCCTCCTGCGKTTCCCTTTCAAGGCGGGGGTCCTGTCGCCGGTGGACT
TCCTGCAGCACCAGGGATGGGGCGGCATCAAGGCTCTGTCAGAGATGGACGAGTTCAAGAACCTGGACAG
CGACATCGAAGGGTCTGCCAAGCGGTGGAAGAAGCTGGTGGAATCGGAAGCCCCGGAGAAGGAAATCTTC
CCCAAGGAGTGGAAGAACAAGACGGCCCTGCAGAAGCTGTGCATGGTGAGGTGCATGCGCCCAGACCGCA
TGACCTACGCCGTCAAGAACTTCGTGGAGGAGAAGATGGGCAGCAAGTTCGTGGAGGGTCGGAGCGTCGA
GTTCTCCAAGTCCTATGAGGAGAGCAGCCCCTCTACTCCAATCTTCTTCATCCTTTCCCCGGGCGTTGAC
CCCCTGAAGGACGTGGAAGCCCTGGGACAGCTCTTGGCAGAAGCCCGGAAACTGGTGAGCACAGGAGGGA
ACATCCACCTGGTGGCACGGTGGCTGGGCACCCTGGACAAGAAGGTGGAGCGCTACAGCCTGGGCAGCCA
CGAGGACTACCGCGTGTTCATCAGCGCCGAGCCCGCCCCCAGCCCCGAGTCCCACATCATCCCCCAGGGC
ATCCTGGAAAACGCCATCAAAATCACCAACGAGCCGCCCACGGGCATGCACGCCAACCTGCACAAGGCTC
TGGACCTCTTCACCCAGGACACCCTGGAGATGTGCAGCAAGGAGACTGAGTTCAAGTGCATCCTCTTCGC
CCTGTGCTACTTCCATGCCGTGGTGGCCGAGAGGCGCAAGTTTGGGGCTCAGGGCTGGAACAGGTCGTAC
CCGTTCAACAATGGGGACCTCACCATCTCCATCAACGTGCTCTACAACTACCTGGAGGCCAACACCAAGG
TGCCCTGGGACGACCTCCGCTACCTGTTTGGAGAAATCATGTACGGGGGCCACATCACGGATGACTGGGA
CCGCCGGCTCTGCAGGACGTACTTGGGAGAGTACGTCCGGGCAGAGATGCTGGAGGGCGAGATCCTGCTG
GCCCCGGGCTTTCAGATCCCCCCCAACCTGGATTACAAGGGCTACCACGAGTACATCGACGAGAACCTGC
CCCCCGAGAGTCCCTACCTGTACGGCCTGCACCCCAACGCAGAGATTGGCTTCCTGACAGTCACGTCAGA
GAAGCTGTTCCGTACTGTCCTGGAAATGCAGCCCAAAGAGACCGACTCGGGAGCGGGCACCGGCGTGAAA
GCCGTGCTGGAGGAGATCCTGGAGAAGGTCCCGGAGATGTTCAACATGGCTGAGATCATGGCCAAGGCGG
CCGAGAAGACCCCCTATGTGGTGGTGGCCTTCCAGGAGTGCGAGAGAATGAACATCCTGACCAACGAGAT
GCGCCGCTCGCTGAAGGAGCTAAGCCTGGGGCTGAAGGGAGAGCTGACCATCACGACCGACATGGAAGAC
CTGTCCATGGCGCTGTTCTACGACACCGTGCCCGACCCGTGGGTGGCCCGGGCCTACCCCTCCATGATGG
GCCTGGCGGCCTGGTACGCGGACCTGCTACTCCGCATCAGGGAGCTCGAGGCCTGGACGACGGACTTCGC
CCTGCCCACCACCGTGTGGCTGGCCGGCTTCTTCAACCCCCAGTCCTTCCTCACGGCCATCATGCAGTCC
ATGGCCAGGAAGAACGAGTGGCCACTGGACAAAATGTGTCTGTCTGTGGAAGTGACCAAAAAGAACCGGG
AGGACATGACGGCACCGCCCCGAGAGGGCTCCTATGTATACGGGCTCTTCATGGAAGCACCCCCACAAGC
CGCTCCTGCGCAGGTCCAGCCCCTGGCATTCCCCCCCCAGCTGGCCATGGCTCGCCGCTGGCACGGCCCC
ACGGCCACGCTGACCTCGCCGTGCCGTCCTGCAGGAGCTCGCTGGGACACCCAGACCGGAGTCATCGCCG
AAGCCAGGCTGAAGGAGCTGACGCCAGCCATGCCCGTCATCTTCATCAAAGCCATCCCTGTGGACCGCAT
GGAGACCAAGAACATCTATGAGTGTCCCGTGTACAAAACACGCATCCGTGGCCCCACCTACGTCTGGACC
TTTAACCTAAAGACCAAAGAGAAGGCAGCCAAGTGGATCCTGGCAGCCGTGGCCCTGCTCTTACAGGTCT
AG
>g.011553t.1 CDS=2-1572	Probable CDP-diacylglycerol--glycerol-3-phosphate 3-phosphatidyltransferase(pgs1)[SwissProt]
ATGTGTGGACTGACGGCGTGGCCCCGGGTCACCTCCCCTCCTTGCTGCCTGTGTCCAGAGGGCGTGCACA
GGTTCCAGTGGATCCGGAACCTGGTCCCAGAGTTCGGGGTCTCCAGTTCCCACGTCAGGGTGCTTGCTTC
CCCGGCAGAGTTTTTTGAGCTTATGAAGGGCCAGATCAAAGTGGCCAAGAGACGGGTGGTGATGGCATCT
CTCTACCTGGGGACAGGTCCTTTGGAACAGGAACTGGTAGATTGTCTGGAAAGCACTCTGGAAAAGTCAC
TCCAAGCCAAGTTCCCTTCAGACCTCAAGGTGTCCATCCTCTTGGACTTCACACGGGGCTCAAGAGGTAG
GAAGAACTCCCGCACAATGCTGCTCCCGCTGTTACAGAGGTTTCCAGAACAGGTCCGCGTCTCTCTCTTC
CACACTCCTAACCTCCGTGGTCTCCTCCGGCTCCTGATCCCTGAGCGCTTCAACGAGACCATTGGCCTGC
AGCACATTAAAGTGTACCTCTTTGACAACAATATCATCTTGAGTGGTGCGAACCTGAGCGACTCCTACTT
CACCAACCGCCAGGACCGCTACGTGTTCTTGCAGGACTGTCCCGAGATTGCAGACTTCTTCACGGAGCTG
GTGGACGCAGTGGGGGATGTATCCCTGCAGTTGCAGGGGGATGACACAGTGCAGGTGGTGGAGGGGATGG
TGCATCCTTACAAAGGTGACCGGGCCGCGTACTGCAGGGCAGCCAACAAGAGGGTTATGGATGTGATAAA
CTCAGCTCGGGCCCGCCAGCAAGTGTTGCACGCCCAGACCTTCCATGGCGACTCCCTTTTGACTCAGGAG
GACGCAGCAGCTGCTGGGGACCGGAGGCCAGCCCCCGATACCTGGATTTACCCGTTGATCCAGATGAAGC
CCTTTGAGATCCAGATTGACGAGATTGTCACTGAGACCCTGCTGACAGAGGCTGAGCGGGGCGCCAAGGT
CTACCTCACCACTGGCTACTTCAATCTGACCCAGGCCTACATGGACCTGGTCTTGGGCACGCGGGCTGAG
TACCAGATCCTGCTGGCCTCCCCGGAGGTGAACGGCTTCTTCGGGGCCAAGGGGGTGGCGGGGGCCATCC
CAGCTGCCTATGTGCACATTGAGCGGCAGTTCTACAGGGAGGTGTGCAGCCTGGGCCAGCAGGAGCGGGT
CCAGCTGCAGGAGTACTGGCGGAGGGGCTGGACATTCCATGCCAAAGAACTTCATGCCGATGACCTGGGT
GGCTGTTTCAGGAAGCACGTGGAACTTCTGCGGGTGGGAAGAGGCCTCTGGCTGTACCTGGCAGGGAGCA
GCCTGCCCTGTCTCACGTTGATTGGCTCTCCTAATTTTGGGTACAGGTCAGTTCACCGGGACCTGGAGGC
CCAGATCGCCATAGTGACGGAGAGCCGGGCCCTGCAGCAGCAACTTCACCAGGAGCAGGAGCAGCTCTAC
CTACGCTCAGGTGTGGTGTCTTCCTCCACCTTCGAGCAGCCAAGTCGGCAGGTGAAGTTGTGGGTGAAGA
TGGTGACTCCGCTGATTAAGAACTTCTTCTGA
>g.011554t.1 CDS=2-216	.
ATGTGGACTCGGGCCGCGCCCCCAGGCATCGGAGAGGAGGAGCTGAAAGCCAAATCGGAGCAGGAGTCGT
GCAGGGGAGACCCAACCCTGGACTGGCAATTTTATGCACCCAAAGAGGAAGGCACTCTGAGGAGCAAAGC
ATTTTATGAAGGCCCCCCCGGTGACAGCACGGACGTTGGGAAAACCATATCTGGACAGGTGACACTCAAA
ATCTAA
>g.011571t.1 CDS=2-651	Suppressor of cytokine signaling 3(SOCS3)[SwissProt]
ATGAGCCGCCCCCTGGACACCAGCCTGCGCCTCAAGACCTTCAGCTCCAAGAGCGAGTACCAGCTGGTGG
TGAACGCAGTGCGCAAGCTGCAGGAGAGCGGCTTCTACTGGAGCGCCGTGACGGGCGGCGAGGCGAACCT
GCTGCTCAGCGCCGAGCCCGCGGGCACCTTCCTCATCCGCGACAGCTCGGACCAGCGCCACTTCTTCACG
CTCAGCGTCAAGACCCAGTCGGGGACCAAGAACCTGCGCATCCAGTGCGAGGGGGGCAGCTTCTCGCTGC
AGAGCGACCCCCGGAGCACGCAGCCCGTGCCCCGCTTCGACTGCGTGCTCAAGCTGGTGCATCACTACAT
GCCGCCCCCCGGCGCGCCCTCCTTCCCCGCTCCACCGACTGAACCCTCCTCCGAGGTGTCGGTGTCGGAG
CAGCCGCCTTCCCAGCCGCTCCCGGGGAGTCCCCCCAGGAGAGCCTACTACATCTACTCCGGGGGCGAGA
AGATCCCTCTGGTGTTGAGCCGGCCCCTCTCCTCCAACGTGGCCACGCTCCAGCATCTCTGTCGGAAGAC
GGTCAACGGCCACCTGGACTCCTACGAGAAAGTCACCCAGCTGCCTGGGCCCATTCGGGAATTCCTGGAC
CAGTACGATGCCCCGCTTTAA
>g.011666t.1 CDS=2-675	Probable low-specificity L-threonine aldolase 1(THA1)[SwissProt]
ATGCTCACGGCAGCACAGTTGGTAAAGCAGACCCTGGATCCCGAAAATCACCTGGATCCTGAAACAGAGC
TGCAGGAAAAGGCCGCCAAGCTGCTGGGGGTGGAGCGGACCCTGTTTGTGCCTACCAACACCATGGCCAA
CCTCATCTCTGTGATGGGTCACTGCCAGCGCAGGGGCTCCCAGCTCCTCCTCGGGCAGGAGTGCCACCTC
CACGTCTACGAGCAGGGCGGGGTGGCTCAGGTGCACCGCCTGGCCCAGAGCTACGGGGTCCGGGTCCACC
TGGACGGGGCCCGGCTGATGAATGCTGCGGTGGCTCTGCGTGTGTCCCCCGCCCGCATCGTGGAGCACTG
TGACTCTGTGTCTCTCTGTTTCTCCAAGGGCCCGGGCCCAGGGCTCCAGGAGCTGGCGTCCCCCATCTGC
TCCGTGGACGTCGCCGCCGTGGAGACGAACATGGTGATGGTGACGGTGGACGGGCTGGCGCCCGAGGAGC
TCTGCCGGCGTCTGCGGGCCGTGAGCGCTGCCGAGGTGGCCCAGACCGGGCGCGCGGTGTGCGTGCTGCT
GTTCCCCTGGAGCGAGCGGTCGGTGCGCGCCGTGTGGCACCGCGACGTCTCCGCGCAGGACACCGAGCTG
GCGCTGAGGAAGTGGGAGTTCGTGCTGAGGCAGCTGGGGCCCTGA
>g.011667t.1 CDS=2-633	Transmembrane protein 235(TMEM235)[SwissProt]
ATGGCCCGGCTGGGCGCGCTGCTGCTGGCCGCCGCCCTGGGCGCGCTGCTCAGCTTCGCGCTGCTGGTGG
CCGCGGTGGCCAGCGACTACTGGTACGTCCTGGAGGTGGCGGACGCCGGCAACCGCACGCAGCGGCTGTC
CTCGCACTCCGGGCTCTGGCGCGTCTGCGAAGGGCAAAACAGCTGCATCCCACTGATCGACCCCTTTGCC
AGCGAGAACCTGGATGTCCCCACCTCAGTTCGGCACCTCATCTCCCTGCACCGAGCTGTCATGGTGGTCC
TGCCCCTGAGCCTCGTCCTCGTGGTGTGTGGCTGGATCTGCGGCCTCTTCAGTTCCCTGGCACAGAGCGT
CCTGCTGCTTCTCTTCACCGGCTGCTACTTCTTGCTGGGAGGTGCCCTGACCCTGGTGGGCATCAGCGTC
TACATCAGCTACTCACACCTGGCCTTCGCCGAGACCGCCCGCCAGTTCGGCCCCCCGCAGGTGCAGCACG
TCCGCGTCGGCTTCGGCTGGTCCCTGGCCCTGGCCTGGGGCTCGTGCGCCTCGGAGGTGCTCAGTGGCAT
CCTTCTACTCACAGCAGCCCGCGCCCTCCGCCTGAGCCGGCAGCGGGGGGGCCCCCACTCGGTGGCCGTC
TGA
>g.011670t.1 CDS=2-483	Baculoviral IAP repeat-containing protein 5(BIRC5)[SwissProt]
ATGGGCGCTTCGTCGCTGCCCCCCGCCTGGCAGCTCTACCTCAAGGACCACCGCGTCTCTACGTTCAAGA
ACTGGCCGTTCCTGGAGGGCTGCGCCTGCACCCCGGACCGGATGGCAGAGGCAGGCTTCATCCACTGTCC
CACTGAGAACGAGCCGGACTTGGCCCAGTGTTTCTTCTGCTTCAAGGAGCTGGAAGGCTGGGAGCCAGAT
GATGACCCTATAGAGGAGCATAAAAAGCATTCATCTGGTTGTGCTTTCCTTTCTGTCAAGAAGCAGTTGG
AAGAATTAAGCCTCAGTGAATTTTTGAAACTGGACAAGGAAAGAGCCAAGAACAAAATTGGTGTGATTGG
GAAGCTCTCGATTCCGTTTCATACGCCTGTTCTTTATTTCCAGGCAAAGGAAACCAACAACAAGCAGAAA
GAATTCGAAGAGACCGCAAAGAAAGTGCGCTGTGCCATTGAGCAGCTGGCCGCCGCGGAGTAG
>g.011678t.1 CDS=2-771	Kynurenine formamidase(AFMID)[SwissProt]
ATGGAGGGCCCGGCGCCCTGGGAGCGGCTGTCCGAGGAGATGTGGGGTGAAGTAGTGTCCTGGGCTCTTC
AGAATCCTCTGCTGTGCCCAGCTCTGTGCCAAATACACGACTATCTGGTCACCACCAAGAAGGCCCGGGC
CACCAGGAAGAGCCTGCTGCACGTCCCCTACGGAGATGGCGAAGGGGAAAAATTGGACATCTACTTTCCC
GAGGGAGTGTCTGAAGCCTCGCCTTTCTGTCTGTTCTTTCATGGAGGGTACTGGCAGAGTGGAAGTAAAG
ACACATCAGCCTTCATGGTCAATCCACTGACAGAGCAGGGGGTGACCGTGGTGGTAGTGGCTTATGACAT
CGCCCCCAAAGGTACCCTGGACCAGATGGTAGACCAAGTGACTCGGAGCATCGTGTTTGTCCAGAAGCAT
GGGATCTATGACCTGAAGCCCATTGTGTACACTTCTCAGAATGCTCCTCTCCTCATGACCCTGGAGGATG
CTCAGAGGAACAGCCCACAGCTGCTCCTGGAGGCGGCCCTGACTCGGCCCTTGGATCCAGCCTGCCATGT
GCTGGTGTCTGTGGGCCAGCACGACTCCCCTGAATTCCACCGACAGTCCAAGGAATTTTATCAGACACTG
CGCCAAGGAGGGTGGAATACCTCGTTTGAAGAAATCCATGATATGGATCACTTTGAAATCATTTGGAACC
TAACCCAGAAGGACTATGTGCTCACCCAGATGATTTTGAGAACAATCCTCCAGGAGCCCCGACGGCACTA
A
>g.011679t.1 CDS=2-675	Thymidine kinase, cytosolic(TK1)[SwissProt]
ATGTTCTCAGGAAAAAGTACCGAGCTGATGAGAAGGGTCCGTCGCTTCCAGATTGCCCAGTACAAGTGCT
TGGTGATCAAGTATGCCAAAGACACGCGGTACAGCAACAGCTTCTCCACACATGACCGGAACACCATGGA
GGCACTGCCAGCCTGCCTGCTCCGGGACGTGGCCCAGGAGGCCCTGGGCGTGGCTGTCATAGGCATCGAT
GAAGGGCAGTTTTTCCCAGACATCGTGGAGTTCAGTGAGACTATGGCCAACGCCGGGAAGACCGTGATCG
TGGCCGCATTGGATGGGACCTTCCAGAGGAAGGCATTCGGGACCATCCTGAACCTGGTGCCTCTGGCCGA
GAGCGTCGTGAAGCTGACAGCCGTGTGCATGGAGTGTTTCCGCGAGGCCGCCTACACCAAGCGACTCGGC
TCGGAGAAGGAGTGCAGGCCCTTTCTGTCCGGGGGCCAGGTCGAGGTGATCGGAGGAGCAGACAAATACC
ACTCCGTATGCCGCCTCTGCTACTTCAAGAAGGCGTCGGGCCCGCCCGCGGGGCTGGACAGCAGGGAGAA
CAAGGAGAACGTGCTGGTGCCGGTGCCCGGAAAGCCTGGGGAGGGCAAGGAGGCCGCGGGAGTTCGCAAG
CTCTTTGCTCCCCAGCACGTCCTGCAGTGCAGCCCCGCCAACTGA
>g.011687t.1 CDS=2-1419	Transmembrane channel-like protein 6(TMC6)[SwissProt]
ATGGCCCAGCCACTGACCTTTGTCCTCAGTGTTCCCGAGACCCCGGAGGACCATGGCACGGCCACACTCC
GCATCTTGGCCAGCATGCCCAGCCGCACTATCGGCCGCAGCCGAGGGGCCATCATCTCCCAGTACTACAA
CCGCACCGTGCGGCTCCGGCGCAGGGTCAGCCGGCCCGAGCTCAGGGGCGTGGGGCGCTCYGCCCGGCCC
AGCCTCCGCCTCTACGACCTGGAGCTGGACCCCGTGGCCCTGGAGGAGGAGGAGAAGCGGTTCCTCCTGG
TGAAGGAGCTCCAGGGCCTGCCGGTGGCCCAGCGGGACCACATGCTCCGCGGGATGCCCTTGGGCCTGGC
CGAGAAGCGCTGCCTGCGAGAGGAGAGCCGGACCCTGACGCGGAAGCGGCGTGGCCGCCGGGGCCGCCGT
GGGCTCCTCCCCTGCTGCGGCCGGCTGCGGGACGCCTGCGTCCTGGGCCGCTTCACCCACACCGTCATGT
ACTACGGCTACTACAGTAACACCACGCTGAACCAGCCGTGTGTGCCCCCGCTCGACGGTCAGTGCAGCCG
CGAGGCAGACGGCCTGCCCTACAACATGCCCTTGGCCTACCTSTTCACTGTGGGCGTGGCCTTCTTCATC
ACCTGCATCACCCTGGTGTACAGCATGTCGCACTCTTTTGGGGAGAGCTACCGGGTGGGCAGCACGGCGG
GGGTTCATGCCGTCACCGTTTTCTGCTCCTGGGACCACAAGGTGACTCAGAAACGGGCCTCCCGCGTCCA
GCACGACAACATCCGAACCCATCTGAAGAGCCCGGTGTCCACGGAGCAGGAGGGGGCGCTGCTGGCCCTG
CCCACCGTGGTATGCGTCCTCAATCTGGGCGCCCCCTACCTGTACCGCTGCCTGGCGGCCCTGGAGCGGC
ACGACTCCCCGGTGCTGGAGGTGTACGTGGCCATCTGCAGGCTCATCTCTGAGAAGAAGCTCAAGCGGGA
GAAGCCGGAGTTTGACATTGCGGGGAACGTTCTGGAGCTRATTTACGGGCAGACCCTGACCTGGGTGAGG
CCCTCCAGCACCTGCGGCCCCTTCCGGACCCTGGACACCATGTACGAGGCGGGCAAGGTGTGGGTGCGCC
GTCTGGAGCAGGCGGGCCCCAGCGTGTCCTGGGTGCCCTGGATCCACCGCTACCTGGTGGAAAACACCTT
CCCCGTCTACCTGGTGTCGGCCCTGCTGCTGGCCGTCATCTACCTCAACATCCAGGTGGTGAAGGGCCAG
CGGAGGGTCATGTGCCTCCTCAAGGAGCAGATCAGCAACGAGGGGGAGGACAAAATCTTCTTGATCAACA
AGCTTCACTCTGTCTACGAGAGGAAGGAGAGGAGGGCTGGTAGGACCCAGGAGGCCGAGCGGCTGGCGGG
CGATCCGGACGCCTGGTAG
>g.011900t.1 CDS=2-1164	.
ATGTGCTCGTCCTTCTCCTGGGAGGCTGTTTCCGAAGCGGAAGATTATCCCGAGAAAATGGTCCTCTCAT
CTGGCCACCCTTCCATCCACCCCATCGTCCATCTGTCCTCCCAGCCCCTATCCACTGACCCACTGGTCGA
TGGCTCTGAAGCACTGGTGCTAACCGACCAGCCCCCTGACGCGTCCAGCCAACCACTTCCCACTTACTCT
GGCAGAGAAGAGAGAGAGACATGCACACTCGCGGATGAGGCCGTCCGCCCCGACGCCCAGAAGTACCGGG
GATGCATCCAGAAAAGAAGATTACGGGCTGACTTCTCTGGTGAACGTGACTCCAAGCGTCTTACACCAAA
CATTAGCAGGGGCTCCAACTGGCCCATCGATCTGCAGATGGGAGGGAGCTCCCTGCGGYTTGCTGAAGGG
CTCGCTTCTCAGCGCCCCCCAACCATCTCTGACCCCGAAGACCRCCTCTCACAGCCGGATTCTCCATTTC
TTCACTCAAAGCTCTGGCTACGAGGGAGGAACGAAGATGACAAGACAAGGGGGAGCAGAGTCCTCCGTGA
ACAGAAACGCTGCGTGTCCACTCACCTTCGGGGSCCAGGCAGGTACTGGWGGGTGGMCCTGTGGTCACCT
GGGGAGTGCCACGTCCAACAGGCAGCCCCTGCTCAGCTCCAGATAACTGCCGTCATGGGGGAGCCTGGAG
TCACCTGCAATATCTGGTTTCTTTGGAGGAACCAGACCTATGAACTAGATTTTGATGTGAAAGCACACGA
TTTTAGATGTTGGCACCCAGATTTTAAAATGAGAAAGCATGCACGCCCAGACCCCGTTCAAGGCCAGAGA
AGAGAAGAAACGTGCCCTCGAGTTGCTTACAGCTCAGGGAATGCTCTCCGGGCGGAGGACATTGCAGCCC
GGTGCCACTCAGAGGCAGATAGGGAAACAGAGGACCGGGAGGCGCCTCCGCCGTCCCCAGACCTCAAATT
CGTTTGGAAGCCAGGACTGGTCCTAGAGTTCAGCGTTCGGCAGAAGCCAGAGAAGACCTTTGTGCTCAAA
CGGTCAAATATAACTCTTCCATCCCCACCCCAGCTGTGCGAGCTGCAGTTCATTGTCGTCACTGCCACCC
CAAGTCAGCGTCAGGTCCCACAAAGTAAGCCCCGCAGGCACTAA
>g.011936t.1 CDS=2-594	.
ATGGGTCTGTCRCTGATGGAGAAAAATGTCACGAACATCGCCTCTGTACCCAGGACTGCTGTGGGACAGG
CAACTCTCCTGAACGTTGGGAACATCCTGGGAGCAGGAACAYACCCTCCCCAGYGTCCGACGACCTCCAT
TGCCAGCCTTTGCAATGCAGCAGGCCCATMTCTTGAAATTCTGCTGCTTGTTCCGTCGACACTAGGCCAC
GACACTGGGATGGGTAGTGTAGACGTCCTCGGGCAGGAGGCTAGACTGTCTGGTTTCAAATACCAGAGCC
TCAGCGTTTTCCCCAGAGAAGTGGGTGTTCTGAAGAACATCCGGAGGACTTGGCAGGCTGACGGCACATC
GTCCTCGTGCGTCGGGGAGGCCGATCCCATGCAGGACACAACGTCACACTTAGGTGCCATGTGGCCCCAG
GCTCCTCGAGACTGGGCCCGTTTCTCATCTTCCCTTGTTGTCGACGACCTTGATGGTTTTGTGGATAATG
GGTCAGATACTGTCCTTTTATCTCCAAAATTTGATGTGGGTCTTTTGCACAGCTTCCGTTCTTCCACTCA
TCACATTCGTGTTCTGCTTTGTGGCTGTTTCTAA
>g.011943t.1 CDS=2-1008	Cell division control protein 10(CDC10)[SwissProt]
ATGGCCGACACCCCCAGAGACGCTGGGCTGAAGCAGGCGCCCGCGCCCCGGAACGAGAAGGCCCCCGCGG
ACTTCGGCTACGTGGGGATCGACTCCATCCTGGAGCAGATGCGCAGGAAGGCCATGAAGCAGGGCTTCGA
GTTCAACATCATGGTGGTCGGGCAGAGCGGCTTGGGGAAGTCCACCTTGATCAACACCCTCTTCAAATCC
AAAATCAGCCGGAAGTCGGTACAGCCCACCTCGGAGGAGCGCATCCCCAAGACCATCGAGATCAAGTCCA
TCACGCACGATATTGAGGAGAAAGGCGTCCGCATGAAGCTGACCGTCATCGACACCCCGGGGTTCGGGGA
CCATATCAACAACGAGAACTGCTGGCAGCCCATCATGAAGTTCATCAACGACCAGTACGAGAAGTACCTG
CAGGAAGAGGTCAACATCAATCGGAAGAAGCGCATCCCGGACACGCGCGTGCACTGCTGCCTGTACTTCA
TCCCCGCCACCGGCCACTCCCTCAGGCCCCTGGACATCGAGTTCATGAAGCGCCTAAGCAAAGTAGTGAA
CATCGTTCCCGTCATCGCCAAGGCCGACACGCTGACCCTGGAGGAGAGGGTCTACTTCAAGCAGCGGATC
ACCGCGGACCTGCTGTCCAACGGCATCGATGTGTACCCCCAGAAGGAGTTTGACGAGGACTCGGAGGACC
GGCTGGTGAACGAGAAGTTCCGAGAGATGATCCCGTTCGCCGTGGTGGGCAGTGACCATGAGTACCAAGT
GAATGGGAAGAGGATCCTCGGAAGGAAAACCAAATGGGGCACCATCGAAGTTGAGAACACCACCCACTGT
GAGTTTGCCTACCTTCGGGACCTCCTTATCAGGACACACATGCAAAACATTAAGGACATTACCAGCACCA
TCCACTTCGAGGCCTACCGGGTGAAGCGCCTGCACGAGGGCAGCARCGCCGTGTCCAACGGCGTCGACGA
GAAGGGGCCCGAAGCCCAGGAGATGTAA
>g.011950t.1 CDS=2-474	.
AYGATCTGGGTAAGCTCGGCCAACGGCATCGGTTTTACCCCCAAGAAGTTCGTCTGGGGCCTGGCTGTGA
CGCTGGGRCGACCTGACTGCCCCACGTGGTACCACGTGGCTGCCATGGCCCCGACAGAGCTGCTTCTGTG
TTTGGCAGACGAGGCTGATGTTTGGGGAGGATGGAACTTGGGACACTGCCGGGATGCAGAACAAGGCAGC
AGGACAAACAGGGAGGCGGCAGGCTGGGGGGGTCCCCTGGGTGTCRGTTTCCAGGTCAGGCCTTGCAAGC
CTGCCGTGGCTGGATCCCCAGAAGAATTCATCCACCGACGGGTGAATGGATACACAGTGGAATGTTACGC
AGACGTGAAGAGGAAGGACGTCGTGGCACCTGCTGCAACATGCAGGGGCCCTGAGGATGTCAGGCTCAGT
GAAAGAGGCCAGACACGGGACCGTGCTGGGACCGTGCTGCGACCGTGCTGCTGA
>g.011955t.1 CDS=2-417	.
ATGTCCAGGACAGGTGAACCCACAGAGACAGGACGAAGATTAGTGGTGCCGGRGGCTGTGGGCAGCGAGC
TGCAGATGGAAGTGCAGGACAGTGGGGTGCTGTTGCGCAGGGCCACGGTAACCTTTGGCCCCTGGACACT
GACACAGCCCCGCAGTCCTGACCTGACCCGCGGCCAGACCTCATCACAGATCGGTCCAGACCCTCTGGAC
ACAGGTTGGAGTGGGAGCAGAGACCATGAGCCCCACAGCATAGGACACAGACTGGTGCAGGTGCAACCAC
TGCTCACGTCAAGGAAGAAGCCCAAGCCAGCCCCGCTCTTTCCTCTCTGCCCCCAGAACCAGGAGCTCCG
GAAATTCGGAGGCTGTGAAGCTGCTGGCACATCATCTCCGGCTGTTTATTCACAGAGGGGTCGCTGA
>g.012101t.1 CDS=2-231	.
ATGACAAGTGACACGAGACGCTGGTCGGCGCACGACACTGTCCTCCATCGGGTCCTGGTGCGAACAGCCA
GCGGGATCCTGCGAGTGTCGGCGACCGAGGCCCTGTCCATCCTGCCTTGGTTTGTCGCCCCCAGAGCAGA
CACGCTGCAGACCCCACGTCCCACGAGGGCTAGTACCTACAGAACAAGGGACTCGCGGCTCGACAGCGAG
GCGCCCGAAGACTCCAGTTAG
>g.012106t.1 CDS=2-309	.
ATGCCAGCGTGCGCCGCCACCAACCTGCCCCGGGTGGACGATGTGCTGGCCTCCCTGCAAGTGTCGTCTC
ACAAGTGCAAAGTGATGTACTACACCGAAGTGATCGGCTCCGAGGATTTCCGGTACGGCTCCCCTCCCAC
TGGGGCCATCACAGCACCACTGCTGTGGGCTTGGGTACTCTACAAACGTGACAAGTTCCGTACAGTWCTG
GTTGTGCCTAGGGMACGGGAGCAGAGTACTGTGCCAGGGGCCGAGGACACACCAGAGCGTGAYGTGTCTC
TGGGGTCCTCTGGGAAGAGATCACACTAG
>g.012156t.1 CDS=2-327	.
ATGTCCGGGCCCCGCGATGGAGCTGACGCGGGGCCGGGCCAGCCCCCGGGGTCCGGGAGCGCCGCGTTGC
AGCGGGACCGCGCAGCTCCAGCGCCAGCCTTGAAGCACGAGTGTGATGCGCTGAGACGTGGGGCCTTCAA
GGCTCAGAGGGGGCCACCCATACGGCGAGGCCACCCATACGGCGTCACGACCCACGCGCGCGATTTCTCT
GGCGGTGTCCCAGCCGTGCCCTGTGCATTAGTCACCCCGGGTGGCTGCACTCTGGATGCTGCCACCGCAC
AGCGCATTTCCGGAGCTGCTGTGGAATTTCCTTCAGGACCAGTTTAG
>g.012160t.1 CDS=2-219	.
ATGCCTAACCTTCGGACGATGCCAGCCGAGACCCAGAGGCCAGCCTCGGTCACCAAGGACACTGATGTCT
TTGTCCTCAGGCTGCAGGGGCTTCCTGAGCCTGGTGACTCAGAGCCAASGTGTGAGTTTGCGTTTGTGTT
TTTGCAAGCGAGTTCTGCCAACGGCATTAAGAAGAGGGCCCTGGAAGAGGGCAGACTTTTTGGCAGCGGA
ACCAATTAG
>g.012298t.1 CDS=2-924	Alpha-1,6-mannosylglycoprotein 6-beta-N-acetylglucosaminyltransferase A(MGAT5)[SwissProt]
ATGCCCCTGCCTTTCGACCTCATCTACACCGACTACCACGGCCTACAGCAGATGAAGCAGCACATGGGAC
TGTCCTTCAAGAAGTACCGGTGCCGAATCCGAGTCATTGACACCTTCGGGACAGAGCCTGCGTACAACCA
CGAGGAGTACGCCACGCTGCACGGCTACCGGACCAACTGGGGTTATTGGAACCTCAACCCCAAGCAGTTC
ATGACCATGTTTCCTCACACCCCGGACAACTCCTTCATGGGTTTCGTGTCCGAGGAGCTCAACGAGACAG
AGAAGCAGCTCATCAGAGGCGGCAAGGCCAGCAACATGGCCGTGGTGTACGGCAAGGAGGCGAGCATCTG
GAAGGGGAAGGAGAAGTTCCTGGGCATCTTGAACAAGTATATGGAGATTCATGGCACCGTGTACTACGAG
AGCCAGCGGCCCCCCGAGGTCCCGGCCTTCGTGAAGAACCACGGCCTCTTGCCACAGCCTGAGTTCCAGC
AGCTGCTGCGCAAGGCCAAGCTCTTCATAGGCTTCGGCTTCCCGTACGAGGGCCCCGCGCCCCTGGAGGC
CATCGCCAACGGCTGCGTGTTCCTGCAGTCGCGCTTCAGCCCGCCCCACAGCTCCCTCAACCACGAGTTC
TTCCGCGGCAAGCCCACCTCCAGAGAGCATCCCTACGCGGAGAACTTCATCGGCAAGCCCCACGTGTGGA
CCGTCGACTACAACAACTCGGAGGAGTTCGAGGCAGCCATCAAGGCCATCATGAGAACGCAGGTAGACCC
CTACCTGCCCTACGAGTACACCTGTGAGGGGATGCTGGAGCGAATCCACGCCTACATCCAGCACCAAATC
TGGTATGTGGGCCCCTGGGCTCCCCAGTACTTCACCATCTGGTTCCGGCCTCCCCAATTTGGCCACAACG
ACTCAGTCCCTTGA
>g.012313t.1 CDS=2-882	Alpha-1,6-mannosylglycoprotein 6-beta-N-acetylglucosaminyltransferase B(MGAT5B)[SwissProt]
ATGCGAAAGACAAAGGCGCCCGGAAGTCTCTTCCTCTTCGCTGCAGTGAGAGGAGACCAGTTCCTCCCTG
AACACCCTCCAGTGTCTGCACTCAGGCTCTTTGTCCTGGGCATCGGCTTCTTCTCACTCTGCTTCCTGAT
GACGTCTTTGGGAGGCCAGTTCTCTGCCCGGCGCCCGGGGGACTCCCCCTTCACCATCCGCACAGAAGTG
TTGGGTGGGCCCGAGTCCCGCGGCGTCCTCCGCAAGATGAGCGACCTGCTGGAGCTGATGGTGAAGCGAA
TGGACACGCTGGCCAGACTGGAGAACAGCAGTGAGCTGCACCGGGCTGCTGCCAACGGGCACTTTGCTGT
GGACAGGTTTGCCCCCGGGGCCGGCCTCATGGAGCGGATCCAGGCCATCGCCCAGAACGTCTCGGACATC
GCCGTGAAGGTGGACCAGATCCTGCGCCACAGCCTGCTCCTGCACAGCAAGGTGTCGGAAGGCCGGCGGG
ACCAGTGCGAGGCACCCAGTGACCCCAAGTTCCCTGACTGCTCAGGGAAGGTGGAGGCAGTTTTCCGGAG
CAACCTGTCCCACCTCCTGGAGCTGATGGGCAGTGGAAAGGAGTCTCTAATCTTCATGAAGAAACGGACC
AAGCGGCTCACGGCCCAGTGGGCACTGGCTGCCCAGCGGCTGGCACGGAAGCTGGGAAGCGCCTGGAGGG
ACCAGAAGCAGAGTCCCTCTCATTTCATGAATATATCTCTTGTCTGTGTTTACTGTTGTCTACCTCTTCC
ATCTGGAACCGTTCCCCCCTCTTCTAAGAGCGCCAGTCACAGTGGATTAGGACACATCCTAATGGCCTTA
TTTCAATTTGATGACCTCTTTAACGGCCCCGTCTCCAGATAA
>g.012350t.1 CDS=2-1386	UNC93-like protein MFSD11(MFSD11)[SwissProt]
ATGTACACGTCGCCGACGCGCCCGTACTTCTCGAACACGCGCCTCAGGGTGTCGGGCGAGGATCGTCAGC
GGCTTCGCCCCGAGGAGCTGCTGACCTCCGGCCCAGCCCGAGCCACAATGTCCCCGGAATCCAAAAAGCT
TTTCAACATTATTATTTTAGGAGTTGCCTTTATGTTTATGTTCACCGCCTTTCAAACTTGTGGGAATGTG
GCGCAAACCGTCATCAGGAGCTTAAATAGCACAGATTTTCATGGCAGTGGATATACCAGCATGGCAATTA
TTTATGGAGTGTTCTCTGCTTCCAATTTGATTACACCATCAGTGGTGGCCATTGTAGGACCTCAGCTCTC
TATGTTTGCAAGTGGTTTATTTTACAGCATGTACATTGCCGTTTTTATCCAGCCTCTCCCATGGTCCTTC
TACACAGCTTCTGTTTTCATTGGAATTGCAGCTGCCGAGAGTGATCGAAGAACAGTGTTTATTGCCCTGA
CAGTGATTAGCCTTGTGGGGACAGTTCTTTTCTTTCTCATTCGACAGCCAGATTCTGAAAATGTCTTGGG
AGAAGATGAGTCTTCTGATGACCAGGACCTGGAAGTCAATGAGTCTGCCCAGAGCACTATGGGAAAAGCA
GTAGATGCCTTTAGTAAGTATTTTCTGTGCCTGAAATGCGAGACCTGTTCAGGAACACCTGCAGCGTTTG
CCTTTACCCCCTTCCCTGGAAAATCTCTTAAGCTGTGTGTCACCAAGGAGATGCTCCTCCTTAGCATTAC
AACTGCTTATACAGGTCTGGAATTGACTTTCTTTTCTGGTGTCTACGGAACGTGTATTGGTGCTGTAAAT
AAATTTGGAACAGAAGAGAAGAGCCTCATTGGACTTTCTGGCATTTTCATTGGCATTGGAGAAATCTTAG
GTGGAAGCCTCTTTGGCCTGCTGAGCAAGAATAATCGTTTTGGTAGAAATCCAGTTGTGTTGTTGGGCAT
CCTGGTGCATTTTGTAGCTTTTTATTTGATATTTCTCAATATGCCTGGGGATGCCCCTATTGCTCCTGTT
GAAGGAACTGATAGCAGTGCTTACATCAAATCCAGCAAAGAAGTTGCCATCTTCTGCAGCTTCTTGTTGG
GCCTTGGGGACAGCTGCTTCAATACCCAGCTGCTTAGTATCTTAGGGTTTCTCTACTCTGAAGACAGTGC
GCCAGCCTTTGCAGTCTTCAAATTTGTGCAGTCCATCTGTGCGGCCGTGGCATTCTTCTACAGTAACTAT
CTTCTCCTTCACTGGCAACTCCTGGTCATGGTGATATTTGGGTTCTTTGGGACCATTTCGTTTTTCTCCG
TGGAGTGGGCCGCCGCCGCCATCGTGGCCCGGGGCTCTGACTACCGAAGCATTTGA
>g.012351t.1 CDS=2-390	.
ATGAATAACCTGCCACAGGTGCGTGTCATTGGACTGACATGGGGCCATGTGTCTCAGGATCTCCTGGCTC
TACCACCACAAGATATTATTCTTGCATCTGATGTGTTCTTTGAACCAGAAGAAGAACCCCAAAGTCCAAC
TGTGGTCTACTTACCAGAGGACACCGCTCCTTCCTCCTCGGGAGACTTGGGGGGGCTCTTGGAGCGCGAC
CTGGACTTGGACTCCCTCTTGGACACGGGCGGAGGACTCCGGGACCGGGACCGGGACCGGGAGCGCGAGC
GAGACCTGGACACCGACGACGACTTGGACTTGGACCTTCGCGCCGACCTGGACTTGGACGTGGACCGCGA
CCTCGAGCGAGTGCGGGAGCGAGACTTGGAGCGGCTGTAG
>g.012356t.1 CDS=2-1374	Bifunctional arginine demethylase and lysyl-hydroxylase psr-1(psr-1)[SwissProt]
ATGAACCACAAGAGCAAGAAGCGCATCCGCGAGGCCAAGCGGAGTGCGCGGCCGGAGCTCAAGGACTCGC
TGGACTGGACCCGTCACAACTACTACGAGAGCTTCTCGCTGAACCCGGCGGCCGTGGCGGATAACGTGGA
AAGGGCAGACGCCTTACAGCTGTCGGTGGAAGAATTTGTGGAGCGCTATGAACGACCCTACAAGCCCGTG
GTTCTGCTGAACGCCCAAGAGGGCTGGTCTGCGCAGGAGAAGTGGACCCTGGAGCGCCTGAAAAGGAAGT
ACCGGAACCAGAAGTTCAAGTGTGGCGAGGATAATGACGGCTACTCCGTGAAGATGAAGATGAAATACTA
CATCGAGTACATGGAGAGCACTCGGGATGACAGCCCCCTCTACATCTTTGACAGCAGCTACGGTGAACAC
CCTAAAAGAAGGAAACTTCTGGAGGACTACAAAGTGCCCAAGTTTTTCACCGATGACCTCTTCCAGTATG
CTGGGGAGAAACGCAGGCCGCCTTACAGGTGGTTTGTGATGGGGCCACCACGCTCTGGAACCGGAATTCA
CATCGACCCTCTAGGAACCAGTGCCTGGAATGCCTTAGTTCAGGGCCACAAGCGCTGGTGCCTGTTTCCT
ACCAGCACGCCTAGGGAGCTCATCAAGGTGACCCGTGAAGAAGGAGGGAACCAGCAAGATGAAGCCATTA
CCTGGTTTAGTATCATTCATCCCCGGACACAGCTTCCTACTTGGCCACCTGAATTCAAACCCCTGGAAAT
CTTACAAAAACCAGGAGAGACTGTCTTTGTACCAGGAGGCTGGTGGCACGTCGTCCTTAATCTCGACACC
ACCATTGCCATCACCCAGAATTTTGCCAGCAGCACCAATTTCCCTGTTGTATGGCACAAGACGATACAGC
ACGGGCAGCGGCAGTGCAAGCCACCCCCAGCCACCCCGTGCCACTGTGTCCCAACCCTGACCTGGAGGGA
CCAGCTCTCGGGGATCTTGAAGCAAGAGCACCCTGAGTTGGCGGTCCTGGCCGACTCTGTTGACCTTCAG
GAATCCACAGGAATTGCCTCGGACAGCTCCAGTGACTCCTCCAGCTCCTCCAGCTCCAGCTCGTCGGACT
CGGACTCCGAGTGTGAGTCTGGGTCTGAAGGTGATGGCACAATGCACCGCAGGAAGAAGCGGAGGACGTG
CAGCATGATGGGAAATGGGGACACCACCTCCCAGGATGACTGTGTGAGCAAAGAACGCAGCTCCTCCAGA
GTGCAGAAGGAGCAGCTGGCGGCTATCTTCAAGCTCATGAAGGAGAACAAGGAGACGTTTGGGGAGATGT
CCGACGGCGACGTGCAGGAGCAGCTCCGGCTGTACGACATGTAG
>g.012373t.1 CDS=2-243	.
ATGAACAACTCGTCCATGAGGATGAGCCCTATTTGGTTTCTCCTGCCTGCAGTGGTTTCTGAACTTGCCT
GCTGGGGTAAGTTCTGGGGAATGAACAGAGCTGATGTGGAACATTCCCCTTCTGCGCTTAAACTGGAGCT
GGGCACCTTCAAGGCCTTGCCCTACGTCGCAGACTGCTACTTGCACCTTAGGTGMCTTCGCTATGCCATT
GCCTTCCTTAGCATTTCTTTACTCTCCTCCTAA
>g.012383t.1 CDS=2-2721	Alpha-N-acetylgalactosaminide alpha-2,6-sialyltransferase 1(ST6GALNAC1)[SwissProt]
ATGAGGACCCGCCTGTGTAGACTCAGTCATCTGGACCAAACTACACAATGGTTCCTGCTTTCGGCTGTGT
TGACCTTCTTTGTCTTCATCCTGCCTTCCTTTATTAAGGAGCCCAATACCAAACCTTTCAGGCATCAGCA
CATACGCAATGAGGAGAGGTCCCTAGAGTCACTCCATGAGGTGACAGGGCAGGCCCCCACCGCGGGAGAC
AGGACAATGGCCCCGGTGGTGGCATCAGCGCAAGAGAAGAGCACGTGGGCCCCCCAGGCCCAGGCCACGG
CCTACCCTGCCCACAAGGACATCAGAGCAGAGGCCCTCGAGGCCACCTCAGCTCAGCCCACCCCCATGAG
GGGTCAGGAGAGGAAGGACACCGTGCCGGACACGCTGCCCCCGAGGGCTCAGGACAAGGGGGTGGCCTCT
GACAGGACAGGGCTCCCATCAGTGACGAGTCAGGACACTAGGACAATCAAAGGAAGGCGGGACCAGAAGG
AGGCGCCGCCAGCCACCAGGACGGTGACCCCAGGGCCTCAGAGCAAGGCGCAGACCACCGGGCGGACACC
CGTGCCAGAAAGTCAGGCCAAGGCGCTGACCACGCCAGGAGCAGGGCCGATGGGGAGGACGAGGAAAGGA
GCCACCACAGCGGCTGCCCCGCACAGGGACACAGCCCGGGCTACGCCACCCTCCACCTCTTCCCAGGGCC
GCACCACCCGGAGAAGCCCGAGTCTGCGGGCTGCCAACTTCAAGTCTGAGCCCCGGTGGGATTTCGAGGA
ACAATACAGCTTTGACACGGAGGCCCTGCAGCCGACCTGCCCCGACTCAGTGAAGGTCAAGGCCTCCAAG
TCACCCTGGCTCCAGAATCTCTTCCTGGCCAACCTCACCCTCTTCCTGGACTCCAGCCGCTTCAGCCAGA
GGGAGTGGGACCGTCTAGAACACTTCGCACCGCCCTTCGGCTTCATGGAGCTCAATCAGTCCCTGGTGCA
GAAGGTGGTGACCCGCTTCCCTCCGGTGCCCCAGCAGCAGCTGCTCCGGGCCAGCCTCCCCGCCGGGAGC
TCCCAGTGCGTCACCTGCGCCGTGGTGGGGAACGGGGGCATCCTGAACGACTCGCGCGTGGGCCAGGAGA
TAGACGGCCACGATCACGTGTTCCGGTTGAGCGGAGCTCTCACTAAGGGCTACGAGCAGGATGTGGGCAC
CCGGACGTCCTTCTACGGCTTCACCGCCTTCTCCATAACGCAGTCACTGCTCGCCTTGGGCGGTCGGGGC
TTCCCGCACGTCCCTCTGGGGAAGGATGTCCACTACCTGCATTTCCTGGAAGGCACCCGAGACTACGAGT
GGCTGGAAGCGCTGCTTCTGAATCAGACCCTGGTGAAAAGTAGCCTTTCCTGGTTCAGGCGCAGGCCCCA
GGAGGCTTTCCGGGATACCTTGCAGTTGGACAGGTACCTGTTGCTACACCCAGACTTTATGCGATACATG
AAGAACAGGTTTTTGAGGTCAAAGACCCTGAACAATATCCACTGGAGAATATACCGTCCCACCACTGGGG
CCCTCCTGCTGCTCACGGCCCTTCATCTCTGTGACCAGGTGAGCGCCTATGGCTTCATCACCGAGGGCCA
CGAGCGCTTCTCTGATCACTACTATGATAAGTCCTGGAAACGAACGATCTTTTATATCAACCATGACTTC
CCGTTAGAGAGAACACTCTGGAAGAGGCTGCACGATGAAGATTTGTGCAGCCGAGAAACTCTGAAACCTC
TCTCCTCAGTTTCCTGTTGGAGGGTTTCCGAGAACCCGCACTGCCGACGCCCACTTGACCTGGCCATCCA
GAGGCACCCCCACTTCCGTGCCCTGTTCGATCTCTCCACTCCAGTGCTGCTATCCGGGGGCCTCTTCACT
CAGGAGCTCTGGGACAGCCTGAGCCAGCACAAAGCCCCCTACGGCTGGCAGGGCCTGTCCTACCAAGCCA
TCAACTCCACCCTGAGCCTCCTGAACAGCTCCGAGAGCTCCCAGCTGTTCGCCACCTCCAAGAAGCCGCT
TTCAAGCTGCATTCGGTGCGCGGTGGTGGGCAACGGGGGCATTCTGAACGGATCCCGCCAGGGTCTGAAC
ATCGACGCCCATGACTACGTGTTCAGACTCAACGGCGCGGTGATCAAAGGCTTCGAGAAGGATGTGGGCA
ACAAGACCTCCTTTTACGGTTTCACTGTGAACACGATGAAAAACTCTCTCATCTCCTACTGGAACTTTGG
CTTCACCTCCGTGCCGCAAGGACCGGACCTGCGCTACATCTTCATCCCCTCGGACATCCGCGACTATGTG
ATGCTGAGATCGGCCATTCTGGGCGTGCCTGTCCCCGAGGGCCCTGATAAAGGCGACAGGCCTCAGACCT
ATTTCGGACCAGAAGCCTCTGCCAGGAAATTCAAGCTACTACATCCGGACTTCATCAGCTACCTGAGGGA
GAGGTTTTTGAAATCAAAGTTGATTAACACAAATTTTGGAGACCTATATATGCCTAGTACTGGGGCTCTC
ATGCTGCTGACGGCTTTGCACACCTGTGACCAGGTTAGTGCCTATGGATTCATCACAAGCAACTACTGGA
AATTTTCTGACCACTATTTCGAGCGAGTTAAGAAGCCACTGATATTCTATGTCAACCACGACCTGTCCCT
GGAAGCCTCCCTGTGGAGGGACCTGCACAAGGCCGGCATCCTTCAACTGTACCAGCGCTGA
>g.012406t.1 CDS=2-2682	Inactive rhomboid protein 2(RHBDF2)[SwissProt]
ATGGAGAAAGTGCCGGGCGAGATGGAGATTGAGCGCAGGGAGCGGAGCGAGGAGCTGTCCGAGGCGGAGA
GGAAGGCGGTGCAGGCTACGTGGGCCCGGCTCTATGCCAACTGCGAGGACGTGGGGGTGGCCATCCTGGT
GAGGTTCTTTGTGAACTTTCCATCGGCCAAGCAGTACTTCAGCCAGTTCAAGCACATGACAGAGCCCCTG
GAAATGGAGCGGAGCCCCCAGCTGCGGAAACATGCCTGCCGGGTCATGGGGGCCCTCAACACTGTCGTGG
AGAACCTACACGACCCGGAGAAGGTGTCCTCTGTGCTCGCCCTTGTGGGCAAAGCCCACGCCCTCAAGCA
CAAGGTGGAGCCCGTGTACTTCAAGATCCTCTCTGGGGTGATTCTGGAGGTGATCGCCGAGGAATTTGCC
AATGACTTCCCACCTGAGACACAGAGAGCCTGGGCCAAGCTGCGTGGCCTCATCTACAGCCATGTGACCG
CTGCCTACAAGGAAGTGGGCTGGGTACAGCAGGTCCCCAACACCACCACCCGGCCCACCATGGACTCCAC
TGACAAGAATGGCGAGAGCGTCTCCTCCGTGTCCAGYAGCCGCCTGCAGAGCCGGAAGCCGCCCAACCTG
TCCATCACCATCCCACCACCCGAGGCCTCGGCCCCTGGCGAGCAGGCCAGCATGCTGCCCCAGAGGCCCA
GGAACCCGGCCTACATGAAGAGCGTCAGCCTCCAGGAGCAGCGGGGACGATGGCAGGAGGGCAGCTCGGA
GAAGCGCCCTGGCTTCCGCCGCCAGGCCTCCTTGTCCCAGAGTATTCGCAAGGGCACCGCCCAGTGGTTC
GGGGTCAGCGGCGACTGGGAGGCCAAGCGGCAGCACTGGCAGCGCAGAAGCTTGCATCACTGCAGCGTGC
GCTACGGCCGACTCAAGGCGTCGTGCCAGCGGGACCTRGAGCTCCCCAGCCAGGAGGTGCCTTCCTTCCA
GGGCACCGAGTCTCCCAAACCCTGCAAGATGCCCAAGGGACGCTCTGTGCTGGATGCCACGGGACAGCGG
TGCCGGGTGGTCAAACGCAGCTTTGCCTACCCCAGCTTCCTGGAGGAGGACGTGGTCGATGGGGCAGACA
CATTTGACTCCTCGTTTTTTAGTAAGGCAAGCATGGGGTGTGGGCCTTGGGACCGGGAAGAAATGAGCTC
CATGCCCGATGAYGTGTTTGAGTCTCCCCCACTCTCTGCCAGCTACTTCCGGGGGATTCCACGCTCGGCC
TCCCCAGTCTCCCCCGATGGGGTGCAGATCCCTCTGAAGGAGTATGGCCGAGCCCCCGTCGCTGGGACCA
GGCGTGGCAAGCGCATCGCCTCCAAGGTGAAGCACTTCGCCTTCGACCGGAAGAAGCGGCACTACGGCCT
GGGCGTGGTGGGCAACTGGCTGAACCGGAGCTACCGCCGCAGCATCAGCAGCACCGTGCAGCGCCAGCTG
GAGAGCTTTGACAGCCACCGGCCCTACTTCACCTACTGGCTGACCTTTGTCCACATCATCATCACGCTGC
TGGTGATTTGCACGTATGGCATCGCACCTGTGGGCTTTGCCCAGCACGTCACCACCCAGCTGGTGCTCAG
AAACAAAGGTGTGTATGAGAGCGTGAAGTACATCCAGCAGGAGAACTTCTGGATTGGCCCTAGCTCGATT
GATTTAATCCACCTGGGAGCCAAGTTCTCCCCCTGCATCCGGAAGGACCAGCAGATTGARCAGCTGGTGC
TTCGAGAGCGAGACCTAGAGCGAGACTCGGGCTGCTGTGTCCAGAATGACCACTCGGGCTGCATCCAGAC
CCAGCGGAAGGACTGCTCAGAGACTTTGGCCACTTTTGTCAAGTGGCAGGATGATACAGGGCCCCCCATG
GACAAGTCTGATCTGGGCCAGAAGCGGACATCAGGAGCGGTGTGTCACCAAGACCCCAGAACCTGTGAGG
AGCCAGCCTCGAGCGGTGCCCACATCTGGCCTGATGACATCACCAAGTGGCCAATCTGCACGGAGCAGGC
CAAGAGCAATCGCACCGGCTTCCTGCACATGGATTGCCAGATCAAGGGCCGGCCGTGCTGCATCAGCACC
AAGGGCAGTGTGGTGCACTGCCTCGTGTCYGTGGTCTTCCAAATGACCATCCTGCGGGACCTGGAGAAGC
TGGCCGGCTGGCACCGCATCGCCATCATCTTCATCCTCAGTGGCATCACCGGCAACCTCGCCAGTGCCAT
CTTCCTCCCATATCGGGCAGAGGTGGGCCCTGCAGGCTCGCAGTTCGGGCTCCTCGCCTGCCTGTTCGTG
GAGCTCTTCCAGAGCTGGCAGCTGCTGGAGCGGCCCTGGAAGGCCTTCTTGAACCTGTCGGCCATCGTGC
TCTTCCTCTTCATCTGCGGCCTCCTGCCCTGGATCGACAACATCGCCCACATCTTCGGCTTCCTCAGCGG
CCTGCTGCTGGCCTTCGCCTTCCTGCCCTACATCACCTTCGGCACCAGCGACAAGTACCGCAAGCGGGCC
CTCATCCTGGTGTCRCTGCTGGTCTTCGCCGGCCTCTTTGCCTCTCTCGTCATCTGGCTCTATGTCTACC
CCATCAACTGGCCCTGGATCGAGTACCTCACCTGCTTCCCCTTCACCAGCCGCTTCTGCGAGAAGTACGA
GCTGGATCAGGTGCTGCACTGA
>g.012408t.1 CDS=2-624	Serotonin N-acetyltransferase(AANAT)[SwissProt]
ATGTCCACACAGAGCGCACAACACCTGGAGCCCGAGGCCTCGCACCTGCAGCCGGAGATCCCGGAGGCCC
TGAGCCGCCGCCGGCGCCACACGCTTCCCGCCAGCGAGTTTCGCTGCCTCACTCCAGAGGATGCCGCCAG
CGTGTTTGAGATCGAGCGCGAAGCCTTCATCTCTGTCTTGGGCATCTGCCCACTGTATCTGGACGAGATC
AAGCACTTCCTGAGCCTGTGTCCAGAGCTGTCCCTGGGCTGGTTCCAGGAGGGCCGCCTTGTGGCCTTCA
TCATTGGCTCGCTTTGGGATGAGGAGAGACTCACTCAGGAGTCGCTGATGCTGCACCGGCCTGGGGGCGA
CACCGTCCACCTACACGTGCTGGCGGTGCACCACACTTTCCGGGGGCAAGGCAAGGGCTCCATGCTGATG
TGGCGCTACCTGTACCACCTGGGGAGCCAGCCAGCAGTGCGCCGGGCCGTGCTCATGTGCGAGGACGCGC
TGGTGCCCTTCTACCAGAGTCTGGGCTTCCACCTTGTGGGCCCGTGCGCCATCACCCTGGGCTCACTCAC
CTTCACTGAGCTCCAGTGCTCCATGAGAGGCCACATCTCCCTGCGCAGGAACAGCGGCTGCTGA
>g.012457t.1 CDS=2-3636	(E3-independent) E2 ubiquitin-conjugating enzyme(UBE2O)[SwissProt]
ATGTGGCCCCTCAGCAGTGACAGCTGTGAGCAGGTGGTAGCAACCAGGCCCCCTAGAGATGTTGCAGGGA
ACGAGCTCAAGCCCGAAGAGCCTGGACAGCCCAGGGCTGTCATTCCAGATGAGGCATCTCACGCCCAGCT
GAAACTAGAGGACCGCTCCGTGGTACCCCGGGACGTGGTCCGGCACATGCGATCCACCGACAGTCAGTGT
GGCACCGTGATAGACGTCAGCATCGACTGTGCTGTCAAGCTCATCGGCACCAACTGCATCATCTACCCTG
TCAACAGCAAGGACCTCCAGCACATCTGGCCCTTCATGTACGGGGACTACATTGCCTATGACTGCTGGCT
GGGGAAGGTGTACGACTTAAAGAACCAGATCATCCTGAAGCTATCCAACGGTGCCAGGTGCTCCATGAAC
ACAGAAGATGGCGCCAAGCTCTATGATGTCTGCCCCCATGTCAGTGACTCTGGTCTCTTCTTTGATGACT
CCTACGGCTTCTACCCAGGCCAGGTGCTCATTGGCCCTGCCAAGATCTTCTCTAGCGTCCAGTGGCTGTC
AGGGGTCAAGCCTGTGCTCAGTACCAAGAGCAAATTCCGAGTGGTGGTGGAAGAGGTACAAGTTGTAGAG
CTGAAAGTCACATGGATTACCAAGAGTTTCTGTCCAGGGGGCACGGACAGCGTCAGCCCCCCGCCCTCTG
TCATTACCCAGGAAAACCTAGGCAGGGTGAAGCGTCTCGGATGCTTTGACCATGCTCAGCGGCAGCTTGG
AGAGCGCTGTCTGTATGTCTTCCCAGCCAAGGTAGAGCCGGCCAAGATTGCCTGTGAATGTCCAGAAAAA
CACTGCGCCCAGGGGGAGGGCTCTATGGCCAAGAAGGTGAAGCGCCTGTTGAAGAAGCAGGTTGTGAGGA
TCATGTCCTGCTCCCCGGATACCCAGTGCACTAGAGACCATTCCATGGAGGACCCAGGAAAGAAAGGCGG
GGCCAAAGCCAAGAGCGAAACAGGGTCCGTCAGTCCCGAAGAGACGCCTGATGGGTCCACCAGCCCGGTG
GACATGCAAGATGAGGGCTCAGAGGAAGCCCAGGACACGAGTGAGCAGCTGCCCCCCTTCCTGCTGAAGG
AAGGTGGAGATGACAGGCTGCACTCAGCGGAGCAGGACGCGGATGACGAGGCTGCTGATGACACAGATGA
CACCAGCTCGGTGACCTCCTCTGCTAGCTCCACCACTTCCTCCCAGAGTGGCAGTGGTACAAGCAGAAAA
AAGAGCATCCCTTTGTCTATCAAGAACTTAAAGCGAAAACACAAGCGGAAGAAGAATAAAATCACTCGTG
ACTTTAAGCCGGGGGACAGGGTGGCAGTGGAGGTGGTAACCACCATGACCTCGGCAGACGTCATGTGGCA
GGATGGCTCCGTGGAGTGCAACATTCGCTCCAATGACCTCTTTCCCGTGCACCACCTGGACAATAACGAA
TTCTGCCCTGGAGACTTCGTGGTGGACAAGCGAGCCCAGAGCTGTCCGGACCCCGCTGTCTATGGTGTGG
TACAGTCCGGGGACCACGTGGGCCGTACCTGCATGGTGAAGTGGTTCAAGCTACGGCCAAGTGGCGATGA
CGTGGAGCTGATTGGAGAAGAGGAAGACGTGAGCGTCTACGACATTGCTGACCATCCTGACTTCCGGTTC
CGCACAACTGACATCGTCATCCGCATTGGCAATACTGAGGATGGAGCTCCTCACAAGGAGGATGAGCCGT
CAGTTGGCCAGGTGGCCCGCGTGGATGTCAGCAGCAAGGTGGAGGTGGTGTGGGCTGACAACTCAAAGAC
CATCATTCTGCCCCAGCACTTGTACAACATTGAGTCTGAGATTGAGGAATCAGACTATGACTCGGTGGAA
GGCAGCACCAGTGGGGCATCCTCGGATGAGTGGGAGGACGACAGTGACAGCTGGGAGACGGACAACGGGC
TGGTGGAGGATGAGCACCCCAAGATAGAGGAGCCCCCCATCCCACCTCCTGAGCAGCCAGCAGCCCCCGA
GGAGGACAAGGGGGTGGTGATCAGCGAAGAGGCTGCCACGGCCGCCATTCAGGGGGCTGTGGCCATGGCT
GCGCCCGTGGCTGGGCTGATGGAGAAGGCTGGCAAGGATGGGCCCCCAAAGAGCTTCCGGGAGTTGAAAG
AGGCCATCAAGATCCTGGAGAGCCTCAAGAACATGACTGTGGAGCAGCTTCTGACAGGCTCACCCACCTC
CCCCACAGTGGAGCCTGAGAAACCCACTCGGGAGAAGAAGTTTCTAGATGACATTAAGAAACTCCAGGAA
AATCTCAAGAAGACTCTGGACAATGTGGCCATTGCGGAGGAGGAGAAGATGGAGGCGATGCCGGATGCTG
AACGCAAGGAGGACAAACCCGAGGGGCAGTCCCCCGTGAAGGCCGAGTGGCCCAGCGAGACCCCGGTGCT
CTGTCAGCAGTGTGGCGGCAAGCCTGGAGTCACCTTCACCAGTGCCAAGGGCGAGGTCTTCTCGGTGCTG
GAGTTTGCGCCCTCAAATCACTCTTTTAAGAAAATTGAGTTCCAGCCTCCAGAAGCCAAGAAGTTCTTCA
GCACAGTACGGAAGGAGATGGCACTGCTGGCTACCTCGCTGCCCGATGGCATCATGGTCAAGACTTTTGA
AGATAGGATGGCAAGTAGCCTGGCGTGGGCTTGGCATGGGCAGGACCTTTTCTCAGCCCTGATCAAGGGC
CCCACTCGCACCCCCTACGAGGATGGCCTCTACTTGTTTGACATCCAGCTGCCCAACATCTACCCAGCCG
TGCCCCCCCACTTTTGCTACCTCTCCCAGTGCAGTGGCCGCCTGAACCCCAACCTGTATGACAACGGGAA
GGTGTGTGTCAGCCTCCTGGGCACCTGGATTGGAAAGGGGACGGAGAGGTGGACGAGCAAATCCAGCCTT
CTCCAGGTGCTCATCTCCATCCAAGGTCTGATCCTGGTGAATGAACCCTACTACAATGAAGCCGGCTTCG
ACAGCGACCGGGGCCTGCAGGAGGGGTACGAGAACAGTCGTTGCTACAACGAGATGGCGCTCATCCGCGT
GGTCCAGTCCATGACCCAGCTGGTGCGGCGGCCCCCTGAAGTCTTCGAACAGGAAATCCGGCAGCACTTC
CGTACTGGCGGCTGGCGGCTGGTGAGCCGCATCGAGTCCTGGCTGGAAACCCACGCCCTGCTGGAGAGGG
CCCACGCGCTGCCCAACGGGATCCCCAAGGACAGCAGCTCCCCGGAGCCGCCTGCTATGGCCGAGCTCTC
AGACTACGGCCGAGAAGAACCTGAGGACGGAGGGCTAGCCGCTGGCGAGGCCTCCCAAGGCTCAGACTCG
GAGGGCGGCGCCCAGGGCCCGGCCTCAGCTAGCAGGGACCGCACAGACCAGACTTCGGAGGCAGCGCCTG
ACACCCCGGTGCCACCCAGTGTCAAACCAAAGAAGCGGAGAAAGAGCTACCGGAGCTTCTTGCCTGAGAA
GAGTGGCTACCCTGACATCGGCTTCCCTCTCTTCCCACTTTCTAAGGGTTTCATCAAGAGCATCCGGGGT
GTCCTGACGCAGTTCCGGGCCGCTCTGCTAGAGGCGGGCATGCCTGAGAGCGCGGAGGACAAGTAG
>g.012528t.1 CDS=2-3735	.
ATGCCGCCCACGCCGGCGGCCAGCACCGTGTCCCTCCGGGAGCTGGCCGACCTGGCCATCGGCACCCCGG
AGGCGGGCGCCGTCAACTTCACGGCCCTGCACACGCTCATCGTGGCCATGCTCCGGAGCCTGAACCTGCA
GGAGGTGCGCATCGACTTCCAGTCGCCGGAGCCCGAGCCGGAGCCGCCGCCGCCGCCGCCCCCGCAGGCC
GTGGTCAGCGCCCCGCAGCTGGCGGCGCCGCGGGAGACCAGGCCCGCGGCCCTGGAGAGCCAGGTGAAGG
GGCTGGGCGGGCAGGTCCACGACCTCAGCAGGCGGCTCAAGACCATCACCAGCCAGGTGCAGGGCATCGT
GAGCCACGTGCAGCACCTGACGGCGCCCGAGGGGCTGGCCGCGGACCCCCGGGACTGGYTGGACGAGACG
GTCAAGCTGGCGCCGTCCCGGTCGCGGGTCGGGTCGCTGAGAACCGGGAAGGCCGAGAAGGCTGGCGTGG
CGCAGGTCACCACGGAAGACCTGAAAAGCCTCCAAGAAGCCAAGGGAAAGGYGCAGGAGCTCCCGRMGGC
GAAACTCGAGACTAGTCCAGGCCAGGAAGCCACCTCTGCCAGGAGTACGGACTATCTGAACAACCTCTAC
CTAGTCTCATCAGAAAAGAGTGATTTCCAGAGCGAAAGACACGATTCACTGGATAAACTGGCTCCTAGCT
TCCCCATGGCGGTGGAGACATTTCGTCTGATGGGAGAGATCATTGGCCTCTATGTGGAGCTCAAGGAGAA
CATGAAAGAGCTAAATGAGGAAAAGGCTGGCCAGACGGATTTGGAGAAGATACAGTACCTGCTGGCGCTC
ATGGTCAAAAAGAGCATACCCCCTGACCTGCAGGAACAGCTGAAGACTCTCAAGTCCTTAACCAAAGAAA
TTCGACAGGAAAAAGCAAAACTGGACAGGATGCAGAGGATCCTGGAAGGCGATGGGGAGCAAGAAATAGG
AAAAGAGATGAAGGATGGCCAGCTGAGCTTGCAKCTGGGAATCCTCAGAGTCACCGTGGCTGACATTGAG
AAGGAACTGGCTGAGCTGAGGGAGAGCCAAGAGCGGGGCAAGGTCAGCATGGAACATTCGGTGTCCGAAG
CCTCSCTCTACCTGCAGGACCAGGACGAAGAGCTGCTGGGCCACGTCCAGAGTGCCATCCTGCAGGTGCA
GGGCGACTGCGAGAAGCTCAACATCACCACCAGCAACCTCATCGAAGACCATCGGCAGAAGCAGAAGGAC
ATTGACTTGCTGTACCACGGTCTAGAGAAGCTCGAGAAAGAAAAGGCCAACAGGGAGCACCTGGAAATGG
AGATTGATGTGCTGGACCGCCTGGAGCTGGACCCGGTGAAGCGGGCGCTGGAGGACCGCTGGCAGGCCCT
GCGGCGGCAGCTCAAAGAGCGCTCCCCGCTCTACCAGGCGGACGAGGCTGCGGCCATGCGCAGAATTATC
CCTGTGATGCCCGTGGGCCCGGGCCTGCCTGGGCACCGTTCCATCCGCCCCTACACCATCTTCGAACTGG
AGCAGGTCCGGCAGCAGAGCCGCAGCCTAAAGCTGGGCAGTGCTGCCTTCCCTCGGGGTGACCTGGCGCA
CCTGGAGCGGAGCGTGGGGCGCCTGCGCACAATGCACTCCAAGATGCTGATGGACATAGAGAAGGTGCAG
ATCCACTTTGGAGGCTCGGTCAAGGCCAGCAGCCAGATGATCCGTGAGCTGCTGCAGGCACAGTGTCTGA
GCTCCCCCTGCTACAAACGGGTSCCAGAAACGGCTGACTACACKTACTCGAGCGTGCCTCGGCGCTGCGG
GGGCAGCCACACGCTCACCTACCCCTACCGCCGCAACCGCCTGCAGCACCTGTCCCAGGGCCTGTACCCC
ACCGAGGAGGTCCAGATCGCCATGAAGCATGACGAAGTGGATATCTTGGGTCTGGATGGACATATTTACA
AGGGACGGATGGATACAAGGTTGCCGGGCATCCTGAGCAAAGACAGAAGCTATTTTGCCAGCCACTTCAT
TATGGGAGGAGAGAAGTTTGACTCCACACACCCCGAAGGTTACCTATTTGGAGAGAACAGTGATCTGAAC
TTTCTGGGGAACAGACCAGTAGCGTTTCCCTATGCTGCCCCGCCGCCCCAAGAACCCGTGAAGACTCTGA
GAAGCCTGATCAACATCCGGAAGGACACACTAAGACTTGTAAAGTGTGCCGAGGAAGTGAAGACCCCTGG
AGAAGAGGCCAGCAGAGCTAAAGTCCACTACAACGTGGAGTTCACCTTTGACACTGATGCTCGGGTGGCC
ATCACCATCTACTATCAGGCCACGGAAGAGTTCCAGAATGGGATTGCCAGCTACATCCCCAGAGACAACA
GCCTCCAGTCGGAGACGGTGCACTACAAGCGAGGGGTGTGTCAGCAGTTCTGCTTGCCCTCCCACACTGT
GGACCCCTCGGAGTGGGCAGAGGAGGAGCTTGGCTTTGATCTGGATCGAGAGGTTTACCCTTTAGTGGTC
CACGCCGTGGTGGATGAAGGAGATGAGTATTTTGGCCATTGCCATGTACTGCTGGGCACTTTTGAAAAGC
ACACTGATGGAACCTTCTGTGTCAAGCCCCTCAAACAGAAACAAGTGGTAGATGGCGTCAGCTACCTCCT
TCAGGAGATCTATGGAATTGAAAACAAGTACAATACACAAGATTCTAAGGCAAGTTCTATCCAAAATTCT
GGATATGCTTATGCTTCTATCACTTTGGAAATGAAAAGCATTGGCAGGTTTGGATTAGTTCCTCTGAGAG
CYCTGGCCACTCGGTTACCCGATGTGCGGGACACCTTGATCCTGCCCTGTCGCCACCTCTGCCTCTGTAA
CACGTGCGCTGACACGCTGCGCTACCAGGCAAACAACTGCCCCATCTGCCGACTGCCCTTTCGGGCACTG
CTTCAGATCCGGGCCATGAGGAAAAAATTGGGCCCCTTGTCTCCCACCAGCTTTAACCCCATCATCTCAT
CCCAGACGTCTGACTCGGAAGAGCATTCGTCCTCAGAGAACATTCCACCAGGTTATGAAGTGGTGTCTCT
TCTGGAAGCTCTCAATGGGCCCCTCACCCCATCCCCAGCGGTCCCTGCACTCCACGTGCTTGGAGATGGC
CACCTCTCAGGAATGCTGCCCTCCTATGGCAGCGATGGCCACCTGCCCCCGGTCAGGACGCTCTCCCCGC
TCGACCGCCTGTCTGATTGCAGCAGCCAAGGAATCAAACTCAAAAAGAGTCTCTCTAAGTCTGTTTCCCA
GAATTCTTCTGTGTTGCATGAAGAGGACGATGAGCGTTCTTGCAGTGAGTCAGACACCCAGCTCTCTCAG
AGGCCATCAGCCCAGCATCTGGAAGAGGTGACACCAGCAGCATCTCCAGACAGCAACTTYGTTGGCCTCG
CCGCTGAAGAGCAGGATGCAGAGGGAAATGATGTTATAGAGGAAGAGGATGGATCACCCACACAAGAAGA
TGGCCAGAGGACATGCGCATTTCTAGGTATGGAGTGTGACAATAACAATGACTTTGGCATCGCCAGCGTG
AAAGCACTGGACAATAAGCTGTGCCCTGAGGTCTGCTTACCGGGGAGCTGGCAGGCYGATGACAACGTTG
TCAGTCGTCGGAACACACAGCACCGGCGCTTATCATCTGGCAGCCTGGAGGACCTTGAGGACAGACCCTG
TGTGTGGGGTCCTTTGGCCGTCTGA
>g.012533t.1 CDS=2-1269	Forkhead box protein J1-A(foxj1a)[SwissProt]
ATGGCGGAGAGCTGGCTGCGCCTCTCGGGTGCAGGCGCGGCGGAGGAGGCCGGGCCCGAGGGCGGCCTGG
AGGAGCCCGACGCCCTGGATGACAGCCTGACCAGCCTGCAGTGGCTGCAGGAGTTCTCCATTCTGAACGC
CAAGGCCCCCGCCCTGCCGCCGGGGGGCACCGACCCCCACAGCTACCACCAGGTGCCAGGCTCGGCCGCG
CCGGGGTCCCCCCTGGCGGCGGACCCCGCGTGCCTGGGGCAGCCGCACACTCCCGGTAAGCCCACGTCGT
CGTGCACGTCGCGGAGCGCGCCCCCGGGGCTGCAGGCCCCGCCCCCCGACGACGTGGACTACGCCACCAA
CCCGACTGTGAAGCCGCCCTACTCGTACGCCACGCTCATCTGCATGGCCATGCAGGCCAGCAAGGCCACC
AAGATCACCCTGTCGGCCATCTACAAGTGGATCACGGACAACTTCTGCTACTTCCGCCACGCGGATCCCA
CCTGGCAGAACTCGATCCGCCACAACCTGTCCCTGAACAAGTGCTTCATCAAGGTGCCGCGCGAGAAGGA
CGAGCCGGGCAAGGGCGGCTTCTGGCGCATCGACCCCCAGTACGCCGAGCGGCTGCTGAGCGGGGCCTTC
AAGAAGCGGCGGCTGCCCCCCGTGCACATCCACCCGGCCTTTGCCCGCCAGGCGTCCCCGCAGGAGCCCC
GCGCCGCCCCGTGGGCCGGGCCGCTGACCGTGAACCCCGACGCCCAGCAGCTGCTGCGCGAGTTCGAGGA
GGCCACCGGGGAGGCGGCCTGGGGCGCGGGCGAGGGCAGGCTCGGCCACAAGCGCAAGCAGCCGCTGCCC
AAGCGCGTGGCCAAGGTGGCGCGGGCCCCCAGCACGCTGCTGCTGACCCAGGAGGAGCAGGGCGAGCTGG
AGCCCCTCAAGGGCAACTTTGACTGGGAGGCCGTCTTCGAGGCGGGCGCGCTGGGCGGCGAGCTGGGCGC
GCTCGAGGGCCTGGAGCTGAGCCCGCCGCTGAGCCCCGCGGCGCCCGGGGACGCGGACCTGACCGTCCAC
GGCCGCCACATCGACTGCCCCGCCACCTGGGGGCCCGCGGGGGAGCAGGCGGCCGACAGCCTGGACTTCG
AGGAGACCTTCCTGGCCACGTCCTTCCTGCAGCATCCCTGGGACGAGGGCGGCAGTGGCTGCCTGCCGCC
GGAGCCCCTCTTCGAGGCCGGGGACGCCACCCTGGCCGCCGACCTGCAGGACTGGGCCAGTGTGGGCGCC
TTCTTGTAA
>g.012561t.1 CDS=2-1749	Exocyst complex component 7(EXOC7)[SwissProt]
ATGATCCCCCCGCAGGAGGCGTCCGCCCGGCGGCGGGAGATCGAGGACAAGCTGAAGCAGGAGGAGGAGA
CGCTGTCCTTCATCCGAGACAGCCTGGAGAAGAGCGACCAGCTCACCAAAAACATGGTGTCTATCCTGTC
ATCCTTTGAGAGTCGCCTTATGAAGCTAGAGAACTCCATCATCCCTGTGCACAAGCAGACTGAGAACCTG
CAGCGGCTGCAGGAGAATGTTGAGAAGACTCTGTCCTGCCTGGACCATGTCATCAGCTACTACCATGTGG
CCAGTGACACTGAGAAAATCATCAGGGAGGGCCCTACAGGCAGGCTGGAAGAGTACCTGGGGAGCATGGC
CAAGATTCAGAAGGCTGTGGAGTATTTCCAGGACAATAGCCCAGACAGTCCAGAGCTCAACAAAGTGAAG
CTGCTATTCGAGCGGGGGAAGGAGTCGCTGGAGTCCGAGTTCCGCAGCCTGATGACCAGGCACAGTAAGG
TCGTGTCCCCTGTGCTCATCCTGGATCTGATCAGTGGCGAAGATGAGCTGGAGGTCCAGGAGGAGGTACC
CCTGGAGCACCTGCCCGAGGGAGTGCTCCAGGACGTGATCCGCATTTCCCGCTGGCTGGTGGAATACGGC
CGCAACCAAGATTTCATGAATGTCTACTACCAGATTCGCTCCAGCCAGCTAGACCGCTCCATCAAGGGCC
TGAAGGAGCATTTCCGGAAAAGTAGTTCCTCCTCTGGGGTTCCCTACTCCCCTGCTATCCCCAATAAGAG
GAAAGACACGCCCACCAAGAAGCCCCTCAAGAGGCCAGGTCACGAGCATGATTTCCGAGTTAAGCACCTG
TCCGAGGCCCTGAACGACAAGCACGGGCCGCTGGCTGGGAGAGACGACACGCTGGACGTGGAGACCGACG
CCTACATTCACTGTGTCAGTGCCTTCGTCAAGTTGGCCCAGAGCGAGTACCAGCTGCTGATGGACGTCAT
CCCTGAGCACCATCAGAAAAAGACCTTTGACTCTCTGATCCAGGATGCACTGGACGGGCTGATGCTCGAA
GGGGAGAACATCGTGTCTGCTGCCCGCAAGGCCATCATCCGACACGACTTCTCTGCCGTACTCACTGTCT
TCCCCATCCTGCGGCACCTCAAGCAGACGAAGCCCGAGTTTGACCAGGTGCTCCAGGCCATCCTCTTTCT
ACAGCAACTCCTGGACTTCCAAGAGACAGCCGGGGCGATGCTGGCCTCCCAAGGTAAAGTCCTGGGCAAC
CTGCAGCTGAACCTCCTGAGCAAGTCCAAAGTGTATGAGGACCCAGCTCTGAGCGCCATCTTTCTGCACA
ACAACTACAACTACATCCTCAAGGCCCTGGAGAAGTCTGAGCTGATCCAGCTGGTGGCTGTGACCCAGAA
GACTGCTGAACGCTCCTACCGGGAGCACATTGAGCAGCAGATCCAGACCTACCAGCGGAGGGCTCCCTCT
GCTCCTTGCCCCTGTTTCTCCTTGGTTTGTGTGTTTCTTCCTGGTTTCAATGATGGCCTCGAAGAATTGT
GCAAGATCCAGAAGGCCTGGGCTATTCCTGACATGGAGCAGAGAGACAAGATTCGCCAAGCTCAGAAAAA
CATCGTCAGGGAGACGTACGGGGCCTTTCTGCACAGGTATGGCAGCGTGCCGTTCACCAAGAACCCTGAG
AAGTACATCAAGTACCGCGTGGAGCAGGTGGGCGACATGATCGATCGCCTCTTTGACACCTCTGCCTGA
>g.012563t.1 CDS=2-2085	Neuropeptide CCHamide-1 receptor(CCHa1-R)[SwissProt]
ATGAACGGCTCGGGCGGCCCCGGGGCCGAGGACGCGAGCGAGGCGGGCGGCAGGGACGGCGGGCAGCCCG
AGGCGGTTATCGTGCCCATGCTGTTCGCGCTCATCTTCTTGGTGGGCACCGTGGGCAACGCCCTGGTGCT
GGCGGTGCTGCTGCGCGGCGGCCAGGCGGTCAGCACCACCAACCTGTTCATCCTCAACCTGGGCGTGGCC
GACCTGTGCTTCATCCTGTGCTGCGTGCCCTTCCAGGCCACCATCTACACCCTGGACGGCTGGGTGTTCG
GCTCGCTGCTCTGCAAGGCCGTGCACTTCCTCATCTTCCTCACCATGTACGCCAGCAGCTTCACGCTGGC
CGCCGTCTCCCTGGACAGGTACCTGGCCATCCGCTACCCGCTGCACTCTCGCGAGCTGCGCACGCCTCGA
AACGCGCTGGCTGCCATCGGGCTCATCTGGGGGCTGTCGCTGCTCTTCTCCGGGCCCTACCTGAGTTACT
ACCGCCAGTCGCAGCTGGCCAACCTGACTGTGTGCCACCCGGCGTGGAGCGCGCCTCGCCGCCGCGCCAT
GGACCTCTGCACCTTCGTCTTCAGCTACCTGCTGCCCATGCTGGTGCTCGGCCTGACCTACGCGCGCACC
CTGCGCTACCTCTGGCGCGCCGTTGACCCGGTGGCCGCGGGCTCCAGCGCGCGGCGCGCCAAGCGCAAGG
TGACGCGCATGATCCTCATCGTGGCCGCGCTCTTCTGCCTCTGCTGGATGCCTCACCACGCGCTTATCCT
CTGCGTGTGGTTCGGCCGCTTCCCGCTTACGCCTGCCACGTACGCGCTGCGCATCTTCTCGCACCTGGTC
TCCTATGCCAACTCCTGTGTCAACCCCATCGTCTACGCGCTCGTCTCCAAGCACTTCCGCAAGGGCTTCC
GCAAGATCTGCGCGGGGCTGCTGCGCCGGGCCCCTCGGAGAGCCTCAGGCCGCGTGTGCATCGCGGCGCA
GGGCCCCCGCGGCAGCAGCGTGCTCGAGCGCGAGTCCACCGACCTGACGCACCCTCTGGGACTTCACGGG
GGAGCTCTGGATGAATGCGCCCAAGGTGCTCTGCTGAGCCACAGAGAAAGAGAGGCCTGCAGCCAAGGCA
GCCAAGTTAAGGTCCCCATAGAAATCCCTGACTGGGGAGCACGGGTCAAAGAAGGCTCTCTGCACACGGC
CATCCAGAGGCGCCTGGCATACATACAAGGCCACACCAGCAGCCAGCTGTGCCTGCGACAAAGGCAGGCC
GAGTGCTTAAGCGAGGTCCCCTGGCCATCCTTTTTCAACTTCAACCAGTCCCAGGGGGTTCAGGAAACCA
TCCAGATTCCAAACAATGGCAGCGCGCCCCTGCTCGTGGATGTGCAAGTGTTCGTGTCCAACGTGTTTAA
TGTGGACATCCTGCGGTACACAGTGTCCTCCATGCTGCTGCTTCGGCTGGACCAGAGCCCGCGGGCCAGA
GTGGGCCCTGATGGCCACGTCGACCTGTATTTGGCCCTCACCACGGAGACCAACTTGCTAGAGCTGGAGT
TCCGGGCCCATGCAGTGAACGAGATTGTGAGTGTCAAGAGGGAATATGTAGTTTGGGGTCTGGAGACCCA
AATCCCTCCCCGGCAGCTGGTGCCCTGCTTCCAGGTGACGTTGCGCCTGCAGAACACAGCGCTGAAGGCC
ATCATAGCCCTGCTGGTACCTGGGGAAGCGCTGCTGTTAGCGGACATGTGCGGGGGGCTGCTGCCCCTCC
GGGCCACCGAGCGCATTGCCTACAAGGTGACCCTGCTGCTGGGCTATCTGGTCTTCCACTCCTCCCTGGT
GCAGGCACTGCCCAGCTCCTCCTCCTGCAACCCGCTGCTCATTTACTACTTCACCGTGCTACTGCTGCTA
CTCTTCATCAGCACCATGGAGACCGTGCTGCTGGCTGCACTGCAGGCCCGGGGCCACCTCAGGGCCAGAA
GCAGCCCCATCCCAAACCCAAGACGGGAGCAGCAAGATCATGGGGACCTGGGGCCGCATCCTGAAGTCAT
CTGGTCCCCATTTCTGTGCAACTACTGCTGCCTGACCCTAGGCCCCGAGAGATGA
>g.012615t.1 CDS=2-5505	Envoplakin(EVPL)[SwissProt]
ATGTTCAAGGGTCTGAGCAAAGGCTCCCAGGGGAAGGGGTCCCCTAAGGGCTCCTCAGCCAAGGGCTCCC
CCAGCAAGCACAGCCGGGCTGCCACCCAGGAGTTGGCCCTGCTCATCTCCCGCATGCAGGCCAATGCTGA
CCAGGTAGAGAGGGACATTCTGGAGACCCAGAAGAGACTGCAGCAGGACCGGCTGCACAGCGAGCAGAGC
CAGGCCCTGCAGCACCGGCAGGAAGTGGGGCGCAGCCTGAAGGAGGCTGAGGTGCTGCTGAAAGACCTCT
TCCTGGATGTGGATAAGGCGCGGCGGCTCAAGCACCCACAGGCCGAGGAGATTGAGAAGGACATCAAGCA
GCTGCACGAGCGAGTGACCCAGGAGTGTGCCGAGTACCGCGCCCTGTATGAGAAGATAGTGCTGCCACCC
GATGTGGGGCCCAGGGTCGACTGGGCGCGTGTGCTGGAGCAGAAACAGAAGCAGGTCTGCGAGGGCCAGT
ACGGGCCGGGCATGGCAGAGCTGGAGCAGCAGATTGCGGAGCACAACATCCTGCAGAAGGAGATTGAGGC
CTACGGGCAACAGCTCCGGAACCTCATCGGGCCGAAGGCAGCCTCGTGGCGCGGCCAGAGCCTGGGCAGC
CTGTACACGCACCTGCAGGGCTGCACGCGCCAGCTGAGTGCCCTGGCCCAGCAGCAGCAGGGCATCCTGC
AGCAGGACTGGAGCGACCTCCTGGCGGACCCCCAGGGCGTGCGGCGGGAGTACGAGCACTTCAAGCAGCA
GGAGCTGCTGAGCCAGGAGCAGAGCGTGAACCAGCTGGAGGATGACGGGGAGCGCATGGTGGAGCTGGGG
CACCCGGCTGTGGGGCCCATCCAGGTGCAGCTGCTGCGGGGTGAACGGTATTTGCTGATGGACAACACTG
ACCAGCACACCTGGGTCGTTCAGGGCCCAGATGGGGAGACCAAACGTGCCCCAGCTGCCTGCTTCTGCAT
CCCAGCTCCGGACCCTGATGCTGTAGCCAGGGCCGCCAAGCTGGCATCGGAGCTGCAGGCCCTGAAGCAG
AAATTGGCCACAGTCCAGAGCGAGCTGACGGCTTGTGCTGAGCAGCCCTTACAGACCGGCCAGCAGGCTC
CCACTGGCTCAGCCCCAGAAGACCCACAGGCCCAGAAGCTCCTGACACAGATGACTCAGCTGGATGGAGA
CCTGAAGCAGATAGAGAGGCAAGTGCTGGCCTGGGCCCGGACCCCGCTGAGCCGCACGACACCCCTGGAA
GACCTGGAGGGCCGCATCCAGAGCCATAAGGGCACAGCCCAGCGGCTGCAGGGCCTGGGAGCAGAGAAAG
AAACAGCCCAACAGGAGTGTGAGGCGTTGCTGTCCGCCCGGCCTGGGGGCGCCGCTGCCCTGCAGCTGCC
CGTGGCCCTCAACAGTGTCAAGAACAAGTACAGCGACGTGCAGATTCTTTGCAACCTCTACGGGGAGAAA
GCCAAAGCTGCCCTGGGTCTGGAGCGCCAGATCCAGGACGCGGACAGGGTCATCCGAGGCTTCGAGTCCA
CTGTGGCGCAGGAGGGCCCCATCCCCGCCAGCCCTGGGGCACTGCAGGAGAGGGTCAACGAGCTACAGCG
CCTGCGGAGGGAGCTGCTGGAAAAGCAGGCCTGTGTGCTGGGGCTGCACCGCGAGCTGAAGGCCACCGAG
CATGCATGCAGCGCCCTGCAGAACAACTTCCAGGAGTTCTGCCAAGACCTGCCTCGCCAGCAGCGCCAGG
CCCGGGCCCTTACCGACCGCTACCATGCTGTGGGGGACCAGCTGGACCTGCGGGAGAAGATGTTGCAGGA
TGTTGGCCTCACCTACCAGCAGTTCAAGAATTGCTTGGACAATCTGAGCTTCTGGCTGGAAAACCTGCCC
CGCAATGAAGTGCGGCCCAGCGACGGGCCCAGCCAGCTCGCCTACAAGCTGCAGGCACAGAAGGACTATG
AGTTGCAGGCAGACACCTACCGCTGTTCCCTAGAGACCACCACCCAGGCAGGGTCAGCCCCCAAGAGACC
CCGAGTGGCTCCCCTGCAGGAGAGCATCCAGGAGCAGAAGGAGCTCAGTGAGGATGTCCAGGTGACCCAT
GATGCACAGCAGGGGTCTGAGAGCCCAGCCCAAGCAAGGAGGGAGTCAGAGGCCCTAAAGTCCCAGCTGG
AGGAGGAGAGGAAGCGGGTGGCCCAGGTGCAGCAACAGCTGGAGGAACAGCGGAACCAGCTGCTGCAGCT
GAGAACCCAGCGCCCCTTGGAGAGGCTAGAAGAGAAGGAAGTGGTGGAGTTTTACCGGGACCCCCAGCTG
GAGAGCAGCCTGTCCAGGGTGAAGTCCCAGGTAGAGGAGGAAGGCAAGAAGCGGGCCGGCCTGCAGGCGG
ACCTGGAGGCAGCAGCCCAGAAGGTCGTCCAGCTGGAGAGCAAGAAGAGGGCCATGCAGCCTCACCTGCT
GACCAAGGAGGTAACCCAGATCGAGAGGGACCCCGGCCTGGAGAGCCAGGCAGCCCAGCTCAGCAGCGAG
ATCCTGCAGCTGCGGGGGGAGAATGCCACCGTCTCGGCCCGGCTCGAGGCGCTAAAGAAGGAGCTGCTGG
CCCTGGAGCAGAAGGAGCCGAACGTGAAGGAGAGGGTCGTGGTGAAAGAAGTGGTCAAGGTGGAGAAGGA
CCTGGAAATGCTTAAGGCAGCCCAGGCCCTCCGGCTGCAGCTGGAGGAGGACTCTGCGCGGAGGAAGGGG
GCCGAAGAGGCCGTGGCCAAGCTGCGGGCACGCATTGAAGAGCTAGAGCGGGCGATCGGTGCCGTGGAGC
CCAAGGTGATCGTGAAGGAGGTGAAGAAGGTGGAGCAGGACCTGGGCCTCCTGGAAGAGGCGTCCAGGCT
GAGGAACCTCCTGGAGGAGGCCAGGAGCAGAAACGCCACGCTGGCGCGCGAGCTGGAGGACCTGCGGGGC
AAGTACAGCGTGGTGGAGAAGCAGAAGCCCAAAGTGGAGCTCCAGGAGCGCGTCCACGAGACCTTCCAGG
TGGCTCCGGAGACGCAGCAGGAGATGGCGCGGCTCCGGGCCCAGCTGCAGGACACCGCCAGCAAGAGGAG
CGGCGTGGAGAAGGAGCTGGAGGGGCTGCTGCCCGAGCTGGCCGCCCTCCGTGCCCAGAAGCCCGCGGTG
GAGTACAAGCAGGTGACGCAGGAGGTGGTGAAGCACGAGAGGAGTCCCGAGGTGCTGCGGGAGATCGACC
GCCTGAAGGCCCAGCTGAATGAGCTGGTCAACGGCAGCGGGCGGGCCCAGGAGCAGCTCATCCGGCTGCA
GGGGGAGCGCGACGAGTGGAGGCGGGAGCGGTCCAAGGTGGAGACCAAGACGGTGAACAAGGAGGTGGTG
CGCCACGAGAAGGACCCTGTCCTGGAGAAGGAGGCCGAGCGGCTGCGCCAGGAGGTTCGAGAAGCCACCC
AGAGGAGGCGGGCCACCGAGGACGTGGTCTCCGAGCTGCAGAACCGGTACCTGCTGCTGGAGAGGAGGCG
GCCCGAGGAGAGGGTGGTGGTGCAGGAGGTGGTGGTCACCCAGAAGGACCCGAAGCTCCGAGAGGACCAC
GGCCGGCTGAGCCAGAGCCTGGACGAGGAGGCGGGCCGGCGGCGGCAGCTGGAGCGGGAGGTGCAGCAGC
TCCGGGCTGGCGTGCAGGAGAAGGAGAGCCTGCTCAGCTTCCAGGAGGACCGGACCAAGAAGCTGGCCGT
GGAGAGGGAGCTGCGGCAGCTGACCCTGCGGATCCAGGAGCTCGAGCAGCGGCCTCCCGCGGTGCAAGAG
AAGATCATCATGGAGGAGGTGGTCAAGCTGGAGAAAGACCCGGATCTGGAGAAGTCCACAGAAGCCCTGC
GGCAGGACCTGGAGCAGGAGAAGACCCGGGTGACAGAGCTGCATCGGGAGTGCAAGAGCCTGCAGGTGCA
GATCGACGTCCTCCAGACCACGAAGTCGCAGGAGAAGACCATCTACAAGGAAGTGATCCGGGTAGAGAAG
GACCCGGTGCTGGAGGGCGAGCGGTCCCGGGCGTGGGAGGCGCTCAACCGGGAGCGCGGGGCCCGGCAGG
GCCGGGAGGAGGAGGTGCGGCACCTCCGGCAGCGGCTGGACGGGGCCGAGGCGCTGAGGAGGACCCGGGC
CCGCGAGGAGGCTGAGCTCCAGAGGTCCCGGGCCCAGGCGGACCAGGAGCACCGGCAGCTGCGGCAGGAG
CTGCGGGAGCTGGAGAGGCGGAAGCAGCAGAGGGCGCTGCACCTGCAGGAGGAGGCGAAGCTGCTCAGCC
AGAGGACGGACGGCGAGCGGCAGAAGGCGGCCCAGCGGGGCCAGGAGCTCTCGCAGCTCGAGGCGGCCAT
CCTCCGCGAGAAGGACCAGATCCACGAGAAGGAGCGGACGCTGCGCGACCTCCGCGCCAGGGTGAGCAGG
GAGGAGCTCAACCAGGAGACCCAGACGCGAGAGACCAACCTCTCCACCAAGATCTCCATCTTGGAGCCCG
AGACGGGGAAGGACATGTCCCCGTATGAGGCCTACAAGCAGGGCATCATCGATCGGGGCCAGTACCTCCA
GCTCCAGGAGCTCGAGTGTGACTGGGAGGAGGTCACCACCTCGGGCCCCTGCGGCGAGGAGTCCGTGCTC
CTGGACCGCAAGAGCGGGAAGCAGTACTCCATCGAGGCGGCGCTGCACTGCCGGCGCATCTCCAAGGAGG
AGTACCACCTCTACAAGGACGGCCGCCTGCCCATCTCCGAGTTCGCGCTGCTCGTGGCCGGGGAGACCAA
GCCCTGCTCCTCGCTCTCCATTGGCTCCATCATCTCCAAGTCCCCGCTCGCCTCCCCAGCCGCCCAGGGC
TCCGGTTTCTTCTCCAGCGGCTCCCTTGGGCTCAGCGATGACAGCTTCCCCATCGCTGGCATCTACGACA
CGACCACGGACAACAAATGCACCATCAAGACGGCCATGGCCAAGAACATGCTGGACCCCATCACGGGGCA
GAAGCTGCTGGAGGCCCAGGCGGCCACAGGGGGCATCGTGGACCTCCTCAGCCGGGAGCGCTACTCCGTG
CACAAGGCCATGGAAAGGGGGCTGATCGAGAACACCTCGACGCAGAGGCTGCTCAACGCGCAGAAGGCCT
TCACCGGCATCGAGGATCCCGTCACCAGGAAGAGGCTGTCGGTGGGCGAGGCCGTGCAGAAGGGCTGGAT
GCCGCGGGAGAGCGTGCTCCCACACCTGCAGGTCCAGCACCTGACCGGGGGACTCATCGACCCCAAGAGG
ACCGGCCGCATCCCTGTCCCTCAGGCCGTGCTCTCCGGAATGATCAGTGAAGAGCTGGCCCAGCTCCTGC
AGGATGAGTCCGGCTATGAGAAGGATTTGACAGACCCCATCTCCAGGGAGCGGATGAGCTACAAAGAGGC
CATGGGGCGCTGTCGGAGAGACCCCCTGAGCGGCCTGCTGCTGCTCCCAGCCACGCTGGAGGGGTACCAC
TGCTACCGCTCCGCCTCCCCCGGGGCGCTGCGCTCGCTGCGCTGA
>g.012617t.1 CDS=2-918	Cyclin-dependent kinase 2(Cdk2)[SwissProt]
ATGGATGTGTTCCAGAAGGTAGAGAAGATCGGAGAGGGCACCTATGGGGTGGTGTATAAGGCCAAGAACA
AGGAGACGGGGCAGCTTGTGGCCCTCAAGAAGATCAGGCTGGATCTGCTGCTGGACGTGGTGCACAGCGA
GAAGAAGCTTTACCTGGTGTTTGAGTTCCTCAGCCAGGACCTGAAGAAGTACATGGACTCGGCGCCGGCC
TCCGAGCTGCCCCTGCACCTGGTCAAGGTAGCGAGGGCGGGTGCGGAGGGCCCGGGCGCGCCCACCGGCC
GCCGTCGCTCAGGCAGCGTCGCCGCGGCTCGGCAGAGCTACCTCTTCCAGCTGCTGCAGGGGGTGAGCTT
CTGCCACTCTCATCGGGTCATCCACCGAGACCTGAAGCCCCAGAACCTGCTCATCAACGAGCTGGGGGCC
ATCAAGCTGGCCGACTTCGGACTGGCTCGAGCCTTCGGGGTGCCCCTGCGCACCTACACCCACGAGGTGG
TGACGCTCTGGTATCGCGCCCCTGAGATCCTCTTGGGCACCAAGTTCTATTCCACAGCTGTGGACGTCTG
GAGCATTGGTTGCATCTTTGCCGAGATGGTGACCCGCAGAGCCCTGTTTCCTGGTGACTCTGAGATTGAC
CAGCTCTTTCGAATCTTTCGGACCCTGGGGACACCCAGTGAAGCCACGTGGCCAGGGGTCACCCAGCTGC
CTGACTATAAGGGCAGTTTCCCCAAGTGGACCAGGAAGGGGCTGGAGGAGATCGTGCCCAGTCTGGAACC
AGAGGGCAAGGACCTGCTCATGCAACTCCTGCAGTACGACCCCAGCCAGCGGATCTCAGCCAAGGCTGCC
CTTGTGCACCCCTACTTCTCGTCTGCCGAGACCTCCCCAGCTCCCCACCAGTGTGTGCTGGAGCGTTTCT
GCCGATGA
>g.012619t.1 CDS=2-423	CST complex subunit TEN1(TEN1)[SwissProt]
ATGCGGGCCGCCTCCCCGGTCGAGGGAATCTTCAAAAATCCCTCTCCACTATTTGGGATGCTGCCCAAAC
CTGGGATCTATTACTTCCCCTGGGAAGTCAGTGCTGGCCAAGTTCCCGATGGGGGCGCGCTGAGAACATT
CGGCAGGTTGTGCCTCTATGACATGACCCAATCCCGAATGACCCTGCGAGCTCAGCATGGATCTGACGAG
CACCAGATCCTGGTCTGCACCAAGCTAGTGGAGCCGTTCCAAGCCCAAGTGGACTCCCTGTACCTTGTCC
TTGGGGAGCTCGAACACCAAGACGGAGGCTCCGTGGTGAAGGCCCGGGTGCTGACTTGTGTGGAAGGAAT
GAACCTGCCCTTGTTAGAACAAGCCGTGCGGGAGCAGAGGAGGTACCAGGAAGAGAGGGACAGCAGCCAG
TAG
>g.012620t.1 CDS=2-4179	Fas-binding factor 1 homolog(FBF1)[SwissProt]
ATGAACCAAGACCTTCGCAGGGAGCGGGAAGCCGCCAGCTTCAACCCGGAGCTGCTCACGCACGTCCTGG
ACGGCAGCCCCGAGAACACCCGGCGCCGCCGAGAGATCGAGAACCTGATTCTGAATGACCCAGACTTCCA
GCACGAGGACTTGAATTTCCTCACTCGCAGCCAGCGCTACGAGGTGGCCGTCAGGAAGAGTGCCAACATG
GTGAAGAAAATGAGGGACTTTGGCATCGCAGACCCTGAGGAAATCATGTGGTTTAAAAAAGTTCATTTGG
TCAATTTTGTGGAACCTGTGGGCCTCAATTACTCCATGTTTATTCCTACCTTGCTGAATCAGGGCACCAC
TGCTCAGCAAGAGAAATGGCTGCTTTCATCCAAAGGACTCCAGATAATTGGCACCTACGCCCAGACGGAA
ATGGGCCACGTTGGAAAGACTTCAAATCATGCAATAGTTCTTGCCCAGCTCATCACTAAGGGGAAATGCT
ATGGATTACATGCCTTCATCGTACCTATTCGTGAAATTGGGACCCATAAACCTTTGCCAGGTATTACCGT
TGGAGATATTGGCCCCAAATTTGGCTACGATGAGATGGATAACGGCTACCTGAAGATGGACAATTATCGT
ATTCCCAGAGAAAACATGCTGATGAAGTATGCCCAGGTAAAGCCTGATGGGACGTACGTGAAACCCGTGA
GTAACAAGCTGACCTACGGGACCATGGTGTTTGTCAGGTCCTTCCTCGTAGGAGAAGCTGCTCGATCTCT
GTCCAAGGCTTGCACCATCGCCATCCGATACAGTGCTGTGAGGCACCAGTCTGAAATCAAGCCAGGTGAA
CCAGAGCCACAGATTTTGGATTTCCAGACCCAGCAGTATAAACTCTTCCCACTCTTGGCCACGGCCTATG
CCTTCCAGTTTGTAGGTGCGTACATGAAGGAGACCTACCACCGGATTAATGAGGACATTGGCCACGGGGA
TCTGAGTGAACTGCCTGAGCTCCATGCCCTCACTGCCGGGCTGAAGGCTTTCACCTCTTGGACGACAAAT
GCTGCTATCGAAGCTTGCCGGATGGCTTGTGGCGGGCATGGCTACTCTCACTGCAGTGGCCTCCCAAATA
TCTATGTCACTTTTACCCCCACCTGCACCTTTGAAGGAGAGAACACTGTCATGATGCTGCAGACGGCTAG
GTTCCTGATGAAAAGTTATGACCAGGTACACTCAGGAAAGTTGGTGTGTGGCATGGTGTCCTACTTGAAT
GACTTGCCCACTCAACGCATCCAGCCGCAGCAGGTGGCAGTGTGGCCGACTGTGGTGGACATCGACAGCC
CTGACAGTCTCACAGAAGCATATAAACTTCGAGCAGCCAGATTAGTAGAAATTGCTGCAAAAAACCTTCA
AAATGAAGTGATTCGCAGAGAAAGCAAGGAGGTAGCCTGGAACCTCACTTCTGTTGACCTTGTTCGAGCA
AGCGAGGGAAGCATCATGACGGAATCCCAAATTACCCAAGTAAATCAGCGCATAAAGGAGTTGCTGACTG
CAGTTCGTCCAGATGCTGTTGCTTTGGTTGATGCATTTGATTTTAAGGATGTGACACTCGGCTCTGTGCT
TGGCCGGTATGATGGGAATGTGTACGAACATTTGTTTGAGTGGGCCAAGAAGTCTCCACTGAACAAAGCA
GAGGCGCCAAAGACCAAGAAGGGATTGAAAGGCTCCATTGATGATGTCCTCAGTGACCTCTTAGGGGATG
AGCTGACACTACCAGAGGAGCCTGTTAAACTGGCTTCACGTTCCCGAGATGCCCAAGGCATAGCCCAGGC
TCTCCCTTCTTCCAGGGCTAGAACGAAGTCCCTCCTGGAAGACTATGCCTTCAGCACCACCCCAGGCCTG
ACGGGACTTGATGCTGAGGTGTCTGACGTCTCAGATGCAGACCCACAGAACTTGCTCCAGACTCTGAAGG
ATCTGGATGACATGGATGCCGATCTCTTAGGTGATGCCACTCCTGCCAAGAAGCCCCCTCCCTCTCCCAA
CAACTTTGGGCATCAGAACAGAAAGTTTTCCTTCAAAGGTCCATCTATGCCTCTAACTCCCGGGGACACC
CCGGTCCGAAAGAGAGAAGAAGTGCTATTTGATGAGGAGGATGATGTCATGGCCACCCTGGGGTTTGCAG
ACAGCCCCACGGCAGACAGGAGGCAGATGGGCGACCAGGAAGGGCCCCGTTCTGCTCGCTCCAGGCTGGA
TGAGCTGCTGGGTCTGGGCACTGCCACCAAACTCCTGGCCCGCCCAGGTACTGGGGAGCGTAGAGAATTC
AGGCTGGACAAGAAGTACCAGAGGCCACAGGACAAAGAAGATCCCTGGAGTGATGAAGACTTCACCTTCG
GGGACTACCAGCCCACCGTGGGCTCCTGTGAGGGCCGGCAGTGTCGCCGGCAGTCGGTCAGCCAGCACTC
TGCCCCAGGCCGGCACTCTACCTCCCCTGGACTGCCCTCCTCTTCTTCGGGGGCCAAGCTACCAACTGGG
GGTGCAGATATCCTTGCCAAAGCCAGTCAGGCCTCCAATCTGGGAGCTTCTGAGGAGAAAGAGGAAGAGG
ATTGGCTGAGTCATGCCTTGTCTCGGAAGAAGTCCCAGGATCTGGCCAGAGAGGAACACAGTGAGGCCTC
TAAAGGCCAGAATCTGGTGGGGGCAGGAGGCAGCCCCCCTGCCAGCAGGTCCCCTGTGACTTGGAACCGG
GCTGCCTCGACCCTCCCTGTAGGTGACCCAAAGAAGGGAACAGCCCTTGGAGACCTCTCCAGTGCTGAGC
CCGCAGCTGGTCTCCCGAGGTCCCAGGAGCCCAAAGGGCCTTCTCTGCCCACCCAGGTGCGGAAGCTTGA
GCTAGAGCGGGCGCAGCACCAGCTGCTGCTGGAGAGCTTGCAGCAGCGGCACCAGGCTGACCTAGAGCTC
ATCGAGAGTGCTCACAGAAGCCGAATAAAGGTGCTAGAAACATCATACCAGCAACGGGAAGAGCGGCTAC
GGAGGGAGCATGAGGAGCTGTCAGCCCGGTATCTGTCTCACTGCCAAGAAGCTGAGCAAGCCCACGCCGA
GCTCACAGCCCAGCACCAGCGTCGCTTGGCGGCTGCCATGCAAGAGAAGGACCAGGAGATGGAGCGGCTT
CGGGAGCTGCAGCGGGCCTCCATCCTGGAGATGCGCAAGGACCACGAGGAGCAGCTGCAGCGGATGAAGC
TGCTGAAGGACCGCGAGATCGACGCGGTCACCAGCGCCACCTCCCACACGCGATCCCTGAACGGCATCAT
CGAGCAGATGGAGAAGTTCTCCAGCAGCCTGCACGAGCTGTCCTCCCGCGTGGAAGCCTCGCACCTCACC
ACCACCCAGGAACGGGAGCTCGGGCTCCGGCAACATGACCAGCAGCTCCGAGCGCTGCAGGAGAGGCTGG
GCCAGCAGCAGCGGGACATGGAGGAGGAGCGGAGCCGGCTCCAGGAGGTCATCGGGAAGATGGAGGCGCG
CCTGAACGAGCAGAGCCGGCTACTGGAGCAGGAGCGATGGCGGGTGAATGCCGAGCAGTCCAGAGTTGAG
TCCACGCAGCGCGCTCTGGAAGAGCAGAGGAAGGTCATGGTCCAGCAGATCGCCATGGAGCGGGAGGAGC
TGGAGAAGGCCAAGAGTGCCTTGCTGGAGGAGCAGAAGTCTGTCATGCACAAGTGTGGGGAAGAGCGGCG
GCGCCTTGCAGCCGAGTGGGCCGAATTCTATGCACAGCAAAAGCTGAGTAAGGAACGGGCCGAGCGTGAG
GCAGAGAGGGCACTGCAGGTGGACACCCAGCGGGAGGGCACCCTCATCAGCCTGGCCAAGGAGCAAGCTG
AGCTAAAGATCAGGGCCAGTGAGCTCCGAGCCAAGGAGGAGCAGCTGGCAGCCGAGAGGGAAGCCCTGGA
GCGGGAGCGACAGGAGCTGCGGCTGGAGAAGGAGAGGCCCCTGACTTTCTCCTTGACCTTTGCAGCCATC
GTGGCCCCCACTCCCACCGTCCCCCAGGGCATCCAGCCACCCACCGGCCTGGGCCCCTCACATCTCCACG
CCAAGCTGGTGCTGCTAAAGCACACAGCAGAGCAGGACCGTGACTTCTTGGAGAATGAACAGTTCTTCCT
GGAGACCCTGAAAAAAGCCTCCTACAACATGACATCCCATTCAGCCTGA
>g.012625t.1 CDS=2-882	39S ribosomal protein L38, mitochondrial(MRPL38)[SwissProt]
ATGCCCAACGAGGACATCGATGTGAGCAATTTGGAGCGGCTGGAGAAATACCGCAGCTTCGACCGCTACC
GGCGCCGGGCGGAGCAGGAGGCGGGGGCCCCGCACTGGTGGCGGACCTACCGGGAGCATTTCCGGGAGGA
GTCAGATCCCAAAGACAAGGTTGACATTGGGCTGCCCCCACCCAAGGTCTGCCGGACCCAACAGCTGCTG
GAGCGGAAACGGGTCCTTCGGGAGCTGCGGGCCAACTCAGAGGAGGAACGCGCTGCCCGCCTTGGCACAG
CACGCATCCCGATGGAGGCTGTGCGGGCCGAGTGGGAAAAGACCTGTGGCCCCTACCACAAGCAGCGTCT
GGCTGAATACTACGGCCTCTATAGAGATCTGTTCCATGGTGCCACCTTCGTGCCCCGAGTCCCCCTGCAT
GTGGCCTATGCTGTGGGTGAGGATGACTTGATGCCCGTGTACCACGGCAATGAGGTCACTCCAGCAGAGG
CTGCCCAGGCCCCGGAGGTGACCTATGAGGCAGACAAGGGCTCCATGTGGACACTGCTGCTCACCAACTT
GGATGGACACTTGCTGGAGCCAGATGCTGAATACGTCCACTGGCTGGTCTACCAGCTGGCCCAGCGGACC
TTCCGCACTTTTGATTTCTACAAGAAGCACCAGGAAGCCATGACACCAGCTGGGCTGGCCTTTTTCCAGT
GTCGCTGGGATGATTCAGTGACCCACATCTTCCACCAGCTTCTGGACATGCAGGAGCCCGTGTTTGAGTT
TGTGCGGCCACCCTCTTACCACCCCAAACAGAAGCGCTTCCCCCACCGGCAGCCCCTACGCTACCTGGAC
CGGTATAGGGACAGTCACGAACCCACCTACGGCATCTACTGA
>g.012629t.1 CDS=2-720	Tripartite motif-containing protein 65(TRIM65)[SwissProt]
ATGGCCGCGCACGGGCTAGAGGACAAGCTCACCTGCTCCATCTGCCTGGGGCTCTTCCAGGAGCCGGTGA
CGCTGCCCTGCGGCCACAACTTCTGCAGGGCTTGCATCCGGGACTGGGGGGGCCGCTGCGACAAGGCGTG
CCCCGAGTGCCGGGAGCCCTTCCCCGACGTCGCCGAGCTGCGCCGAAATGTGGCGCTCAGCGCCGTGCTC
GAGGCCCAGCTGAGAGCCATGTTGGAAGTCACCCAGCAGCAGGCCACCCAGGCCGAGAGCCAGCTAGAGG
AACTGCAGCGGCAAAGCAGCCAGATCCAGAGCTCAGCCCATACCCTGGCCTCCGCCATCTCTGGCAAGTT
CAGCTGCCTGCTCCAGGCCCTGGAGATGCGACGGGCCCTGGCCCTGGAGGACATCAAGGCGGCCAAGACA
CAGGCCCTAGCGCAGGCCCAGGATACAGAACAACAACTGCGGGGCCACCTGGAAGCCCTGTCTCGTTATG
ACCACAGGGTCCGACACGTCCTGGAACACTTGGATGACCGGACCTTCCTCCAGGACCAGCAGGTAAAGCA
CCGCCACAAGCCCCGGGACCTGGCCGGGCCAAGCAGCTTCGAGCTCTGGCAGGTGCAGTGTGCCCAGAGT
TTCCAGAGCGGGCGACACTACTGGGAGGCCAAGCTCCCTCCAGAGCTCCAGGAAGAGGCCTCGAGCCCAG
CGGAGGAAAGCACAGGATGA
>g.012639t.1 CDS=2-4635	.
ATGGACGGCAGCGGGCCCTTCGGCTGCCCCATCTGCCTGGAGCCGCTCCGGGAGCCGGTGACGCTGCCCT
GCGGCCACAACTTCTGCCTGGCCTGCCTGGGCGCGCTCTGGCCGCACCGCGGCGCGGGTGGCACCGGCGG
GCCCGGAGGCGCGGCCCGCTGCCCGCTGTGCCAGGAGCCCTTCCCCGACGGCCTGCNNNNNNNNNNNNNN
NNNNNNNNNNNNNNNNNNNNNNNNNNNNNNNNNNNNNNNNNNNNNNNNNNNNNNNNNNNNNNNNNNNNNN
NNNNNNNNNNNNNNNNNAGCGCCCCGGAGCCCTCGGCTCCCTGCGCGCCCGAGCCCTGGCCCGGCGGCGA
AGAGCCCGTGCGCTGCGACGCGTGCCCCGAGGGCGCCGCCCTGCCCGCCGCGCTGTCCTGCCTGTCCTGC
CTCGCCTCCTTCTGCCCCGCGCACCTGGGCCCGCACGACCGCAGCCCCGCGCTGCGCGGACACCGCCTGG
TGCCGCCGCTGCGCCGGCTGGAGGAGAGCCTGTGCCCGCGCCACCTGCGGCCGCTCGAGCGCTACTGCCG
CGCCGAGCGCGTGTGCCTGTGCGAGGCCTGCGCCGCCCAGGAGCACCGGGGCCACGAACTCGTGCCGCTG
GAGCAGGAGCGCGCGCTCCAGGAGGCGGACCAATCCAAAGTCCTGAGTGCCGTGGAGGATCGCATGGATG
AGCTGGGCGCTGGCATTGCACTGTCCCGGCGCACGGTGGCCCTCATCAAGAGCGCAGCCTTGGCAGAGCG
GGAGAAGGTGAGCCGACTCTTCACCGAGGCTGCGGCCATCCTGCAGGGCTTCCAGACAGAGGTGCTGGGC
TTCATCGAGGAGGGGGAGGCCACCATGCTGGGCCGCTCCCAGGGTGACCTGCGGCGCCAGGAGGAACAGC
GCAGTAGGCTGAGCCGGGCCCGCCACAACCTCAGTCAGGTCCCCGAGGCCGACTCGGTCAGCTTCCTGCA
GGAGCTCCTGGCATTGAGGCTGGCCCTGGAGGAGGGGTGCGGCCCTGGGCCCGGCCCCCCAAGGGAGCTC
AGCTTCACAAAATCCTCCCAAGCCGTGCGAGCGGTGAGAGATGTGCTGACGGCGGCCTGTGCCAGCCAGT
GGGAGCAGCTGCGGGGGTTGGGCGGTGATGAAGACGAGCTGCAGAAGTTGGGCACGGAAGCAGATGCCGA
GTCCCAAGACCCCGATAGCACCAACAATGTGGAGAGTGAGGCTCCCAGGGATTACTTCCTCAAGTTCGCC
TACATCGTGGACCTGGACAGTGACACGGCAGACAAGTATTTGCAGCTGTTTGGGACCAAAGGTGTAAAGA
GGGTGCTGTGTCCCATCAACTACCCTGAGTCACCCACCCGCTTCACCCACTGCGAGCAGGTGCTGGGTGA
GGGCGCCCTGGACCGGGGCACCTACTACTGGGAGGTAGAGATCATCGACGGCTGGGTCAGCGTGGGGGTC
ATGGCCGAAGACTTCTCCCCGCAAGAGCCCTACGATCGGGGCCGGCTGGGCCGCAACGCCCATTCCTGCT
GCCTGCAGTGGAATGGACGGAGCTTCTCCGTCTGGTTCCACGGGCTCGAGGCGCCCCTGCCCCAGCCCTT
CTCACCCACCGTCGGGATCTGCCTAGAATATGCTGACCGAGCCCTGGCCTTCTACGCCGTGCGGGACGGC
AAGATGAACCTGCTTCGGAGGTTGAAGGCCTCCAGGGCCCGCCGGAGCAGCACCCTGGCCTCCTCCATCG
ACCCCTTCCAGAGCCGCCTGGATGGCCATTTTTCAGGACTCTTCACTCGCAGGCTCAAGCCTGCTTTCTT
CCTGGAGAGTGTGGACGCCCACCTGCAGATTGGGCCTCTCAAGAAGTCCTGCATATCTGTGCTGAAGAGG
AGCATCCTGATGTCCTATGACCATGTGGAACTTACATTCAATGACATGAAGAACGTGCCTGAGGCCTTCA
AAGGGACCAAGAAAGGCACCGTCTACCTTACTCCTTACCGGGTTATCTTTCTGTCCAAAGGAAAGGATGC
CATGCAGTCCTTCATGATGCCATTTTATCTGATGAAGGACTGTGAGATCAAGCAGCCTGTGTTTGGTGCA
AACTACATCAAGGGAACAGTGAAAGCTGAAGCAGGAGGTGGCTGGGAAGGCGCTGCGTCATACAAGTTGA
CCTTTACGGCAGGGGGCGCCATCGAGTTTGGACAGCGGATGCTACAGGTGGCATCTCAAGCCTCCCGAGG
TGAAGCCCCCAATGGAGCCTATGGGTATTCTTACACGCCCAGCGGGGCCTATGTCTTTCCCCCGCCAGTC
GCCAATGGAATGTACCCCTGCCCTCCTGGCTACCCCTATCCACCGCCCCCACCTGAGTTCTATCCAGGAC
CTCCCATGATGGATGGGGCCATGGGATATGTGCAGCCTCCACCGCCGCCCTACCCTGGGCCCATGGAGCC
TCCGGTCAGCGGCCCTGATGTCCCCTCCACTCCAGCAGCTGAAGCCAAGGCTGCAGAAGCGGCTGCCAGC
GCCTATTACAACCCAGGCAACCCACACAATGTCTACATGCCCACGATCGAGCCGCCATCCCATCACCTCT
CCCCGGAGGAGCGGGCCCTGCTCTATGAGGAAACTCTCTACACCATCCTGCACCGCCTGGGGCAGCCTGA
GCCCAACCATGTGCGGGAGGCCTCCGAGCTGCTGCAGTACCTGCAGGAGGCCTTCCATATGGGACCCGAG
GAGCACCAGCAGATGCTGCAGCAGGTCCAGAAACTTGAGGATCTGCGCTGCCGGGAGGATCAGTGGTACC
CTCTGGAGCCGCGCACGGAGACCTACCCAGACCGGGGCCAGTGCCACCTCCAGTTCCAGCTCATCCACAA
GCGGGCAGGGAGTACCTCCTGGGATGGGTCGCTGAGTCCCCAGGCTGCCACCATCCTCTTTCTCCACGCA
ACGCAGAAGGACCTGTCCGACTTCCACCAGTCCATGGCGCAGTGGCTGGCCTACAGTCGTCTGTACCAGA
GCCTGGAGTTCCCGAGCAGCTGCCTCCTGCACCCCATCACCAGCATCGAGTACCAGTGGATCCAGGGCCG
GCTCAAGGCGGAACAGCTGGAGGAGCTGGCCACCTCGTTCAGCAACCTGCTGGCCTACGGCCTCTCCCTC
ATCCGGAGGTTCCGGTCTGTTTTCCCCCTGTCTGTGTCCGACTCCCCAGCCCGGCTGCAGTCTCTTCTCA
GGGTCCTCGTACAGATGTGCAAGATGAAGGCCTTTGGAGAACTGTGCCAGGACAGCGCCCCACTGCCCCA
CCTGGTGACTGAAGCGCTGAAGGTGGCCAAGAGGGTGCAGGACCACACAGCGGTGGTGGCGGGCAACCCT
GTGTCCCCAGAGATGGGCGAGAGTCTATTCCAGCTCTATGTCAGCCTCAAGGAGCTCTGCCAGCTGGGTC
CGGCCCCCGCAGAGAGAGATGGCGTCCAGGCCCTGGATGGCTTTCACCGCTGGTTCCAGCCCGCCATCCC
CTCCTGGTTGCAGAAGACTTACAATGTGGCCTTGGCGAGGGTGCAGCGCGCCGTGCAGATGGACGAGCTG
GTGCCCCTGGGTGAGCTGACCAAGCACAGCACGTCAGCCGTGGACCTGTCCACCTGCTTCGCCCAGATCA
GCCACACTGCCCGGCAGCTGGACTGGCCCGACCCGGAGGAGGCCTTCATGATCACCGTCAAGTTTGTGGA
GCTGTGCGTGGTGGTGAATGACATGGAGCAGCTGCGGCTGGTGATCGGCAGGCTGCCCACCCAGCTGGCG
TGGGAGGCCGTGGAGCAGCGAGTAGGGGCTGTGCTGGAGCAGGGGCAGCTGCAGAACACGCTGCACGCCC
AGCTGCAGGGCGCGCTGGCTGGGCTGGGCCACGAGATCCGCACTGGCGTCCGCACTCTGGCTAAGCAGCT
GGAGGCGGGCATTGCCAAGCACATCCAGAAACTCGTGGACGTCAAGGAGTCTGTCCTGCCTGAGGATGCT
CTGCAGAGGGACCTGGAGCTGCAGGCAGCTTCCAGCCGGGAGCTCATCCAGAAGTACTACTGCAGCCGCA
TCCAGCAGCAGGCAGAAACCGCCTCCGAGGAGCTGGGGGCTGTCACGGTCAAGGCCTCCTACCGCGCCTC
GGAGCAGAAGCTGCGGGTGGAACTGCTCAGCGCCTCCAGCCTGCTGCCCCTGGACTCCAATGGCTCCAGC
GACCCCTTCGTCCAGCTGACCTTGGAGCCCAGGCACGAGTTCCCCGAGCTGGCCCCCCGGGAGACCCAGA
GGCACAAGAAGGAGCTTCACCCTCTGTTTGACGAGACGTTTGAATTCCTGGTGCCTGCTGAGCCGTGCCA
GAAGGACGGAGCGTGCCTCCTGCTCACGGTGCTGGACCATGACACGCTGGGGACTGACGACTTGGAAGGG
GAGGCCTTTCTGCCCCTATGCTCGGTGCCAGGCCTGACTGGGACCGAGGAGCCTGGCGAGGTGCCTCAGA
TCCGCCTGCCCCTCACCTACCCCGCACTCAACGGGGATCCCATCCTGCAGCTGTTGGAGAGCCGAAAGGG
TGATCGGGAGGCCCAGGTGTTTGTGAGGCTGCGGCGGCAGCGAGCCAAGCAGGCCTCCCAGCATGCCCCA
AGGCCAGGGCGGTAG
>g.012645t.1 CDS=2-2043	RING finger protein unkempt homolog(UNK)[SwissProt]
ATGAGTGCCTCGGGGGCCTGCCCTCGAGCCGCCGCGAAGTCCTGTCAGGCCCCCCCGCGCTCCGAGCCCG
GGAGCCCTTTTGTGTCCCCGAAGCCCCCTTCAGGTGCTGTTCCAAGCCGGGACAGTTACTTCAGGTACCT
GAAGGAATTCCGCACGGAGCAGTGCCCCCTCTTTGTACAACACAAATGCACTCAGCACCGGCCCTACACC
TGCTTCCACTGGCATTTCGTGAACCAGCGACGTCGCCGGTCCATCCGCCGTCGGGACGGCACCTTCAACT
ACAGCCCCGACGTCTACTGCACCAAGTACGACGAGGCCACAGGCCTCTGCCCGGAGGGCGACGAGACCAC
AGGGGACACTGAGCGCAGGTACCACCTGCGCTACTACAAAACTGGAATCTGTATCCATGAGACAGACTCA
AAAGGCAACTGCACCAAAAACGGCCTGCACTGCGCTTTTGCCCACGGGCCCCATGACCTCCGTTCCCCTG
TCTACGACATCAGAGAGCTCCAGGCGATGGAGGCCTTGCAGAACGGCCAGACCACAGTAGAGGGCAGCAT
AGAGGGCCAGACGGCTGGGGCTGCAAGCCACGCCATGATAGAAAAAATCCTCAGTGAGGAGCCACGGTGG
CAAGAGACCGCTTACGTGCTGGGGAACTATAAGACGGAGCCATGCAAGAAGCCCCCGAGGTTGTGCCGCC
AGGGCTATGCCTGTCCCTACTACCACAACAGCAAGGACCGGCGGCGGAGCCCCCGGAAACACAAATACAG
GTCATCTCCGTGTCCCAACGTAAAACATGGGGATGAGTGGGGAGACCCTGGCAAGTGTGAGAACGGAGAT
GCCTGCCAGTACTGTCACACCCGCACGGAGCAGCAGTTCCACCCAGAGATCTATAAATCCACCAAGTGCA
ACGACATGCAGCAGTCAGGCAGCTGTCCCCGAGGACCTTTCTGCGCCTTCGCCCACGTAGAACAGCCACC
CCTCAGTGACGATCTACAGCCTTCCTCAACCGTGTCGAGCCCCACTCAGCCGGGTCCTGTCTTGTACATG
CCATCTGCTGCCGGAGACTCGGTGCCCGTGAGCCCTTCCAGCCCGCATGCCCCTGACCTCAGCACTCTCC
TCTGTAGAAACAGCAATCTGGGAAGCCCATCTAATCTCTGCGGCTCCCCCCCGGGCTCCATCAGGAAGCC
CCCAAACCTGGAAGGCATTGTCTTCCCTGGGGAGTCTGGCCTCGCCCCTGGCAGCTATAAGAAGGCTCCT
GGCTTTGAGAGGGAAGACCAGGACATGCTGGGCATCCTTCCCGTGGGCAGCCCCCTGACCTCAAGCATCT
CTTCTAGTATCACCTCCAGCCTGGCAGCTACTCCTCCTAGCCCTGCCGGCACCAGCAGCGTCCCTGGCAT
GAATGCAAATGCTCTGCCCTTCTATCCCACCAGCGATACGGTAGAGTCAGTCATAGAGTCTGCCTTGGAT
GACTTGGACCTGAACGAGTTTGGGGTGGCTGCCCTAGAGAAGACTTTCGATAACAGCACGGTGCCCCACC
CAGGCAGCATCACAATTGGTCTGAACGGGATGAATAGCAGCATCTGGGAGCATTTTGCCTCTGGTAGCTT
CTCCCCAGGCACTTCCCCTGCCTTCCTGTCAGGGCCAGGGGCTGCTGAGCTGGCCCGGCTGCGGCAAGAG
CTCGAAGAAGCTAATGGCACCATCAAGCAGTGGGAGGAGTCCTGGAAGCAAGCTAAGCAGGCTTGTGATG
CCTGGAAGAAGGAGGCAGAGGAGGCCGGTGAGCGGGCCAGTGCAGCAGGTGCCGAGTGCGAGCTGGCCCG
GGAGCAGCGGGATGCACTGGAGGGTCAGGTTAAGAAGCTACAGGAAGAGCTGGAGCGGCTTCACTCGGGT
CCGGACCCGCAGGCCCTACCCACCTTCTCTGACCTGGAGGCCCTCTCGCTCTCTACCCTTTACTCCCTCC
AGAAGCAGCTGCGGGCCCACCTGGAGCAAGTGGACAAGGGGGGCCAGAAGCAGACCTTGAGAGTCTTGAG
GGCAACAGCCTGA
>g.012651t.1 CDS=2-411	Histone H3.3A(His3.3A)[SwissProt]
ATGGCCCGAACCAAGCAGACTGCCCGTAAATCCACGGGTGGGAAAGCGCCCCGCAAACAGCTGGCCACTA
AAGCCGCCCGGAAAAGCGCCCCTTCTACCGGCGGGGTGAAAAAACCTCATCGCTACAGGCCTGGGACCGT
AGCCCTTCGGGAGATCCGCCGTTACCAGAAGTCCACCGAGCTTCTGATCCGGAAGCTGCCTTTCCAGAGG
TTGGTGAGGGAGATCGCCCAGGATTTCAAAACCGATCTGAGGTTTCAGAGCGCCGCCATTGGCGCGCTTC
AGGAGGCCAGTGAAGCGTACCTGGTGGGTTTATTTGAAGATACTAATCTGTGTGCCATCCACGCTAAGAG
AGTCACCATCATGCCCAAAGACATCCAGTTGGCTCGCCGGATACGGGGAGAGAGAGCTTAA
>g.012663t.1 CDS=2-1179	Galactokinase(galK)[SwissProt]
ATGGCCGCTTCGAGCCCGCCCCGGGCCGGGGAGCTGCTGGCCGAGGCCCGCAGAGCTTTCCGGGAGGAGT
TCGGGGCCGAGCCCGAGCTGGCGGTGTCGGCGCCGGGCCGGGTCAACCTGATCGGGGAGCACACGGACTA
CAACCAGGGCCTGGTGCTGCCCATGGCGCTGGAGCTGGTGACTGTGCTGGTGGGCAGCCCCCGGGCAGAT
GGCCTTGTCTCCCTCCTCACCACCTCTGAGGATGCTGATGAACCCAGGCGGCTGCAGTTTCCACTGCCTA
CAGCCCAGCGATCACTGGAGCCTGGGACCCCCCGCTGGGCCAACTATGTCAAGGGAGTGATTCAGCACTA
CCCAGCTGCCCCCCTCCCTGGCTTCAGTGCAGTGGTGGTCAGCTCAGTGCCCCTGGGGGGTGGGCTGTCC
AGCTCCGCATCCCTGGAAGTGGCCACGTACACCTTCCTGCAGCAGCTCTGCCCAGACTCAGGGTCAGTAG
CTGCCCGGGCTCAGGTGTGCCAGCAGGCCGAGCACAGCTTCGCAGGGGTGCCCTGTGGCATCATGGACCA
GCTCATCGCACTGCTCGGGCAGGAAGGCCACGCGCTGCTCATTGACTGCAGGTCCCTGGAGACAAGCCTG
GTGCCACTGTCAGAGCCTAAGTTGGCTGTGCTCATCACCAACTCCAATGTGCGCCACTCCCTGGGCTCCA
GTGAGTACCCTCTGCGGCGGCGCCAGTGTGAAGAAGTAGCCCGGGCATTGGGCAAGGAAAGCCTTCGGGA
GGTGCAGCTGGAGGAGCTGGAGGCGGGCAGAGAGCTGGTGAGCAAAGAAGGCTTCCGGCGGGCACGGCAC
GTGGTAGGTGAGATCCGGCGCACGGCCCAGGCGGCAGCTGCCCTGTGCCGCGGAGACTACAGAGCCTTCG
GTCGCCTCATGGTAGAGAGTCACCACTCGCTCAGGGATGACTACGAGGTGAGCTGTCCCGAGCTGGACCA
GCTCGTGGAGGCTGCGCTTTCAGCACCTGGGGTTTACGGCAGCCGCATGACTGGTGGTGGCTTTGGCGGC
TGCACTGTGACCCTGCTGGAAGCCTCCTTCACTTCCCAGGTCATGCAGCACATACAGGAGCAGTACAGTG
GTACCGCCACCTTCTACCTCTCTCAGGCAGCTGATGGTGCCAAGGTGCTGCACTGGTGA
>g.012664t.1 CDS=2-5031	Integrin beta-4(ITGB4)[SwissProt]
ATGACTGTCAGCTTCCCCGGGGAAATGGCGAACCGCTGCAAGAGGGCCCAGGTGAAGAGCTGCACGGAGT
GCATCCGCGTGGACCAAGACTGTGCCTACTGTGTGGATGAGGAGATCGAGATCAACAAGACCCTGCGGCG
CAGCCAGGTGTCCCCCCAGGGGCTGCGGGCCCGGCTGCGGCCAGGCGAGGAGCAGCACTTTGAGCTGTTG
GTGTTTGAGCCCAGGGAGAGCCCTATGGACCTGTACATCCTCATGGACTTCTCCAACTCCATGTCCGATG
ATCTGGACAACCTCAAGCAGATGGGGGAAAGGCTGGCCCAGGTCCTGAGCCAGCTCACCAATGACTACAC
CATTGGATTTGGCAAGTTTGTGGACAAAGTCAGCGTCCCTCAGACAGACATGAGGCCTGAGAAGCTGAAG
GAGCCCTGGCCCAACAGCGACCCCCCCTTCTCCTTCAAAAATGTTATCAGCCTGACGGAAAACTTGGAGG
AGTTTCGGAATAAACTGCTGGGAGAACGGATCTCAGGCAACCTGGACGCTCCCGAAGGAGGTTTTGATGC
CATCCTGCAGGTGGCCGTGTGCACGAGGGACATTGGCTGGCGCCCCGACAGCACCCACCTGCTGGTATTC
TCCACCGAGTCAGCTTTCCACTATGAGGCCGATGGTGCCAACGTGCTGGCTGGCATCATGAGCCGCAATG
ACGAGGCATGCCACCTGGACACCTCGGGCACCTATACCCAGTACAAGACACAGGACTATCCATCAGTACC
CACCCTGGTGCGCCTGCTTGGCAAACACAACATTATCCCCATCTTCGCCGTCACCAACTACTCCTACAGC
TATTACGAGAAGCTGCACACCTACTTCCCCGTCTCCTCGCTTGGGGTGCTGCAAGAGGACTCCTCCAACA
TTGTGGAGCTGCTGGAGGAAGCCATCAATCGCATTCGTTCTAACCTGGACATCCGGGCCCTGGAAAGTCC
CCGAGGCCTGCGGACAGAGGTCACCTCCAGGATGTTCCAAAAGACAAATACCGGCTCCTTTCATATCCAG
CGTGGGGAAGTGGGCACATACCAGGTGCAGCTGAGGGCCTTGGAATTTGTGGATGGGACTCACGTGTGCC
AATTGGGAGAGGAGGACCAGAAGGGCAACATCCACCTGAAGCCCTCCTTCTCAGATGGCCTCAGGATGGA
TGTGGGCATCATCTGTGACGTATGCCCCTGTGAGCTGGTACGATGCGGCCCCTCCAGGAGTGGCAAGACC
TGCAGCTGCTCCACTGGTTCACTGAGTGACATAAAGCCCTGCCTGAGGGAGGGTGAAGACAAGCCGTGCT
CTGGGCGTGGCGAGTGCCAATGCAGCCACTGTGTGTGCTATGGAGAAGGCCGCTATGAGGGTCCATTCTG
CGAGTATGACAACTTCCAGTGTCCCCGTGCCTCGGGGGTCCTCTGTAATGACCGGGGACGGTGTTCCATG
GGCCAATGTGTGTGTGAGGCTGGCTGGACAGGCTTGAGCTGTGACTGTCCTCTCAGCAATGCCACCTGCA
TCGACAGCAGTGGGGGCATCTGTAATGGGCGTGGCTACTGTGAGTGCGGCCGCTGTCACTGCAACCAGCA
CTCACTCTACACGGACACCACCTGTGAGATCAACTACTCTGCGATCCGCCTGGGCCTCTGCGAGGACCTG
CGCTCCTGTGTGCAGTGCCAAGCCTGGGGCACCGGTGAGAAGAAGGGCCGCACGTGCGAGGAGTGCAGCT
TCAAGGTCAAGATGGTGGACGAGCTTAAGAAAGGAGAGGAGGTGTTGGAGCACTGCTCCTTCCGGGATGA
GGAGGATGACTGCACATACAGCTACACCGTGGAGGGCGACGGCACCCCGGGGCCCAACAGCACTGTCCTG
GTGCACAAGAAGAAAGGTGCTCCACACCTAGATCCCTTTGACTTCCTTGATGTCCCGGTGTTTAGGGAAG
GCACTGGTGCCCCTCTGGACAATTGGCATGGAGAGGGGGCTTGCCTGGCACTTCTTCCTTGCTGCAACCG
AGGTCACATGGTGGGCTTCAAAGAGGACCACTACATGCTGCGGGAGAACCTGATGTCCTCTGACCACCTG
GACACGCCCATGCTACGCAGCGGGAACCTCAAGGGACGTGATATGGTCAGATGGAAAATCACCAACAACG
TGCAGCGGCCTGGCTTTGCCACCCACACCTCCAGCATCAACCCCACAGAGCTGGTGCCCTATGGGCTGTC
CCTGCGCCTCGCCCGCCTATGCACCGAGAACCTGCTAAAGCCGGGCACGCGAGAATGTGACCAACTGCGC
CAGGAGGTGGAGGAGAACCTGAATGAGGTGTACAGACAGATCACAGACACACACAAGATCCAGCAGACCA
AATTCCGGCAGCAGCCCAACTCTGGGAAAAAGCAGGACCACACCATTGTGGACACGGTGCTGACGGCGCC
GCGCTCGGCCAAGCAGGCCCTGCTCAAGCTGACAGAGAAGCACGTGGAGCAGGGGGCTTTCCACGAGCTC
AAGGTGGCCCCCGGCTACTACACCCTCACTGCAGACCAGGATGCTCGGGGCATGGTGGAGTTCCAGGAGG
GCGTGGAGCTGGTAGACGTGCGGGTACCCCTCTTTATCCGGCCGGAGGATGACGATGAGAAGCAGCTGTT
GGTTGAGGCCATCGACGTACCCATGGGCACGGCCACCCTCGGGCGCCGCTTGGTAAACATCACCATCATC
AAGGAGCAAGCCAGCGGGATAGTGTCCTTCGAGAAGCCCGAGTTCTTGGTCAGCGGCGGGGAGCAAGTGG
CCCGCATTCCTGTCGTCCGGCGCATTCTGGACAGTGGCAAGTCCCAGGTCTCCTACCGCACACAGGATAA
CACTGCACAGGGCAACCGGGACTACATCCCCGCAGAGGGTGACCTACTGTTCCAACCTGGGGAGACCTGG
AAGGAGCTGCAGGTGAAGCTCCTGGAGCTGCAGGAGATGGATGCCCTCCTGCGGGGCGGCCAGACCCGCC
GCTTCCACATTCAACTCAGCAACCCCAAGTTTGGAGCCCGCCTGGGCCAGCCCCACTTAGCCACCGTCAT
CATTGGGGAACGAGATGAACTGGACAGGAACTTCACAAGCCAGATGCTGTCATCCTTCCCATCCCACCAT
GGTGAACTGGGTGCCCCCCAGAACCCTAATGCCAAGGCTGCCGGGTCCCGGAAAATCCACTTCAACTGGT
TGCCCCCTCCTGGCAAGCCAGCAGGGTACAGGGTGAAGTACTGGATCCAGGGTGACTCTGAGTCCGAAGC
CCACCTGCTTGACAGCAAAGTGCCCTCAGTGGAGCTCACCAACCTGTACCCATATTGCGACTATGAGATG
AAGGTGTGCGCCTATGGGGCCCAGGGCGAGGGCCCGTACAGCTCCTTGGTGTCCTGCCGCACGCAGCAGG
AAGTGCCCAGCGAGCCAGGGCGGCTGGCCTTCAATGTCGTCTCCTCTACGGTGACCCAGCTGAGCTGGGG
TGAGCCGGCTGAGACCAACGGCGAGATCACGGCCTATGAGGTCTGCTACGGCTTGGTCAACGAGGACAAC
CGACCCATCGGGCCCATGAAGAAGGTGTTGGTGGACAGTCCCAAGAAGCGGATGCTGCTCATTGAGAACC
TGCGGGAGTCCCAGCCATACCGCTACACGGTCAAGGCGCGCAATGGGGCAGGCTGGGGGCCCGAGCGGGA
GGCCATCATCAACCTGGCCACCCAGCCCAAGAGGCCCATGTCCATCCCCATTATCCCGGACATCCCCATT
GTGGACGCCCAGTGTGGGGAAGACTATGAGAGCTTCCTCATGTACAGTGATGATGTTCTACGCTCCCCTA
CTGGCAGCCAGAGGCCTAGCGTCTCCGATGACACTGAGCATCTGGTGAACGGACGGATGGACTTTGCCTT
CCCGGGCAGCGCCAACTCCCTGCACAGGATGACGGTGGCCAACACTGCCTATGGGACCCACCTGAGCCCA
CACGTGTCCCACCGGGTGCTGAGTACATCCTCCACCCTCACGCGGGACTACCACTCGCTGACCCGCACAG
AACACTCCCACTCTGCCACGCTGCCCAGAGACTACTCCACCCTCACCTCCCTCTCCTCCCACAACTCCCG
CTTGGCCCCGAGTTTGCCCAACACACCCACCCGCCTGGTGTTCTCAGCACTGGGACCCACATCTCTGAAA
GTGAGCTGGCAGGAGCCACAGTGTGAGCAGGTGCTGCAGGGCTACAGCGTGGAGTACCAGCTGCTGAACG
GCGGGGAGCTGTATCGGCTCAACATCCCTAACCCCAGCCAGACTTCAGTGGTGGTGGAAGACCTTCTGCC
CAACCATTCCTACCTGTTCCGCGTACGGGCCCAGAGCCAGGAAGGCTGGGGCCCAGAACGCGAGGGCGTC
ATCACCATTGAGTCCCAGGTGCACCCCCAGAGTCCGCTCTGCCCCCTGCCAGGCTCCCCCTTCACTTTGA
GCACACCCAGTGCCCCAGGCCCACTGGTGTTTACTGCCCTGAGCCCAGACTCCCTGCAGTTGAGCTGGGA
GCGGCCACGCAGGCCTGAAGGGAACATCCTTGGCTACGTGGTGACCTGTGAGATGGCCCATGGAGGAGAA
CCAGCCACGTTCCTGGTGGATGGGGACAGCCCCGAGAGCCGGCTGACCGTGCCAGGCCTCTGTGAGAACG
TGCCCTACAAATTCAAGGTACAGGCCAGGACCACCGAGGGCTGTGGGCCAGAGCGTGAGGGCATCATCAC
CATTGAGTCCCAGGATGGAGGCCCTTTCCCACAACTGGGCAGCCACCTTGGACTCGTCCAGCACCCACTG
CCAGGCGAGTACAGCAGCATCACCACCACCCACACCAGTACAACTGAACCCTTCCTACTGGATGGACTGA
CCCTGGGGTCCCAGCGCCTGGAAGCAAGTGGCTCCCTCACCCGCCACGTGACTCAGGAGTTTGTGAGCCG
GACACTAACCACCAGTGGCACCCTCAGTACCCAGGTGGACCAGCAGTTCTTCCAGACCTGA
>g.012678t.1 CDS=2-816	SAP30-binding protein(Sap30bp)[SwissProt]
ATGGCGGGGAAGAGGAATGTTCTGTCGTCTCTGGCAGTTTACGCGGAAGATTCAGAGCCCGAGTCCGATG
GCGAGGCTGGAGTCGAAACGGCGGGCGGCGCGGCTGAGGAGAAAGGTGGATTAGTATCTGAAGCCTATGG
AGAGGATGACTTTTCTCGCCTCGGAGGTGATGAAGATGGTTATGAAGAAGAGGAGGATGAGAACAGCAAG
CAGTCGGAAGATGACGATTCAGAGACTGAAAAACCTGAGGCTGATGACCCAAAGGATAATCCCGAAGTAG
AAAAGCGAGATCCTCAGGAATTAGTCGCCTCCTTTTCTGAAAGAGTCCGGAACATGTCACCTGATGAAAT
CAAGATCCCGCCCGAACCCCCTGGCAGGTGTTCGAACCACTTACAAGACAAGATCCAGAAGCTTTATGAA
CGAAAGATAAAGGAAGGAATGGATATGAACTATATTATTCAAAGAAAGAAAGAATTTCGGAACCCCAGCA
TCTACGAGAAGCTGATCCAGTTCTGTGCAATTGATGAGCTGGGCACCAACTACCCAAAGATCGAATTTGT
GACAGGCACCAAGAAAGGTACCACAACCAACGCCACAGCCACCACCACCACCACAGCCAGCACAGCAGTT
GCAGATGCCCAGAAGAGAAAGAGCAAGTGGGACTCCGCCATTCCGGTGACGACGATAGCGCAGCCAACCA
TCCTCACCACCACAGCCACCCTGCCAGCTGTCGTCACGGTGACCACCAGTGCCAGTGGCTCCAAGACCAC
TGTGATCTCTGCCGTGGGCACCATCGTGAAAAAGGCCAAGCAGTGA
>g.012679t.1 CDS=2-2838	ATP-dependent DNA helicase Q5(RECQL5)[SwissProt]
ATGAGCGCTCACCCTTTTGACCGTGAACGTCGAGTCCGGAGCACGCTGAAGAAGGTCTTTGGGTTTGACT
CTTTTAAGACACCTTTACAGGAGAGTGCGACCATGGCTGTAGTGAGAGGTGACAAGGATGTCTTTGTGTG
CATGCCCACGGGGGCAGGAAAATCCCTCTGCTATCAGCTCCCTGCTCTGTTGGCCAAAGGCATCACCATC
GTAGTCTCTCCACTCATTGCTTTGATTCAGGACCAGGTGGACCACTTGCTGGCCCTGAAGGTACGAGTGA
GTTCCCTGAACTCCAAGCTCTCAGCACAGGAGAAAAAGGAGCTGCTTTCTGATCTAGAGCGAGAAAAGCC
ACAGACCAAACTTCTGTACATCACACCAGAGATGGCAGCCTCACCTTCCTTCCAGCCCACCCTGAACTCA
CTGGTGTCCCGCCACCTGCTCTCCTACCTGGTGGTGGATGAAGCTCATTGTGTTTCTCAGTGGGGGCACG
ACTTCCSTCCTGACTACTTGCGTCTAGGTACCCTCCGTTCCCGCCTAGCACATGCCCCATGTGTAGCTCT
GACYRCCACAGCCACTCTCCAAGTCCAAGAGGATGTGTTTGCTGCCCTCCACCTGAAGCAACCAGTTGCC
ACCTTCAAGACTCCCTGCTTCYGGGCCAACCTCTTCTATGATGTGCAGTTCAAAGAACTGCTTTCTGATC
CCTATGGGAACCTGAGGGACTTCTGCCTTAAGGCTCTTGGACAGAAGGCTGATAAAGGGTTGCTGTCTGG
CTGTGGCATTGTTTACTGCAGGACCAGAGAGGCTTGTGAACAGCTGGCAACAGAGCTCAGTTACAGAGGT
GTGAATGCCAAGGCTTACCACGCAGGGCTGAAGGCTTCTGAAAGAACACTGGTGCAGAATGAGTGGATGG
AGGAGAAGGTGCCTGTCATTGTTGCAACCATTAGTTTTGGGATGGGAGTGGACAAAGCCAATGTCAGGTT
TGTCGCCCACTGGAATATTGCCAAGTCTATGGCTGGGTACTATCAAGAGTCTGGCCGGGCAGGCAGAGAC
GGGAAGCCTTCCTGGTGCCRTCTCTATTACTCCAGGAATGACCGGGACCAAGAAAAGAGAGGGAACAAAG
CATCTGATAAAGCTGCTATCTTGGCCTTTGATGCCCTGGTCACCTTCTGTGAAGAATTGGGGTGCCGCCA
TGCTGCCATTGCCAAGTACTTTGGGGATGCGCCCCCTGCCTGCACCAAGGGCTGTGACCACTGCCGGGAC
CCTGCAGCCCTGCGGAAGCGACTGGATGCCTTGGAGCACAGCAGCAGCTGGAATAAGACTTGCATCGGGC
CTTCCCAGGGGAATGGCTTTGACCCTGAGCTGTATGAGGGAGGCCGTCGGGGCTATGGGGGCTTCAGCAG
GTATGATGAAGGTTCTGGAGGCAGTGGGGACRAGGGCAGAGACGAGGCCCACAAGCGGGAATGGAATCTC
TTCTACCAGAAACAGATGAGCCTACGCAAGGGCAAGGACCCCAAGATAGAAGAATTTGTACCCCCAGATG
AGGACTGTCCCCTGAAAGAGGGGGGCAARGACCCCAAGATAGAAGAATTTGTACCCCCAGATGAGGACTG
TCCCCTGAAAGAGGCTTCTAGCAGGAAGATCCCTAGACTCACTGTGAAGGCCCGTGAGCACTGCCTGGGG
CTTCTGGAGGAGGCTCTGAGCAGTAACTGCCAGGCCACAAGTACCACCCATGGCCCTGATCTCCAGGCCA
AGGCTGTGGAGCTGGAACATGAGATGTTCCGAAATGCCAAGATGGCCAACCTGTACAAGGCCAGCGTGCT
GAAGAAGGTGGCTGAGATCCACAGAGCCTCCAAGGATGGGCAGCTCTACAATGTGGAAAGCAATACCAGG
AGTTGCAGTATGCATGCCCAGCCCCCAGAGCCCACTGAGTATGACATCCGGCCAGCCTCCCAGGTGTACT
CGGATGAGGACTGCAGCAAGGCCCTCCCTGGGCCCAGAGCAGAGGCTCCTGGAAGCAGTGTTCATTGTGG
AGGATCCTCCCCTGAGAGGATGGGGAAAAGCCCCTCCAAGGGTGGTCCCCTTGCCAAGGCCCGGGCCAGT
AAGAAGCAGCARCTCCTAGCYGCAGCGGCCCTCAAGGATTCTCAGAACATCACCCGCTTCTGCCTAAGGG
CCARKAGCCCGTCCCCCCTCACCTCAGCCCCAGGGGCGGAAGATGCCRGCCCTGGCCCTTCRTGTGAGGG
AATGCGGGGACCCCCAGCAGCCCCAGAGAAGTGCGCAGGGGAGGAGGATGGAGCCCTGGGGTGTTTGGCT
ACGSACCCCMAGACCAAGGAGTGTACCAGGGAGAGGCCAAGAGCCTGCACACTTGGAGACCAGGGGTCCC
CTGAAGGCCAGCCCATCCCCACAGAGGAGACCCCCAGGGGCAAGCGGCCCAGACCCCAGCAGGAGAACCT
AGAGAACCAGACTCAGAAGAGGCCTCGCCCCTCAGCCAATGCCTCCGTCTTAGCTRAGGCCAASGACAGC
GTCCYGGCCTGGAATCAGGACACCTTGAACCCCATGGCCCAAGGCTCCTGCCTTCTCCCAGCCCCTGGCA
TCTCTCTTAAGGAGGCTGCAAAYGTTGTGGTCAAATGCCTGACCCCTTTCTACAAGGAGGGCAAGTTTGC
ATCCAAGGAATTGTTTAAAGCCTTCGCCCGCCACCTCTCACACTCGCTGACTCAGAAGGCYTCTCCTGGA
AGGAGTGTGAAGGAAGAGGCCCAGACTTTCATCAAGCAGTTTTTTCACRGTCGGGCCCGGTGCGAGAGTG
AAGCTGACTGGCATGGCCTGTGTGACCCACAGAGATGA
>g.012681t.1 CDS=2-7431	.
ATGAGCTTGGGCCTGTGCTGCCCTCCCCCACAGCTGGAATGGGGCTCCACACTCAGCACCATGCGGCGGT
TCCTGAGGCCAGGGCACGACCCTGCGCGGGAGAGGCTCAAGCGGGACCTCTTCCAGTTTAACAAGACGGT
GGAGCATGGCTTCCCACACCAGCCCAGCGCCCTTGGCTACAGCCTATCTCTGCGCATCCTGGCCATTGGC
ACCCGCTCTGGAGCCGTCAAGCTCATGGGCAGGGGAGGTGGGGGTGCCTCCAGCAAGCTGGGCTACGCAG
GAGCTTTTCCTGAGCCTGCTGCCCGAAGCTATGGTGCGCCAGGGGTGGAGTTCATGGGGCTCCACCGAGA
GAACAATGCTGTGGTACAGATCCATTTCCTACCTGGCCAGTGCCAGCTGGTCACCCTGTTAGATGACAAC
AGCCTGCACCTGTGGAGACTGACAGTCAAAGGCGGTGTGTCGGAGCTGCAGGAAGATGAGAGTTTCACAC
TGCGTGGCCCCCCAGGGGCTGCCCCCAGCGCCACACAGATCACCGTGGTCCTGCCACATTCCTCCCACGA
GCTCCTCTACCTGGGCACTGAGAGCGGCAACGTTTTCGTGGTGCAGCTGCCGGGCTTCCACATGCTGGAG
GAGCAGACCATCACCTCGGACGCCGTGCTGCAGTGGTTGCCCGAGGAGGCCCGCCACCGGCGGGTGTTTG
AGATGGTGGAAGCTCTGCAGGAGCACCCCCGTGACCCCAACCAGATCCTCATCGGCTACAGCCGGGGCCT
CATCGTCATCTGGGACCTGCGGGGTAGCCGCGCACTCTGCCATTTCCTCAGCAACCAGCAACTGGAGAAT
GTCTGCTGGCAGCGGGACGGCCGCCTGATTGTCAGCTGCCATTCCGACGGCAGTTACTGCCAGTGGCCTG
TGTCCAGCGACGCCCAGCAACCGGAGCCCCTGCGCAACTGTGTGCCTTACGGTCCTTTTCCTTGCAAAGC
TATTACCAAAATCTTCTGGCTGACCACCAGGCAGGGGTTGCCCTTCACCATCTTCCAGGGGGGCATGCCA
CGGGCCAGCTATGGGGACCGCCACTGCATCTCGGTGGTCCACGACGGCCAGCAAACGGCCTTTGACTTCA
CCTCCCGCATCATCGACTTCACGGTCCTCACTGAGGCGGACCCTGCGGCAGCCTTTGACAACCCCTATGC
CCTGGTGGTGCTGGCCGAGGAGGAGCTGGTGGTGATCGACCTGCAGACGACTGGTTGGCCGCCAGTCCAG
CCTCCCTACCTGGCCTCCCTGCACTGCTCCGCCATCACCTGCTCCCACCACGTCTCCAACATCCCCCTGA
AGCTGTGGGAGCGGATCGTTGCTGCGGGCAACCAGCAGCAGACACACTTCTCCACCATGGAGTGGCCCAT
TGATGGTGGCACCAGTCTGGCCCCAGACCCTCCCCAGAGGGACCTGCTGCTCACAGGGCACGAGGATGGC
ACAGTGCGGTTCTGGGACGCCTCCGGTGTCTGCTTACGACTGCTGTACAAACTGAGCACGGTCCGGGTGT
TCCTCACCGACACAGACCCCAATGATAACCTCAATGCCCAGGGTGAGGATGAGTGGCCCCCACTCCGCAA
GGTGGGCTCCTTCGACCCCTACAGTGATGATCCCAGGCTGGGCATCCAGAAGATTTTCCTCTGCAAATAC
AGTGGCTACCTGGCTGTGGCAGGCACGGCGGGGCAGTGCCAGCCCCCGGCTGTGGTCACCTCCTTGGCCT
TGCACTCTGAGTGGCGGCTTGTGGCCTTCGGCACAAGCCATGGTTTTGGCCTCTTTGACCACCAGCAGCG
GCGGCAAGTCTTTGTCAAATGCACGCTGCACCCTAGTGACCAGCTAGCTTTGGAGGGCCCGCTGTCCCGA
GTGAAGTCCCTAAAGAAATCCCTGCGCCAGTCCTTCCGCCGGATTCGTCGGAGCCGAGTGTCCAGCCGGA
AGCGGCGACCAGCTGGTCCCCCTGGAGAGGTGCAGGAGGGGAGCGCCAGGGCCGAGCGGGTGGGTGTGCA
GAATATGGAGCTGGCGCCCGTGCAGCGGAAAATTGAAGCTCGCTCAGCAGAGGACTCCTTCACGGGCTTT
GTCCGGACCCTCTACTTCGCCGACACTTATCTGAGGGACAGCTCCCGCCACTGCCCCTCTCTGTGGGCTG
GCACCAATGGAGGTGCTGTCTACGCCTTTGCCCTGCGCGTGCCCCCCGCCGAGCGGAGAATGGATGAGCC
CGTGCGGGCAGAGCAGGCCAAGGAGATCCAGCTGATGCACCGAGCACCCGTGGTGGGCATCCTGGTGCTG
GACGGACATAGCGTGCCCCTTCCTGAGCCCCTGGAGGTGGCGCATGACCTGTCAAAGAGCCCCGACATGC
AGGGAAGCCACCAGCTGCTTGTGGTGTCAGAGGAGCAATTCAAGGTGTTCACGCTGCCCAAGGTGAGTGC
CAAGCTGAAGCTGAAGCTGACCGCTCTGGAGGGCTCGCGGGTGCGGCGGGTCAGCGTGGCCCACTTCAGC
AGCTGTCGAGCCGAGGACTACGGGGAGCACCACCTGGCYGTCCTCACCAACCTGGGCGACGTGCAGGTGG
TCTCGCTGCCCCTGCTCAAGCCCCAGCTTGCGAAGAGCCCGGCTCCCGGGGACGCCTCGGAGGACGAGGA
CCGGACTCCGGATCCCAAGTTCGCCGTCGTGTTCCCCAGGATCCACAGGACTGGGAGGGCGTCGAGCAGC
CGGAGCTCAGAGGACGCGTCCGCGGACGCCCCACCCGCGGAGGGGCACGTCCGGCCTCGTGCAGGAGCCT
CGGGAGACAGCGAGGGGCGCGGGGCGAGTGGACAAAGTGGGGCCGGGTCCCCCCGAGGGTCTCTCCTCGG
CCCTCCTGCCCACGACGAGCCCCCACTCGACGAGAGCGGCTCCAGCAGCGGGGCGGAGCCCGAGACCTTG
GGGGCCGAGGCCCGGGTCCACTGGGCCCAGAGCTCAGAACCCCGCCAGGACCCTGGGCTTGGCGCCGACG
CGCTGCTGCCCAGACTCACCTTGGAGACCCGCGTGCGGTGGGAGAGGAGCCCCGGGCCCTGCGGGTCCCC
GAGGGAGCGGTGGGAGCCCGAGGACAAGACCGAGGAAGCGCTGGAGAGGGACCTGGAGCTGAGCCTGGGG
CCCGGCCTGGAGCTGCCGCCCGCCCTGGACGCTGAGGGCAGGAGCCCTGGGGAAGGTCTGGAAGACACGG
AGGACCTGGCTCTGCTGCGACACATTTTGGCCATCGTGGTATCAGCCTATAGCCTGTCGCAGAGCACCGG
GCAGGGCACATGCATTCTCCTCAGTGGGCACAGTGGCTCCGGGAAGACAGAGGCTGCCAGCAAGATCGTG
CAGTTCCTCAGCAGCCTGGCACAGGAGCAGACAAGGGACAGAAGATGTCAGCTGGATGGCGTGCTGCTCC
TGCTCAGCAGCTTTGGCCACGCCAAGACAGTCCTCAATGCCAACGCCAGCCGCTTTGGCCAGGTCTTCTG
CTTCTGCCTGCAGCGGCCCAGGACCGGACCACTACTCCCCCTAAGCCAGTCCTTCTCCCCAAAGGCCCAG
GCTGAGCGGAGCTTCCATGTGTTCTATGAGATGCTGGCGGGGCTAGACCCTGTGGAACGGGAGCAGCTCT
CCCTCCAGGGGCCAGAGACCTACTACTACCTCAACCAGGGCCAGGCCTGCAGTCTCCAGGGTAAGGACGA
CGCCCAGGACTTTGAAGGACTGCACAAAGCCCTGCAGGTCATATGCCCCGAGGAGGTGACTGCCACCTGG
GCCGTGCTGGCCGCCATCCTGCACCTGGGCAACATTTGCTTCTCTTCCTCAGAGCGGGGGTCCCAGGAGG
TGGCTGCTGTGTCCAGCTGGGCCGAGATCCACACAGCAGCCCGGCTACTGCTGGTGCCGCCTGAGCGCCT
GGAGGGGGCTGTCACCAGGAGGGTCGTGGCCCTGAGGGTGAATGGCCTGGAGCAGCTGTGTAATAACCTT
GCCAGCGAGCGCCTGCAGCTCTTCTCCAGCCAGATGCTTCTGGCCCAGGAGGAGGAGGTGTGTCGGCGAG
AGCTGCTGTCCTGGGTGCCCATTCCCCAGCCCGTGCGGGAGACCTGCCTGGACCTCCTCATAGACCAGCC
TCACAGCCTCCTGAGTATCCTGGATGCCCAGACATGGCTGTCACAGGCCACAGACCACACCTTCCTCCAG
AAGTGCCACTATCACCATGGCAATCACACCTGCTATGCCAAACCCCAGCTGCCCCTTCCTATCTTCACCG
TGAGGCATTACGCGGGGACCGTCACCTACCAGCTTCCAGGCCTTTTTGACGTGGGACACGTGGCAGAGCA
GCTGCACCAGGCGGGTGTCCTGGAGGCTGTGTATGCCCGAAGTGCCAACTTTCCTGTCCGTGTGGCCTTT
CAGGCCTTCCTGGCCAGGATCAAATCCATGGTCTTTGGAGAAGTTTATGGTCCTGGGGGCCGGCAGCAAG
CCTTGGCTGAGAGCATMACCGAGTCCATGCCCCCCGAAGTTCCTGCCCGGCCCCACCTGACCCTCCCGCC
TGACATCAACCAGTTCCTGTTCTCCAGCTTCATCTCCACGAACTTTCTGGACCCAGTGCTGCCCAGCCCT
GGACAGCCGCTGGCCAAGCCCCTGACCCGGCTGGATGGTGAGAACCCTCAGCATGCCCTGGACATCAACA
AGGTGATGCTGCGGCTCCTGGGGGATGGGTCCCTGGCCCCATGGCAGGAGCAGACCATGGGTGAATACCT
GGTGCGACAGGGGCAGCGCTGGCCAGGGCTGCGGGACGAGATCTTCAGCCAGCTTGTGGCCCAGATCTGG
CACAACCCGGACGAGCAGCAGAGCCAGCGCAGCTGGGCCCTCATGGCCATCCTGCTGAGCGCCTTTCCCC
CCATGCCCACCCTACAGAAGCCACTACTGAAATTTGTGTCTGACCAGGCCCCCAGAGGCATGGCAGCACT
GTGCCAGCACAAGCTGCTGGGGGCCATGGAACAGACGCATCTGGCCCCCAGGATGGCACGAGCCTACCCA
CCCACCCAACTCGAGTGGACGGCTGGCTGGCGGCGGGGCCGCATGGCGCTGGACATCTTTACCTTCAATG
GTGAATCTCGGGGCTCAGGGAACCTGGATGGCTTCCTGGACCACCTCTTCCAGCCAGTTCTCTCCCCAAG
CCACAGCGATCTGGAGCAAGGCTGGGCTCTGAGCAGCCGCATGAAGGGAGGGGGGGCCATTGGGCCCATG
CAGCAAGGCAGCTACCCCATGGGGATGGTGCAGATGCCTGGATACCAGCCAGCCATGATGCCTGCACCCA
TGCCTATGATGCCAGCGATGGGCGCGGTCCCTGCCATGCCAGCTATGGTGGTGCCACCACAGCCACAGCC
GCAGCCGCAGCCGCAGCCGCAGCCGCAGCCCCTGCTTCCCAGTGTGGACCAGAGGCAGCTCGCCATCCAG
CAGCAGAACTTCATCAACCAGCAGGCGCTCATCCTGGCCCAGCAGATGACCACCCAGGCCATGACCCTGT
CGCTGGAGCAGCAGACACAGCAGCGCCGGCACCAGGCTCAGACCCGGGCCCAGGCCAAGGCCCAGGCCCC
TGGAACTGCTTCCCCGAACTCACCCCCAGCCGTCGCCCCCAAGCCCAAGAAGCCCATGGCCCCGCAGGAG
GAGCCAGAGCATGAACCAGAATCGGGTCTCATGTGTTTCTTCTTCTCCTGGTCAGAGCCATCCCCGCCAC
CTCCCCCCATAGTAAAGAAGCCAGTGATGCAAAGTAAGGCCAAAGCTGCACAAGAGGCTGAGGCTAAGCC
GGCGGCCTGGGAGGCGGAGCCTGCTGTCGCTCCTAAGCCAGAGTCCCGACAGCGGGCAGAGCCGAGCAAG
GAGATCCGAAACATCATCCGCATGTACCAGAGCCGCCCAGGCCCTGTCCCTGTGCCAGTGCAGCCATCCA
GGAAGCCCTCAAAAATGTTCCTGAAGAAAAACAACCCTAAAGATGAGGCTCTGGCTAAGCTGGGGATCAG
CAACACCCATGTCCCCACGTCGATCCTGAAGGACACCTTTGCCAAGTCCTGCATCCGGATCACCGAGGAT
GAGCGGAGCAAAATGAAAGACCTGCTGGAAGACCTGGAGGTGGGCCTGGACTCGCTGGATACCACCGAGG
ACAATGTCAAGAAGCGCATCGTGGTGGCTGCTAGGGACAACTGGGCCAATTACTTCTCCCGAATTTTCCC
TGTCTCGGGTGAGAGCAGCAGTGATGTGCAGCTGCTGGGCGTGTCCCACCGGGGGCTGAGACTGCTCAAG
GACTCCGGCTATGTCGTCGCCCTACGCAGCTACATCACCGACGACCACAGCCTCCTGAGCTTCCACCGTG
GGGACCTCATCAAGCTGCTGCCGGTGGCCACCCTGGAGCCCGGCTGGCAGTTTGGCTCCACTGGCAGCCG
CTCTGGACTCTTCCCTGCCGACCTAGTTCAGCCAGCGGCGGCTCCAGACTTTTCCTTCTCGCCTGAGAGG
AGCGGCCGGCACCAGAGTCAGCTGCAGCCCAGGGAGCCGGGGCTGGCTCCCTGGGACGGGGCCGTGGAGG
CACACAGTGAGGACTCCATCGCCTACGCCTCCCTGTCCATCGACTCCCACAGCTACACCATGCAGGAATT
TGCCCTGTGCCACTTCCGGAAGCCCCAGGCCTTGCTGGACCAGACAGATGGACTTGCTAAGGACATGGCC
ATGGCCAGCCTGGTACAGTACACCAAGGCTCCCATTCAAGAATCACTCATCAGCCTCAGTGATGAGGACA
CAAACAAGCAGGCTGTGGAAAGCTTCCGGGTTCTGATGCAATTTATGGGGGACCAGCCTAAGCCCCGGGG
CAAGAATGACTTGGAGCTCCTTTATGAGCTGCTGAAGCTATGCCGGGAGGAGAACCTCAGGGATGAGATT
TACTGCCAAGTCATCAAGCAAGTCACCTGTCACCCTCAGCCCCCCCACCTATATGCCCAGGTGGCGGCAG
AAGTGCTGGAGGAGCTGTGTCGGCAAATGGGCATCACGGACCCCCAGGAAATGCAAGAATTTGCCCTCTT
CCTCATCAAAAAGGAAGGCGAGCTGGTGCGGCCCCTGCTGCCCCACGAGTACCTCAACAGCGTGGTGGAG
CAGGACACAAGCCTGCACAGCCGGCGGCTCATCTGGGAGACCCCACTGCATTTCGACAATCCCATCTACA
TCACCACGCACTACAAGCAGAAACAGTGCTGCTCCATCACCCTGAAGGACCTGCACCGGCTCCACCTGCT
GAGCCCCCTGGAGAGTGAGGGACCCCCTGGCCTGGAACTCAACTATGGCTCTGCCGACAACCCCCAGACC
ATCTGGTTTGAGCTGCTGAAGGCCCACGAACTGATGCACACCATCGTCTTCCTGACGGACAGAGGCCTTC
CTTCCAAGTAG
>g.012689t.1 CDS=2-843	tRNA-splicing endonuclease subunit Sen54(TSEN54)[SwissProt]
ATGGAGCCCNNNNNNNNNNNNNNNNNNCAGAAGCTGCCTCAGCGCTCGCATGGGCCCAAGGACTTCCTCC
CCGACGGTTCGGCCTCCCAGGCCGAGCGGCTGCGCGTGTGCCGCGAGGAGCTCTGGCAGCTGCTGGCGGA
GGAGCGCGTGGAGCGCCTGGGCAGTTTGGTGGCTGCCGAGTGGAGGCCGGAAGAGGGCTTCGTGGAATTG
AAGTCTCCAGCGGGTAAATTCTGGCAGACCATGGGCTTCTCGGAACAGGGCCGCCAGCGGCTTCACCCCG
AAGAGGCCTTGTACCTGCTGGAGTGTGAGGCCTACCAGCTACTGCTGACTGATTCAATGGACGCTGTGAC
TTTTCTGCAGTACCAGGTATCTGCCACCCTCTCCCAGGAGAGGAGCCACCCATCCATTGAATCAGGTGCT
AGACACCACCACCTGAAGAGACTGGGCTATGTGGTTCGACGATTCCAACCAAGCTCCATCCTGTCCCCTT
ATGAGAGACAGCTGAACTTGGATGGCAGTGCCCAGTGCCTAGAGGATCAGAATGGCAAAAGGAAGAGAAG
GAGCTCCAGCTTTCGGCTGCTGGAGAAGTCTGGGGGCTTGGAGATCAGCTTTGACATTTATCAGGCCGAT
GCCGTGGCCACATTCCGAAAGAATAACCCCGGCAAACCCTACGCCCGGATGTGCATTAGTGGATTTGATG
AGCCAGTTCCAGACCTCTGTACCCTCAAGCGGCTGTCCTACCAGAGTGGGGATGTTCCTCTGATCTTTGC
CCTGGTGGATCATGGAGACATCTCCTTCTACAGCTTCAGGGACTTCAAGCTGCCCAGAGATCTGGAACAC
TAA
>g.012710t.1 CDS=2-3549	Transmembrane protein 94(TMEM94)[SwissProt]
ATGGATGTGAAGGAGAAGCGCACGGGCGAGCCACCCTTGGCCCTGGGCCTGTCTACCCGGAAGGCCCTCA
GCATCCTGAAGGAGCAGCTGGAGGCGGTGCTGGAGGGACACCTGAAGGAGCGGAAGAAATGTCTCACATG
GAAGGATGATGAACACATTGTCTTAGAGCCGGGAGACCTGTTTCCTCCTTTTTCTCCACCCCCTTCCCCC
CGGGGAGAAGTAAAGAAAGGGCCACAGAATCCCCAGCAGCACCGGTTGTTCCGCGTCCTCGAGACCCCAG
TGATTGACAATATCAGATGGTGCCTGGACATGGCCCTGTCCCGCCCAGTCACTGCCCTGGACAACGAGAG
GTTCACGGTGCAGTCGGTGATGTTGCACTACGCCGTGCCTGTGGTCCTGGCTGGCTTCCTTATCACCAAT
GCCCTGCGCTTCATGCTGAACGCTCCTGGCGTCACATCCTGGCAGTACACCCTCCTCCAGCTACAGGAAA
TGCTACGATGCATTTGGGGCCACTTCCTGCGGGTGATCCAAGGGACATCACCGACTCTGAGCCATAGCTC
CAGCCTGCTGCACAGCTTGGGCTCCGTCACGGTCCTGTGCTGTGTGGACAAACAGGGGATCCTGTCATGG
CCCAACCCCAGCCCAGAGACTGTGCTGTTCTTTAGTGGGAAAGTGGAGCCCCCACACAGCAGCCATGAGG
ACCTAACAGATGACCTGTCCACCCGCTCCTTCTGCCATCCCGAGGTAGAGGAGGAGCCCCACGAGCGAGA
TGCCCTCCTGGCCGGTTCCCTGAACACTACCCTGCACCTTTCCAATGAGCAGGAACGTGGCGACTGGCCT
GGTGACGGTCCCAAGCCCCCTGAATTCTACTCTCACCACAAAGCACACGGCCGCAACAAACACCCATCTG
GCTCCAACGTGAGCTTCAGCAGGGACACGGAGGGCGGTGAAGAAGAGCCTGGCAAGCCCGGGCTGGAGGG
CGAGCCCTATGAAGCAGAAGACTTTGTGTGTGACTACCACTTGGAGATGCTGAGCCTGTCACAGGACCAG
CAGAACCCCTCCTGCATCCAGTTCGATGACTCCAACTGGCAGCTCCACCTCACCTCCCTGAAGCCCCTGG
GTCTCAACGTGCTGCTGAACCTGTGTAACGCCAGCGTCACTGAGCGTCTGTGCCGGTTCTCGGACCATCT
GTGCAACATCGCCCTACAGGAGAGCCACAGCGCCGTCCTGCCCGTGCATGTGCCCTGGGGCCTCTGCGAG
CTCGCCCGACTCATAGGCTTCACCCCCGGGGCCAAGGAGCTCTTCAAGCAGGAGAACCACCTTGCACTCT
ACCGCCTCCCCAGTGCTGAGATGGTGAAGGAGACCTCACTGGGGAGGCTCTCCTGTGTCACCAAGCGGCG
TCCCCCCCTCAGCCATATGATTAGTCTCTTCATTAAGGACACCACCACGAGCACAGAACAGATGCTGTCT
CATGGCACAGCCGACGTGGTCTTAGAGGCCTGTACAGACTTCTGGGATGGGGCGGATATCTATCCGCTTT
CCGGTTCTGACAGAAAGAAAGTACTGGATTTTTACCAGCGAGCCTGCCTGTCTGGTTACTGCTCTGCCTT
CGCCTATAAGCCCATGAGCTGTGCCCTGTCCTCTCAGCTCAATGGCAAGTGCATCGAGCTGGTGCAGGCG
CCTGGCCAGAGCAGCATCTTCACCATGTGTGAGCTGCCCAGCACCATCCCCCTCAAGCTGAGCACGCGCC
GCAACAGCTGGAGCTCTGACGAAGGGATCGGGGAGGTGCTGGAGAAGGAAGACTGCATGCAGGCCCTGAG
TGGCCAGATCTTCATGGGCATGGTGTCCTCTCAGTACCAGGCCCGGCTGGACATTGTGCGCCTCATCGAC
GGGCTGGTCAATGCCTGCATCCGCTTTGTCTACTTCTCTTTGGAGGACGAGCTCAAAAGCAAGGTGTTTG
CAGAAAAGATGGGCCTGGAGACAGGCTGGAACTGTCACATCTCCCTCACGCCTAATGGTGACATGCCTGG
CTCTGAGATCCCGCCTTCCAGCCCTAGCCATGCCGGCTCCCTGCATGATGACCTGAATCAGGGTAATGGC
ACAGTGTCCCGAGATGATGCGGAAGGACTCCTCTTAATGGAGGAGGAGGGTCACTCAGACCTCATTAGCT
TCCAGCCTACGGACAGCGACCTCCCCAGCTTCCTGGAGGACTGCAACCGGGCCAAGCTGCCGCGCGGCAT
CCACCAGGTGCGCCCCCACCTGCAGAACATTGACAACGTGCCCCTGCTAGTACCCCTGTTCACCGACTGT
ACCCCTGAGACCATGTGTGAGATGATCAAGATCATGCAGGAATATGGGGAGGTGACCTGCTGCCTGGGCA
GCTCTGCCAACCTGAGGAACAGTTGCCTTTTCCTCCAGAGTGATATCAGCATTGCCCTGGATCCTCTGTA
CCCATCCCGCTGCTCCTGGGAGACCTTTGGCTACGCCACCAGCACCAGCATGGCCCAGGCCTCGGATGGC
CTTTCTCCCCTCCAGCTCTCAGGGCAGCTCAACAGCCTGCCCTGCTCCCTGACCTTTCGCCAAGAGGAGA
CCATAAGCATCATCCGGCTCATTGAGCAGGCTCGGCACGCCACCTACGGCATTCGCAAGTGCTTCCTCTT
CCTGCTGCAGTGCCAGCTGACTCTCGTGGTCATCCAGTTCCTCTCTTGCCTGGTTCAGCTGCCACCGCTG
CTGAGCACCACCGACATCCTGTGGCTGTCCTGCTTTTGCTACCCTCTGCTCAGACCTGTCCTCATTCCTA
AAATTCCCCAAAGGCTTCTTCCCAAGTGGGAATCGGGGGACAGAGGGTCACAGCCACCACCCTTCACCAA
GTCCCTCCTTTTCAGCATCTCTCTGTTGGGGAAGCCGCCCCACAGTTCCATCATGTCTATGGCCACAGGA
AAGAACCTTCAGTCCATTCCTAAGAAGACCCAGCACTACTTCCTCCTCTGCTTCTTGCTCAAATTCAGCC
TCACCATCAGCTCGTGCCTCATCTGCTTTGGCTTCACGCTGCAGAGCTTCTGTGACAGCTCCCGAGCCCG
CAACCTCACCAACTGCTCTTCCATCATGCTGCCCAGCCATGCTGACACAGCTCCGGCCTGGTTTGATGAT
TTTGCCAATGGGCTGCTGACGGCTCAGAAGCTCACGGCCGCCCTGATCGTCCTGCACACAGTCTTCATTT
CTATCACCCATGTGCATCGCACCAAGCCCCTGTGGAGAAAGAGCCCCTTGACAAACCTCTGGTGGGCCGT
GACGGTGCCTGTGGTCCTCCTGGGGCAGGTGGTCCAGACAGCAGTGGACTTGCAGCTGTGGACGCACAGG
GACAGCCAAGTCCACTTTGGCCTGGAGGACGTGCCTCTGCTGACGTGGCTCCTGGGCTGCCTCTCCTTGG
TCCTTGTGGTGGTCACCAATGAGATCGTGAAGCTGCATGAGATTCGGGTCCGGGTTCGCTACCAGAAGCG
GCAGAAACTGCAGTTTGAAACTAAGCTGGGCATGAACTCCCCCTTCTGA
>g.012779t.1 CDS=2-654	Protein E(sev)2B(drk)[SwissProt]
ATGGAAGCCATCGCCAAATATGACTTCAAAGCCACTGCTGACGATGAGCTGAGCTTCAAGAGGGGGGACA
TCCTCAAGGTTTTGAATGAAGAATGTGATCAGAACTGGTACAAGGCAGAGCTCAACGGGAAAGATGGCTT
CATTCCCAAGAATTACATAGAAATGAAACCACATCCGTGGTTTTTTGGCAAAATCCCCAGAGCCAAGGCA
GAAGAAATGCTTAGCAAACAGCGGCATGACGGGGCCTTTCTCATCCGAGAGAGTGAGAGTGCCCCCGGGG
ACTTCTCCCTCTCTGTCAAGTTTGGAAATGATGTGCAGCACTTCAAGGTGCTCCGAGATGGAGCTGGGAA
GTATTTCCTCTGGGTGGTGAAATTCAATTCTCTGAACGAGCTGGTCGATTATCACAGATCTACATCCGTC
TCCAGAAACCAGCAGATATTCCTCCGGGACATAGAACAGGTGCCACAGCAACCGACGTACGTCCAGGCCC
TCTTTGACTTTGATCCCCAGGAGGATGGAGAGCTGGGATTCCGTCGGGGAGACTTTATCCACGTCATGGA
TAACTCAGACCCCAACTGGTGGAAAGGGGCCTGCCATGGGCAAACCGGCATGTTTCCCCGCAATTACGTC
ACCCCTGTGAACCGGAACGTCTAA
>g.012813t.1 CDS=2-1677	Mitochondrial thiamine pyrophosphate carrier 1(TPC1)[SwissProt]
ATGGTCGGCTATGACCCCAAAGCTGATGGCAGGAATATTTCCAGTTTTGAGGTGGCTGTTGCTGGCTCTG
TGTCTGGACTTGTCACTCGGGTGATGATCAGCCCCTTGGATGTCATCAAGATCCGTTTCCAGCTTCAGAT
TGAACGCCTGTCTCGCAGTGACCCTGGTGCAAAATACCATGGGATCCTACAGGCCGGGAGACAGATCTTG
CAGGAGGAAGGCCCCACAGCATTCTGGAAAGGACATGTCCCAGCCCAGCTTCTCTCTATAGGCTATGGAG
CTGTCCAGTTTCTGTCATTTGAACTCCTGACCGAGCTGGTGCACAGAGCCACCAAGTACGATGCCCGTGA
CTTCTCAGTGCACTTCGTGTGTGGCGGCCTGTCTGCCAGCGCAGCCACCCTCGCTGTGCATCCTGTGGAT
GTGCTGCGTACTCGCTTTGCAGCTCAGGGTGAGCCCAAGGTGTATAAAACCCTTCGAGAAGCCGTGGTGA
CCATGTATAGGACCGAAGGCCCCTTGGTTTTCTACAAAGGCTTGAACCCCACCTTGATTGCCATCTTCCC
TTACGCCGGATTCCAGTTCTCCTTCTACAGCGCCTTGAAGCACGTGCATGAATGGGTCATTCCCACCGAG
GGAGCAAACAGTGAGAACCTCAAAAACCTGCTCTGTGGCAGTGGAGCTGGAGTCATCAGCAAGACCCTCA
CGTACCCCCTGGACCTCTTCAAGAAACGGCTGCAGGTTGGAGGGTTTGAGCGGGCCCGAGCCACCTTCGG
GCAGGTCCGCAGCTATAAGGGCCTCCTGGACTGCGCCCGGCAGGTGCTGAGGGAGGAAGGCCCCAGGGGC
TTCTTCAAGGGCCTGTCTCCCAGCCTGCTGAAGGCCGCTCTCTCTACCGGCTTCGTGTTCTTCTGGTCTG
AGACCCTGAATCCTGAAGCTTCCCTGCTCCTGGCTGCTGATTATGAAGGTGCTGTCATTAGTCCCACCTC
TGTAAAGAGCTGTGGGGGCTGGATGGTCATGGGGGAGCCTGGTAGAGAGGAGTATAAAATCCAGTCTTTT
GATGCAGAGACTCAGCAGCTGCTGAAGACAGCACTCAAAGAGCCAGGTGCTGTGGACTTGGAAAAGGTGG
CCAACGTGATCGTGGACCATTCTCTGCAGGACTGTGTGTTCAGCAAAGAAGCAGGACGCATGTGCTATGC
CATTATTCAGGCTGAGAGCAAGCAAGCAGGCCAGAGCGTCTTCCGACGGGGACTCCTCAACCGGCTGCAG
CAGGAGTACCAGGCTCGGGAGCAGCTGCGAGCCCGGTCCCTGCAGGGCTGGGTCTGCTATGTCACCTTTA
TCTGCAACATCTTTGACTACCTGAGGGTGAACAACATGCCCATGATGGCCCTGGTGAACCCTGTGTATGA
CTGCCTCTTCCGGCTGGCCCAGCCCGACAGTCTGAGCAAGGAGGAGGAGGTGGACTGCCTGGTGCTGCAG
CTGCACCGGGTAGGGGAGCAGCTGGAGAAGATGAACCGACAGCGCATGGATGAGCTCTTTGTCCTGATCC
GGGACGGCTTCCTGCTCCCCAGCGGCCTCAGCTCCCTGGCCCAGCTGCTGCTGCTTGAAATCATCGAATT
TCGGGCAGCTGGCTGGAAGACGACCCCGGCTGCCCACAAGTATTACTACAGTGAGGTCTCCGACTAG
>g.012815t.1 CDS=2-687	28S ribosomal protein S7, mitochondrial(MRPS7)[SwissProt]
ATGGCGGCCCCCGCGGTGACGGCTGCGGGAGGGTGGCCGGTCCTGGCGCTGAGCCTGCGGAGTGCTGTCC
GGCGGCTTCCAGGGCTAACCCAGGTGAGGTGGAGCCGCTATGGTCCCGAATACAAGGATCCACGGATTGA
CAAGGAGTATTACCGTAAGCCGTTGGCAGAGTTGACGGAGGAAGAGAAGTATGAACAGGAACTCAGGAAG
ACCCAGCTTATCAAAGCTGCTCCAGCAGCGAAAACAAGCTCTGTGTTTGAAGACCCCGTGATCAGCCCAG
GTTTTGATCTCAGAGTCACTCTTGAAGCTGTGAAAAGGAAGCAGTTTGAGAAGTACCATGCTGCTTCTGC
AGAGGAACAGGCCACCATCGAACGCAACCCCTATGTCATCTTCCACCAAGCACTGCAAAACTGTGAGCCC
GTGATAGGGCTGGTACCCATCCTCAGAGGGGGCCATTTTTATCAGGTCCCTGTGCCACTTGCTGATCGGC
GTCGTCGCTTCTTGGCCATGAAGTGGATGATTAAGGAGTGCAGGGAGAAGAAGCACCGGCGGATGCTGAT
GCCGGAGAAGTTGTCACATGAGCTGCTGGAGGCTTTTCACAACCAGGGCCCTGTGATTAAGAAGAAGCAT
GACATGCACAAGATGGCTGAGGCCAACCGTGCCCTGGCTCACTACCGCTGGTGGTAG
>g.012825t.1 CDS=2-1464	ADP-ribosylation factor-binding protein GGA2(GGA2)[SwissProt]
ATGGTCTTCCACTTTGCTCTGTCCCAAGATAAGGCCACCAATCCTTCCAACCGCCAGGAGGACTGGGAAT
ACATAATTGGCTTCTGTGATCAGATCAACAAAGAGCTTGAAGGGCCACAGATCGCTGTCCGACTGCTAGC
CCATAAGATCCAGTCTCCGCAGGAATGGGAGGCGGTCCAGGCCCTGACGTACCTGGGAGACAGGGTGTCT
GAGAAAGTGAAGACCAAGGTTATCGAGCTGCTTTATAGCTGGACGTTGGCCCTGCCAGAAGAAACCAAGA
TCAAGGATGCTTACCACATGTTGAAGAGGCAGGGCATAGTGCAGTCTGACCCGCTGATCCCTATGGACAG
GACACTGATTCCCTCTCCACCACCTCGTCCCAAAAATCCTGTTTTTGACGATGAGGAGAAATCCAAGCTT
TTAGCCAAGTTGCTGAAAAGCAAAAACCCGGATGACCTACAAGAGGCCAACAAGCTCATCAAGTCCATGG
TGAAGGAAGATGAGGCGCGGATCCAGAAGGTGACCAAGCGTCTGCACACTTTAGAGGAGGTTAACAACAA
CGTAAAGCTGCTGAATGAGATGCTGCTTCATTACAGTAAAGAGGATTCTTCAGAGGCAGATAAAGAGCTC
ATGAAGGAGCTGTTTGATCGGTGTGAGAATAAGAGGCGAACATTATTCAAACTAGCCAGTGAGACAGAAG
ACAATGACAATAGTTTGGGGGACATCCTTCAGGCCAGTGACAACCTCTCCCGGGTCATCAACTCTTACAA
AACAGTCGTTGAAGGGCAGGTTATCAATGGTGAGGTAGCCACCTCAGCCATGCCAGATTCGGAAGGAAAC
CACTCCAGGAACCAAGGCACTCTCATCGACCTTGCTGAGTTGGACACACCAGGCAGCTCATCCTCAGTGT
TGGCGCCAGCCCCACCATCCTCCGGCATCCCTATCCTCCCTCCACCCCCTCAGACCTCAGGACCTGGGCG
CAGCCACTCTTCCAGCCAGGCTGAGGCCACCCCAACACCCAACAGCACAAGCAACGCCCTCTGCCTGCTG
GACGAGGAGCTGCTCTGCTTGGGCAGCGCTCTTCCTGTGACAGCCTATGATAAAAATGGCTTCCGCATCC
TCTTCCACTTTGCCAAGGAGTGTCCGCCTGGACGGCCGGACGTGCTGGTCGTGGTGGTGTCCATGCTGAA
TACAGCTCCCCTGCCTATCAAAAGCATTGTGTTGCAGGCCGCAGTGCCAAAGTCAATGAAGGTGAAGTTA
CAGCCACCCTCTGGGACAGAGTTATCTCCATTTAGCCCCATCCAGCCACCTGCAGCCATCACCCAGGTCA
TGCTGTTGGCCAACCCACTGAAGGAGAAGGCGAGGCTTCGGTATAGGCTGACCTTTGCCCTGGGAGAGCA
ACTGAGCACAGAGGTGGGCGAGGTGGATGAGTTCCCTCCTGTGGAACAGTGGGGTAACCTATGA
>g.012826t.1 CDS=2-1542	Nuclear pore complex protein Nup75(Nup75)[SwissProt]
ATGGAGGAGCTCGACGGCGAGCCTACCGTCACGTTGATTCCAGGAGTGAATTCCAAGAAGAAGCAAATGT
GTTTTGACTGGGGTCCAGGGGAGATGCTGGTGTGTGAAACCTCCTTCAACAAAAACGAAAAATCAGAGAC
CGAACCAGGCTGCCCCTTTATCTATATCATTCGAAAGGATATAGATGTTTACTCTCAGATCTTGAGAAAA
CTTTTCAATGAATCCCATGGAATCTTTGTGGGCCTCCAGAGAATTGAAGAAGAATTGACTGGAAAATCCA
GAAAAGCACAATTGGTTCGAGTGAGTAAGAACTACCGCTCAGTCATAAGAGCATGTATGGAGGAAATGCA
CCAGGTTGCAATTGCTGCTAAAGATCCAGCCAGTGGTCGCCAGTTCAGCAGCCAGGTGACCATCTTGGTG
CTACAGGGCCGGCTGGATGAGGCTCGGCAGATGCTCTCCAAGGAAGCTGATGCCAACCCCTCCTCTGCAG
GCATGTGCCGAATCCTGGGGGACCTGATGAGGACAATGCCCGTTCTCAGTCCTGGTAACACCCAGACACT
GACAGAGCTGGAGCTGAAGTGGCAGCATTGGCATGAGGAATGTGAGCGTCACCTCCAGGACAGCACATTT
GCTGCCAGCCCTCACCTGGAGTCTCTCTGCAAGTCCAGCCTTGACCTGTTTCTGGGAGGTGAGAGCAGCC
CAGAACCCCTGGACAACATCTTGTTGGCCGCCTTTGAGTTTGACATCCACCAAGTGATCAAGGAGTGCAG
CATTGCTCTGAGCAACTGGTGGTTTGTGGCCCATCTGACAGACCTGCTGGATCACTGCAAGCTCCTCCAG
TCGCACAACCTGTACTTTGGATCTAACATGAGAGAGTTCCTCCTGCTGGAATACGCCTCAGGACTGTTTG
CTCATCATAGCCTGTGGCAGCTGGGAGTGGACTACTTTGACTACTGCCCTGAGTTTGGCCGAGTTTCCTT
GGAGCTGCACATTGAGCGGATCCCCCTGAGCACTGAGCAGAAAGCTCTCAAAGTGCTGCGGATTTGTGAG
CAGCGGCAGATGACTGAGCAAGTCCGCAGCATTTGTAAGATCTTAGCCATGAAAGCTGTCCGCAACAATC
GCCTGGGCTCTGCCCTATCTTGGAGCATCCGAGCCAAAGATGCTGCCTTTGCCACGCTGGTGTCAGACAG
GTTCCTCAAGGATTACTGTGAGCGAGGCTGCTTTTCTGATCTGGATCTCATTGACAACCTGGGGCCAGCC
ATGATGCTCAGTGACCGACTGACCTTCTTGGGAAAGTACCGCGAGTTCCACCGATTTTATGGGGAGAAGC
GTCTTGCTGATGCAGCTTCTCTTCTCCTGTCATTGATGACTTCCCAGATAGCCCCACGGTCTTTCTGGGT
AATACTATTAATAGATGCCTTGCCCCTTTTGGAAGAGAAAGAGGAGGACGTGGAGAACACGAAGTTGGAA
ATGCTGAGACTTGCTCTTGCACGAAATCTTGGCCGGGCCATTATAAAAGAAGGCTCACTGGAAGGATCCT
GA
>g.012839t.1 CDS=2-441	5(3)-deoxyribonucleotidase, cytosolic type(NT5C)[SwissProt]
ATGGCCGACGAAAAGCCCAAGTTCTTTCTGTCTGTCGTGTTCTTCAAGGAAGTATGTTTTAATTCAGGTG
CCAAGTCTAGTGGTGGCATAGAGGATTCTGAGTCATCTGGACCCCAGAGAAGGAACTCTTCTGAAGGGAA
CTCTGGGGACTTCTTAGATCTGAAGTACCGCTGGGTGGAGAATCACCTGGGCCCCCAGTTTGTGGAGCGC
ATTATCCTGACAAGGGACAAGACGATGGTCTTGGGGGACCTGCTCATTGATGACAAGGACACCATTCGAG
GCCAAGAGGAGACCCCAAGGTGGGAGCACATCTTGTTCACCTGCTGCCACAACCAGCACCTAGCCCTACC
CCCAACGAGGAGACAGCTGCTCTCCTGGAGTGACAACTGGAGGGAGATCATAGACAGCAAGCGGGGGGCC
GAAATAGTGGAGAGTTGCTGA
>g.012857t.1 CDS=2-255	Armadillo repeat-containing protein 7(ARMC7)[SwissProt]
ATGGCCCAGAAGCCGAAGGTGGATCCCCACGTCGGTCGCCTGGGTTACCTGCAGGCGCTGGTCACGGAAT
TCCAGGAGACGGAGAGCCAAGACGCCAAGGAGCAAGTGCTGGCCAACCTCGCCAACTTCGCCTACGATCC
CGGTAACTACGAGTATCTGCGGCAGCTGCAGGTCCTCGATTTATTCCTCGATTCGTTGTCGGAGGAGAAT
GAAACCCTGGTGGAGTTTGCTATTGGGTCAAGAGCTCTGGCTTGA
>g.012860t.1 CDS=2-1053	Monocarboxylate transporter 4(SLC16A3)[SwissProt]
ATGTGCTTCAGCTTCCAGTCGAGCATCACCGTGCTAGGCTTCTACTTCTCCCGCCATCGGGCACTGGCCA
ATGCACTGGCTTCGGTGGGCGTCTCCCTGGGCATCACGCTCTGGCCACTGCTCTCCCGCTACCTCCTGGA
GGACCTGGGCTGGAGGGGCACCTTCCTTGTCTTCGGTGGAGTTTTTCTCCACTGCTGCGTCTGTGGGGCC
ATCCTGAGACCTGTGGCCACCAGTATGGCCCCTGAGACCATAGAAGGCCCCCCTCCTCCTTCCAAGACAC
CTGCACCAGGCTGCCTGGCAGCGTGTGGTCGGGCCATCCGGCGCCATCTGGCCTTTGACATCTTGCGGCA
CAACGCAGGCTACCGAGTGTTCACGCTGGGTGTTATGTGGATGATCCTCGGCTTCCCACTGCCACATGTC
TTCCTGGTGCCATACGCCATGCGGAATGGGGTGGATGAACACAAGGCAGCCCTGCTCATCTCCATCATAG
GCTTCAGCAATATCTTCCTGCGGCCGATGGCTGGGCTGGTGGCAGGCCGGCGGGACTTTGCTGGCCACCG
GAAGTACCTGTTCAGCCTGGCAGCCCTGCTCAATGGCCTCACCAACCTGGTGTGCGCAGTGTCGGCCGAC
TTCAGGGTGTTGGTGGGCTACTGCCTGGTGTACAGCGTGTCTATGAGTGGCATCGGTGCCCTCCTCTTCC
AGGTCCTCATGGACATTGTTCCCATGGATCGGTTCTCTAGCGCCCTGGGCCTCTTCACCATCCTGGAGAG
CATCTCCATCCTCATCTCCCCGCCACTGGCTGGGCTCCTGCTGGACACCACCAACAACAACTTTAGCTAT
GTTTTCTACATGTCAAGCTTCTTCCTCATATCAGCTGCCCTCTTCATGGGTGGCAGCTTCTGTGCCCTGC
AGAAGAAAGAGAGGCAAAGCAAGCAGGCTGAGGCGGAAGGAGCCATCACGGAGGCTGCCTCAGAGCAGGG
CCTCACAGTAGAGGACTCACGTGGGTCCAGGAAGCAGCTGTATACCGAGATCATGTATGTGACCAGTGTC
TGA
>g.012894t.1 CDS=2-2586	.
ATGGCGGCCGCCGCGTCCCTGCGCTGGGGCCTGAGACGAGCCGGGGCCTGGCTGCTCCCGTGGCCCGTGC
GCTGCCCCCGGCGGGCTCTGCACAAGCAGACGGACGGCCCCGAGTTCCAGAGCATCTACAGCCTGGACAA
GCTCTACCCGGAATCCCGGGGCTCGGACACCGCCTGGAGGCTCCCGGATGATGCAAAGCAAGCCAATAAT
GACATTCCACTAGATCGTTTGACGATATCTTATTGTCGGAGTAGCGGTCCTGGGGGCCAGAATGTTAACA
AAGTGAATTCCAAGGCTGAAGTCAGGTTCCATTTGGCAACCGCCGAGTGGATCGCAGAGCCCGTGCGGCA
GAAGATAGCCATCACGCATAGAAATAAGATCAACAAGTCAGGAGAGTTGATACTCACCTCTGAATGCAGC
CGCTACCAGTTCCGAAATCTGGCAGATTGTCTTCAGAAAATTCGAGACATGATTGCTAAGGCCAGCCAGA
CAGCTAAGGAGCCATCCAAAGAAGATGCTTTATTACATAGGCTCAGGAACGGCCTATTGGGGCGAAGGAT
CGATGTGGCTCCACATAGATTTGTTTTAGATCTGATGCGTGTCTGTGACCGGAAAGATTTGTCCCTCCGG
GACGAGACAGGGGCCTATCTGATTGACAGGGACCCCACCTACTTTGGTCCTATCCTAAACTACCTCCGCC
ATGGGAAACTCATCATTACGAAGGAGTTGGCAGAAGAAGGTGTGCTGGAAGAAGCGGAGTTTTACAACAT
TGCATCTCTTGTGCGGCTGGTTAAGGAACGGATACGGGACAATGAGAATAGAACTTCTCAGGGCCCTGTG
AAGCATGTGTACAGAGTCCTGCAGTGCCAAGAGGAGGAGCTGACACAGATGGTCTCCACTATGTCTGATG
GTTGGAAATTCGAACAGCTAATCAGCATTGGCTCTTCCTATAACTACGGAAATGAGGATCAGGCCGAATT
CCTTTGTGTCGTCTCTAGAGAACTAAATAACTCTACCAATGGCATCGTCATAGAGCCCAGTGAGAAGGCA
AAGCCCCCTCCCCAAGCCCAGCTCCTGATGAGTAACAGCAGTGTCCGCACATTCGAGGACCAGGTCCTCT
GTCCCATTTGCCTGGAGGTGTTCCGTAACCCAGTCACCACCGCCTGCGGGCACAACTTCTGCATGACCTG
CCTCCAAGGTTTCTGGGACTACCAGGCTACTGCGGGCGAGACCCTCTACTGCCCCCAGTGCCGAGAGAGC
TTCCCATCCAGACCGCGCCTCTGCAAGAATGTCATCCTGGAGGAGATGGTGACCTGCTTCACCCAGGCCA
AGGACCAGACCTTGGGGTCCTCACAGATCCTGGCCGGGCCTCGGGACGTGCCCTGCGACTTCTGTTCACC
CCAGAAGCTCAAGTCAGTAAAGTCGTGTCTGCAGTGCATGGCCTCTCTGTGCGAGAAGCACCTGCGCAGC
CACTTCGAGGACCAGGTGTTCCAGGACCACCAGCTGCTGGAGCCCGTGTGGGACCTCAAGAGCCGCCTGT
GCCGGAAGCACCGCAAGCTGCGGCGGCTGTACTGTCGCACGGAAGGCTGCTGCGTGTGCGGGGCCTGTCT
GCTGGAGGAGCACAAGAACCACGACACCATCCCCCTGGAGGAGGAGCGTGCCCGCAAGGAGGTGGAGGTT
CGGAAGGTCCAGGCCAATGTGGAAAACCAGATGCTGATCATCAACTCTGACAGCCAGAAGCACCGAGGGC
AGGTGGCCTTTCTCTCGGTGGCACTGCTGGCCACTCCCCGAATTCAGGAGTTCCCCAGGCTGAAGCACTT
CCCTGCCTGCATGGAACCCCTGATGGGAACCAACTGTGAGGAGAAACAGACCTTCCTCCAGTTGCCAGAG
ACTCTGGCGGAGCTCCGGACCCGGCTGATGGACGTGGGTCTCAGCTTCATCAATCAGCTTCTCCTGAAGG
GCATTAAGATGAACTCCTATGAGGTGCTGCCCCCAGCTGTGGACAGGAAAATACTTCTCAAATGTTACTG
CAACCTCAACTTTGACCCCACCACGGCCAGCGAGGAGCTGTTCCTGTTCAAGGAGACCCACTCGGTGCTG
AACCTGGGCATCCTCCTGGAGCCCCTGGGCGCGGGCGGCCCCGTCCCGGGCTTCAGGCAGTGGCCGCAGG
TGCTGTGCTCGCGCGGCCTGTCCGAGGGCTGCCACTACTGGGAGGCGGACGTGTCCAACTCGTGGGTGTG
CCTGGGCCTCACCTACCGCCGCAGCCCCGCGCTCGGCGGCCGCCCGCGCCGCAGCACCGTCTACCTGCTG
GGCCGCAACCCCTACTCGTGGTGCCTGGAGTGGGACTCGCTCAGGTTCTCCGTGTGGCACGACAACGCGC
AGACGGTGCTGCACGGCGGCTACCACCGCACGCTCGGGGTGGCGCTCGACTGCGGCGCGGGCTGCCTGTC
CTTCTACGGCGTGGCGGGCGGCCTGAGCCTGCTCTACCGCTTCCTCGGCTCCTTCCTGGAGCCGCTCTAC
CCCGCGGTCATGGTCAGCAGCGGCGCCTCGGTCACGCTCAAGCAGCGCCCCGAGGCGGAGGCCTAG
>trna_012895	tRNA-Arg
GCCCCAGTGGCCTAATGGATAAGGCACTGGCCTCCTAAGCCAGGGATTGTGGGTTCGAGTCCCACCTGGG
GTG
>trna_012896	tRNA-Arg
GCCCCAGTGGCCTAATGGATAAGGCACTGGCCTCCTAAGCCAGGGATTGTGGGTTCGAGTCCCACCTGGG
GTA
>g.012910t.1 CDS=2-1362	Cerebellar degeneration-related protein 2(Cdr2)[SwissProt]
ATGCGCAGCGTGCGGGGCGACTTGCACTTGGCCGCGGAGCTGGGAAAGACACTGCTGGAGAGAAACAAGG
AGCTGGAGGAGTCTCTGCAGCAGATGTACTCCACCAATGAGGAGCAAGTGCAGGAGATTGAGGGTACTCA
ATCTTCACCCCTCCAGTACCTAACCAAGCAGCTGGACACACTACGGCACATGAATGAGCAGCATGCCAAA
GTGTACGAGCAGCTGGACCTGACAGCCCGAGACCTGGAGCTGACCAACCAGAAGCTGGTGCTGGAGAGTA
AGGCTGCCCAGCAGAAGATCCATGGGCTGACAGAGACCATCGAGCGCCTGCAAGCCCAAGTGGAGGAGCT
ACAGGCCCAGGTGGAACAGCTGCGGGGTTTGGAGCAGCTGCGAGTGCGACGGGAGAAGCGGGAACGCAGA
CGCACCATCCATACATTCCCCTGCCTCAAGGAGCTGTGTACCAGCCCGCGGTGTGAGGATGCCTTCCGCC
TGCACAGTTCCTCCTTGGAGCTGGGTCCACGACCCCTGGAGCAGGAGAACGAGCGGCTGCAGACCTTGGT
GGGTGTGCTGCGTTCCCAGGTGAGCCAGGAGCGGCAGCGCAAGGAGCGGGCGGAGCGCGAGTACGCGGCG
GTGCTGCAGGAGTATTCGGAGCTGGAGCGGCAGCTGTGCGAGATGGAGGGCTGCCGCCTCCGCGTGCAGG
AGCTGGAGGCCGAGCTGCTGGAGCTGCAGCAGATGAAGCAGGCCAAGACCTACCTGCTGGGCCGGGAGGA
CCACCTGGCCGAGGCCCTGCTCGCGCCCCTCACCCAGGCCCCCGAGGCTGATGACCCCCAGCCCGGCAGC
GGGGACGACTCTGCTGCCCAGGACGGCGTCTCCTCTCCGGCCGCCTCCCCGGGCCACTCGGTTCGCAAGA
GCTGCAGCGACACCGCGCTCAATGCCATCGTGGCCAAAGACCCAGCCAGCCGGCACGCGGGCAACCTCAC
GCTGCATGCCAACAGCGTGCGCAAGCGGGGCATGTCCATCCTGCGGGAGGTGGACGAGCAGTACCACGCC
CTGCTCGAGAAGTATGAGGAGCTGCTGAGCAAGTGCCGGCAGCACGGCGCTGGGGTGCGGCATGCTGGCG
TGCAGACCTCACGGCCCATCTCCCGAGACAGCTCGTGGAGAGACCTTCGTGGGGGTGAGGAGGGCCAGGG
GGAGGCCAGGGCAGGTGAGAAGAGCCTGAGCCAGCACGTGGAGGCCGTGGACAAGCGGCTGGAGCAGAGC
CAGCCAGAGTACAAGGCGCTTTTCAAAGAGATCTTTTCCAGGATCCAGAAGACCAAGGCCGACATCAATG
CCACCAAAGTCAAGACGCACAGCAGCAAGTGA
>g.012927t.1 CDS=2-1614	Protein HID1(Hid1)[SwissProt]
ATGGCCCCCACATGGGAGGGCTTCTGGCCTGTGGAAGCCACCGATGATGCCTTTTGGGACCAGTTCTGGG
CAGACACGGCCACCTCAGTACAGGATGTCTTTGCACTGGTGCCAGCGGCAGAGATCCGGGCTGTGCGGGA
GGAGTCACCCTCCAATCTGGCCACTCTGTGCTACAAGGACTCAGCGGAGGATGTCCACTCCCTGGACAGC
TGTGAATACATCTGGGAGGCTGGTGTGGGCTTTGCTCACTCCCCTCAGCCCAACTACATCCACGATGTGA
ACCGGATGGAGCTGTTGAAACTGCTGCTCACATGCTTCTCTGAGGCCATGTACCTGCCCCCAGCCCCGGA
CAGCGGCGGCACCAACCCGTGGGTGCAGTTCTTTTGTTCCACGGAGAACAGACACGCCCTGCCCCTTTTT
ACCTCCCTCCTCAACACTGTGTGTGCCTATGACCCTGTGGGCTACGGGATCCCCTACAACCACCTGCTCT
TCTCTGACTACCGGGAACCCCTGGTGGAGGAGGCTGCCCAGGTGCTCATTGTCACCTTGGACCATGACAG
TGCCACCAGCGCCAGCCCCACGGTGGACGGCACCACCACAGGCACTGCTATGGATGATACGGACCCTCCA
GGACCTGAGAACCTGTTTGTGAACTACCTGTCCCGCATCCATCGTGAAGAGAGCAGTGACGTGCTGGACA
TCCTGGTCCCCATCCTCTACTTCCTCAATGATGCCCGAGCGGATCAGTCTCGGGTGGGCCTGATGCACAT
TGGAGTCTTCATCCTGTTGCTTCTGAGCGGGGAGCGGAACTTTGGGGTGCGGCTGAACAAGCCCTACTCA
GTGCGTGTGCCCATGGACATCCCGGTCTTCACGGGCACCCACGCAGACCTGCTCATTGTGGTATTCCACA
AGATCATCACCAGCGGTCACCAGCGCCTGCAGCCCCTCTTCGATTGCCTGCTCACCATCGTGGTCAACGG
CAACTCCAACCTGGTCTACGCCATCATCCGAAAGCGCAGCGTCTTCCACCAGCTGGCCAACCTGCCCACC
GACCCGCCTGCCATCCACAAGGCCTTGCAACGGCGCCGACGGGCACCTGAGCCCTTGTCCCGAACCGGCT
CTCAGGAGGGTGCCTCCATGGAGGGCTCCCGCCCCGCTGCCCCTGCCGAGCCTGGCACTCTCAAGACCAG
CCTGGTGGCCACCCCAGGCATTGACAAGCTGACGGAGAAGTCCCAGGTGTCAGAGGATGGCACCCTGCGA
TCCCTGGAGTCCACGTCCCAGCAGAGCTCGGCAGATGGCAGTCCGGTCATGGAGGTGGGTGATGGGGACT
CCTGCGGTCAGGGTGGGTTTTCCCATGTGAGCACCTTGAAACCACCCCCTCTTCCTGGCAGGGGCCTGAC
AGATGAGTCAGAGATCCTGAGGTTCCTGCAGCATGGCACTCTGGTGGGGCTCCTGCCTGTGCCCCATCCC
ATCCTCATCCGCAAGTACCAGGCCAACTCGGGCACGGCCATGTGGTTCCGCACCTACATGTGGGGGGTCA
TCTATCTGAGGAACGTGGACCCACCTGTCTGGTATGACACAGATGTGAAGCTGTTTGAGATCCAGCGGGT
GTGA
>g.012932t.1 CDS=2-1467	Proton channel OTOP1(OTOP1)[SwissProt]
ATGATCTTCAACAACGTGGCCATCACCCTGGGCGATGTGTGGATCCTGCTGGCTGCACTCAAGGTCCTGT
CCCTCCTCTGGCTCCTCTACTATGCCGCCTGCACCACCCGCCACCCACATGCTGTGCTCTACCATGACCC
TCATGCGGGACCCATTTGGGTGCGGGGCTCCCTGGTGCTCTTCGGCAGCTGCACCATCTGCCTCAATATC
TTCCGAGTGGGCTACGACGTGAGCCACATCCATTGCAAGTCGCAGCTGGAACTCATCTTCCCTGTCATCG
AGATGATCTTCGTCGGTGTCCAGACCTGGGTGCTCTGGAAACATTGTAAGGACTGTGTTCAGGTCCAGAC
CAATTTCACTAGGTGTGGCCTAATGCTGACCCTGGCCACAGACCTGCTGCTGTGGGTTCTGGATGTCACC
AACGACTCCATGCACCACAAGATCAAGGCTGAGCTCAACGCCCTCATGGAAAACTTCTCAGGCAATGACA
CCAACACCTGCCTGTGTCTCAATGCCACGGTGTGCGAGGTCTTCCAGAAGGGCTACCTGATGCTCTACCC
CTTCAGCACCGAGTACTACCTCATCTGCTGTGCTGTGCTCTTTGTCATGTGGAAGAACGTGGGCCGCCGC
CTGGCACCCCACCCAGGTGCCCACCACGGCACCCCTCCCTTCCACCTGCACGGGGTCATCTTTGGGCCAC
TGCTGGGCCTGATGGCACTGGTGGCAGGCGTGTGCGTCTTCGTGCTCTTCCAGATCCAAGCAAGTGGCCC
TGCCATTGCACGCCAATACTTCACCCTCTACTATGCCTTCTACATAGTTGTGCTGCCCACCATGAGCCTG
GCATGCCTGGCGGGCACAGTCATCCACGGGCTGGAGGAGCGAGAGCTGGACACGCTCAAGAACCCCACCC
GCAGCCTGGACGTGGTGCTGCTCATGGGCGCAGCGCTGGGCCAGATGGGCATCGCCTACTTCTCCATCGT
GGCCATCGTGGCCACCCATCCCCATGAGCTGCTCAACCGCCTCATCCTGGCCTACTCGCTGCTGCTTATC
CTGCAGCACATCGTCCAGAACCTCTTCATCATCGAGGGCCTGCACCGGCGCCCGCTCTGGGAGTCAGCTC
CCGAGGCCCTGGCCGAGAAGCGGGAGGCTGAGCCACCCCGCCGGGACTCCCTGCTGGAGCTGGGCCAGGA
CCTGCGCCGGGCCTCGCTGGCCTACATCCACTCCTACAGCCACCTCAACTGGAAGCGGCGGGCACTCAAG
GAGATCTCGCTCTTCCTCATCCTCTGCAACATCACACTGTGGATGATGCCTGCATTTGGCATACACCCGG
AGTTTGAGAACGGGCTGGAAAAGGACTTCTATGGCTACCGGACGTGGTTCACCATTGTCAACTTTGGCCT
GCCTCTGGGGGTCTTCTACCGCATGCATTCCGTGGGGGGGCTGGTGGAGCTCTATTTGGAGGCCTGA
>g.012939t.1 CDS=2-1524	Proton channel OTOP3(OTOP3)[SwissProt]
ATGTCGGAGGACTCGGCCCCGGGCCCCGAGGAGAGCCCGCCAGCGCCCCGGGCAGGCTCCCGCGAGGTGT
GGAAGAAGGGCGGCCGCCTGCTGTCCGTGCTGCTGGCCGTGAACGTGCTGCTGCTCGCCTGCACGCTCAT
CAGTGGCGGCGCCTTCAACAAGGTAGCGGTGTACGACACCGACGTGTTCGCGCTGCTCACCACCATGATG
CTGCTCGCCTCCCTCTGGATCCTCTTCTACCTCTTCCGGACCGTGCGCTGCCCCGACGCCGTCCCCTACC
GGGACGCGCACGCCGGCCCCATCTGGCTCCGAGGTGGGCTGGTGCTGTTTGGGATCTGCACTCTTGTCAT
GGATGTCTTCAAGACTGGCTACTACTCCAGTTTCTTTGAGTGCCAATCGGCCATCAAGATTCTGCATCCT
CTCACCCAGGCTGTGTTTGTCATCGTCCAGACTTACTTTCTCTGGGTCTCCGCTAAAGACTGTATTCACG
TCCATCTGGATCTGACCCGGTGCGGTCTCATGTTCACCCTCACCACCAACCTGGCCATCTGGATGGCAGC
CGTGGTGGACGAGTCCGTGCACCAGACCCACTCCTATGATAGTTCCCACAGCAACACCAGCCACCTTCGC
CTCGCTCCTGACCCGGAGCGAGCGGGCAGCTCGGTTGGAGGAGACTGTTCCTGCAACACGGCCATCTGCC
AGATTTTCCAGCAGGGCTACTTCTACCTGTATCCCTTCAACATCGAGTACAGCCTTTTTGCCTCCACCAT
GCTCTATGTCATGTGGAAGAATGTGGGCAGACTGCTGGCCTCCTCCACCCACGGCCACAGCCACACCCCA
TCCCAGATCAGCCTCTTCCGGGAGACCTTTTTTGCTGGCCCGATCCTGGGCCTGATGCTCTTCGTGGTGG
GGCTGGCTGTCTTCATCATCTACGAGGTCCAAGTGAGTGGGGAGGGGGGCCGCCCCGAGCAGGCCCTGGT
CCTCTACTACAGCTTCAACATCATCTGTCTGGGGCTCATGACCTTGGTCAGCCTGAGCGGCTCAGTCATC
TACCGTTTTGATCGCCGGGCCATGGATCACCATAAGAACCCCACTCGAACCCTGGATGTGGCGCTGCTGA
TGGGTGCCGCCCTGGGCCAGTACGCTATCTCCTACTACTCTATTGTAGCTGTGGTGGTGGGCACACCCAG
GGACCTCCTGGGGGGGCTCAACCTAGCCCATGCTCTGCTCATGATTGCCCAGCACACCTTCCAGAATGTG
TTCATCATCGAGAGCCTCCATCGGGGACCACCTGGGGCTGAATCTCATGATACCACCCCCAAGGATTCCT
GCCATGGCCTTACCTTTGCCAACCTGTGGATCATGCCTGCCTTCGGAGCCCGCCCTCACTTCAGCAACAC
TGTGGAGGTGGACTTCTATGGCTACTCACTCTGGGCAGCCATCGTCAACATCTGCCTGCCCTTCGGCATC
TTCTACCGTATGCACGCTGTCTCCAGCCTGCTGGAGGTCTATGTCTTGTCCTGA
>g.012941t.1 CDS=2-1365	Ankyrin repeat and SAM domain-containing protein 4B(ANKS4B)[SwissProt]
ATGAACGACCAGTACCACCGGGCGGCCCGGGACGGCTACCTGGAGCTCCTCAAAGAGGCCACCAGGAAGG
AGCTGAACGCCCCCGACGAGGACGGCATGACTCCCACCCTCTGGGCTGCCTACCACGGCAACCTGGAGTC
GCTGCGGCTCATCGTGAGCCGGGGGGGTGACCCAGACAAGTGTGACATCTGGGGCAACACGCCCCTGCAC
CTGGCAGCTTCCAACGGCCACCTGCACTGCCTGTCCTTCCTGGTGTCCTTCGGGGCCAACATCTGGTGCC
TGGACAACGACTACCACACGCCGCTGGAYATGGCCKCGATGAAGGGCCACATGGAGTGCGTGCGCTACCT
GGACTCCATCGCCGCCAAGCAGAGCAGCCTCAACCCCAAGCTGGTGGGCAAGCTGAAGGACAAGGCCTTC
CGCGAGGCCGAGCGGCGCATCCGCGAGTGCGCCAAGATGCAGCGCAAGCACCACGAGCGCATGGAGCGGC
GCTACCGCCGCGAGCGCTCCGACGCGCTCAGCTTCTCCAGCCTCACGTCCAGCACCCTGAGCCGCCGGCT
GCAGCACCTGGCGCTGGGCAGCCAGCTGCCCTACTCGCAGGCCACGCTGCACGGCACGGCCAGGGGCAAG
GGCAAGATCCAGCGGAAGCTGGAGCGGCGCAAGCAGGGCGGCGAGGGCACCTTCAAGATCTCCGAGGACG
GCCGCAAGAGCGTGCGCTCGCTCTCGGGCCTGCAGCTGGGCAGCGACGTGATGTTCGTGCGCCAGGGCAC
CTACGCCAACCCCAAGGAGTGGGGCCGCTCCCCGCTCCGGGACATGTTCCTCTCGGATGAGGACAGCGTC
TCCCGTGCCACGCTGGCGGCCGAGCCTGCCCACTCGGAGGTCAGCACCGACTCAGGCCACGACTCCCTGT
TTACCCGCCCCGGCCTGGGCACCATGGTGTTCCGCAGGAACTACCTGAGCAGCGGGCTGCACGGGCTGGG
CCGCGAGGACGCCGAGGGCGCCCCGCGAGGCCGGCTGCAGAGCTCCCCCAGCCTGGACGACGACAGCCTG
GGCAGTGCCAACAGCCTGCAGGACCGCAGCTGCGGGGAGGAGCTGCCCTGGGACGAGCTGGACTTGGGCC
TGGATGAGGACCTGGAGCCCGAGACCAGCCCCCTGGAGACCTTCCTGGCCTCCCTGCACATGGAGGACTT
CACCTCCCTCCTGCGGCAGGAGAAGATCGACCTGGAGGCCCTGATGCTGTGCTCCGACCTTGACCTCCGC
AGCATCAGCGTCCCCCTGGGGCCCCGCAAGAAGATTCTGGGGGCCGTGAGGAGGAGGAGGCAGGCGCTGG
AGCGCCCGCCAGCCCTGGAGGACACGGAGTTGTGA
>g.012951t.1 CDS=2-2499	Glutamate receptor ionotropic, NMDA 2C(Grin2c)[SwissProt]
ATGGACCTGCCTCTGGAGATCCAGCCGCTCACCGTGGGAGTCAACAACACCAACCCCAGCAGCCTCCTCA
CCCAGATCTGCGGACTCCTGGGTGCGGCCCGTGTCCACGGCATTGTCTTTGAGGACAACGTGGGTACCGA
GGCGGTGGCCCAGATCCTGGACTTCATTTCCTCCCAGACCCACGTGCCCATCCTCAGCATCAGTGGGGGC
TCTGCTGTGGTCCTCACCCCCAAGGAGCCGGGCTCCGCCTTCCTGCAGCTGGGCGTGTCCCTGGAGCAGC
AGCTGCAGGTGCTGTTCAAGGTGCTGGAGGAGTACGACTGGAGCGCGTTCGCCGTCATCACCAGCCTGCA
CCCCGGGCACGCGCTCTTCCTGGAGGGGGTGCGCGCCGCGGCCGACGCCAGCTACCTGAGCTGGCGGCTG
CTGGACGTGCTCACCCTGGAGCTGGGCCCCGGCGGGCAGCGGGCACACACGCAGCGCCTGCTGCGCCAGC
TGGACGCCCCGGTGCTGGTGGCCTACTGCTCGCGCGAGGAGGCCGAGGTGCTCTTCGCCGAGGCGGCGCA
GGCCGGGCTGGTGGGGCCCGGACACGTGTGGCTGGTGCCCAGCCTGGCGCTGGGCAGCACCGACGCGCCC
CCCGCCGCCTTCCCCGTGGGCCTCATCAGCGTCGTCACCGAGAGCTGGCGCCTCAGCCTCCGCCAGAAGG
TCCGCGACGGCGTGGCCATCCTGGCCCTGGGCGCCCACGGCTACCAGCGGCAGCACGGCGCCCTGCCCTC
CCCGGCCGGGGACTGCCGTGGCCACCCCGGGCCCGTCAGCCCTGCCCGGGAGGCCTTCTACAGGCACCTA
CTGAATGTCACCTGGGAGGGCCGAGACTTCTCCTTCAGCCCTGGTGGGTACCTGGTCCAGCCCACCATGG
TTGTGATCGCCCTCAACCGCCACCGCCTCTGGGAGATGGTGGGGCGCTGGGATCACGGCGTCCTGCACAT
GAAGTACCCGGTGTGGCCTCGCTATAGTGCATCTCTGCAGCCTGTGGTGGACAGCCGGCACCTGACGGTG
GCCACGCTGGAAGAGCGGCCCTTTGTCATTGTGGAGAGCCCGGACCCTGGCACGGGCGGCTGTGTGCCCA
ACACTGTGCCGTGCCGCAGGCAGAGCAACCACACCTTCAGCAGTGGTGACACGGCCCCCTACACCAAGCT
GTGCTGTAAGGGCTTCTGCATTGACATTCTCAAGAAGTTGGCCAAGGTGGTCAAGTTCTCCTATGACCTG
TACCTGGTGACCAATGGCAAGCATGGCAAGAGGGTTCGAGGCGTGTGGAATGGCATGATTGGGGAGGTGT
ACTACCAGCGGGCAGACATGGCCATCGGCTCCCTCACCATCAACGAGGAGCGCTCCGAGATCGTGGACTT
CTCTGTGCCCTTCGTGGAGACGGGCATCAGCGTGATGGTGGCGCGCAGCAATGGCACCGTGTCTCCATCG
GCCTTCCTGGAGCCCTATAGCCCTTCCGTGTGGGTGATGATGTTTGTCATGTGTCTCACTGTGGTGGCCA
TCACGGTCTTCATGTTTGAGTACTTCAGCCCTGTCAGCTACAACCAGAACCTCACCAGTGGCAAGAAGTC
TGGGGGCCCATCCTTCACCATCGGCAAGTCTGTGTGGCTGCTGTGGGCGCTGGTCTTCAACAACTCGGTG
CCCATTGAGAACCCCCGAGGCACCACCAGCAAGATCATGGTCCTGGTGTGGGCCTTCTTTGCCGTCATCT
TCCTCGCCAGCTACACCGCCAACCTGGCCGCCTTCATGATCCAGGAGCAGTACATCGACACCGTGTCTGG
CCTTAGTGATAAGAAGTTTCAGCGGCCTCAGGATCAGTACCCACCCTTCCGCTTTGGCACGGTGCCCAAC
GGCAGCACGGAGCGCAACATCCGCAGCAACTACCGAGACATGCACACCCACATGGTCAAGTTCAACCAGC
GTTCGGTGGAAGACGCGCTCACCAGCCTCAAGATGGGGAAGCTGGACGCCTTCATCTATGATGCTGCCGT
CCTCAACTACATGGCGGGCAAGGACGAGGGCTGCAAGCTGGTCACCATTGGCTCTGGCAAGGTCTTTGCC
ACCACTGGCTACGGCATCGCCATGCAGAAGGACTCCCATTGGAAGCGGGCCATAGACCTGGCGCTCCTGC
AGTTCCTGGGGGATGGGGAGACTCAGAAGCTGGAGACTGTGTGGCTCTCGGGGATCTGCCAGAATGAGAA
GAACGAGGTGATGAGCAGCAAGCTGGACATCGACAACATGGCTGGTGTCTTCTACATGCTGCTCGTGGCC
ATGGGGCTGGCCCTGCTGGTCTTCGCCTGGGAGCACCTGGTCTACTGGAAACTGCGCCACTCGGTGCCCA
ACACGTCCCGGCTGGACTTCCTGCTGGCCTTCAGCAGGCAGGCAGTTGACCCAAGACAATGCATCGGGAG
GCTAGGAAGCCAGCAGGTGCCTGGGGACCCATCCCGGGGTCTTCGGTGA
>g.012954t.1 CDS=2-1389	Transmembrane protein 104 homolog(CG5262)[SwissProt]
ATGCCAGCGACCTCTATCAGAAAGGTGGGGCTGGTGTACATGTTTAACCTCATCGTGGGCACAGGTGCGC
TCACCATGCCCAAGGCTTTTGCCACCGCGGGGTGGCTCGTCAGCTTGGTCCTGCTGGTGTTCCTGGGCTT
CATGAGCTTTGTGACAACTACCTTCGTGGTAGAGGCCATGGCAGCAGCCAATGCTCAGCTCCACTGGAAG
AGGATGGAAAACCACCAGGAGGAAGAAGATGACGACTCCTCCACAGCCTCTGACAGTGATGTCCTTGTCC
AGGACAACTATGAGCGGGCAGAGAAACGGCCCATCCTGTCAGTGCTGGGGGTCAACTTGTTCTATTTCTG
CATCATCATTTACCTGTACGGGGATTTGGCCATCTACGCTGCCGCTGTCCCCTTCTCCCTCATGCAGGTG
ACCTGCAGCGCCACTGGCAACGAGTCCTGCGGTGTGGAGGCCGACACCAAGCACAACGACACCGACCCCT
GCTGGGGGCCCCTGCGCCGTGTGGACGCCTACCGCATCTACCTGGCTGTCTTCACTCTTCTCCTTGGACC
CTTCACCTTCTTTGACGTCCAGAAGACCAAGTACCTGCAGATCCTGACCTCCCTGATGAGATGGGTTGCT
TTCGCCATCATGATCGTGCTGGCCCTGGTCCGCATCGGGCACGGGCACAGGGAGGGCCACCCGCCCCTGG
CCGACCTCTCCGGGGTCCGGAACCTGTTCGGCGTGTGCGTCTACTCCTTCATGTGCCAGCACTCCCTGCC
GTCCCTCATCACCCCTGTCTCCTCCAAGCGCCACCTCACGCGCCTGGTCTTCCTGGACTACGTGCTGATC
CTCTCCTTCTACGGCCTCCTGTGCTTCACCGCCATCTTCTGCTTCCGCGGCGACAGCCTCATGGACATGT
ACACCCTCAACTTCGCGCGCTGTGACGTCGTGAGCGTGGCCGCCGTGCGCTTCTTCCTGGGCCTCTTCCC
CGTCTTCACCATCAGCACCAACTTCCCCATCATCGCCGTGACCCTGCGCAACAACTGGAAGACGCTCTTC
CACCGCGAGGGGGGCACGTACCCCTGGGTGGTGGACCGCGTGGTGTTCCCCACCATCACCCTGCTGCCCC
CCGTGCTGGTGGCCTTCTGCACCCATGACCTGGAGTCCCTGGTGGGCATCACGGGGGCCTACGCAGGCAC
GGGCATCCAGTACGTCATCCCCGCCTTCCTGGTGTACCACTGCCGCAAGGACACCCAGTTGACCTTGGGC
TACGGGACCGTCAACAAGCACAGGTCCCCTTTCCACCACACCTTCTGGGTGGGCTTCGTGCTGCTCTGGG
CTTTCTCCTGCTTCTTCTTCGTCACCGCCAACATTGTCCTCAGCGAGACCAAGGTCTGA
>g.012956t.1 CDS=2-366	N-acetyltransferase 9(NAT9)[SwissProt]
ATGAGGTTAAATGAGAACGTCTTGCTGCTGGGGAAGAAGGTGGTGCTGGTACCCTACACCTCAGAGCACG
TGCCTAGGTACCACGAGTGGATGAAATCAGAGGAGCTGCAGCGTCTGACAGCCTCTGAACCGCTGACCCT
GGAGCAAGAGTATTCGATGCAGCAGAGCTGGCGGGAAGATGCAGACAGTGAGAAGCAGAGGCCCTGGGCT
GGGCTGGCAGTGGGAGGGGTGGCTCCAGAGGCAGTCTCCAGGATCCCTCCCTTTCTCATTCCCGCCGTAG
CCCTTCTGGGCCCCAGAAACTTTGTGAAAATCCTTCGTGAGAGGTCTGGAAGTTTCCTGAAACCATCATA
CTCTGATGCCCACTGA
>g.012960t.1 CDS=2-1005	Na(+)/H(+) exchange regulatory cofactor NHE-RF2(Slc9a3r2)[SwissProt]
ATGAGCGCGGACGCGGCGGCCGGGGCGCCCCTGCCCCGGCTCTGCTGTCTGGAGAAGGGCCCGAACGGCT
ACGGCTTCCACCTGCACGGGGAGAAGGGCAAGGTGGGCCAGTTCATCCGGCTGGTGGAGCCCGGTTCTCC
GGCCGAGAAGGCGGGGCTGCTGGCCGGAGACCGGCTGGTGGAGGTGAACGGCGAGAACGTAGAGAAGGAG
ACCCACCAGCAGGTGGTGAGCCGCATCCGCGCCGCGCTCAACGCCGTGCGCCTGCTGGTGGTGGACCCCG
ACGCCGACGAGCGGCTGCAGAAGCTGGGCGTCCCGCGTGAGCTCCGGCCTCGGCTCTGCGCCATGAAGAA
AGGCGCCAACGGCTACGGTTTCAACTTGCACAGCGACAAGTCCAAGCCAGGCCAGTTCATCCGGGCGGTG
GACCCAGACTCACCTGCTGAGGCCTCGGGGCTCCGGGCTCAGGACCGCATTGTGGAGGTGAATGGGGTCT
GCGTGGAGGGCAAGCAGCATGGGGATGTGGTATCTGCCATCAAGGCTGGTGGGGACGAGACCAAGCTGCT
GGTGGTAGACAAGGAGACTGATGAGTTCTTCAAGAAATGCAAAGTGATCCCGTCTCAGGAGCATCTGACT
GGTCCCTTGCCTGAGCCCTTTACCAATGGGGAGATCCGGAAGGATTTCCCCACCCCATCCCTTGCCAACC
CACATCCCTCCTCTCTGTGCCAGGAGAACAGTCGTGAACCTCTGGCCGAGGTAGCCTCTGAGAGCCCCAG
ATCAGCCCTGGCAAGATCCACCTCCAGTGATACCAGTGAGGAGCTGAATTCCCAAGACAGCCCCAGGAAA
CAGGACTCCACGGCACCCTCGTCTACCTCCTCCTCCTCTGACCCCATCTTGGACTTCAACATCTCCCTGG
CCGTGGCCAAAGAGCGGGCCCACCAGAAGCGCAGCAGCAAGCGGGCCCCGCAGATGGACTGGAGCAAGAA
AAACGAACTCTTCAGCAACCTCTGA
>g.012961t.1 CDS=2-654	Ras-related protein Rab-37(Rab37)[SwissProt]
ATGGACCAGCAAAGACTGGACTCCTACCAGCGGGGAACTAGCCGTGACTTCAATGAGCACGTCCTGCATA
AGACCATCCTGGTGGGTGACAGTGGCGTGGGGAAGACATCTCTGCTGGTTCAGTTCGACCAGGGCAAGTT
CATCCCAGGCTCCTTCTCGGCCACCGTGGGCATTGGATTCACAGTGATGCTTCTGGGAGACTCAGGTGTT
GGCAAAACCTGTTTCCTGATCCAATTCAAAGATGGGGCCTTCCTGTCCGGAAACTTCATAGCCACCGTCG
GCATAGACTTCAGGATCTGGGATACAGCCGGGCAGGAGCGATTCCGCAGTGTCACACATGCTTATTACCG
AGATGCCCAGGCCTTGCTCCTGCTCTATGACATCACCAACAAGTCTTCCTTCGACAACATCCGGGCGGAC
GTGAGCAATGAAAGGGTGATCCGTTCCGAGGATGGAGAGACACTAGCCAGGGAGTACGGCGTTCCCTTCA
TGGAGACCAGCGCCAAGACGGGCATGAATGTGGAGTTAGCCTTTCTGGCCATTGCCAAGGAGCTGAAGTA
CAGAGCCTTGTGGCACCCTGATGGGCCCCGCTTCCAGATCCGGGACTTTGTGGAATCCCAGAAGAAACAG
CCCAGCTGCTGCTCCTTCTCATGA
>g.013040t.1 CDS=2-2043	.
ATGGGCACCTTGGGTGGCTCTCTGAGTGTGCAGTGTCGGTACGAAAAGAAATACCAGGAGTATAACAAAT
ACTGGTGCCGAGGAAATTATGACATAACATGTGAGAATATTGTGGAGACCAAGGGAAAAGAGAAAGAAGA
GAGGAGTGGCCGCGTGACCATCAGAGACCATGCAGATAACCTCACCTTTATAGTGACCATGGAGAACCTC
ACTGCAGATGATGCTGGATCCTACTGGTGTAAAATTCAGAAAATATGGCTCCTGGACATGTGGTCATATG
ACCCTTCAGTTCAGGTTAAGGTATCTGTTTTTGAAGCACCAAGTAAAACCACAGAGAGGACCACATGTGG
AGCTGCATCTGCTGGCTTTCTGGGACCGAACACCAAGCAGAACCTCAGCACCGAGGAGGTGTTGACCTGC
TCCGGAGTTGATGGACGGTCCACTTTAGTAGAAGTCTGGCTGAAGCCACATGCCAAGCTGGTGTTTTCCA
CAGGAGAAGCAGACATGGTTTTCCAAAGGCAGGGCTCACCTGCCCTCATGGCAGTGTCCGATGCAGTGAG
TGGTCCAGTGCGGGGCTCACTGACCGTGCAGTGTCGCTATGAACCCGGATGGGAGACTTACAATAAGTGG
TGGTGTCAAGGAGCCGAGTGGAAAAGCTGCCATATCCTAGTTCAAACTGACGGATCAGAGAAGGAAGCAA
AGGGTGACCGAGTGTCTATCAAGGACAATCAGAAACTGCGTGTGTTCACCGTGACCATGGAGGAGCTCAG
GTGGAACAATGCAGACACCTACTGGTGTGGGATTGAGAGATCTGGAACTGACCTTGGGGTTGAAGTTAAA
GTGACCATTGACCCAGGCTCACCTGCCCTCATGGCAGTGTCCGATGCAGTGAGTGGCCCAGTGCGGGGCT
CACTGACCGTGCAGTGTCGCTATGAACCCGGATGGGAGACTTACAATAAGTGGTGGTGTCAAGGAGCCGA
GTGGAAAAGCTGCCGTATCCTAGTTCAAACTGATGGATCAGAGAGGGAAGCAAAGGGTGACCGAGTGTCT
ATCAAGGACAATCAGAAACTGCGTGTGTTCACCGTGACCATGGAGGAGCTCAGGTGGAACAATGCAGAYA
CCTACTGGTGTGGGATTGAGAGATMTGGAMCTGACCTTGGGGTTGAAGTTAAAGTGACCATTGACCCAGT
CCAGTTCTCCATCAATGAGGAAAATTTAATGAGAGGCACAGAGGGGAAAGCACTGGTGGTGTACTGCAAG
TACCCCTCAGGACTGGAATCCAGTGTGAAGTTGTGGTGCCGCGGAAAGAACTGGGAATCATGCAGAACCC
TTGTAAAAACCACTGGGTCAGAGCAACTGGTGAGGAAGGGTCGAATGTCCATCCAGGATGATCACAGCCA
ACGCACAATCACCATGACCATGGAGGAGCTGCAGAGGGATGACGCAGACACCTACTGGTGTGGGATTGAG
AAAACAGACAAAACAAAAAGTTACCAATTAACTGTGATTGCCAAACCAGGCTGTTCGTCTCTGCGTGGCC
CCAACTCCGTGTCRGGCACTGTGGGGGGATCCCTGAGCGTGYGGTGTCAGTACAAGGAGGAATTCAGAGA
CCGTGACAAATACTGGTGCAAAAGCCCATGTGTGTGGACGAAGATCGTGGAGACCWCAGAGTCACAGAGA
GAAGTCACGAAAGGCCRCGTGTCCATCAGGGACCATCCTGCAAACCTCACCTTCACAGTGACCTTGAAGA
GCCTCACAGAAGGCGATGCAGGAACATACAAGTGTGGGATCGATGTACCGTGGCTTGAYCCCACCTTCCC
CGTTGTGGTGTCTGTGAACCCAGGAGACCCCAGTTCTGGGAAGCCCACCAGCACCTCAGTTCTTTTTACG
ATCCTGCCAACATCCACGTGGAGCACCGCAACCCCACAGGAGACCTCCAACAGCAGGCAACGTCCTGGGT
CCCTGCTCAACAGGATCTACTTCCTGCTCCTGATCTTCCTGGAGGTGCCCTTGCTCCTGGGCCTCCTCAG
TGCTGTTCTCTAG
>g.013087t.1 CDS=2-690	CMRF35-like molecule 6(CD300C)[SwissProt]
ATGCAGTGGCTGCTGCTACCATGTCCGTCCAGAGAGTCCCCATCCCGCGCTGTCCACCCTTGTCCCTCGG
ACCTCCGAGCATGCTGTTCGTCTCTGCGTGGCCCCAACTCCGTGTCAGGCACAGTGGGGGGATCCCTGAG
CGTGTGGTGTCAGTACAAGGAGGAATTCAGAGACCATGACAAATACTGGTGCAAAAGCCCATGTGTGTGG
ACGAAGATCGTGGAGACCACAGAGTCACAGAGAGAAGTCACGAAAGGCCGCGTGTCCATCAGGGACCATC
CTGCAAACCTCACCTTCACAGTGACCTTGAAGAGCCTCACAGAAGGCGATGCAGGAACATACAAGTGTGG
GATCGATGTACCGTGGCTTGAYCCCACCTTCCCCGTTGTGGTGTCTGTGAACCCAGCTGGTGAGAATTCA
GAGCCACTCCGGACCCCTGGTCAGGCTACTCAGCAAGGGGAGCTCTGCTATGCGAATCTGGAGCTGCCAA
CGTGGCCACTTCGGGCAGAGCCTGTGCAACCGAGGCAGGTGGAGGTGGAATATAGCACAGTGCAGAAGGC
TTCCAGGGAAGAACCCTACTACTCATCTGTGGTGTTTGACTTCCAGAGTGAGGCTTCTAAGGCCAACAGG
ATTCACTCCCAGAGGACCCTGGAGCAGGAGACACAGTACAGCGTGATCAAGAACACATAA
>g.013112t.1 CDS=2-1536	G-protein coupled receptor family C group 5 member B(GPRC5B)[SwissProt]
ATGTCCGTCCTTCTCTTATGCGGGCCTGTGCGGGTCCTTCATCTATTTACTCGGTCACAAATACTTATCG
AGGTCCTACTATGGGCAAGGCATCGAGAGGACAAAGATCCACTGTTGATGGACATTCTCCAGACCTGGAC
AGCTCAGAAAATCCAGTTCTCTCCTCCACAGGCAGTTGGGACCCAGCTGGAGCCTGGCCTGGGAGCCAGG
ATGGCCATCCCCAAAGCCTTGCTGACGTGCCTGGGGCTGCCTCTCTTCCTATTCTCAGGGGCCCAGGCCC
AGAACCATGTGCCACCTGGCTGCAGCCCAGACCTCAACCCCCTCTACTACAACCTGTGTGACCGTTCTGG
GGCTTGGGGCATCATCTTGGAGGCAGTGGCCGGGGCGGGAGTTGTCACCACTTTCGTCCTCACCATCATC
CTTGTGGCCAGCCTCCCCTTTGTGCAGGACACCAAAAAGCGGAGCGTCCTGGGGACCCAGGTGTTCTTCC
TGCTGGGGACCCTGGGCCTCTTCTGCCTCGTGTTCGCCTGCGTGGTGAAGCCCAACTTCTCCACCTGTGC
CTCCCGGCGGTTCCTCTTCGGAGTCCTGTTCGCCATCTGCTTCTCCTGCCTGGTGGCGCATGTCTTTGCC
CTCAACTTCCTGGCCCGGAAGAACCACGGGCCCCGGGGCTGGGTGATCTTCACCGTGGCTCTGCTGCTCA
CCCTTGTGGAGGTGATCATCAACACCGAGTGGCTGATCATTACGCTGGTCCGGGGCGGTGGCGAGGGTGA
CCCTCTGGGCAATGGCAGTGCCACCTGGGTCACAGCCTCCCCCTGCGCCATCGCCAACATGGACTTTGTC
ATGGCACTCATCTACGTCATGCTGCTGCTGCTGTGCGCCTTCACGGGGGCCTGGCCCGTCGTGTGTGGCC
GCTTCAAGCGCTGGCGGAAGCACGGGGACTTCGTGCTGCTCACCACGGCCACCTCCATTGCCATATGGGT
GGTGTGGATTGTCATGTACACGTACGGCAACAAGCAGCGCAACAGCCCCACCTGGGATGACCCCACACTG
GCCATCGCCCTCGCCGCCAACGCCTGGGCCTTTGTGCTCTTCTATGTCATCCCTGAGGTCTCCCAGGTGA
CCAAGGCCAGCCCAGAGCAAAGCTACCAGGGGGACATGTACCCCACCCGGGGCGTAGGCTACGAGACCAT
CCTGAAAGAGCAGAAGGGCCAGAGCATGTTTGTGGAGAACAAGGCATTTTCCATGGATGAGCCAGCCTCA
GCTAAGAGACCGGTGTCACCATACAGTGGGTACAACGGGCAGCTGCTGACCAGCGTGTACCAGCCCACCG
AGATGGCCCTGATGCACAAAGGCCCGTCCGAAGGAGCTTACGACGTCATCCTCCCACGAGCCACCGCCAA
CAGCCAGGTGATGGGCAGTGCCAACTCCACCCTGAGGGCCGAAGACATGTATGCGGCCCAGAGCCACCAG
GCAGCCACGCCACCGAGAGACGGCAAGAGCTCCCAGGTCTTTAGAAACCCCTACGTGTGGGACTGA
>g.013153t.1 CDS=2-897	Probable G-protein coupled receptor 139(Gpr139)[SwissProt]
ATGACGCTTGAGGGGCAGGAGACAGTCAACCTCCTGACCACGGTGGCCCTGGCCCGGCTGGCCGCCAGGA
CCAGGAAGCCCTCCTACTACTACCTTCTGGCGCTCACGGCCTCGGACATCGTCACGCAGGTGGTCATCGT
GTTCGTGGGGTTCCTCCTGCAGGGAGCCGTGCTGGCCCGCGAGGTGCCCCGGGCCGTGGTGCGCTCGGCG
AACATCCTGGAGTTCGCCGCCAACCACGCCTCGGTGTGGATCGCTGTGCTGCTCACGGTCGACCGCTACA
GCGCCCTGTGCCACCCCCTGCACCACCGGGCCGCCTCGTCCCCGGGCCGGAGCCGCCGGGCCATCGCCAC
CGTCCTCGGAGCTGCCCTGCTGACGGGCATCCCCTTCTACTGGTGGCTGGACGTGTGGCGGGACGCGGAC
GCCCCCAGCCTGCTGGACGAGGTCCTCAAGTGGGCCCACTGCCTCACCGTCTACTTCATCCCTTGCGGTG
TTTTCCTGGCCGCCAACTCGGCCATCATCTGGCGGCTGCGCAGGAGGAGCCACGGTGGGCCGCGGCCCCG
GGTGGGCAAGAGCACGGCCATCCTCCTGGGCGTCACCACGCTCTTCGCCCTCCTTTGGGCGCCCCGGATC
TTCGTCATGCTCTACCACCTGTACGTGGCCCCTGTCCACCGGGACTGGAGGGTGCACCTGGCCTTGGACG
TGGCCAACATGGCCGCCATGCTCAACACGGCCGTCAACTTCGGCCTCTACTGCCTCGTCAGCAAGACTTT
CCGGGCCGCCGTCCGAGAGGTCATCCACGACGCCCACCTGCCCTGCACCCTGGGGTCGCGGCCAGAGGGC
ACGGCGGCGGACTCTGCGCTCAAGCCTCCCGGCCTTCCCCAAGGGGCAGAAATGTAG
>g.013156t.1 CDS=2-1629	Galectin-3-binding protein(LGALS3BP)[SwissProt]
ATGCATGGAGCTGGTGCCTGGGATCCAGAGAGCAAGGGAGGGCAGGCTCCATCCCAGGTCAAGGACCCAG
CCTTGGGGGAAACTGTGCTGGATCTCTGGGTCCATCGATTCATCGAGCTTAAAGGACTCCCTCCCTGGAA
GAGCTGGGCCAGGCCCTACTTGCTGCCCAAAAAGTCGGGGTGGGATGTTGGGTCTGCTGTGTGCACGTCC
TTGGAACTCTGGGAAGGGAAGCGTTATATTTGGAAGTTAGAAGCTGGTAAAAGAAGCCTTCTAAGAGCTC
AGAGAGCCGATGTTGGTGGCGAGTCCACGGGCACCTCCATCAACCACTCCCAGACGCTGCTCCAACGCTT
GCAGGAGCTGCTGCGGCAGGGCAATGCCAGCGACGTGGTTCTGCGGGTGCAGGCCGCGGGGACGGACGAG
GTCCGCGTGTTCCACACGCACCGCCTGCTGCTGGGCCTACACAGCGAGCTCTTCCGGGAGCTGCTGAGTA
ACCAGAGTGAGGTGGTGCTTCAGGAGCCCCGGGACTGCGCTGCTGTCTTCGACAAGTTCATCAGGTACCT
GTACTGCGGCGAGCTGACCGTGCTGCTGGCCCAGGCCATCCCCCTGCACCGGCTGGCCACCAAGTACGGC
GTGGCCTCCCTGCAGCGCGGCGTGGCCGACTACATGCGGGCGCACCTGGCGGGTGGCGCGGGCCCTGCGG
TCGGCTGGTACCACTATGCGGTGAGCACCGGGGACGAGGCCCTGCGCCAGAGCTGCCTGCAGTTCCTGGC
CTGGAACCTGTCGGCCGTGGCGGCGAGCGCAGAGTGGGGCGCCGTGAGCCCCGAGCTGCTGGCGCAGCTG
CTGCCGCGCTCCGACCTGGTGCTGCAGGACGAGCTGGAGCTGTTCCACGCGCTCGAGGCGTGGCTGGGAC
GCACCCGCCCTGCCCCGGCTGTGGCCGAGCGCGCGCTGCGGGCCATCCGCTACCCCATGATCCCGCCTGC
CCAGCTGTTCCAGCTGCAGGCACGCTCTGCCGCCCTGGCGCGCCACGGCCCCGCGGTGGCCGACCTGCTG
CTGCAGGCCTACCAGTTCCACGCCGCCTCGCCGCTGCACTTCGCCAAGTTCTTCGACGTCAACGGCAGCG
CCTTCCTGCCCCGCAACTACCTCGCGCCCGCCTGGGGCGCCCCATGGGTCATCAGCAACCCGGCCCGCGA
CGACCGCAGCACCAGCTTCCAGACGCAGCTGGGCCCCAGCGGCCACGACGCGGGCCGCCGGGTCACCTGG
AACGTGCTCTTCTCCCCGCGCTGGCTGCCCGTCAGCCTGCGGCCCGTCTACGCGGACGCCGCGGGCACCG
CGCTGCCCCCCGCGCGCCCCGAGGACGGCCGGCCGCGCCTGGTGGTCACCCCGGCCAGCAGCGGTGGCGA
CGCGGCCGGGGTGAGCTTCCAGAAGACGGTGCTGGTGGGGGCGCGCCAGCACGGCCGCCTGCTGGTGCGC
CACGCCTACAGCTTCCACCAGAGCAGCGAGGAGGCCGGCGACTTCCTGGCGCACGCGGACCTGCAACGCC
GCAACTCCGAGTACCTGGTGGAGAACGCCCTGCACCTCCACCTCATCGTCAAGCCCGTCTACCACACCCT
CATCCGGACCCCCAAGTAG
>g.013157t.1 CDS=2-3918	Kinesin-like protein KIF19(KIF19)[SwissProt]
ATGTGCGGGCAGAGGCCAGAAGGGACCCACTGGTTCTTCTTCACAAAACTGTATGTTTTGCCCATGGAGA
AGGAACACATTAGGGCCACCTCCTGCAAGTTGGACTTCTCTTCCCACCCTCTGGGGTCTGAGCCGTTGCT
TCTACCTCTCCTGGCTACAGTCTCCAAACTGTTAGAAAGAGCAGAAAATCCTGTTTTCTACGAGTCTGAT
TCAGCAGCCGGTACCATGGAGATCGTGTACGTGTACGTCAAGAAGCGAAGCGAGTTTGGGAAGCAATGCA
ACTTCTCAGACCGCCAGGCTGAGCTGAACATCGACATCCCGCCCAACCCCGAGCTGGCTGAGCAGTTTGT
GGAAAGGAACCCCGTGGACAAGGGCATCCAGTGCTCCACTAGCATGTCAGAGCATGAGGCCAACACAGAG
CGGTTTGAGATGGAGACCCGGGGGATTAACCATGTTGAGGGGGGCTGGCCCAAGGATGTGAACCCCCTAG
AGCTGGAGCAGACCATCCGGTTCCGGAAGAAGGTGGAGAAGGACGAGAACTACATCAACACCATCATGCA
GCTCGGCTCGATCATGGAGCACTGCATCAAGCAGAATAATGCCATCGACATCTACCAGGAGTATTTTGAC
GACGAGGATGCAGTAGAAGTGACAGAGGAGGCCCCTTCGGCTAAAACCATCAATGTTTTCAGGGATCCCC
AGGAGATCAAGCGGTCAGCCACGCATCTCTCCTGGCACCCGGATGGCAACAGGAAGTTGGCAGTGGCATA
TTCTTGCTTGAATTTTCAACGGGCACCTGAAGGCATGAGCCACGAATCGTACATCTGGGACCTAGAAAAT
CCCAATAAGCCTGAAATTGTCCTGAAGCCATCTTCTCCTCTTGTCACCTTGGAGTACAACCCCAAAGATT
CTCACGTGCTTTTGGGAGGCTGCTACAACGGGCAGCTCGCCTGTTGGGACACCCGGAAGGGCAGCCTGGT
GGCGGAGCTGTCCACCATTGAGTTCAGCCATCGAGACCCTGTGTATGGCAGCATCTGGCTGCAGTCGAAG
ACTGGCACCGAATGCTTCTCAGCATCCACAGATGGGCAGGTCATGTGGTGGGATATCCGAAAGATGAGCG
AACCCACCGAGGTGGTGATCCTGGACATTACCAGGAAGGAGCAGTTGGAGAGCGCCTTGGGAGCCATCTC
CCTGGAGTTTGAGTCTACCTTGGTGTGTGATGAGGCCCTCTTCTGCCTCCGGGTGCAGGACAACGGGTGT
TTCATCGCCTGCGGTTCCCAGCTGGGCACCACCACGCTGCTGGAAGTCTCCAATGGGCTGTGCACACTCC
AGAGGAACGAGAAGAACACAGCTTCCTCTATATTTGAGCGGGAGACCCGGCGGGAGAAGATTCTGGAGGC
CAGGCACCGGGAGATGCGGCTGAAGGAGAAAGGCAAGGTGGAGGGCAAGGAGGACGACCAGAGGGAGGAG
GAGCCCATCCTCACCCTGGAGGAGCTGGTCACCAAGGCCGAGGAGGAGTTCTTCGACATCATCTTCACGG
AGCTGAAGAAGAAGGAGGTGGAAGCCATGAAGAAGTCAAAGCCTGTGGCACTCCGGGTCCGGCCCATCAG
CGTGGCAGAGCTGGAGGAAGGAGCCACGCTCATCGCCCATAAAGTGGACGAGCAGATGGTGGTTCTCATG
GACCCGATGGAGGACCCTGACGACGTCCTGCGGGCACACCGTTCCCGGGAGAAGTCCTACCTGTTTGACG
TGGCCTTTGACTTCACTGCCACCCAGGAGATGGTGTATCAGGCCACTACCAAGAGCCTCATCGACGGTGT
CATCTCAGGCTACAATGCCACTGTCTTTGCTTATGGCCCCACAGGCTGTGGGAAAACCTACACCATGCTG
GGCACAGACCACGAGCCTGGCATCTACGTTCGGACCCTCAATGACCTCTTCCGTGCCATTGAGGAGACCA
GCAACGACATGGAGTATGAGGTGTCCATGTCCTACCTGGAGATCATGCAGCTGCTGATGAAGGGGAACCG
GCAAAGGACCCAGGAGCCCACGGCTGCCAATCAGACGTCCTCTCGCTCCCACGCCGTGCTCCAGGTGGCT
GTGCGCCAGCGCAGCCGGGTCAAGAACGTTCTGCAGGAGGTGCGGCAGGGCCGCCTGTTCATGATTGACC
TGGCGGGCTCTGAGCGTGCCTCCCAGACGCAGAACCGAGGGCAGCGCATGAAGGAGGGCGCCCACATCAA
CCGCTCGCTGCTGGCGCTGGGCAACTGCATCAACGCGCTGAGCGACAAGAGCAGCAACAAGTACATCAAC
TATCGGGACAGCAAGCTCACCCGGCTCCTGAAGGATTCCCTGGGCGGGAACAGCCGCACCGTGATGATCG
CACACATCAGCCCCGCCAGCAGCGCCTTCGAGGAGTCCCGGAACACCCTGACCTACGCCGGCCGGGCCAA
GAACATCAAGACCAGGGTGAAGCAGAACCTGCTCAACGTCTCCTACCACATCGCCCAGTACACCAGCATC
ATCTCGGACCTTCGGGGCGAGATCCAGAGGCTCAAATGCAAGATCGATGAGCAGGGTGGGCGGGGTCCGG
CCCAGGGCCGGCTGGAGCGGGGTGACATTCGCCACATCCAAGCCGAGGTCCAACTGCACAGTGCGCAGGG
TGAGCAGGCCGAGATGGGACAGCTGCGGGAGCAGCTTATCAGCGCTTTCCAGGAGCAGATGGACGTGCGG
AGACGCCTGCTGGAGCTGGAGAATCACGCCATGGAGCTGGCGCTGGAGCAGCGCTGCCGGGAGCTGCGCG
CGCGGGGCCGGCGCCTGGAGGAGACGCTGCCGCGGCGCATCGGCTCGGAGGAGCAGCGCCAGGTGCTCAG
CCTGCTGTGCCGCGTGCATGAGCTCGAGGTGGAGAACACGGAGATGCAGTCGCACGCGCTGCTCCGGGAC
GGCGCGCTCCGCCACCGCCGCGAGGCCGTGCGCCGCCTGGAGCAGCACCGCAGCCTCTGCGACGAGATCA
TCCAAGGCCAGCGCCAGGTCATCGACGACTACAACCTGGCCGTCCCGCAGCACCTGGAGGAGCTGTATGA
AGTGTACCTGCGGGAGCTGGAGGAGGGCAGCCTGGAGCGGGCCACCATCATGGACCGGGTGGCCTCCAGG
GCCCTGCAGGACAGCTCCTTGCCCAAAATTACCCCAGCAGGAACCACGCTGACACCAGAGTCTGACCCAG
AGAATGTGAAGACGCTGATCTCTGAAGTCCAGCGCCTGCAGGACAGCATCCTCCCTCCCCTCAGCGCAGA
GAGTGAAGCCAACCGTGTGTTCAAAGCCAGTCCTCGAGCCTGGCAGGTGAAGAGCTCCTCTGTGCCCACC
CCACCCCCCATCCAGATCGGCAGCCTGGTGACCCAGGAGGCCCCCACTCAGGACAGCCTGGTGAGCCCCA
GCAGCCAGATCAACTCTTCCCCCGACAGCAGCGAGACTCTGTCGGAGATCCCCTTGTCCTCCAAAGAGAG
GAAGGAGATCCTGACCGGCACCAAGTGCATCTCGGTGAAGGCTGCGCGGCGGCGCTCGCGGGCTTTGGGC
AGCGAGGGGCGCCACCTGCTGCCACCTGCCCGGGAGCGCGGCAGCCTGTCTCCGCACTCGCCCAGCGAGG
CTGACGACTCGCAGCCACCCGGCCCTCTGGCCTGCAAGCGGCCGCCCAGCCCCACCCTGCAGCACGCTGC
CAGTGAGGACAACCTGTCTAGCAGCACAGGCGAGGCCCCGTCCCAGGCAGCCGGGCACAGTGGCGACGGC
ACCGGGCCCTGGATGCGGGGCCAGAAGAAAAGCCCGGGCAAGAAACGGGAGGAGTCGCTGGAGGCCAAGA
GGAGGAAGCGGAGGTCCCGGTCCTTTGAGGTCACGGGGCAAGGGGTGAGACGAAAGACTGGGGGATGA
>g.013164t.1 CDS=2-1077	Protein tweety homolog 3(ttyh3)[SwissProt]
ATGGAGGTGGACCTGGAGCAGCACCTGGCGCGGCTCAGTGAGATCTTCGCGGCGCGGGGTGATTATATCC
AGACGCTGAAGTTCGTGCAGCAGATGGCCGGCAACATCATGGTCCAGCTCTCAGGGCTGCCCGTGTGGAG
GGAGGTCACCACGGAGCTGACCGAGCTGGCCGACCAGACCGGCTACGTGGAGTACTACAGATGGCTTTCC
TACCTCCTGCTCTTCATCCTGGACCTGGTCATCTGCCTCATTGCCTGCCTGGGACTGGCCAGGCGCTCCA
GGTGTCTCTTGGCCTCGATGCTGTGCTGTGGGGTGCTGGGCCTGTTCCTCAGCTGGACGTCTCTGGCCGC
TGACAGCGCTGCAGCAGTGGGCACCAGTGACTTCTGCTCGGCTCCCGACACCTTCATCCTGAACGTCACG
GAGGGCCAGATCCGCACAGAGGTGACCCGCTACTACCTATACTGCAGCCAGAGTGGAAGCAGCCCCTTCC
AGCAGGCACTGACCGTCTTCCAGCGCTCGCTCACCACCATGCAGATCCAGGTGGCCGGCCTGCTGCAGTT
TGCTGTGCCGCTCTTCCCCACGGCAGAGGACTACCTGGACGCCCTTGCTGGCATCTGCTATGATGGCATC
GAGGGCTTGCTCTACCTCGGCCTCTTCTCTCTCCTGGCTGCCCTGGCCTTCTCCACCATGATCTGTGCGG
GGCCCCGGGCCTGGAAGCACTTTACCACCAGGGACAGAGACTATGACGACATCGACAGTGACGACCCTTT
CAACCCCCAGGCCCGACGCATCGCCGCTCACAACCCACCTCGGGGGCAGCTTCGCAGCTTCTGCAGCTAC
AGCAGCGGGCTGGGCAGCCAGACCAGCCTGCAGCCCCCGGCTCAGACCATCTCCAACGCCCCGGTCTCGG
AGTACATGAACCAGGCCATGCTCTTCGGCGGGAACCCACGCTACGAGAACGTGCCGCTCATCGGAAGAGG
CTCCCCTCCTCCCACGTATTCCCCCAGCATGAGGGCCACCTACCTGTCCGTGGCGGACGAGCACCTGAGA
CACTACGGCAATGAGTTTCCAGCCTAA
>g.013195t.1 CDS=2-462	.
ATGGAGAACGGAAGAGAGCGAGACTTCCGCTTCCGGGCGGTTAACCCCACCCTCGAAGGAAACCGGGTGA
AGGCAGAAATTGAGAGGAAGCAACTCGAAGCTTCCATAGCCACTGACAAGTCGAAGTCCGGTCAGGAAAA
CAGAAACCACGTCAGTTATTTTAGCAGCGAGAATTTGCTGTGGAGAATTGGCTACCCACGCAGTGGAAGA
TTGAAAAGAGAAAGGACGCTGAGGAATCTGACTGATGGTACCTCTCTTAGGAACACAGTCATGCAAAGGT
GTTCTTGCACACCCACGTCATCATTTGTCCTGGATAAATGCCGGGAGGATGGCCCATCGGGTAGGCCGTG
TCAGACGTCGGCCTGGGCCTTTGCTCTGACGCTGCGCTGGGATGACTTTGCTTTGTGCCGGATCCCGCAG
CACATTCTGGAACAACTTTGTTTTCTCTGTGTCTGCTTCTGA
>g.013211t.1 CDS=2-351	.
ATGACAGCCATCCCCTGCCTCTGGCGAGCTCCTCGGTCACACGTCTTACCTGATAAAGCCCACGGGCTCC
AGACTCTGCAGGCTCCGGTAAAAACACCCCTCTCCCTCACCCCGTTGGCCGTCCAGGTGGTAAAGCCTCC
CCCACTGGTGCTGGTCCCCAGATTCTGCATCACCGTGTTCGTTCCCTTAGCTCGGCACACAAGACAGGGG
GCAGATGCTTTCCACCCTGGAAATGTCAATGGCTTCCATAGCCCCGCCATGTCCCGCTGGTCCCGGCTGC
TGGAGCACTGCAGAGACAAGTCCTCTGAGCCACCTCTGGGCTCAATGAGAACACATGCCCTGATTGATTA
G
>g.013225t.1 CDS=2-540	.
ATGCAAGGCGACGAGGCCACTTTGAGGGACACCACCAAAGTCAAGGGGCCTTCTCTGCGACCCTGGTCGC
AAGGCTCGAGGTCCGGACAGGGCTTCGGAGAGGAGCAGCGGGGCTACGCGGCAGTCTGGGATCAGGGGTG
CGGAACAGGTCAGATCCAAGTGCTCGAAGATCCATTCGGCAGCAAAGCGGACAGTATGTCCTACCTTCGT
GGGGCACCCATTTCCAGTGTGGTAGGATACACCCCGCCAGTAAACATAGGATTGAAGGATGCGGAGTCAC
GGGACCCAGAGAAGGCAGCCGTCAGAGTGAATGGCAGCCTGGCCCACGTCTCAGGGGAGCTTGGGGTGCC
CAGGGCAGATGTTAAAGCATCAGGTTTACAGAAGCCAGAAACGTGCCTAATGCACCGACTTCTGCCTCTA
AAATGTTCCTTCAGGGAACCCTACCATGAAGACACCAGCGTCTTCTTCACCTGGACCCTGGGGCCCTCGG
TCATTAACAACACCTGTCCAGAGGTGAAGGCTCTTGAGAACACGTCTTAG
>g.013347t.1 CDS=2-480	.
ATGGCCCAGATCAAGGCGTTGGCAGAGGAGCTCAGCGGACCCCCAGAAGCTCGATCAGAAGGGAAGATAA
GCGGCTCCTTTCAAGACACATCTGGGCTCAGCCAGGGCTCGGACTGCAGGGCCGCGGGGCTGCGCTCCCC
GCGCGTGGGTGAGGGCAACGTGTCACGTCTCCGGCTTTCGGGAGGGCCGTTCCCCATTCTTCCTCTTCTC
ACGGCCTTCCTTGAGGAGATGCGTTCAAACGATGCTTTGGGTGGTAACAGCTCCACTGCTTCCAGTCCTG
AGTTACTAGTTCCCATTCACTCTGCCTTCACCTTGGAAAATAGTCCATTTTGGCTGTCAGGACAGCAGTC
CAAGAAGTGGAGGCAGAGTGTGGGTGCAGATAATCCTGGGCTGACACTGGCACGGAACCAGATCTCTCCT
GCTATCCGGAGACTGCAGGAGGATTTTAAAACAAACGTCAACTGCCAGGCTGATCGATAG
>g.013431t.1 CDS=2-5178	Protein sidekick-2(SDK2)[SwissProt]
ATGTGGGGGCTGCTGATCTGGACCCTGCTGGCCCTGCACCGGATCCGAGCGGCCGCAGCCCAAGTACCCC
ATCGAGCCTCGTTTGCAGAACGGGAGCAGCCGTCCCTGCCTTCGCAGTCGTCACAAGGGCCCCAGGGCTC
CCAGGTCTTCTGCTGTCTCCAGCGCGACCCCGACCAGCCCTGGGAGGCAGCACCCTGGGCCCTGGGCCCT
CCGTCTGCACAGCCAGCCTCCGAGGTGGGCACTGCTGCGACGTACCTTCCGGCGGCTGTTGGAGCCCGTT
ACCGCAAGACGTCAGCAGAACACAGCTGGTTCATTCGAGCAAAGGCCGAGCAGCATGAGCATCCCAAGCA
GTGGCTGCCACAAGCACGGGAATGGCAAGGATCAGAACAGAGATCTGGGAACCCCAACACTTCGGAGCCC
GAGGAAGAAGAAGAGCAAACCCAGGAGGCAGGGAAGTCAGAGGAGAACCAGAAGAAGGCCATGGAACCCC
AGGCACATCCTCTCCTGGCAGCTAAAGGACTGAGTGAGGCCCCTTTGCCAATAAAGAGGATCAGGTACAT
GATCACCAGCCTGGACCGCACCCATGCAGGCTTCTACCGCTGCATCGTGCGTAACCGGATGGGCGCTCTG
CTGCAGCGGCAAACCGAGGTCCAGGTGGCCTACATGGGGAGCTTCGAGGAAGGCGAGAAGCGGCAGAGCG
TCTCCCACGGAGAAGCAGCTGTCATCAGCGCCCCACGCATCGCCAGCTTCCCACGGCCACAGGTGACCTG
GTTCCGGGACGGCCGCAAGATCCCGCCCAGCAGCCGCATAGCCATCACCCTGGAGAACACCCTCGTCATC
CTGTCAACGGTGGCTCCCGACGCAGGCCGCTACTACGTACAGGCCGTTAATGACAAGAACGGTGATAACA
AGACCAGCCAGCCCATCACTCTTGCCGTGGAGAATGTCGGGGGGCCTGCCGACCCCATCGCCCCAACTAT
CATCATTCCTCCCAAGAACACCAGCGTGGTGGCCGGGACCTCGGAGGTGACCATGGAGTGTGTGGCCAAT
GCCAGGCCCCTGATCAAGCTGTACATCATTTGGAAGAAAGACGGGGTGCCGCTGTCGGCCGGCATCAGCG
ACTACAACCGCCGGCTGACCATCCCCAGCCCCACGGGCAGCGACGCTGGCTACTACGAGTGCGAGGCTGT
CCTGCGCAGCAGCAGCGTCCCCTCGGTCGTCCGTGGAGCCTACTTGTCTGTGCTGGAACCGCCTCAGTTT
GTCAAGGAGCCTGAGAGACACATCACGGCGGAGATGGAGAAAGTGGTGGACATTCCCTGTCGGGCCAAAG
GTGTGCCACTGCCCTCCATCACCTGGTACAAGGACGCGGCCGTGGTGGAGGTGGAGAGGCTGAACCGCTT
CCGGCAGCGTGGCGACGGGGGCCTGCAGATCAGCGGGCTGGTGCCTGACGACACGGGCATGTTCCAGTGC
TTCGCCCGCAATGCGGCCGGCGAGGTGCAGACCTCCACCTACCTGGCCGTCACCAGCATCGCCCCCAACA
TCACCAGAGGCCCCTTGGACAGCACAGTGATCGACGGCATGTCGGTGGTACTGGCTTGCGAGACTTCGGG
GGCGCCCCGGCCGGCCATCACTTGGCAGAAAGGGGAGCGCATCTTGGCCAGCGGCTCTGTGCAGCTGCCT
CGCTTCACGCTGCTGGAGTCCGGCAGCCTGCTCATCAGCCCCACGCACATCTCCGACGCTGGGACCTACA
CCTGCTTGGCCACCAACTCTCGGGGGGTCGACGAAGCCTCGGCTGACCTGGTCGTGTGGGCCCGGACCCG
CATCACCAAGCCTCCCCAGGACCAGAGTGTCATCAAGGGTACCCAGGCCTCCATGGTGTGCGGAGTGACC
CACGACCCCCGAGTGACCGTCAGGTACGTCTGGGAGAAGGATGGGACCACCCTGGGCATGGAGAGCAACC
CCCGCATCCGTCTTGACAAAAACGGCTCCCTGCACATCTCGCAGACGTGGTCGGGGGACATCGGCACCTA
CACCTGCCGCGTGCTGTCAGCCGGAGGCAATGACTCTCGCAGTGCCCACCTGCGCGTCAGGCAGCTGCCC
CACGCCCCCGAGCACCCCGTGGCGACACTCAGCACCACAGAGAGACGGGCCATCAACCTAACCTGGGCCA
AGCCCTTCGACGGCAACAGCCCCCTGCTCCGCTATCTCCTGGAGATGTCAGAGAACAATGCCCCCTGGAC
CGTGCTCCTGGCCAGTGTGGATCCTGAGGCGACCTCAGTGATGGTCAAGGGCTTGGTGCCCGCACGCTCC
TACCAGTTCCGCCTTTGTGCAGTCAACGATGTGGGGAAGGGACAGTTCAGCAAGGACACGGAGAGGGTCT
CCCTCCCCGAGGAGCCCCCCACAGCCCCTCCGCAGAACGTCATCGCCAGCGGCCGGACCAATCAGTCCAT
CATGATCCAGTGGCAGCCGCCTCCAGAGAGCCACCAGAATGGCCTTCTCAAGGGCTACATCATCAGGTAC
TGCCTGGCCGGGCTGCCCGTCGGGTACCAGTTTAAGAACATCACGGATGCGGACGTCAACAACCTGCTGC
TGGAGGACCTCATCATCTGGACCAACTACGAGATCGAGGTGGCCGCCTACAATAGCGCCGGGCTGGGTGT
CTACAGCAGCAAAGTCACCGAGTGGACGCTGCAGGGAGTCCCCACCGTCCCTCCTGGCAATGTGCACGCG
GAAGCCACCAACTCCACGACCATCCGCTTCACCTGGAATGCCCCCAGCCCCCAGTTCATCAATGGCATCA
ACCAGGGCTACAAGCTGATTGCCTGGGAGCCGGAGCAGGAAGAGGAGGTGACCATGGTGACTGCCCGGCC
CAACTTTCAAGACAGCATCCACGTGGGCTTCGTGTCTGGCCTGAAGAAGTTTACCGAGTACTTCACCTCC
GTGCTGTGCTTCACTACTCCTGGAGACGGGCCTCGGAGCACCCCCCAGCTGGTGCGCACCCATGAGGATG
TGCCTGGTCCCGTGGGACACCTGAGCTTCAGTGAAATCCTGGACACCTCCCTGAAGGTCAGCTGGCAAGA
GCCAGGAGAGAAGAATGGCATCCTCACAGGGTACCGGATCTCCTGGGAGGAGTATAACCGAACCAACACC
CGCGTCACCCACTACCTACCCAACGTGACCCTGGAGTACCGCGTCACGGGCCTCACCGCGCTGACCACCT
ACACCATCGAGGTGGCCGCCATGACCGCCAAGGGCCAGGGCCAGGTGTCCGCATCCACCATCTCCTCCGG
GGTGCCTCCAGAACTCCCAGGGGCCCCCACCAACCTGGGCATTTCCAACATCGGCCCCCGCTCCGTGACC
TTGCAGTTCAGGCCAGGCTACGATGGGAAAACGTCCATCTCGCGCTGGCTGGTGGAGGCCCAGGTAGGCG
TGGTTGGGGAGGGAGAGGAGTGGCTGCTGGTTCACCAGCTCACCAACGAGCCCGATGCCCGCTCCATGGA
GGTGCCCGAGCTCAACCCCTTCACCTACTACAGCTTCCGAATGCGCCAGGTGAACATCGTGGGCACTAGC
CCACCCAGCCAGCCTTCTAGAAAGATCCAGACGCTCCAGGCACCCCCTGACATGGCCCCGGCCAATGTGA
CCCTGCGCACGGCCAGCGAGACCAGCCTGTGGCTCCGCTGGATGCCCCTCCCGGAGATGGAATACAACGG
GAACCCCGAGTCGGTGGGCTACAAGATCAAATACAGCCGGGCAGACGGCCACGGCAAGACGCTGAGCCAC
GTGGTCCAGGACCGCGTGGAGCGTGAGTACACCATCGAAGACCTGGAGGAATGGACGGAGTACCGCGTCC
AGGTCCAGGCCTTCAACGCCATCGGGAGCGGGCCCTGGAGCCAGACGGTCATGGGCAGGACCCGGGAGTC
AGTCCCGTCCTCCGGCCCCACCAACGTGTCTGCGCTGGCCACCACGTCCAGCAGCATGCTGGTGCGCTGG
AATGAGATCCCTGAGGCCGACCGCAACGGGCTCGTGCTGGGCTACAAGGTGATGTATAAGGAGAAGGACT
CGGATTCCCAGCCCCGGTTCTGGCTGGTGGAAGGGAACTCGTCACGCAGCGCCCAGCTCACAGGCTTGGG
CAAGTACGTGCTCTACGAGGTCCAGGTGCTGGCCTTCACACGCATCGGGGACGGCAGCCCCAGCCACCCG
CCCATCCTGGAGCGGACGCTGGATGATGTCCCGGGACCGCCCATGGGCATCCTGTTCCCAGAGGTGAGGA
CCACATCCGTGCGACTTATCTGGCAGCCCCCCGCTGCTCCCAACGGCATCATTCTTGCGTACCAGGTCAC
GCACCGGCTCAACGCCTCCACGGCCAACGCCGCCACGGTGGAGGTGCTTGCCCCCAGCGCGCGCCAGTAC
ACGGCCACCGGCCTCAAGCCCGAGTCCGTCTACCTGTTCCGCATCACAGCCCAGACCCGCAAGGGCTGGG
GGGAGGCCGCCGAGGCCTTGGTGGTGACCACTGAGAAGAGAGACCGCCCACAGCCCCCCAGCAAGCCGGT
GGTGCAGCAGGAGGACGTAAAGGCGCGCAGCGTGCTGCTGTCCTGGGAGCCAGGGAGTGACGGGCTGTCC
CCCGTGCGCTACTACACCGTCCAGACCCGCGAGCTGCCCGGCGGCAGGTGGGCGCTGCACTCGGCCTCCG
TGAGCCACAACGCCTCTGCTTTCGTGGTGGACAGGCTCAAGCCTTTCACGTCCTACAAGTTCCGAGTGAA
GGCCACCAATGACATTGGGGACAGCGAGTTCAGTGAAGAGTCGGAGCCGCTGACCACTCTGCAGGCCGCC
CCCGATGAAGCGCCCACCATTGTGTCCGTGACACCCCACACCACCACCTCTGTGCTGATCCGATGGCAGC
CACCTGCAGAGGACAAGATAAACGGCATCCTCCTGGGCTTCCGGATCCGGTACCGGGAGCTGCTCTACGA
GGGGCTGAGGGGCTTCACGCTGCGCGGCATCAACAACCCGGGAGCCAAGTGGGCCGAGCTGACCTGGCAG
GAGGGTGATGCTGGCCGTGGAGGACCAGAGGCAGGGGTGCCGGATGGAGGCTCCCGCACTCGCTCGCTGG
GGCCCAGGCAGCGGCTCGAGATGGACCTGAGGCCCAGGATGGGCAATGCTGTGCCTCGGGCTCTGTGA
>g.013433t.1 CDS=2-1944	Protein sidekick-2(SDK2)[SwissProt]
ATGTACGCTGTGCGGAACCTGAGCCGGCCCAGCCTCACACAGTACGAGCTGGACAATCTGAATAAACACC
GGCGGTATGAGATACGGATGAGCGTGTACAACGCCGTGGGGGAGGGGCCCTCGAGCCCCCCACAGGAGGT
CTTTGTGGGGGAAGCAGTGCCCACGGCGGCGCCCCGTAACGTGGCTGTTCACGGCGCCACGGCCACGCAG
CTGGATGTGACGTGGGAGCCGCCACCGCTGGAGAACCAGAATGGAGACATCCAGGGCTACAAGATTTATT
TCTGGGAAGCCCAGCGGCGCAACGTCACGGAGCGGGTGAAGACGCTTTTCCTGGCCGAGAACAGCGTGAA
GCTCAAGAACCTGACCGGCTACACTGCCTACATGGTCAGCGTGGCAGCCTTCAACGCCGCCGGGGACGGG
CCTCGGAGCACCCCCACCCGGGGCCAGACCCAGCAAGCAGCCCCCAGCGCCCCCAGCTCTGTCAGGTTCA
GTGAGCTGACCACGACCTCGGTGAACGTGTCCTGGGAGGCCCCGCAGTTCCCCAACGGTGTCCTGGAGGG
CTACCGGCTGGTGTACGAGCCCTGCACCCCCGTGGACGGTGTCAGTAAGATCGTGACCGTGGACGTGAAG
GGAAGCAGCCCCCTGTGGCTGAAGGTGAAGGACCTGGCGGAGGGGATGACCTACAGGTTCCGCATCCGAG
CCAAGACCTTCACGTATGGGCCGGAGATCGAGGCCAACGTTACCACAGGCCCCGGAGAAGGTGCCCCCGG
GCCGCCCGGAGTGCCCATCATCGTGAGGTACAGCTCCGCCATCGCCATCCACTGGTCCAGCGGAGACCCT
GGCAAAGGGCCCATCACCCGCTACGTCATCGAGGCCAGGCCATCAGACGAGGGGCTATGGGACATCCTCA
TCAAAGACATCCCCAAGGAGGTGACCTCCTACACGTTCAGCATGGACATCCTGAAGCCAGGCGTGAGCTA
CGACTTCCGAGTCATCGCCGTCAACGACTATGGCTTCGGCACCCCCAGCAGCCCCTCCCAGTCTGTGCCA
GCGCGTCTTGGAGGACTCACCGAGGACTCCAGTGCCGAAACCCATGACCTCAAATCCAATCACTCGCCCA
ACTTTTCATACCAAGGCCCCTTCCCTCAAAGCAGAAACATAGCTCAGAATGGTAACCCAGTGGCCCAGAA
AGCCAACCCTTTCTACGAGGAGTGGTGGTTCTTGGTGGTCATTGCCCTCGTTGGCCTCATCTTCATCCTG
CTTCTGGTCTTTGTGCTCATCATCCGAGGCCAGAGCAAGAAGTATGCCAAGAAGACGGACTCTGGGAACA
GTGCCAAGTCTGGTGCCCTTGGCCACGGGGAGATGATGAGCTTGGATGAAAGCAGTTTCCCTGCCCTGGA
ACTCAACAACCGGAGGCTCTCGGTCAAGAATTCCTTCTGCCGGAAGAACGGCCTGTACACCAGGTCCCCT
CCCCGGCCCAGCCCCGGCAGCCTCCACTACTCCGACGAAGACGTCACCAAGTACAATGACCTCATCCCGG
CAGAGAGCAGCAGCCTGACCGAGAAGCCCTCAGAAATCTCCGACTCTCAGGGAAGCGACAGCGAGTACGA
GGCCGACCCCACCCACCAGAAGGCCCACTCCTTTGTCAACCACTACATCAGCGACCCCACGTACTACAAC
TCGTGGCGGCGGCAGCAGAAGGGCATCTCGCGGGCCCAGGCCTACAGCTACACGGAGAGCGACTCTGGCG
AGCCGGACCACGCCACCGTGGCCAACAGCAGCGGCGCCCAGCAGGGCAGCCTCTTCCGGCCCAAGGCCAG
TCGGACCCCAACGCCCCAGAACCCCCCGAACCCCCCGAGCCAGCAGAGCACCCTCTACCGCCCCCCCAGC
AGCCTCACCCCCGGCTCCCGGGCTCCTATAGCAGGATTTTCCTCGTTTGTTTGA
>g.013508t.1 CDS=2-4188	Conserved oligomeric Golgi complex subunit 1(COG1)[SwissProt]
ATGGCGGCCGCGGCCGCCTCCCCCGCGCTCAAGCGGCTGGACCTGCGCGACCCCGGGGCGCTTTTCGAGA
CGCATGGAGCGGAGGAGATCCGCGGGCTGGAGCGCCAGGTTCGGGCCGAGATCGAGCACAAGAAGGAGGA
GCTGCGGCAGATGGTGGGCGAGCGGTACCGCGACCTGATCGAGGCGGCCGACACCATCGGGCAGATGCGC
CGCTGCGCCGAGGGGCTGGTGGACGCCCCACAGCAGCCGTCCCAGGAGAAGTTCTACAGCATGGCTGCCC
AGATCAAGCTGCTCTTAGAAATTCCCGAGAAGATCTGGAGCTCGATGGAGGCCTCTCAATATCTTCACGC
CACACAGCTCTATTTGCTTTGCTGCCACCTTCACAACCTGCTCCAGCTGGATTCTTCTACTTCCCGATAT
AGCCCTGTCCTCTCACGATTCCCTATACTCATCCGTCAGGTAGCAGCAGCCAGCCATTTCCGGTCAACTA
TTCTGCATGAAAGTAAGATGCTGCTCAAATGCCAGGCCGTGTCTGACCAAGCTGTAGCTGAGGCCCTGTG
TGCTATAATGCTCTTAGAAGAGAGTTCTCCACGCCAAGCCCTAACAGACTTCCTATTGGCCAGAAAGGCA
GCTATACAGAAACTTCTCAACCAGCCACACCATGGTGCCAGCATCAAGGCCCAGATTTGCTCATTAGTGG
AGCTGTTGGCCAACACTCTGAACCAAGCTCATGCTCTTTTCTACACTTTACCAGAAGGCCAGCTGCCAGA
TCCATCCCTGCCATGTGGCTTGCTCTTCTCAACTCTGGAGACCATCACAGGCCAGCATCCTACTGGAAAG
GGCGCTGGTGTTCTACAAGAGGAGATGAAGCTCTGCAGCTGGTTCAAATACCTGCCAGCATCCATCGTCC
AGTTCCAGCCAGCTCTCCGAACACTCGCGCAGCCCATCAGCCAGGAATACCTGAAAGACACCCTGCAGAA
ATGGATCCACATGTGTAATGAAGACATTAAAAATGGGATCACCAACCTGCTTTTGTATGTGAAGAGCATG
AAAGGTCTTGCAGGTATCCGAGATGCTATGTGGGAATTACTTACCAATGAATCCACCAATCACAGCTGGG
ATGTGATATGTCAGCGGCTTCTAGAGAAGCCGCTCTTGTTCTGGGAGGATTTGATGCAGCAGCTGTTCCT
TGACCGATTACAGACTCTGACAAAAGAAGGCTTTGACTCCATCTCCACTAGCTCCAAGGAACTCCTCATT
TCAGCCCTGCAGGAGCTTGAGAACACCACCAGCAACTCCACTTCAAATAAGCACATCCACTTTGAGCACA
ACATGTCTCTCTTCCTCTGGTCCGAGAGCCCCCACGACCTGCCTCCTGATGCTGCCTGGGTTAGCGTAGC
GCACCGGGGGCAGTTTGCCAGCAGTGGGCTCTCCATGAAAGCACAGGCCATTAGCCCTTGTGTCCAGAAC
TTCTGCTCTGCCCTCGATTCTAAACTGAAGGTGAAACTGGATGATCTCCTGGCTTACCTTCCCTCTGATG
ACTCACCCCTGCCCAAAGATGTCTTCCCCGGGCAGGCCAAGAGCTGTGCCTTTGACAGGTACGCAGATGC
CGGGACAGTGCAGGAGATGCTGCAGACTCACTCCATGGTGTGCATCAAGTACATCACAGACTGCATCCAG
GCAGAGCTGCAAAGCATCGAACAGGTTGTGCAAGGGCAGCAGGATGTCCTCAACGGTGTCAAGTTGCATG
CGGTCCTTTTCATGGCCAGACTCTGCCAGTCACTGGGAGAACTATGTCCCCATCTGAAGCAGTGCATCTT
GGGAAGGTCAGGGAGCTCTGAGAAACCAGCAAGGGATCCTAGGGCTCTGAAAAAACAGGGAAAGGGGAAA
ACGCGGGAAGTAATTCCTATGCAGGCCAAGTGGCAGGAAGTTAAGGAGCTCCTCCTCCAGCAGAGCGTGA
TGGGCTACCGCGTCTGGAGCTCAGCAGTTGTGAAGGTTTTGGCTCATGGATTCACCCAGTCGTTACTTTT
AGATGATGCTGGCTCAGTCCTGGCCACAGCCACCAGCTGGGATGAACTAGAAATTCAAGAGGAAGCGGAG
TCTGGCAGCAGCGTCACATCCACAATCCGACTCCCTATACAGCCATCCTGGTACGTCCAGTCCTTCCTGT
TTAGCCTTTGCCAGGAAATTAATCGGGTTGGAGGTCACGCTTTGCCAAAAGTGACACTGCAAGAAATGCT
GAAAAGCTGTATGGTCCAAGTGGTGGCTGCCTATGAGAAACTTGCAGAAGAAAAACATGTGAAGAAAGAA
GGTGCCTTCCCGATGACCCAGAATCGGGCCCTGCAACTGCTTTATGATCTGCGTTATCTCAACATTGTTC
TGACAGCCAGGACTGAGGAGGTGAAAAGTGGCCGCAGCAAACAGGACTCCAGAATTGAGAAAGTGGCTGA
CTATCTGGAAGCACTCATTGACCCGTTTGACCTGGATGTTTTCACACCACACCTCAACAGCAACCTTAAT
CGCCTAGTGCAACGAACTTCTGTTTGGACTTCTTCCACTGAGCATGACAAGTACCCGAAAGGCCAAATCA
ACCAGCAGAAGTATGGAAACAAAAGCCCAGGTAGCAGCACCTTTTTTAAGGCATTCACCTATGTAACCAA
AGCCACATTTCCGTGGAAACATCTAAGTGATCAAAATGTATTCACAGGCATAGTCCTCTGTGGTGATAGC
GTCTGCATGTTTGTATCTAGAGAAGGAATCATTCCACCGCTGTCCTGTGCCAGGCTCAGTGCTCGAAGAA
GGACAAGTGACATCAAGAACACTAAAGACAGAGAGTTAGAGACGGAGAGTAAGAAGAGAAATACTGACTC
GGTAAAATACAAACCAGAACAGGCAGTGAAGTCTTTTCCACTACTGGCTGTTGGTTCCCTGGAAAGTAAT
ACAAAGGCAGTTAAAGACATTAAGAATACAGTTCAGTGCTCCATCAAAAAGCTAAAAAATACTAAGCCAA
AGATTACTTTCCAGGGAGAAACAAAGGCTCAGTTTTATGCATCAGAGAACACCACTCCTAAAACAGAACT
TGCCAAAGATTTGCCTGCATCAGGAGAAAGTAGAAGTAATCTTTCAGAAACTGAAACATCTTTACTTCTT
GGCCCAGTTGAACCTTCTTTGTCAAATCAAGATAGAAAATATTCTTCAGCCTTACCCAATGATGTACCGA
CCACTTCTACTAATTTAAGGTTGGACAAAATTGATTCCCCAAGACAGAAGCTTCTAGTAGATTTATTAGA
TATGCCTATTGGTGATTATCACAGTTCTCCCGTGAATCTCAGTTACGGGGTTGAAAGAACAACGTCATTG
TCAAGCAATGAGAGTGTGTCCAAGGCCAGGGGCCACCTCTCAGAAGTCTCTACTGATGTTAGAGACTCCA
AGACTCAAGAAAACATGGAATCACAAATAAATTTTAAAGTTAGCCCAGTGGATGCCATCCAAGTCAAGGA
GACCCAGGATAAAGGACAGAAGCTTGGAATAGACACACGTGGGAACAAAGGAAAGAGAGAGAAAAGCGTA
TCTGTGCTAGAAATGCAGGAATGGGCTTCTATGAACGGTGGTGCAGAGAACTTTAGTAGTGGTGATTCAG
CCACAGAGAAGAAATGTCAAGATGAAGGTCCGGGTTTGCATTTGTTCACTCCAAGGGAGACAGCCTGCAG
TGAGCTGCTTTCTGCATCACAGTCCCATAATCAAAGCCTTGCCTCTCTAGCTGTCAGATTTTTTCAAGAA
GAAAAAGCAGAAGCCTGCAGTCCTAACCAAGTCCTCAATGTGAAGGCATTAACAGAGAACAGTGAACGAG
CTTCTGTGCAGCACAGATCTGGCTGTGGGCCCCAAGTATCACACCATGGGTGCCAGCAAACCTTACATTC
AGTCCTGCCTCACGCCTCCTCCAGCCCCTTCAGTCAGATGGGCGTTGCTGATAGGAAGACCCTTTCAAGC
ACCCTGGGGCTGGAGTGGTTTCCAGAGCTCTATCCTGGTTATCTTGGACTAGGAGTGTTGCCAGGGAAGC
CCCAGTATTGGAATGCAATGGCCCAGAAGCCTCACCTCACCAATCCCCAGGGAGAGAGACTGTCACAAGG
TAAACATGCTCATTTACAAGGGCCATCCCACCCATCCAGACAGCTCTGTGCCTTTTGA
>g.013528t.1 CDS=2-1110	Somatostatin receptor type 5(Sstr5)[SwissProt]
ATGGATATGGAGTATGAGCTACTCAATGAGAGCCACACTTGGGTTTCCCCTCCTTTTGACCTCGATGGCT
CTGTGGTGGCGACCAACAGCTCAAACCAGACAGAGCCATACTATGACCTGACCAGCAATGCAGTCCTCAC
ATTCATATATTTTGTGGTCTGCATCATTGGATTGTGTGGCAACACACTTGTCATTTATGTCATCCTCCGC
TATGCCAAGATGAAGACCATCACCAACATTTACATCCTCAACCTGGCCATCGCAGATGAGCTCTTCATGC
TGGGTCTGCCCTTCCTGGCCATGCAGGTGGCTCTGGTCCACTGGCCCTTTGGCAAGGCCATTTGCCGGGT
GGTCATGACTGTGGATGGCATCAATCAGTTCACCAGCATTTTCTGCTTGACGGTCATGAGCATCGATCGA
TACCTGGCTGTGGTCCACCCCATCAAGTCGGCCAAGTGGAGGAGACCCCGAACGGCCAAGATGGTCAATG
TGGCCGTGTGGGGAGTCTCCCTGCTGGTCATCTTGCCTATCATGATATACGCTGGGCTTCGGAGCAACCA
ATGGGGGAGAAGCAGCTGTACCATCAACTGGCCAGGTGAATCTGGGGCGTGGTACACAGGGTTCATCATC
TACACCTTCATCTTGGGGTTCCTGGTGCCCCTCACCATCATTTGTCTTTGCTACCTGTTCATTATCATCA
AGGTGAAGTCCTCTGGGATCCGCGTGGGTTCCTCCAAGAGGAAAAAGTCTGAGAAGAAGGTCACCCGGAT
GGTGTCCATAGTGGTGGCTGTGTTCATTTTCTGCTGGCTTCCCTTCTATATATTCAATGTCTCCTCTGTC
TCTGTGGCCATCAGTCCCACACCAGCCCTTAAAGGCATGTTCGACTTTGTGGTGGTCCTCACCTATGCCA
ACAGCTGTGCCAACCCTATCCTGTATGCCTTCTTGTCTGACAACTTCAAGAAGAGCTTCCAGAATGTCCT
CTGCTTGGTCAAGGTGAGCGGCCCAGATGACGGGGAACGGAGTGACAGTAAGCAGGACAAATCCCGGCTG
AATGAGACCACGGAGACCCAGAGGACCCTCCTCAATGGAGACCTCCAGACCAGTATCTGA
>g.013532t.1 CDS=2-2520	Zinc transporter ZIP11(SLC39A11)[SwissProt]
ATGGGCTGCGCTGCCCGCCTTGCACTGGCCGTTCTGTTGTCTGACTTCCAAATCCACCCGTTAAAAGTTC
AAGTCCAGAGGCTGTTTGGCAGTGTGCCCCTGAACCTCACGATGGGTGTTGGTGAGTTCTGGACTGCATC
CGAGTTCTCTGAGGCCCTGACAAGCATCCAGCCCTCCCAGAACCCCTTCTTCCTCCCCCTTCCAGACACA
GCCAGCTGCCAACACATCTTGAAAAGTTCCTGTCCTCTTCACACAGTCCCCAACTTCCATAAGCCACCGT
CACTCAAAGAGAAGACCAATCCACAGTCAGCCACTCTGGAGCTCCAGAAGCCTCTGCTCGCTCTGGCTCC
CTGGCCCCCCCCCCCCCCCCCATCTGCAGCCTCTGCAGGGTCCTCTGGCAGGTGGATGTCTCCTGATACT
TCAACTTCCCCTATGGTTCCCGAGGGAGCTGGAGGTCTAGAGGGACCCATCCATATGTGTCTTGAGGAGC
ATAAAGTTCCTGCAATCGTGCAGCAGGCAGCCTTAGAGATTGCAGGAGTGAGGCGGATCTTGGATGGAAG
TCTTGGCTTTGCTGCAGGGGTCATGCTCGCAGCCTCCTATTGGTCTCTCCTGGCCCCGGCTGTGGAGATG
GCCACGTCCTCTGGGGGCTTTGGTGCCTTTGCCTTCTTCCCTGTGGCCGTTGGCTTCACCCTTGGAGCTG
CTTTTGTCTACCTGGCTGATCTCTTGATGCCTCACCTGGGTGCAGCAGAGGACCCCCCGACGGCCCTGGC
ACTGAACTTCGCCCCTGCGTTGACGAAGAAGTCTGACACTGAGGGTCCCAGGCTGCTCTTCCCTGAGAGT
GAACTTTCCATCCGGATAGGCCAGCCCCCCACCCCCTACTTGTTCTCAGTATGGGCAGCCCTTGGAGAGT
CTTCTCGGGCTCTGCAGGCCCAGTGTGGCCATTCCCGGGAGGCGCAGCAGTTGGAAAAGCTCTTCGGAGG
CTCTCTGTTCCCTCTGTGTCTGGAGATCCACGTGGGCAGATTCCACCCACCCCTCTTCCTGGAGAATGAG
GTCTGGTCACCTCCTGACAAGCGAATCCTAAATATCAAATCCACTGGGAAATTGTGTCACTGGACTGACA
TCTCAGTACCTCTGCAATGGGAAGTCAGAAATATAAAGAATGTCAACTGGGAGGAAGGAAGATTGGAGGA
CCGAAGAGAAAGAAGATTCATGGCAACAGCTCTCTGTGGCTTTATAGAAGATTCGAAGAGGATGCAGTAT
CGAGCGAACAGAGCTGGCACAGACAGCTGTGATACCATCCAGGCCTGCGAGCCCATGCAGACTCAAGAAC
AGCATGAAAAGGTCCGTTCCCAGCCTGGCAGACATTTCTGCTCTGCTGCATTTAATCTTATCATTTCACC
AAGTGAGGTCACCCTTGAACATGAGGGTGGCACTGATGCTACAGATCTGTTTGTGTCTGTGTTGTCGCCA
AGCAGTTGCTTGCTTAATCGTAAGCATCGTAGGGTTTCCAAGGTTGCCTTGACATGCAATCATATTTGTA
GTCAGAATGAGGTTACTGGCAAGAGTATGGTATTTGGAGCATCTGCCCATGACAAGAGCGAGAACGGCGA
GGCCTATCAGAGGAAGAAGACAGTGGCCGCCAGCCTTCCCGAGGGCCCTGCGGTCCCCGAGCCTCCACGG
GGGACCCCGATGCAACCCAACAGCGGCAGCTGGAGGAGGATCGCACTGCTCATCCTGGCCATCACCATCC
ACAACATTCCAGAGGGTCTTGCTGTCGGCGTTGGATTTGGGGCTGTAGAGAAGACGGCATCTGCAACCTT
CGAGAGTGCCAGCATCCGTGGAACGGTCGTGAGAGCTGACGTTTACCGAGTGCTCCCACGTGCAGACCCT
GCGCTCATCGACGTGCGTATCAGCCAATCCTTGCAGCTGCCCGTGACGTTGCCATGCCCATTGTACAGAT
GCGAGATGCCCTTCACAAAGTGTCATAGCTGTGGCGGGGTCGGGGGGGAAGTATCTGGTCCAGAAACGCA
CAGGCACTTGGGGCCCCATGAACACTGCGGAGACTTCCGTGAACAGAAGCCATCTCTGCACATGAACGTG
AGTCAAAGGAATTTAGCCATTGGAATTGGGATCCAGAATTTCCCGGAGGGCCTGGCTGTCAGCCTCCCCT
TGCGAGGGGCTGGCTTCTCCCCCTGGAGAGCCTTTTGGTACGGGCAGCTGAGCGGCATGGTGGAGCCGCT
GGCCGGGGTCTTTGGCGCCTTCGCCGTGGTGCTGGCCGAGCCCCTCCTGCCCTACGCTCTGGCCTTTGCT
GCGGGCGCCATGGTCTATGTGGTCACGGATGACATCATCCCCGAGGCTCAGATCAGGGAGCTACCCCAAA
GGCTGGCTGCCCCAATAGTGGAGCAGTCCTTTCTTGGATTCAACACCTCTAAACCGGTGGGGTCTACAGG
TCCCCCTGATGTCTTCTACCGGGCTCAGGAGCCGATTCAGAATCTTGCATTGCAGAAAATTCTGACGTAA
>g.013599t.1 CDS=2-579	.
ATGCAAGCCGTCTCCTCTCAGATGCAGGGGGAAGTGGTGATACCAGTCGGCTGCAGGTTTCCTGGGGCCA
GTGGTGCTGGCAGGAATGCGAGTCTGCGCTGCTGGGTCAAAAGGCCACCCAGCTCTTCCTCGGTCCCCAG
AGACTCTCCTCTTGACTTCACTACATTTAGTGACCGTGCCATTCCTTTGGCAACAGATCCCACATCGCCC
TGTGGCACCCCAGTGACCACCAACCTCTTTGACTTTGACAGTGGCCCCGACCTGGTTTTCCTGGCCAAGT
GCCCGCCTCTCCAGTCTGTCCTGCTCACCAGTGAAATCGGAGGCTTGAGGCTGGCCTGGGGATGTGCTCC
CCGAACCAAGAAAGAAGGACAAGAAAAAAAGAAAGGTGAGCGGGTGGCGGGGCGGTGCTTTGAGGATGAC
ACAAACTCCACCCAAGACAAGGAAGGGAACCGGGAAATGGTTTGGAAAGGCCACCTCCAGACCCCAGGGG
CTCTGCCCTTTGTGGCAGCTGGAAGGAAAAGGACGTCCGCAGATGAGAGCACAGCTCTCATCAGTGTGAC
CCTGAGCATTGAATGCTGA
>g.013655t.1 CDS=2-543	.
ATGCGAGACGGCCCGAGTGGTTTCCTGTACAACTGTCTCCCCAGTAACCCTTTTGAGAATTGGTTAAATG
TCCCTATCCGCATTTGTGGTGGTTCAGAGGAAATGGCCATGTCAGAACATCAGAAGACTCCCCGGAGTGT
GAGCATATGTCTAAGGTCCCTGTTCTCTGCTTGCAGTCACTTCTGCCAGAGTGGAGAGAAATCCACCCAA
GCACCTGTGGACAGATCTACCTCCACKTTACTTTCTGAGACAGGAGCCCRAGGCCGGGAGGGGAATGGAG
AGACAGAAARGGAGCAGCACAGGGCCCAAGGAAAGATCTTCCATCCGCAGTCGAATGTGCCAGAAAGGAA
GAATAAAAAAGAAAATGTGATTGAATCTGACAATGGAAGAGAAGATGAGCTCCAGAAACCCTTTATCAGT
GTTTACTGGACCAATGCAGGACACCTTTCCTACACCCTTGACTTTACCAGCGGGGGCCTGGGGAAGGCTT
TGCTTCTTCGCTGCCCTACAGCCTGCTTCACGGAAACCTGGCTGCGGCTGTAG
>g.013716t.1 CDS=2-624	.
ATGACCTGCCAGCAGCTGCCCCTTTGCAAAAGTGTCGTCTCAAAGTTGCCACTGACCCTGGGCCTATGCG
GACATTTAATGTCATCGTCAGGACTAATTGGTGTCTCCTCAAGCAGGGTCACCGTGGAACAAGATGCAGG
ATCGGATGTTGGTCTTTCTTTCTCCCCTCTTTTGGATGACAAGAAAGTGATTCACGTCCAGGGGAGGGAT
CCCATCCCCTCTCTCACTGACAGCGAAACTGTCAAAAAGCCCATCCCTATAAACACTAACCTGGCAAAGG
AGACCAAGCCTCCATATGGAAAGTCGAAGCCTGAGCTGAAGAGCCTGGTTTTCTCTCATGGGGTCAAATC
TGAATTCACTTCACTGTCACCTCCCATTGGTTTTTGCCAGGTGGTGGCTGAAACCGAAGAGCAAAGAAGA
GTCGCCTACCTCCTTCTGCTCTGGATCCAAGTGTTCTCAGGACTTTCAGGACTTGGTGAATTGAAGACAC
GGTTGGCTGTCGTGTTCCATTTTGGACACAATAAATTAACAGTGTTCCATGGCAGTTTCTTTAGGGACAA
AGGACTTCATGGTATTAATCTTCCAAAGAGTCACAACCAGAAATCAGATTCTACCTTCGGCTAA
>g.014189t.1 CDS=2-297	.
ATGACCACGTCCCCCAAGGAGAAGTGGCAAAGAGCACTGGAAGCCATAGACTGGCAAGGATTCACCCATA
AGACCCCATGGCAAGGGTGGTGTCAGACAGCTTTTAAAAAGCGTCAACTGATTAACCTGTATCAACGTCA
AGAATACACTGTGCTCATCTTTCTGACTTGGCACAAGAAGTGCCAGATACGGTTTTTCCAGCCGCGGCCT
ACAAGCAACCGGGAAAGCTTGAAACAGACACAACCACTGATTCACCAGCCGCTGGACGTGCAGCAGCAGC
AGCAAAGGCGCCTGTGA
>g.014390t.1 CDS=2-312	.
ATGGGCACATACTTGATTTCAAGCCCAGGGAATGCAAAAGCCCGCATATCCAAACGCATCAAGAATCACA
ATAGAGGCCAGCCGCACAATGCTATAGAGGTCATCTGCCGTAGCCTTCTCATTTATAAGCGTGACAACAG
TCACTTAGTAGAATTTGTTACCGTTTACATGGAAGTTCGTGATAATAAAATAGAACAGCAGAGAAAGAAA
ACCCTGGACTATGAGAGAAACACTGTGTTTGTTCAACTTCTGGATGTCCAGCTCTATTGGATCATAACAG
CTGGAAATGAGGACCAGGCAACTGCCACTTAA
>g.014660t.1 CDS=2-1284	G protein-activated inward rectifier potassium channel 4(Kcnj5)[SwissProt]
ATGGGCAGTGTGCGGACCAACCGCTACAGCATCGTCTCTTCCGAAGAGGACGGGATGAAGTTGGCCACCA
TGGCGGTTGCCAATGGCTTTGGGAACGGGAAGAGTAAGGTCCACACCCGACAGCAGTGCAGGAGCCGCTT
TGTGAAGAAAGACGGCCACTGCAACGTCCAGTTCATCAACGTGGGGGAGAAGGGCCAGCGGTACCTCGCA
GACATCTTTACCACGTGCGTGGACATTCGCTGGCGGTGGATGCTGGTCATCTTCTGCCTGGCGTTCGTGC
TCTCCTGGCTGTTCTTTGGCTGTGTGTTTTGGTTGATAGCTCTGCTCCATGGCGATCTGGATGCATCTAA
AGAGAGCAAGGCTTGCGTGTCCGAGGTCAACAGCTTCACGGCGGCCTTCCTCTTCTCCATCGAGACCCAG
ACGACCATAGGCTACGGCTTCCGCTGTGTCACCGACGAATGCCCAGTTGCCGTGTTCATGGTGGTCTTCC
AGTCCATCGTGGGCTGCATCATCGATGCCTTCATCATCGGCGCGGTCATGGCGAAGATGGCCAAGCCAAA
GAAGAGGAACGAGACTCTGGTCTTCAGCCACAACGCTGTGATCGCCATGAGAGATGGCAAGCTGTGCTTG
ATGTGGCGGGTGGGCAACCTTCGGAAGAGCCACTTGGTGGAGGCCCACGTGAGAGCCCAGCTGCTCAAAT
CCCGAATCACTTCCGAGGGGGAGTACATCCCCCTGGATCAAATAGATATCAACGTTGGGTTCGACAGCGG
GATTGACCGGATATTTCTGGTGTCCCCCATCACCATAGTCCACGAGATAGATGAAGACAGTCCTTTATAC
GACTTGAGTAAACAGGACATCGACAACGCAGACTTTGAAATTGTTGTCATCCTGGAGGGCATGGTGGARG
CCACGGCCATGACCACCCAGTGCCGTAGCTCCTATCTGGCGAATGAGATCCTCTGGGGCCACCGCTACGA
GCCTGTCCTCTTCGAGGAGAAGCACTACTACAAAGTGGACTACTCAAGGTTCCACAAGACCTACGAAGTG
CCCAACACGCCCCTCTGTAGTGCCAGAGACTTAGCCGAAAAGAAATACATCCTCTCAAATGCTAATTCCT
TTTGCTACGAAAACGAAGTTGCCCTCACAAGCAAAGAGGAAGATGACAGTGAAAACGGAGTTCCAGAAAG
CACGAGTACGGACACGCCCCCTGACCTAGACCTTCACAACCAGGCAAGCGTACCTCTAGAGCCCAGGCCC
TTAAGGCGAGAGTCGGAGATCTGA
>g.014695t.1 CDS=2-1260	Inward rectifier potassium channel 2(KCNJ2)[SwissProt]
ATGAGCTATTACGGCAGCAGCTATCCGATCGTGAATGTGGACCCCAAATACCCGGGCTACCCCCCAGAGC
ACATCATAGCGGAGAAGAGAAGAGCCAGGAGACGTCTGCTCCACAAAGATGGTAGCTGCAATGTGTACTT
CAAGCACATTTTTGGAGAATGGGGGAGCTACGTGGTGGACATTTTCACTACTCTTGTAGACACCAAGTGG
CGCCATATGTTTGTGATTTTCTCTTTATCTTATATTCTCTCCTGGTTGATATTTGGCTCTATCTTTTGGC
TAATTGCCTTTCATCATGGTGATCTGTTAAATGATCCGGACATCACGCCTTGTGTTGACAATGTCCATTC
CTTCACGGGGGCGTTCTTATTCTCCCTTGAGACCCAGACCACCATAGGTTATGGTTACCGCTGTGTCACC
GAAGAATGCTCCATGGCAGTGCTCATGGTGATCCTTCAGTCCATCCTGAGCTGCATCATAAACACCTTCA
TCATTGGAGCTGCTTTGGCTAAAATGGCAACTGCTCGAAAGAGAGCCCAAACCATTCGGTTTAGCTATTT
TGCACTCATAGGCATGAGAGATGGGAAGCTTTGCCTCATGTGGCGCATTGGTGATTTCCGACCCAACCAT
GTGGTGGAAGGCACAGTGAGAGCCCAACTTCTCCGCTACACAGAAGACAGTGAAGGGCGGATGACAATGG
CATTTAAGGACCTCAAGTTGGTCAATGACCAGATCATCCTTGTCACACCAGTAACTATCGTTCATGAGAT
TGACCACGAGAGCCCTCTGTATGCCCTTGACCGAAAAGCAGTGGCCAAAGACAACTTTGAGATTTTGGTG
ACATTCATCTATACTGGTGATTCCACGGGGACTTCCCACCAGTCCAGAAGTTCCTATGTTCCCCGAGAAA
TTCTCTGGGGCCATAGGTTTAATGACGTCCTGGAAGTTAAGAGAAAGTATTACAAAGTGAACTGCTTACA
GTTTGAGGGGAGCGTTGAAGTTTATGCTCCCTTTTGCAGTGCCAAGCAACTGGACTGGAAAGACCAGCAG
CTCCACAACGTGGAAAAAGCCCCCCCAGTCCGAGGATCTGACACATCGGACACCACGGTCAGAAGAAGGT
CGTTCAGTGCGGTTGCCATTGTCAGCAGTTGTGAAAACCCTGAGGAGACCCCCACGTCTGCCACGGATGA
GTGTAAAGAAGCCCCTTATCAGAAAGCTGTCTTGACTTTAAATAGAATCTCCGTTGAATCCCAAATGTAG
>g.014918t.1 CDS=2-204	.
ATGTCAGTTTCAACCGCAAGATGGCGAATTACTATTACTGCAGAGAAAAGGCAAACYCATGGTGAACAGG
TCTTCAAATTGAGAAAACCTTTACTAGGGGGTCATAKTCAAGGAACTGCAACTGAGAAGCATCATGCCCT
TAAACCTGATTTAGATTATAGGATCCTGGACCATAAACCTGAGCCAGATGCCATAATGGGATGA
>g.015012t.1 CDS=2-1344	Dual specificity mitogen-activated protein kinase kinase 2 (Fragment)(map2k2)[SwissProt]
ATGTGCGGTGGTACGAATGTTCTGGAAATCCAGGATCTCTGTGTGGTTTTTAAGGCACATTTTTGCTCCG
GGCCCCTGTGGTTTGCTTCTTTAGCCTCCCCAAGGTCAGAGGAGGATGAAAGGCGAAATGTGGTGACAAG
GAAGCGGAACCCTGGTCTTAAAATTCCAAAAGAAGCATTTGAACAACCTCAGACCAGTTCCACGCCACCT
CGAGACTTAGACTCTAAAGCTTGCATTTCTATCGGAAATCAGAACTTTGAGGTGAAGGCAGATGACCTGG
AGCCTATAATGGAACTGGGGCGAGGTGCGTACGGGGTGGTGGAGAAGATGCGACACGTGCCCAGCGGGCA
GATCATGGCGGTGAAGCGGATCCGGGCCACAGTAAATAGCCAGGAGCAGAAAAGGCTACTGATGGATTTG
GATATTTCCATGAGGACAGTGGACTGTCTTTTTACGGTCACCTTTTATGGCGCACTCTTCCGGGAGGGTG
ATGTTTGGATCTGCATGGAGCTCATGGATACGTCGCTAGATAAGTTCTACAAACAAGTGATTGATAAAGG
CCAAACAATTCCAGAGGACATCTTAGGGAAAATAGCAGTTTCTATTGTAAAAGCGTTAGAACACTTACAC
AGTAAGCTCTCTGTCATTCATCGAGATGTCAAGCCTTCCAACGTGCTGATCAACGCTCTGGGCCAAGTAA
AGATGTGCGATTTTGGAATCAGTGGCTACCTTGTAGACTCTGTCGCTAAAACTATTGATGCAGGATGCAA
ACCRTACATGGCCCCTGAAAGAATAAACCCAGAGCTCAATCAGAAGGGATACAGTGTGAAGTCTGACATT
TGGAGTCTGGGCATCACAATGATTGAGTTGGCTATCCTCCGGTTTCCCTATGACTCTTGGGGAACTCCCT
TCCAGCAGCTCAAACAGGTGGTAGAGGAACCCTCGCCACAGCTCCCGGCGGACAAATTCTCTGAAGAGTT
TGTTGACTTTACCTCACAGTGCTTGAAGAAGAATTCCAAAGAACGGCCAACATATCCAGAACTTATGGTA
TGTATCGTTAGTGGTGTAAACTTGTCCAAACCAACAGGTAGTAAAGAGCCCTTTAGAATTGACCAGGTGT
CTTCGTATGATAAGCTCATGTATGACGTTTCAGAACTTTGCAGTGTCTCTGGAATGTGTTATGAAGACTT
TACTGAAAGTGATGAATTACTTAAGAAGAGTGAAATAGAGGATCTTCAGGCTTGCTCTGGATGGTGTCCA
TTTTCYTGGYGTTTCCTATCATCTCCCAAARAAATAACTTACACTGGAATCCTCGTCTCATCATCTGCTT
CTGGAGAATTCTAG
>g.015028t.1 CDS=2-2055	Cholesterol transporter ABCA5(ABCA5)[SwissProt]
ATGCAGCAGATGGACTTTCAGGGAATCAAGATGGAAATGCACACCTTGCAAAACAGACTGGAAATTCCTG
AATTCTTTGAGACATCTGAATTATGTTATCAAGCCTTCAGAAAGGCTCCTGGTGCAGCTGCACTCCAGTG
GAGAAAAGAAAAGAATGGACATTCGGATGCTAATAATAAAAGGGCTATGCGGCAGAGAATGAAACCAAGT
TTCATAATTACTGAAGAATATACAAATGAAAAAGAATTGTTAGTATCCAGTCTTTCTAAGCCCAACAACT
TTGTGGGTGTGGTTTTCAAAGACTTCATGTCCTATGAACTCCGTTTTTTTCCTGATATGATTCCAGTATC
TTCTATTTATATGGATTCAAGAGCTGGCTGTTCAACATCGTGTGAGGCTGCTCAGTACTGGTCCTCAGGG
TTCACAGTTTTACAAGCATCCATAGATGCTGCCATTATACAGGTCATGCACCTAGAAGATTTTAATGAAG
GTGCTTTATTTTCTAATTTGACTGAAGGCCCATATCCTCTGATTATTACTATTGTCATGCTAGCGCTTAA
TAGTATATTCTATGTCCTCTTGGCTGTCTATCTTGATCAAGTCATTCCAGGGGAATTTGGCTTACGGAGA
TCATCTTTATATTTTCTAAAGCCATCATATTGGTCAAAGAGCAAAAGAAATTATAAGGAGTTATCAGAGG
GCAATGTTAATGGGAATATTAGTTTTAGTGAAATTGTTGAGCCTGTTTCTTCAGAATTTATGGGAAAAGA
AGCCATAAGCATGTACATAGACAAATATTGTGCCACCGAATCTCTTTCTTCCCTGGTTAAACAACATATA
CCTGGAGCTACCTTATTACAACAGAATGAACAACAACTTGTGTATAGCTTGCCTTTTAAGGACATGGACA
AATTTGCAGACTCTGATATCAGCGATCTTATTAGCTTTTTCACAAACCAGAACATCATGGTGACGATGTT
TAATGACAGTGACTATGTGTCTGCTGCTCCCCATAGTGCAGCTTTAAATGTGATGTATTCAGAAGAGGAC
TATGTTTTTACAGCTGTTTTCAACAGTACTATGGTTTGTTCTTTACCTGTATTGATGAATATTATTAGTA
ATTATTATCTTTATCATTTAAATGTGACTGAAACCATCCAGGTCTGGAATACCCCGTTCTTTCAAGAAAT
TACTGACATAGTTTTTAAAATTGAGCTGTATTTTCAAGCAGCTTTACTTGGAATCATTGTCACCGCAATG
CCACCTTACTTTGCCATGGAAAATGCAGAGAATCATAAGATCAAAGCTTATACTCAGCTTAAACTCTCAG
GGCTTTTGCCATCTGCATACTGGATTGGACAAGCTATTGTGGATATCCCCCTATTTTTTCTTGTTCTTAT
TTTGATGCTAGGAAGCTTATTTGCATTTCATTATGGATTATATTTTTATGCTATAAAGTTCCTTTCTGTG
ACTTCTTGGAAGAATATTCGAAAAAATGAGGACACCTATAATCCATGGGATAGGCTTTTGGTGGCTGTTA
TATCGTTATGTTTTGCCCTGAGTATGTTGGGGAATCCTCACATTACCCTCCTAGATGAACCATCTACAGG
TATGGATCCTAAAGCCAAACAGCACATGTGGCGAGCAATTCGAACTGCATTTAAAAACAAAAAACGGGCT
GCTATTCTGACCACTCATTATATGGAGGAAGCAGAGGCTGTTTGTGACCGAGTGGCTATCATGGTATCTG
GGCAGTTAAGTAAATCTAGTGACACRTATTTGAGAAAATTCAGTTTATTTTTTTCCYATGTAAACAATCA
CTTAAGTAATGATAATTCTCAGCTGAAGTTTAGTTGGGGATATGGAATCCCAATTATGGAAGAACAGTCT
GAACATGCAGTGAAACAGACCTTCAACCTGGAASAACACAGCCTCTCTCTGGCTGCCTTGGAACAGGTAT
TCTTAGAACTCTTTAAAGAAGAGGAGCTGGGAAATTTTGATGATGAAGTTGATACAACAGTTCAGTGGAA
ACTCCTCTCACAGGAAGAGCCTTAA
>g.015049t.1 CDS=2-7713	ATP-binding cassette sub-family A member 9(ABCA9)[SwissProt]
ATGATCAGACTCCCAAGCCTAAGCGAGCTCTCTGGATATAGCCCAGAGGATGAATTACAGAGAGGTCAAG
GAGAATGCAACGAATCATACCAGGGAACCAATGGCGGCTTCRACCAGAGGCAGCTGAGGAGACTCATTGT
TGGAATCGGTATGATAGCTTTAACATTCCTGATGAGCGTGTTGTTAAAGAAGACTGTCCTCACCAATTTG
GTGATGCTTTTCCTCAATGTGTTTTGTGGGACTATAGGATTCGGTGTGTATTATAGACAACTTCCTTCCT
CTTTGGAGTGGATTTTGAGTATTTGCAGCCCCTTTGCCTTCACTGCTGGGATGAATAAGATTATCTACTT
CGATAATGCTATGAGTGGTGTCATTTTACCTTACTCTTCAGGAGATTCATATGTAATGATTGGAACTTTT
TTCATATTGGCTTTTGATGCACTTTTCTACTTGGCCTTGGCATTATACTTTGAAAAAGTCTTACCCTATG
GAAATGAGCACCGTTCTTCTCCATTATTTTTCCTGAAATTACCTTGTTTCCAACATCAGAGGACTAATAA
TAAGGTCATTGAGAAAGAAATAGATCCCGAACATCCCTCTGATGATTATTTCGAACCAGTAGCTCCAGAA
TTCCAAGGAAAAGAAGTCATCAGAATCAGAAATGTTAAGAAAGAATATACGGGAAAGACTGGGAAAATGA
AAGCRTTGAAAGACTTGACTTTGGACATATATGAAGGTCAAATCACAGCAATTCTGGGTCATAGTGGAGC
TGGCAAATCTTCTTTGCTGAACATCCTTAATGGGTCATCTGCTCCAACAGAAGGATCAGTTACTATCTAT
AATAAAAATCTCTCTGAAATGCAAGACTTGGAGGAAATCAGAAAGATAACTGGTGTTTGTCCTCAATTCA
ATATTCAATTTGACATGCTCACCGTGAAGGAAAACCTCAGGCTGTTTGCTAAAATAAAAGGAATTCAGCC
GCACGAAGTGGAACAAGAGGTACAAAGAATTTTATTAGAATTGAATATACAAAACATTCAGGATAATCTT
GCTACACATTTAACTGAAGGACAGAAAAGAAAGCTGACCTTTGGGATTGCCATTTTAGGAGATCCTCAAA
TTTTGCTATTAGATGAACCAACTGCCGGCTTGGATCCCTTTTCAAGGCATCGAGTATGGAACTTCCTCAA
GGAACGCAAAGCAGGCCACGTAATCCTCTTGAGTACCAATCTCATGGATGAGGCTGACATCCTGGCTGAT
AGGAAAGTGATCATGTCCAATGGGAGACTGAAGTGTGCAGGGTCTTCTGTCTTTTTGAAGAGAAAATGGG
GTCTTGGATATTACTTAAGACTGTTGGTATTTGGAGTTGCCATGTTCCCTTTGATTGCGGAAAAGATAAT
TAATGTTCTATTAATTCAAAAGATTGACTGGAAATTTAAACCCGAAGTGTACTTCCTCTCTCCTGGACAA
CCTCCCAAAGACCTTCGTACCAGCCTATTGATCATCAATAACACAGACTCAAATATTGAAGATTTTATAC
AGTCAGTGAAGCATCAAAATATACTTTTGGAAGTAGATGACTTTGCAAACAGAAATGGCACTGCAGACCT
GTCATACAATGGAGCTATCATAGTTTCTGGTAAACAAAAGGATTACAGATTTTCAGTTCTGTGCAACACC
TTGAGACTGCATTGCTTTCCTGTTCTCGTGAATATTGTTAGCAATGGGCTACTTCGAATGCTTAATGGTA
CACAAAATATTCAGATTGAGAGAAGTCCATATCCTTTTGATGATGAGATTTTCTCAACTGGGCTGCCGGA
AGGTTTCACATTCTTATTTTGGATTGTGTGCAGCATTTCTCCTTACTTCTCCATGAGCAGTATCAGCGAT
TACAAAGTTATATTCATGCTCGGTTATGCAGCTTCACTTGTCTTCCTAACATATGTGATATCCTTTATTT
TTCGCAAGACGAGAAAAAGTAGTGGCCTTTGGTCATTTTGCATCTATATTACCTCCATCATCATATTTGA
CATTGTGCTGATGCACTTCGACTTGCCTGTCTTGATTTCTAGCATGATATTAGTTCCTTTCACTACCATG
GGTGGATTTCTGGTTTTTTTGGCACAGGTAGAAGTGAAAGGATGTCGTTCGGGCCATCAGGGAGACAGCC
TGGTCAACTTCCTGGGCTACTGTCCTCAGGAGAACGTGCTGTGGCCCAACCTGACAGTGAGGGAACATCT
GGAGGTGTTCGCTGCCGTCAAAGGGCTGAGGAAAGGGGACGCCACCATGGCCATTTCACGATTGGTGGAT
TATTTCAAACTGCATGACCAGCTCAATGTTCAGGYGAAGAAATTAACGGCAGGAGCCACCAGAAAGTTGT
GTTTTGTGTTGAGCATCCTGGGAAATTCGCCTATCCTGCTTCTGGATGAACCATCAACAGGCCTGGATCC
AGCAGGGCAGCAGCAAATGTGGCAGACAATCCAGGCAGCCGTTAAAAACACAGAGAAAGGGGCCCTCCTA
ACCACCCATTACCTGGCCGAAGTCGAGGCCATATGTGACCGCATCGCTATCATGGTGTCTGGAAGGCTGA
GRTGCATCGGCTCCACCCAACACCTGAAAAATAAACTTGGCAAGGACTACATTCTAGAACTGAAAGTGAA
GGAAATGTCCCAAGTGACTTCRGTTCACAACGAGATTCTGAAGCTTTTCCCACAGGCYGCACAGCAGGAA
AGGTATTCTTCCCTCTTGGTCTATAAACTGCCTTTGGCAGATGTCTACCCTCTATCTCAGGCCTTCCGCA
AATTAGAGGCAGTGAAACATGACTTTAACCTAGAAGAGTACAGCCTCTCTCAGTGCACATTGGAAAAGAG
AGCAGCCCCAGCGCAGAAGCCTGGAACAGATGGACAGACTGCGAGCGGAAAGACAGCAGGCCCTCTTCTG
CTTTCCTTCATCAGCCACGAATTACACGGGAATTGCCTGGCCTTAACTGACATGCTCAGAGAAGTGCTGT
TTACATATCAACTTTCCTCCAATTTACATCAAGTTAATGACTTTACTCARTTGCCTGCAATGGATCTGGG
ACGYGTAGATAATTTTAATGATTCTAATTATGTAATTGCATTTGCACCTGAATCCAAAACAACCCAGGAG
ATAATGAACAAGGTGGCTTCAGCCCCMTTCATGAAAGGAAGAACAGTCCTGGGGTGGCCAGATGAGAAAA
GCATGGAAGACTTGGATTTAAACTACTCTGTAGATGCGGTGAAAGTCCTCTTTAATGATACCTTCTCATA
TCATTTGAAATTTTTCTGGGGAGCTGAATATGGACATCGACGTTCTCCTTGGTTTTTCCTGAAGTCTTCT
TTCTGGTTTCAACACCCAAGGGCTGATCATGTGGCCCTTGAGAATGAAATAGATTCAGATACTTCACCTA
ACGACTCTTTTGAACCAGTGTCTCCAGAATTCCATGGAAAAGAAGCCATAAGTTTGCATCTGAATGAAAT
GTGCGATCCAGACAGTATAACATCACTTGTAAAACAACACATCCCTGATGCCAAATTAACAGCACAAAGT
GAAGAAAAGCTTGTATATATTTTGCCTTTGGAAAGGACAAACAAATTTCCAGATCTTTACAGGGATCTTG
ATAGATGCTCTAACCAGGGCATTGAAAATTATGGTGTGTCCATGACAACCTTGAATGAAGTGTTCTTGAA
ATTAGAAGGAAAATCAGCTATTGATGAATCAGGGTCAAGCATTGATAACTTTATACATTCACTGAGGCAA
CAGAACATAGCTTTGGAAGTGGATGCCTTTGGAATTAGAAATGGCCCAAATGAGCCTTCATACAATGGTG
CCATCACTGTGTCAGGTGATGACAAGGATCACAGATTCTCGATAGCCTGTAATACCAAAAGGCTAAATTG
CTTTCCTGTCCTCATGGATATCATCAGCAATGGGTTACTTGGAATTTTTAATTCTTCAGAACATATTCAG
ACTGACAGAAGCACATATTTTGAAGAGCACATGTTTTATGAGCATGGGTACCTGAGTAACGCCTTCTTCT
GGATACCTGTGGCAGCCTGTTTTACTCCTTACATTGCGATGAGCAGCATCGGCGACTATAAAAAAAAAGC
TCACTCGCAGCTACGGATTTCAGGCCTCTACCCTTCTGCTTATTGGTTTGGCCAGGCGCTGGTGGATATT
CCACTCTACTTCTTGATCCTCCTTCTAATGCAAATAATGGATTATGTTTTTAGCCCAGATGAGATTATAT
TTATAATTCAAAATCTGTTAGTTCAGAAACCTGTCATCATTGCTAGCTGTCTACGGAAGGAATATGCAGG
CAAAAAGAGAAACTGCTTTGCTAAGAGGAAGAAAAAAGTGGCCATAAGAAATGTCTCTTTCTGTGTTAAA
AAAGGTGAAGTTATAGGGCTCTTAGGACACAACGGAGCTGGTAAAAGTACAACTATTAAGATRATAACTG
GAGACACAAATCCAACTGCAGGACAGGTGATTTTGAAAGGGAGCAGTGAAGGAGACTCCCTCGGGTTCCT
GGGCTACTGTCCTCAGGAGAACGTGCTGTGGCCCAACCTCTCAGTGAGGGAACATCTGGAGGTGTTCGCT
GCCATCAAAGGGCTGAAGAAAGGGGATGCTACAGTCACCATCACACGGTTGGCAGATGCGCTCAAGCTGC
AGGACCAGCTGAAGCTGCCCGTGAAGACCTTATCCGAGGGAATAAAGAGGAAGCTGTGCTTCGCACTGAG
CATCCTGGGAAACCCATCCGTGGTGCTTCTGGACGAGCCATCCACGGGCATGGACCCYGAGGGGCAGCAG
CAAATGTGGCAGACGATCCGGGCCACCTTTGGGAACACGGAGAGGGGCGCCCTCCTGACCACCCACTACA
TGGCAGAGGCCGAGGCCGTGTGTGACCGCGTGGCCATCATGGTGTCGGGAAGGCTGAGATGTATCGGTTC
TATCCAACATCTGAAAAGCAGATTTGGCAAAGATTATCTGCTGGAGATGAAGGTGAAGACCCCCACCCAG
STGGAGCCCCTCCACTGTGAAATTCTGAGACTTTTCCCTCAAGCTGCCCGGCAGGAAAGGTACTCCTCCC
TGATGGTCTATAAGTTGCCTGTTGAGGACGTGAGACCCTTATCACAGGCTTTCTTCAAATTAGAGATAGT
TAAACAGAGCTTTGATTTGGAGGAGTACAGCCTCTCCCAGTCCACCCTGGAGCAGAAGGGGTGGAACCAG
AATTCCATAAGCAATAACAAGGATGACGGTGATTGGAAGTTCCACAGAGAGTTAAGTCAAAGTTATAGTC
TACCTTTAAGGAAGGAACTCCAGATTTACCAGACAAAAGCCCATTGTTATAATCTGAGTGAAGGTGTTAA
GTGCCAGGTTTCAAAATACTGGAAGCAAGGTTTTGTGGCTCTTCAAGCTGCTATCAATGCTGCTATTATA
GAACTTTTGCACTTGGACTTTGATTTGAATTCTAATGCATTTCCTTATCCATCGGACGACTCAAAACTGA
TAATAGCAACAAATTTCATGTTGGCTTTTGATCTTTTCTTCTATGTGGCATTGACGATTTATTTTGAGAA
AATTTTGCCAAATGAACATGGACATGAATATCCCCCCTTGTTTTTCCTGAAACCCTCCTTTTGGTCTCGG
CAACATAAAGCTGATCATGTGGCCCTCGAAGATGAAATTGATTCCAATCCTTCATCTAATGACTCTTTTG
AACCAATGCCTCCAGAATTCCATGGAAAAGAAGCCATCAGCCAGCTCACTGGAATTTGTCCACAATCCAA
TGTACAGTTTGACTTCCTCACTGTGAAAGAAAATCTCAGGCTCTTTGCTAAAATAAAAGGAATTCGACCA
CATGAACTGGACAAAGAGATACAAAGAATTTTACTGGAATTGGAGATGAAAAATATTCAGGATGTCCTGG
CTCAGAACTTAAGTGGTGGACAGAAAAGGAAACTCAGCTTTGCAACTGCCATTTTAGGAGATCCTCAGGT
TTTCCTGTTAGATGAACCAACTGCTGGACTGGATCCCTTTTCAAGGCACCAGGTTTGGAACCTCCTGAGG
GAGCGGAAAGCAGACCGTGTGATCCTCTTCAGTACCCAGTTCATGGATGAGGCTGACATCCTGGCTGCAC
TTTATGAGGATCTGGATAGATGTCCTGGCCTGGGAATTGAGAATTACGGTGTTTCCATGACAACTTTGAA
TGAAGTGTTCCTGAAACTAGAAGGAAAACCAGCTATCGATGAATCAGGAATTGGAATTTGCCCCCTTCTT
TTGGAGAATATCATCATGAGAATTTATGAAATGAGCTACACTTGGGACCTTTCTCCTCATTTATACTTCC
TTGCTCCTGGACAACAACCACGTGATCCTCTCACTCAACTATTGATCATCAATAAAACAGGGGCAAGCAT
TGATGACTTTATACATTCTGTGGAGCATCAGAACATAGCTTTGGAAGTAGATGTATTTGGAACTAAAAAT
GGCCAGGATGACCCATCTTATAATGGAGCCATCACAGTATCTGGTAATACAAAGGAGAGAGAGAGTAATC
CATTTGAATTCCCAGGATATACCATATTCTGGTTGATTCTGGCATCATCTTGTGCTCCTTATATTGCCAT
GGGCAGCATTGATGATTATAAGAACAAAATTCAGTCCCAGCTACGGATTTCGGGCCTCTTCCCTTCTGCT
TACTGGTTTGGGCAGGCGCTGGTGGATGTTCCAATGTACTGCTCGGTCTTCCTTCTTATGTATTTAATAG
ACTACAGCTTAAATCTCCAAGAGACTTTCTTTGAAATTATAAGTCAGATTATACAAAAACCAGTCATTAT
TGCCAGCTGTCTACGCAAAGAGTATTCAGGAAAGAGAAAATACTGCTCTTCCAAGAGGAAGAAGAAAATA
GCCACAAGAAATGTCTCTTTCTGTGTTAGAAAAGGTGAGGTTTTAGGATTATTAGGACACAACGGAGCTG
GTAAAAGTACATCCGTTCAGGTGATAACTGGAGACACAAAACCAACTGCTGGACAGGTGCTACTAAAAGG
GAGCAGCGGGGACAGCTCCCTGGGCTTCCTGGGTTACTGTCCCCAGGAGAATGTGCTGTGGCCCAACCTG
ACTGTGAAGGAACACCTGGAGGTGTTTGCTGCTGTAAAAGGGCTGAAGAAGGCAGACGCGGCAGTCACCA
TCTCCAGGCAGGCGATCCGGGCCACCTTTAAAAACACAGAGAGGGGCGCCCTCTTGACCACCCACTACAT
GGCAGAGGCCGAGGCCGTGTGTGACCGTGTGGCCATCATGGTGTCTGGAAAGCTGAGATGTATCGGTTCC
ATCCAACACCTGAAGAGTAAATTTGGCAAGAATTACTACCTGGAGATGAAGGTGAAGACCCCTGAGCAAA
GGGAAAGTCTCCATCAGGAAATTCTGAGGGCTTTTCCCCAGGCGGCTCAGCAGAAAAGGTACTCTCCTGT
GATGGTCTATAAACTGCCAATGGAAGACGTACGACCTTTAGCGCAAGCTTTCTTCACATTAGAGAGGGTT
AAACAGAGCTTCGATTTGGAGGAGTACAGCCTCTCCCAGTCCACCCTGGAGCAGGTTTTCCTGGAGATCT
CCAAGGAGCAGGAGCTGGATGACTTCGATGAAGAACCTGACCTTTCAGTGAAGTGGAAGCTCCTCCCACA
GGAAGACCCTTGA
>g.015106t.1 CDS=2-1455	.
ATGGCTCTGTACAGCTGTGGAGTCCCTACCTCATCAATCACCCAGCAGCCACTCTCCAAGGACATTGCAT
GGACGTTCTCGGACTCGCCATTTGTAAGGCTCAAGGGCATATTCTCCAGCCATTCCAAGGATGCAGAAGA
TGGGAGCAATCAGAAGAAAAAGTTCCCTAATTACTTAATAGTCACCTGTAGTACTTCCAAATCTCCCCAA
ACCTTTCCAGGGAGAAGAAAGACTGAGATTCCTGATGCGAAGTTGGCTACCATCACTAGTGCTTTAAGAT
TCTGTGATTATTTTGATGGATTGGGGCCAGTGGCTCTCGGTAATGGCAGGAGGCCAGAGCTGACCCTGCA
GCTAAGGCCCCCAGACTCTTCTTGCTCACTCTGCTACTGCAAAACAGGACGAAAACGTTCAGAGAGAAAC
CAAACCAGCAGAGTTCCCCGTGAGAGGAAGAAGGAGAACAAGAAGCAAGAGGATCTGCCTGAAGACCAGC
CCTTGCCTGATGGGCAGATGCTGCAGAAGGAAGGTGCCTACATCTCCAAGTACAAAGCAAAAGACACAGA
AGATGACAAGGCTACTAAGGAAGGCCCGTCTCTTGGCAGAACAGAACCTCGGAAAGATGCCAAGGTTCCC
CGTGAGAGGAAGAAGGAGAACAAGAAGCAAGAGGATCTGCCTGAAGACCAGCCCTTGCCTGATGGGCAGA
TGCTGCAGAAGGAAGGTGCCTACATCTCCAAGTACAAAGCAAAAGACACAGAAGATGACAAGGCTACTAA
GGAAGGCCCGTCTCTTGGCAGAACAGAACCTCGGAAAGATGCCAAGGTCTTTATTGACTCTGTCACCTGC
RTGTACGGAGCACCTGCTGTACCCGAGCTTCAGGTTGAATGCTGGGGCTTCAAAGACCCACAGACCCCAA
ACTGTGCCTTCAAGAGCTCAGAGTCTAGTGCCAAGATGCAAAGAAGCCCTTCCTATACCAGACAAGAAGT
ACTTTCTGGATTGAGGGGGCATGTGGCCTGTCTGCCCCAGCAGGGCCCYTTCSGGCACTTTCTGGACATG
AGGGCAGAGAAGAGACTGGCCAGCCGGAAGGAGCGCCGCAGTCGCTTTGGGGACATCGCCGTGCACAAGC
GCTACCAGTTTGGGCAGATCTTCTCCCCTTTCCAGGCTCTYGCCACAACGGAGATGCAAAGACTGGTGTC
TCCCCGGGACCTGCCCCTGAATTCGCACCTGCAGAATATGAGCATTCCATGCACTGCTGAAGGGAGCCTC
CAGGATTTATCCTTGTATTCCACAGAGCTGGGTGTGAGAAACAATGACAGCAACCATGAGGAAGAGGAGT
CAGTACTGATAACGTCCTACAYGGTGGCTCTGATGAGCCGAACGCTTACTGTGGGCAAGCACCCACCTTC
TCAGACACRCTACAACAGCCCTGCTCAAAACCTTCAGTGGATGYCCTACTGCTGA
>g.015130t.1 CDS=2-255	.
ATGCCTCCCTGCGCTGAATGTTCACCAGGGCACCACCTCGCTTCAGGTAGCATCATCCTGCTGACGTTCA
CCATACAGGAGGCTTCTTATCCCATGCCAAGTAATGCAATTGAAAGCAGGAGAAATTGTGAAATTCCACA
GACCCAGATGAAAGACATTTCAAAGCAACGAGAAGCTGTTGTGATTGATTGTGACAAGATCAAGACAGCA
TCAACATCAAAACTTGCAGAACGGGTGCCAGTGTTAAAAGAATAG
>g.015161t.1 CDS=2-1152	Extracellular serine/threonine protein kinase FAM20C(FAM20C)[SwissProt]
ATGTACAAAGAGCAGCTCAACCTCACCTCCCTGGACGCTCCCCTGCAGCTCCGACAGGAGGCCAGCTGGG
TCCAGTTCCACCTGGGGATCAGCCGCCGTGGGCTGTACTCCCGGTCCAGTCCTGTCGTCAGCCAACTCCT
CCACGACATGAGGCGCTTTCCCACCATCAGTGCTGATTACAGTCAGGACGAGAAGGCTTTGCTCGGGGCA
TGTGACTGCACCCAGATCGTGAAACCCAGTGGGGTCCACCTCAAGCTGGTTCTGAGGTTCTCAGACTTTG
GGAAGGCCATGTTCAAACCCATGAGACAGCAGCGAGATGAAGAGACCCCCGAGGACTTCTTCTACTTCAT
TGACTTTCAGAGACACAACGCCGAGATCGCAGCTTTCCACCTGGACAGGATTCTGGACTTCCGCCGGGTG
CCACCCACAGTGGGGAGGCTAGTCAATGTCACCAAGGAAATCCTGGAAGTCACCAAGAATGAAATCCTGC
AGAGCGTTTTCTTCGTCTCTCCAGCCAGCAACGTGTGCTTCTTTGCCAAGTGCCCGTACATGTGCAAGAC
TGAATATGCCGTCTGTGGCAACCCGCACCTGCTGGAGGGCTCCCTGTCCGCCTTCCTGCCGTCCCTCAAC
CTGGCCCCCAGGCTGTCTGTGCCCAACCCCTGGATCCGCTCCTACTCGCTGGCCGGAAAAGAAGAGTGGG
AGGTCAATCCGCTTTACTGCGACACCGTCAAACAGATCTACCCGTACAACAGCAGCAACCGCCTCCTCAA
CATCATTGACATGGCCATCTTCGACTTCCTGATAGGAAATATGGACCGGCACCATTATGAGATGTTCACC
AAATTCGGGGATGATGGGTTCCTCATCCACCTTGACAACGCCAGAGGGATAAAGAAGAAAACGCTTTTGC
ACCTGCAGCTGCTGGCCCAGGCCGACTACAGACTCAGTGACGTGATGCGGGAGTCTTTGCTAGAAGACCA
GCTCAGCCCAGTCCTCACAGAGCCCCACCTCCTGGCCCTGGACCGGAGACTCCAAATCATCCTACAGACA
GTGGAGGGGTGTGTGGAGGTCCACGGAGAACAGAGTGTCATAGCCCTTGACTCAGCAGAACAGTCAGCCC
CGGACTCTAGCCAGGCTAACTTGACAAGCTAA
>g.015166t.1 CDS=2-1146	cAMP-dependent protein kinase regulatory subunit(pkaR)[SwissProt]
ATGGCGTCTGGCAGCACTGCCACCAGTGAGGAGGAGCGCAGCCTCCGGGAATGTGAGCTCTATGTCCAGA
AGCACAACATTCAGGCACTGCTGAAGGATTCTATTGTGCAGTTGTGCACTGCTCGACCTGAGAGACCCAT
GGCATTCCTCAGGGAATACTTTGAGAGGCTGGAGAAGGAGGAGGCAAAACAGATTCAGAATCTGCAGAAA
GCAAGCTCCCGTGCAGATTCGAGGGAGGATGAAATCTCTCCTCCTCCACCCAACCCAGTGGTTAAGGGCC
GGAGGCGACGAGGTGCTATCAGTGCCGAAGTCTACACGGAGGAGGATGCTGCATCATATGTTAGAAAGGT
TATACCAAAGGATTATAAGACGATGGCTGCTTTGGCTAAAGCCATTGAAAAGAATGTGCTCTTTTCACAT
CTTGACGATAATGAGAGAAGTGATATTTTTGATGCCATGTTTCCAGTTTCCTTTATTGCTGGAGAGACGG
TTATTCAGCAAGGTGATGAGGGAGATAACTTCTATGTGATTGATCAAGGAGAGATGGATGTCTATGTCAA
CAACGAATGGGCAACCAGTGTTGGGGAAGGAGGGAGCTTTGGGGAACTTGCTTTGATCTACGGAACACCT
AGAGCAGCCACAGTCAAAGCAAAGACAAACGTGAAATTGTGGGGTATCGACCGAGACAGCTATAGAAGAA
TCCTCATGGGAAGCACTCTGAGAAAGCGGAAGATGTATGAGGAGTTTCTTAGTAAAGTATCTATTTTAGA
ATCTCTGGACAAGTGGGAACGTCTCACGGTAGCTGATGCATTGGAACCCGTTCAGTTTGAAGACGGGCAG
AAGATTGTGGTACAGGGAGAACCAGGGGATGAGTTCTTCATTATTTTAGAGGGTTCAGCTGCTGTGCTAC
AGCGTCGGTCAGAAAATGAAGAATTTGTTGAAGTGGGAAGATTGGGGCCTTCTGATTATTTTGGTGAGAT
TGCGCTCCTGATGAATCGTCCTCGTGCTGCCACGGTGGTGGCTCGTGGCCCCTTGAAGTGTGTGAAGCTG
GACCGACCCAGATTCGAACGCGTTCTTGGCCCGTGCTCAGATATCCTCAAACGAAACATCCAGCAGTACA
ACAGTTTTGTGTCGCTGTCTGTCTGA
>g.015207t.1 CDS=2-1314	Autophagy-related protein 18(atg-18)[SwissProt]
ATGGAGGCCGAGGCGGCGGAAAGCCCCCCGGGCGGGGTCGGGGCGGCGCTCAGCTGCTTCTCCTTCAACC
AGGACTGCACATCCCTAGCAATTGGAACCAAAGCCGGTTATAAGCTGTTTTCTTTGAGTTCTGTGGAGCA
TCTGGACCAAGTCCATGGAAGCAACGAAATCCCAGACGTTTACATCGTGGAGCGCCTGTTCTCCAGCAGC
CTGGTGGTGGTGGTCAGTCACTCAAAGCCACGGCAAATGAACGTCTATCACTTCAAGAAAGGCACAGAGA
TCTGTAATTACAGCTATTCCAGCAACATCCTGTCCATAAGGCTGAACCGACAGAGGCTGCTGGTGTGTCT
GGAGGAGGCCATCTACATTCACAACATCAAAGACATGAAGCTGTTGAAAACCATCCTGGATATTCCTGCA
AACCCAACAGGTCTCTGTGCCCTCTCCATCAACCATTCCAATTCGTATGTGGCCTACCCTGGAAGCCTGA
CCACAGGCGAGATTGTGCTTTACGATGGACACTCCCTGAAAACAGTCTGCACGATTGCTGCCCACGAGGG
GACGCTGGCCGCCATCGCCTTCAATGCCTTGGGCTCAAAACTAGCAAGCGCCTCCGAAAAAGGCACTGTC
ATCCGGGTGTTCTCTGTACCTGATGGGCAAAAGCTCTACGAGTTTCGAAGGGGCATGAAAAGGTACGTGA
CAATCAGCTCTCTCGTGTTCAGTATGGACTCGCAGTTCCTCTGTGCCTCAAGCAACACCGAGACCGTGCA
CATCTTCAAGCTGGAGCACCTCACTAACAGCCGACCAGAAGAGCCTTCGACCTGGACTGGCTACATGGGA
AAGATGTTCATGGCTGCTTCCAACTACCTCCCCACCCAGGTGTCAGACATGATGAACCAGGACAGGGCCT
TCGCCACCGGACGTCTGAACTTCTCGGGTCAGAGGAACATCTGCACTCTCTCAACGATCCAGAAATTGCC
AAGGCTGCTGGTCGCATCATCCGATGGACACCTTTACATCTACAATTTGGACCCTCAGGACGGAGGAGAA
TGTGTCTTAATCAAGACCCACAGCTTGCTTAGCTCAGGAACAACAGAAGAAAATAAAGAAAATGACCTCA
GACCTTCATTACCTCAGTCTTACGCAGCAACTGTAGCCAGACCAAGCACCTGGTCCGCCTCCACGGTGCC
AGGTTATTCTGAGGACGGCGGAGCCCTCCGAGGAGAGATTATTCCTGAACATGAGTTTGCGACGGGACCA
GTGTGTCTTGATGATGAGAATGAATTCCCCCCTGTGAGCATTAGGAACCCCTAA
>g.015209t.1 CDS=2-1539	Arylsulfatase G(ARSG)[SwissProt]
ATGCCACTGCTCCTGGATCAGTGGGGGTGTGGACCCTCGTTGCCATTTGTGGCCTTGAAAGATGGCCTGA
GGGAGCTTAACCCACCTTCTGGGTTTGTGGACTTCCACGCAGCTGCCTCCACCTGCTCGCCCTCTCGGGC
CTCCCTGCTCACCGGCCGGCTTGGCCTCCGCAACGGAGTCACGCACAACTTTGCGGTCACCTCTGTGGGG
GGCCTTCCGCTCAACGAGACCACCTTGGCTGAGGTGCTGCAGCAAGCCGGCTACGTCACGGGGATGATAG
GTTGGAAAGCTTTCAGCTGCAAATGGCACCTCGGGCACCATGGCCCTTATCACCCCAACTTCCGTGGTTT
TGATTACTACTTTGGAATCCCATACAGCCATGATATGGGCTGCACTGATACCCCGGGCTACAACCACCCT
CCTTGTCCGGCGTGTCCACGGGGCGACAGACCATCAAGAAGACTTGAGAGGGACTGTTACACGGATGTGG
CCCTTCCTCTGTATGAAAACCTCAACATCGTGGAGCAGCCCGTGAACCTGAGCAGCCTGGCACACAAATA
TGCTGAGAAAGCTATCCAGTTCATCCAGCATGCAAGCGCCAGCGGAAGGCCCTTCCTGCTGTACATGGGC
CTGGCCCACATGCACGTGCCCATATCCAGGACCCAGCTCTCAGCAGACGCACGGGGTCGAAGGCCATACA
GTGCAGGTCTCCGGGAGATGGACAGCCTGGTGGGCCAGATCAAGGACAAAGTTGACCGCACAGCCAAAGA
GAACACATTCCTCTGGTTCACAGGGCAGGGGCCTGGCTTTGAACTTGGTGTCCTGCTAGTGTTTGTTGGC
CTGAGCGCTGAGCACCTGTCCACTGGGGCCTCCGAGGCTGAGCCCCTGGAAAAGTTTGTGCAGAGAGCAA
GGACAGCCCAGCACGGCCTGTCCCCAGTTTCCAACCACACATGGACTCTGCTGCTGGTCAGCCCCAGCGA
GCTCCTGGCGGGACCCTCGGACCCTCCGGCATCCTCCTCCTGTGTGCTGGACATCTTCCCCACTGTGGTA
GCTCTGGCTGGGGCCAGCCTGCCCCAGGACCGACACTTTGACGGTTTGGATGCCTCCGAGGTGCTCTTTG
GCTGGTCGCAGACTGGGCACAGGGTGCTGTTTCACCCCAACAGCGGGGCTGCTGGAGAGTTCGGAGCCCT
TCAGACGGTCCGCCTGGGGCCTTACAAGGCCTTCTACGTCAGCGGCGGAGCCAAAGCCTGTGATGGGGAC
GTCGGACCGGAGCAGCATCATGAGCCTCCCCTTATTTTTAACCTGGAAGATGATGTTGCAGAAGCTGTGC
CTCTAGATAGAGGTAGCGCCGAATACCAGGGCGTCCTGCCCAAGGTCAGAGAGGTTCTTGCAGATGTTCT
TCTAGACATTGCTGGTGACAACACCTCCAGAGCCGATTACACTCGTGATCCTTCGGTGACCCCCTGCTGC
AATCCCCACCACGTCGCCTGCCGTTGCCAAGCCACCGGATGGACCGATTTCCCCACGGGCAGATGTTAG
>g.015223t.1 CDS=2-1644	Monocarboxylate transporter 4(Slc16a3)[SwissProt]
ATGAACCTCCAGACCCGCTCGGATGCACAGGCCCTTCCCTGGATGGTGTGCCCTTCCATGGAGCAATTAA
GAATGACCCAAAAGACATCACAGCTTTGTTCCAGAGCCAATGTTTATACTCAAGTGCCTGATGGAGGATG
GGGCTGGGTGGTAGCTGTGTCTTTTTTCTTCGTTGAAGTCTTTACCTACGGCATCATCAAGTCATTTGGC
GTCTTCTTTAATGACTTAATGGACAGTTTCGATGAATCTAATAGCAGGATTTCGTGGGTCATATCAATAT
GTGTATTTGTCTTAACATTTACAGCTCCCCTGTCTGCTGTCCTGAGCACTCGTTTCGGACACCGTCTGGT
GGTGGTGTCCGGGGGCCTGCTTGTCAGCAYGGGAATGGTGATGGCCTCCTTCTCCCGGGAGCTGTACCAC
ATGTACATCTCAATCGGCATYATATCCGGTTTGGGATACTGCTTTAGCTTTCTACCAACTGTCACCATTT
TATCTCAGTACTTTGACAAAAGGCGCTCCATGGTCACTGCAGTTGCTTCCACGGGAGAATGTTTTGCGAT
GTTTGCTTTCGCCCCAGCAATCACGGCTCTGAAAGACCACATTGGCTGGAGATACAGTCTCCTCTTCGTG
GGCCTGCTGCAGCTGAACATCATCGTCTGCGGCGCGCTGCTGAGGCCGATCATCATCCGAGGACCAGGGT
CCCCGAAAGCAACCGCGCACGAACATCGGAGAGAAGTGCAATATATGCTCGAAAATGAGAAAACACGCAC
CTCAATCGATTCCATTGACTCAGGAGTAGAACTAACTACCTCACCGAAGAATGTGCCTAGCCAAGCCAAC
GTAGAACTGGAGCCGAAGGCCGACATGCAGCAGATCCAGGTGAAGACCAGCTCCAAGCCAAGCGATAAGA
AAGCCCCTTTACTGGACTTCTCAATCTTGAAAGACAAGAGTTTCATTTGTTAYGCGTTATTTGGTCTTTT
TGCAACACTGGGGTTCTTTGCACCTTCCTTGTACATCATTCCCTTGGGCATCAGCCTGGGCATTGAGCAG
GAGCGCGCCGCTTTCTTGCTATCCGCAATGGCAATCGCTGAAGTTTTTGGGCGGATCGGAGCTGGCTGTG
TCCTCAACAGAGAGCCCATCCGCAAGATCTACATCGAGCTCATCTGCGTCATCTTGTTGATGGTGTCTCT
GTTTGCCTTTACTTTCGCGACCGAATTCTGGGGTCTGATGTCATGTAGCATCTTTTTTGGCTTCATGGTC
GGGACCGTCGGGGGGACCCACATACCACTGCTRGCCGAGGACGATGTCGTGGGAATCGAGAAGATGTCTT
CTGCTGCGGGAGTGTATGTCTTCATCCAGAGTATAGCGGGACTGGCCGGACCACCCCTTGCAGGTCTGCT
GGTGGACCAGAGTAAGATTTACAGCCGAGCCTTCTACTCCTGTGCAGCTGGCATGTGTGTGGCTGCCGTG
TGCCTCGCGCTTGTGAGACCTTGTAAGAAGGGACTGTGCCAGCCTCATCCTGCAGGGGAAGCACAGGTGG
AGAATCCTCGTGGGAAAGCTTTACAAGACATACCTGAAGACTTTCTAGAAATGGACCTTGGGAAAAATGA
GCATAAAGTTCACGTGAAACTGGAGCCAGTATGA
>g.015231t.1 CDS=2-807	Archaemetzincin-2(Amz2)[SwissProt]
ATGATTGACGATAAGCATCTATTTGCTCCAATGCAAACAGTACGGCACTCTGAACAGACTCTAAAAACAG
CTCTCATCTCAAAGAACCCAACGCTTGTGTCACAGTATGAGAAGTTAGATGCTGGCGAACGGCGTTTGCT
GAACAAAGCCTTCAAGGCAGACAATGATCTCTTTGGACCCATTACCTTGCATTCGGAATCAGATTGGATC
ATCTCCCATCCTGAGGCTCCCCAAGACTTCGAACAGTTTTTCAGTGATCCTTATAGAAAGGCACCATCTC
CGGAGAAACGCAGTATTTATATACAGTGCATTGGATCTCTAGGAAACACCAGGATTATCAGTGACGAATA
TATTAAATGGCTCAAGGGCTACTGTGAAGCATTTTTCTACGGCTTGACAGTAAAACTCCTAGAACCGGTT
CCTGTCTCTGTAACGAGGTGTTCCTTTAGAGTCAATGATAACACACAAAACCTACAAATTCACGCAGGTG
TGGGGATATTCAGCTTTGCCAGGTACGGCAGTGATTTTTATAGCTCACGCTTTGAAGGCAAAGTGAACAA
GCTGCGGAGAGTATCTTCAAGCGACTATTCCGTTTTTGATAACTATTATACTCCTGAAGTGACCAGTGTT
TTGCTGCTTCGTTCCTGTAAGGCGCTGGTGAGGTGGATTGATGATGAGTCGGCTGACACCCCCGGAGTCA
GCACGGAACACAGTTGTGAGGATAATGTGAATTTACCAAAACCTGTGGAAGCCTTTAAGGAATGGAAAGA
GTGGATAATAAAATGCCTTGCTGTTGTCCAAAAATAA
>g.015317t.1 CDS=2-1152	Regulator of G-protein signaling 11(Rgs11)[SwissProt]
ATGACGATCCGACACCAAGGCCAGCAGTACAGGCCGAGGATGGCATTTCTGCAGAAGATTGAAGCTTTAG
TGAAGGATATGCAGAACCCGGAGACGGGGGTCAGAATGCAGAACCAGAAGGTTCTGGTCACCAGTGTCCC
TCACGCCATGACAGAGGCACAGAACTTGGGGAACTTTATTGTCAAGTATGGCTACATTTATCCCCTGCAA
GATCCCAGGAATCTCGTTCTCAAGCCTGACAACAGCCTCTACCGATTTCAGGAAAATTACAATTTCTTGA
ACAAAAAAATTAACTACAAATGGGATTTTGTCATTATGCAGGCCAAAGAGCAATACAGGACTGGAAAGGA
AAGGAATAAAGCAGACAGGTATGCGCTGGATTGCCAGGAGAAGGCATATTGGCTGGTCCACCGATGCCCT
CCGGGAATGAACAAYGTACTGGACTATGGCCTGGACCGAGTGACCAATCCGAATGAAGTTCAGATCATGT
ATTACCAACAGGCCTTAATGAGGTCCACGGTGAAGTCTTCTGTGTCCCTTGGAGGGATTGTCAAATACAG
CGAGCAGTTTTTGTCCAACGACGCCATCATGTCAGGCTGCCTCCCTAGCAATCCTTGGATAACAGATGAC
ACCCAGTTCTGGGACTTAAACGCTAAATTGGTGGAAGTCCCAACCAAGATGCGGGTGGAACGATGGGCTT
TCAACTTCAGTGAATTGATCCGAGACCCCAAGGGCCGACAGAGCTTCCAGTACTTTCTCAAGAAAGAATT
CAGTGGGGCGAGACGGTGGATAAACATAGATGGCAAAACCATGGACATCACAGTCAAGGGGCTGAGGCAT
CCCCACCGCTACGTGCTAGATGCCGCGCAAACCCACATCTACATGCTCATGAAGAAGGTTGCTGCAAGAA
TTCTCACACTGTTGGAAATTGGTGTGAGAGATGGAAGGACCGGGGATAAAACCCAGATCGGGAGGAAACT
ATGGGCAAAGTTGGAATTTGGCCCCATCGGGGGGCTCCATGGGAAACTCTCCAACCTCGACTCCCAGAAG
AGGGTTCTGGCCTCTGGAATTCTTGGCAGGAGGCACGAGATGTGCCTGGATCCCCCTGTCAGTGACCTTG
AAGAAGTGTCTTCAGAAACTCTTTTGATCTGA
>g.015436t.1 CDS=2-576	.
ATGTCCCCTTCCCTAGACCACTTCTCTGCAGCCTCTCCCTCGCAGGCAAGACTCACCTGGCGAGGAAAAG
AAAAACACAAATCTTTCAACGAGAAAAGCTTCGGGAACCGCCTCAACGAGAAATGCACTGTGACCATGCA
AGAGATCTCTGTTCTTGCCCTGTCTGCCAGTCACTTCATCGCTACATCCCACAAGTTAGTAAAAATCTAT
GGAATGAACAGACAAGAGTGGGCGGAAAAGGCTCCGTGGAAACCGTCCCCTACACCTGGAAAAACAACTC
TGGGTCTGCTGACGGAGGCCAGAAGCAGCCTCCAGGCCCTGCGAGGTGTTGGGAATTCAAAGGGCCTGTT
CCCTGGCAAAAGTGAGAAATCTGACTGGTCCGCAGTTGGGCTCACCCCAGAGCTCTGGATCCACTTCTCG
TCGGGGCTGGAGCGGCTGCCCCTCCATGGGAGCACGCTGCCCGGCTTTGTTCTGGTTCGCGAGGACGGTG
GGCTGCACGTCACCGTTCCCGCCCTTGAGGGCTCTGTGAATGGGCTCCGCAGCCACATCAGGAGGGTTGA
CTTTGCAGGACCCTGA
>g.015439t.1 CDS=2-1713	Axin-1(AXIN1)[SwissProt]
ATGAGCAGTGCTGTGTTGGTGACTCGCCTCCCAGACCCCAGCAGCAGCTTCCACGAGGATGCCCCCCGAC
CCCCGGTTCCGGGGGAGGAAGGGGAGACCCCGCCGTGCCAGCCCGGGCTAGGAAAGGGCCAGGTCACCAA
ACCCATGCCCGTGTCCTCCAACGCCAGGCGCAATGAGGATGGGTTGGGGGAGCCCGAGGGGCGGGCGTCC
CCGGACTCCCCTCTGACCCGGTGGACCAAGTCCTTGCACTCCTTGTTGGGCGATCAAGATGGTGCTTATC
TCTTCCGCACTTTCCTGGAGAGGGACAAATGCGTGGATACCTTAGACTTCTGGTTTGCCTGCAACGGATT
CAGGCAGATGAACCTGAAGGATACCAAAACTTTACGAGTAGCCAAAGCGATCTACAAAAGGTACATCGAG
AACAACAGCATTGTCTCCAAGCAGCTGAAGCCTGCCACCAAAACCTACATAAGAGATGGCATCAAGAAGC
AGCAGATTGATTCCATCATGTTTGACCAGGCACAGACTGAGATCCAGTCGGTGATGGAAGAAAATGCCTA
CCAGATGTTTTTGACTTCTGATATATACCTCGAATATGTGAGGAGTGGGGGAGAAAACACAGCTTACATG
AGTAACGGGGGACTGGGCAGCCTCAAGGTCGTGTGTGGCTATCTCCCCACCTTGAATGAGGAAGAGGAGT
GGGCTTGTGCGGACTTTAAGTGCAAACTGTCACCCACCGTGGTTGGCCTGTCCAGCAAAACCCTGAGGGC
GACGGCGAATGTGAGGTCCACGGAGACTGTCGAAAATGGATACAGCTGTAGTGGAGACTACTTAAGTCCT
GTGGTAAGGCTGCTTCTCCAGGGGCTTTCCGACAGTGGAGCTTCTGTGTCTTCCCAGCATCAGGACCTGA
GCGTCCCTTCTGTTAACAGCACCAGGTCCTTCAAGAGGAGCGATCCCRTTAATCCATACCACGTAGGTTC
TGGCTATGTCTTCGCGCCAGCTACCAGCGCCAATGATAGTGAGATCTCCAGCGATGCGCTGACGGATGAC
TCCATGTCCATGACGGACAGCAGCGTAGATGGAATCCCTCCTTACCGTGTGGGGAGTAAGAAACAGCTCC
AGAGAGAAATGCATCGCAGTGTGAAGGCCAATGGCCAAGTGTCTCTACCTCATTTCCCGAGAACGCACCG
CCTGCCCAAGGAGATGACCCCCGTGGAGCCCGCCACCTTCGCGGCCGAGCTCATCTCCAGGCTGGAGAAG
CTGAAGCTGGAGCTGGAGAGCCGCCACAGCCTGGAGGAGCGCCTGCAGCAGATCCGAGAGGACCCCGCCA
TGCCTCCCCTGACCCCGCCCAACACACTGGCACAGCTGGAGGAGGCCTGCCGCCGGCTGGCCGAGGTGTC
CAAGCCCCCAAAGCAGCGTCACAAAGAGCCAAAGAAGCTGGCGGGGGTCCACGCGCTCCAGGCCAGCGAG
TTGGTCGTCACATACTTTTTCTGTGGAGAAGAAATTCCATACAGGAGGATGCTGAAGGCTCAGAGCTTGA
CCCTGGGCCACTTTAAAGAGCAGCTCAGCAAAAAGGGAAATTATAGGTATTACTTCAAGAAAGCAAGCGA
CGAGTTTGCCTGCGGAGCGGTGTTTGAGGAGATCTGGGACGATGAGGCGGTGCTCCCCATGTACGAAGGC
AGGATTCTGGGGAAGGTGGAGAGGATCGACTGA
>g.015520t.1 CDS=2-264	.
ATGTGCATTCTGGGGCCGCAAGGCGCCCTGCGAGTCAAGTCACAGCGACGTACGTGCATGTGCGAGCGTA
TTCGTGCATCCCGTGTGTACGTGGCACGCGCGTACCGGACGTGCGTCAGAGGGAGATTCACTTCATCAAC
TTCACGGAAAGACGGAGAGTACGAAGGCTCCAAAGAACGCCGGATCCGCGCGGCGAAGGCGGCCCCGCCG
ACCCGACGCCACCGCCCCTTCCGGTCCCAGGCCCTCACCAGCGGGGGATCCTGA
>g.015542t.1 CDS=2-2967	Centrosomal protein of 112 kDa(CEP112)[SwissProt]
ATGGATTTAAAATATCTCCCCCTGCGGACCAGGACGCGTTTTACAGCTTGTCCCAAACCAGATGATATAC
CATTTGCCACAGTTGTTCCATTAAAAACATTCTATGACCCAGGGGAGCAGATAACGTACTCCTGCCAGCC
GGGCTATGTGTTCCGAGCCAGAGTATGTCCTTTTGCTGGAATCTTAGAAAATGGAGCTGTACGCTATACA
ACTTTTGAATATCCCAACACGATCAGTTTTGCTTGTAACACTGGGTTTTATCTAAATGGAAGTAGCTCTG
CTAAATGCACCGAGGAAGGAAAATGGAGTGTTGACCTTCCTGTCTGTACTCCTGTAACCTGCCCTCCCCC
ATCGGTACCTAAGTTTGCAACACTTAGTGTTTTTAAGCCATTGGCTACAAACAACTCCCTCTTTGGAAAC
AAGGCTGTCTTTGAATGTTTGCCACACTATGCTATGTTTGGAAATGATACAATTACATGCACAGCACATG
GAAATTGGACTACATTACCAGAATGCAGAGAAGTAAAATGCCCATTCCCATCAAGACCAGATAATGGGTT
TGTGAACTATCCTGCAAAACAAATACTTTATTACAAGGATAAAGCCATGTATGGATGCCATGATACGTAT
ACCTTGGATGGCCCGGAAGTAGTGGAATGTAACAAATTTGGAAACTGGTCTGCACAACCAAGTTGTAAAG
CATCTTGTAAATTATCTGTTAAAAAAGCTACTGTGCTATACCAAGGAGAGAGAGTAAAGCTTCAAGAAAA
ATTTAAGGATGGAATGCTACATGGTCAAAAAGTTTCTTTCTACTGCAAGAATAAGGAAAAGAAGTGTAGC
TACACAGAGGATGCTGAGTGCATAGATGGCACCATTGAAATCCCCAAATGCTTCAAGGAACGGCAGAGGT
GTGCACTTTGGATCAGGAAACTGTGTGAGCCTTCAGGAACAGGTGCAGGAATAGTGGGCCGGAAGAACCG
GAACCTGTATGCAAAACTGTTATTGCACATGCTGAAGCGAGGAGTGCTCGAAGGGCCCTTTACACACCGG
CCTGAACCAGGGACACTGAAAACGTTGCCTTCCTACATGGAAGCTCATTCCAAAAAATCTGCTGTTTCTT
TGGATGACAGCGACATCGAAGCTCGCCTAAATAGTTGGAATCTTGGGGTGACTCCCAAATTCAGCCTGAG
AAAATCCAGCAGTTTCCATGATGACCATCTACTCTCTCGAATGCATGAAAAAGAGTTGGACATAAAAACA
AAAATGTTGGAAGCTAAATATCATGAGGAGAAGCTTAAACTGCAGCAGAAACATGATGCCGATGTTCAGA
AGCTCCACAATGCTGTCGCAGAAATGGAAAAGGAAAAGTTTGATCTTCAAAAGCGGCACACGGAAAATAT
TCAAGAATTGCTCGAGGACACAAACGTGCGTCTGAATAAAATGGAGGGTGAATACATGGCACAGACACAG
TCCACGAACCAGGTGGTCAAGGAACTGGAGTCCCGGGTCCAGCAGCTGACTGGAGAAGCGGAGAATAGTA
ACTTACAGAGACAGAAATTAATTCAAGAAAAATTGGAACTTGAAAGATGTTACCAGATAACATGTAGTGA
ATTACAAGAAGTAAAGGCAAGGTATTGTCTAAAGTCAGATATCTATCAGGCATCTGGTATGATGAAAGAA
CTAGAACAGAACATCTGTCAATTAAAACAGCAGCTCCAGGAATCAGAACTTCAAAGAAAGCAACAACTGA
GGGATCAAGAAAATAAGTTTCAAATGGAGAAAAGTCATTTAAAACGCACCTATGAGAAAAAGGACCCTTC
TCCTCTGATAATGTACATTGGGTCTAGAGTGGACACCTACCTGATCCAAAGACAGCAAACTCATTTTACT
CGGAGATACAAAGAGCTTAAGGTGACACAGCTAGACACAGTTCGGAATCATGGTAAAAAGAATACTGTTC
TTAGTGAGAGGGAAAAAGAGGAACAGCTAACTCGTGTGACTGAAGTTCAGAGGTTGCAGGCCCAGCAGGC
AGATGCTGCCCTGGAAGAGTTTAAGCGGCAGGTGGAACTGAACTCAGAGAAAGTCTATGCCGAAATGAAA
GAGCAGATGGAAAAAGTGGAGGCCGATCTAACTAGATCCAAGTCTCTTCGTGAGAAGCAATCAAAGGAGT
TTTTATGGCAGCTGGAGGATGTCAAACAACGATATGAACAGCAGATAGTAGAGCTGAAGCTGGAGCATGA
ACAGGAGAAGACGCACCTATCACAGCAGCATAGCGCAGAGAAGGATAGCCTAGTCCGAGACCATGAACGG
GAAATTGAAAACCTGGAAAAACAGCTTCGCGCTGCCAATATGGAGCACGAAAATCAAATTCAAGAGTTCA
AGAAACGAGATTCACAGGTTATTGCTGACATGGAGGCCCAAGTTCATAAGCTGAGAGAAGAGCTGATTCA
CGTGAACTCCCAGCGGAAACAGCAGCTAGTAGAGCTCGGTCTCCTTCGTGAAGAGGAAAAACAAAGAGCT
GCGAGGGACCACGAGACTGCTGTCTACAAACTGAAGGCTGAGTCAGAAAAGATGAAGATGGAGCTGAAAA
GGACTCATGCTGCTGAGACAGAAGTGACTTTGGAAAAGGCCAACAGCAGGCTGAAGCAGATTGAGAAGGA
ATACACTCAGAAGCTTGCCAAATCTTCACAGATCATAGCAGAACTTCAGACAACCATTTCCTCTCTGAAA
GAGGAGAACAGCCGGCAGCAGCTTGCTGCAGAAAGGCGGCTCCAGGATGTTATACAGAAGTTTGAAGATG
AGAAGAAGCAGCTGATTAGAGATAATGACCGAGCAATCAAGCAAATGCAATCTGAATCCAACCCTGATGA
CTCTGCAGAAGAATCACAACTTCGAACTCCTGACCCTGATTTTCCCTCAAGTTCCAGACTGAATAGACAC
CTCTTTATGGATGATCTTGGCATCTAG
>g.015575t.1 CDS=2-792	.
ATGGCTGACGTTTTCCCGGCCAACGACTCCACGGCGTCTCAGGACGTGGCCAACCGCTTCGCCCGCAAAG
GGGCGCTGAGGCAGAAGAACGTGCACGAGGTGAAGGACCACAAATTCATCGCCCGCTTCTTCAAGCAGCC
CACCTTCTGCAGCCACTGCACCGACTTCATCTGGGGGTTTGGGAAACAAGGCTTCCAGTGCCAAGATACC
CATTCTAAGCGCTGCTCACTGACACGTTTGAGCCTCACAATTTTGGAAGAGCTATATTTTGGAGCCAAAT
ATCAACAAGCCATTCAGCTGAGAGCATCCTTTTTGGACCTTGAGACTTCAGAGGCCAAAACAGCAAGCCC
TCTAGTTGATACTGAGATGTACAAGTTTGAGAAGAAATCCTGGCACAGGAGGAAGGATGCAGAGACAAAT
GAGCTAAATATCATGGGGGAGGATGTTGCAGAGGTAGCAGAAGGTAGTATAGGGGAACCAGGGCAGAGCC
CGAACCACAGCTGGAGCTCCCTGGCCCCAGCTGGCTTTCGGGACCTGATCTGTGCAGACCTGTGGAAGTG
GAAACAGAACACTGATTCCTTACTTGAACTGCTCATTGCTGCTTTGGATTTGAAGGTCCTCTCAGTCACC
ATTGSTGACAGAGGTGAATTTCATGGGCACAGGATCCATGAGCAAACAGTCATGGTGGCTGGTACTAGCA
AGAGCTTGGTTTCTTCACTGGTGAAAGGCRTCCATGACGTGCCTCATGGAGCTGTTGAGGTGATAATATT
GGAGGAAGTGGTGGAGACGTAG
>g.015634t.1 CDS=2-687	Voltage-dependent calcium channel gamma-7 subunit(CACNG7)[SwissProt]
ATGAGTGGCTGCGGGAGGAAGGCCCTGACCCTGCTGAGCAGTGTCTTTGCTGTCTGCGGCCTGGGTCTCC
TGGGCATTGCGGTCAGCACCGACTACTGGCTCTACCTGGAGGAGGGCGTGGTCCTGCCCCAGAACCAGAG
CATGGAGCTCAAGATGTCCCTACACTCAGGCCTGTGGCGTGTCTGCTTCCTCGCAGGTGAGGAGCGGGGA
CGCTGCTTCACCATAGAATATGTGATGCCCATGAACACCCAGCTGACATCTGAGTCTACCGTCAACGTTC
TAAGCCTCTCTCTGGTGGTGGGCCTGGTGCTCTACATCTCCAGCATCAATGATGAGATGCTCAATAGAAC
CAAGGACGCGGAGACCTATTTCAACTACAAGTATGGGTGGTCATTTGCCTTTGCTGCCATCTCCTTCCTT
TTGACAGAGAGTGCTGGGGTGATGTCCGTGTACCTGTTCATGAAGAGGTACACCGCCGAGGACATGTACC
GGCCCCACCCCGGCTTCTACCGTCCTCGCCTGAGCAACTGCTCCGATTACTCAGGCCAGTTCCTGCATCC
GGACGCCTGGGTCCGGGGCCGCAGCCCCTCCGACATCTCCAGTGACGCCTCCCTGCAGATGAACAGCAAC
TACCCAGCCTTGCTCAAGTGCCCCGACTATGACCAGATGTCATCTTCCCCCTGCTGA
>g.015755t.1 CDS=2-819	Voltage-dependent calcium channel gamma-2 subunit(Cacng2)[SwissProt]
ATGGATGCCGGGCTGGCGCAGGCCTGGAGCCTCACGTTGTGCCTCCACCCGAGAGGAATCTATAAAGGCC
ACTGCTTCCGGATCAATCACTTCCCAGAGGACAATGATTACGACCATGACAGCTCCGAGTACCTCCTTCG
TATCGTGCGCGCCTCCAGCGTCTTCCCCATCCTCAGCACCATCCTGTTGCTGCTCGGCGGCCTCTGCATT
GGCGCCGGGAGGTTCTACAGCCGCAGGAACAACATCGTCCTCAGCGCGGGCATCCTCTTTGTGGCTGCAG
GCCTCAGTAACATCATCGGCATCATCGTCTACATTTCCAGCAACACGGGTGACCCCAGCGACAAGCGCGA
TGAGGACAAGAAAAACCATTACAACTACGGCTGGTCTTTTTACTTTGGAGCGCTGTCCTTCATCGTGGCC
GAGACCGTGGGTGTCCTGGCGGTAAACATTTACATTGAGAAAAATAAAGAGTTGAGATTTAAGACCAAAC
GGGAGTTCCTGAAGGCTCCCTCCTCGTCTCCCTACGCCAGGATGCCGAGCTACAGGTACCGGCGACGACG
CTCGCGGTCCAGCTCGAGGTCCACCGAGGCCTCTCCGTCGCGGGCAGCGTCTCCGGTGGGCCTGAAGATC
ACCGGGGCCATCCCCATGGGCGAGCTGTCCATGTACACGCTGTCCAGGGAGCCCCTGAAGGTGACCACCG
CCGCCAGCTACAGCCCCGACCAGGAGGCCAGCTTCCTGCAGGTGCATGACTTCTTCCAGCAGGACCTGAA
GGAAGGCTTGCACGTCAGCATGCTGAACCGGCGGACGACCCCCGTGTGA
>g.015771t.1 CDS=2-930	Voltage-dependent calcium channel gamma-1 subunit(CACNG1)[SwissProt]
ATGTCCCAGACCAAAGCGCCGAAGGTCCGCGCGACCCTCTTCTGCATCCTGGTGGGCATCGTGCTGGCCT
TGGTGGCCGTGGTGACCGACCACTGGGCCGTGCTGAGCCCCGAGGTGAAGCACCACAATGCCACCTGCGA
GGCGGCCCACTTCGGCCTCTGGCGGATTTGCACCAAGCGCATTGTCATGACTGACAGCAAGGACAAGACG
TGCGGACCCATCACCCTGCCTGGGGCTCAGACCCCTCGGAGCTGGGATGCGTGTCCTCCTGCTCTGATTT
CAGTGCGTTCCCCAATTTCCTACCCTGTGACCAAACCGCACATCCGAGACAATGAGAACTCTGGCAAAAC
ACGGTCAGAACAAACCTTTTCAGAACCCTGGACACTAACGAATCTTGCAGCAATCCAGCGAGTGCTTATT
CAAGAAAAACAGGTGAATCTGAGTCAGAATGAGAAAAACTGTTCCTACTTCAGGCATTTTAACCCTGGCG
AGACCTCGGAGATCTTCGAAGTCACTACTCAGAAAGAGTACAGCATCTCGGCCGCCGCCATCGCCGTCTT
CAGCCTCGGCTTCCTCATCATGGGGACCACGTGCGCGCTGCTGTCCTGCGGGAGGAAGCGGGACTACCTG
CTGCGGCCCGCGTCCATGTTCTACGCGTTCGCAGAAATTGCTTGGATTCCTGACATCGGTCAGCCCAGCG
GCCCCACGACCCCAAAGGGAAAAGAAAACCATGTTTCCCTGGCCTGCGTCGAGGACTTTTGTAGGGAGAA
GAGCCTCCGCCTGGAGCACCCACTCCCGTTCGGCTTTGTACAAACACGGACGCGGACGCGTCTAGATTCC
AAGCGGATGAAAGACCTGACCGGCAGGGGTGCCCAGAGCCCGCCAGCCACACCCAGCGCAGGGACCAGGG
TCCTTCGCCRGCTCCTCTGA
>g.015779t.1 CDS=2-4602	Probable helicase with zinc finger domain(HELZ)[SwissProt]
ATGGCGGACGGCGGCTCGGAGCGGGCTGATGGGCGCATCGTCAAGATGGAAGTGGACTACAGCGCCACAG
TGGATCAGCGACTGCCCGAGTGCGAGAAGCTGGCCAAGGAAGGAAGACTTCAAGAAGTCATTGAAACCCT
TCTCTCTTTGGAGAAACAGACCCGTACTGCTTCTGATATGGTGTCTACATCCCGCATCTTAGTTGCAGTA
GTGAAAATGTGCTATGAGGCTAAAGAATGGGATTTACTTAATGAAAATATTATGCTTTTGTCAAAAAGAC
GGAGTCAGTTAAAACAAGCTGTTGCAAAAATGGTTCAACAGTGTTGTACTTATGTTGAGGAAATCACAGA
CCTTCCAATCAAACTTCGGTTAATTGATACTCTACGAATGGTAACAGAAGGAAAGATTTATGTTGAAATT
GAACGTGCTCGGCTGACTAAGACATTAGCAACTATAAAAGAGCAAAATGGTGACGTGAAAGAGGCAGCCT
CCATTTTACAAGAGTTACAGGTGGAAACCTATGGGTCAATGGAAAAGAAAGAGCGAGTGGAGTTTATTTT
GGAGCAAATGAGGCTCTGCCTAGCTGTGAAGGATTACATTCGTACACAAATCATCAGCAAGAAAATTAAC
ACCAAATTTTTCCAGGAAGAAAATACAGAGGCTCTGAAAAGTGTTGTCCTCTATGTGATYTTGGCTCCTT
TTGACAACGAACAGTCAGATTTGGTTCACCGAATAAGTGGTGACAAGAAGTTAGAAGAAATTCCTAAATA
CAAGACCCCAGGAAGCCTGGCTTCCTGTCGTGATCAGTTTGAGGACCGCCTGGAGAAATGCAGACTCAGC
AAAGCRTCGCTCASCACYGGAGAGCCTGCAAAAGTGCTGGGAGAAGGCCTGGCCAAGGGAGATGGGGCCT
TTCAGGCAGTGCTTTGCTGCATGCAGCTGAAAGGAAAACTCCAACCTGTGTCCAACATTCTTGCCAAGTC
ACTGACAGGAGAGTCCCTGAATGGGATGGTAACAAAAGATTTGACAAGACTAAAAACACTTCTCACAGAA
ACAGAGACAGCAACTAGTAACGTCCTCTCTGGATATTACGTGGAAGACTTGGAAGGGGATCTTGAATACC
TGATGCATGCAAAACAACAGCTAGTAACCACAGCTAAGCGTTGGGATTCTTCTTCTAAGACTATTATAGA
TTTTGAACCTAATGAAACTACTGATTTGGAGAAGAGCCTTCTTATCAGATACCAAATTCCTCTCTCTGCT
GACCAGCTGTTTACCCAGTCTGTTTTAGACAAATCATTGACCAAGACCAACTATCAGTCACGGCTGCATG
ACCTTCTTTATATCGAGGAGATAGCCCAGTATAAAGAAGTCAGCAATCACTACCAGTCATCAAAGCAAAC
CCAAGTCACCATTAGAATGGTGAAGAATGTTTTGTTTCGGATTGAGACTCAATTTAAAGCCAGAGGACAA
TGGTTCAACCTTAAAGTGCAGTTGCAGATTCTAGCAAGTTTCATGCTCACTGGAGTTTCTGGAGGTGCAA
AGTATGCTCAGAATGGACAACTTTTTGGTCGCTTTAAGCTTACTGAAACACTTTCTGAAGATACTTTGGC
TGGACGGCTGGTGATGACCAAAGTCAATGCTGTTTATTTATTACCAGTCCCTAAAGAGAAGTTAGTACAG
ACCCAGGGAACCAAAGAGAAGGTTTATGAAGCTACTATTGAAGAAAAAACAAAAGAATATATATTTTTAA
GGATATCCAGGGAATGCTGTGAAGAACTTAATCTTCGGCCTGATTATGACATACAGGTTGAACTTCAGTT
TCAGTTAAATCGATTACCCCTCTGTGAAATGCATTATGCGCTAGACAGGATCAAGGACAATGGGGTTTTG
TTTCCAGACACCACTATGACTCCAACCATACCTTGGAGTCCCAACAGACAATGGGATGAACAGCTGGATC
CTCGGCTAAATGCAAAACAGAAAGAGGCTGTTCTGGCCATTACAACTCCACTTTCAATACAGCTGCCTCC
TGTCCTCATCATTGGACCCTATGGGACAGGCAAAACGTTCACTCTAGCTCAGGCCGTCAAGCACATACTC
CAGCAGCAAGAGACGAGCAGGATCCTCATTTGCACCCATTCTAATAGTGCTGCTGACCTCTACATAAAGG
ATTATTTACATCCATATGTAGAAGCAGGCAATCCCCAGGCAAGACCTCTCAGGGTATATTTCAGAAATCG
CTGGGTAAAGACTGTCCACCCAGTTGTGCATCAGTACTGTTTGATCTCAAGCGCACATTCCACCTTTCAG
ATGCCACAGAAAGAAGATATTCTTAAACACCGAGTGGTTGTTGTTACATTGAATACTTCCCAGTACCTCT
GTCAGTTGGACCTTGAACCTGGGGCAAAACGACTTTCTCCTCCCTTCTGTACACAGAATCCTGTGCCCCA
GTGGTTTTTTACACACATTCTATTAGATGAAGCTGCCCAGGCCATGGAGTGTGAAACAATTATGCCTCTA
GCATTAGCAACTAAAAACACTCGGATTGTCTTGGCTGGTGACCACATGCAGGTATTCGAAGTGGTGGAAC
GAGTAGAAGAGTTGAGAAGGAAGTGGCCAGTAGCATGGGGGAAGTTGGATGATGGCAGTATTGGTGTGGT
GACTCCATATGCTGATCAAGTGTTTAGGATACGTGCTGAACTTCGAAAAAAGAGATTATCTGATGTTAAT
GTAGAAAGGGTGCTAAATGTTCAAGGAAAACAATTCAGAGTTCTATTTCTTAGTACAGTACGTACAAGGC
ATACTTGTAAACATAAACAGACACCAATTAAGAAGAAAGAGCAACTGCTGGAAGATTCTACAGAGGATTT
AGATTATGGTTTTTTATCGAACTATAAACTTCTAAACACTGCCATCACAAGAGCACAATCCCTGGTTGCT
GTGGTGGGTGATCCCATTGCTCTGTGCTCTATTGGAAGATGCAGGAAATTTTGGGAGCGATTTATTGCCC
TGTGTCATGACAATAATAGCCTACACGGAATCACTTTTGAACAGATCAAAGCTCAGCTAGAGGCTTTAGA
ACTCAAGAAGACATATGTGTTGAATCCACTGGCACCTGAATTTATTCCCCGGGCTCTAAGACTGCAGCAT
TCAGGAAATACCAACAAACTTCAGCAGTCACCCCCCAAGGTAAAGCCTGCTGATGGAATCGAAGAGGTTC
AACCCAATCCTTCTGTACTTATTGGCAATCCTATTAGAGCATATACTCCTCCACCCCCTCTTGGACCTCA
CCCAAATTTGGGGAAATCTCCAAGCCCTGTTCAAAGAATAGATCCTCACACTGGGACAAGTATTCTTTAT
GTACCTGCTGTCTATGGAGGGAATGTAGTTATGTCGGTGCCTTTACCTGTACCATGGACAGGGTACCAGG
GCAGATTTGCAGTCGATCCTCGGATCCTTACACACCAGGCAGCAATGGCCTACAATATGAACCTCTTACA
GACACACGGACGGGGGTCTCCCATACCATATGGCCTTGGGCACCACCCACCCGTCAGCATAGGGCAGCCA
CAAAACCAGCATCAGGAGAAGGAGCAACATGAGCCAAGTCGAAATGGTAAAAGTGATACAAATAATCCTG
GACCTGAAATTAATAAGATTCGAACACCAGAGAAAAAGCCTACAGAACCAAAACAGATTGATTTGGAATC
AAATCCACAGAACAGAAGTCCTGAGTCGCGTCCTRGTGTTGTTTATCCCAATACCAAATTTCATCGCAAA
GATAATCTCAACCCGAGACACATAAATCTTCCTCTCCCTGCTCCTCATGCACAGTATGCAATTCCCAATC
GTCATTTTCATCCCCTTCCACAGCTACCCAGACCACCGTTTCCAATTCCGCAGCAGCACGCCTTGTTAAA
TCAGCAGCAGAGTAATTTGCCTGAACAACCAAATCAGATGCCACCCCAACCGAATCAGGTAGTCCCACCA
CAGAATCCGTTGAACCAGCTGACTCAGCAGCCACCTCCTCAACTTTCTCCTGCCTATCAGGCAGGACCCA
ACAGTGCTTTCTTTAATAGTGCAGTTTCTCACCGACCACAGTCCCCTCCTGCAGAGCCTGTGATTCCTGA
GCAGCAGCCCCCTCCCATGCTGCAAGAAGGCCACAGTCCTCTGCGAGCCATTGCGCAGCCTGGCCCCCTC
CTTCCTTCACATCTGAATAACTTCACTGATGAGAACCCCCCAGGATTGCCTATAGGGGAGGCTTTAGTTC
CATCTAAGACCGTCAAACCCCCTGAGGATCAGCTGAAGTCTGAGAACCTTGAGGTGTCCAGTTCCTTCAA
CTATAATGTGCTGCAGCATCTCGGCCAGTTTCCCCCTCTCATGCCCAACAAGCAGATCGTGGAGTCGGCC
AACAGCAGTAGCCAGCAGAGCTCTGGGGGCAGCAAGCCCGCCATGTCCTATGCCAGCGCTTTGCGGGCCC
CTCCCAAGCCCAGGCCCCAGCCTGAGCAGGCCAAGAAGAGTAGCGACCCTCTGTCTCTGTTCCAGGAACT
TAGCCTGGGGAGCTCATCAGGCAGCAATGGCTTTTACTCATATTTTAAATAA
>g.015928t.1 CDS=2-573	Cytoplasmic phosphatidylinositol transfer protein 1(PITPNC1)[SwissProt]
ATGGGGCGAGCTTTCAAGAAGGATGAACTAGAAGCAGATATTTCGTTTCATTTTCCTACACGTCAGGTTG
ACTGGTACAAAATCGGGCAGCTGTACATGATCAGCAAGCACAGCCACGAACAGAGCGACCGAGGAGAAGG
GGTGGAGGTCGTCCAGAATGAACCCTTTGAGGATCCTCACCACGGCAATGGGCAGTTCACTGAGAAGCGA
GTGTATCTCAACAGCAAACTGCCTAGCTGGGCTAGAGCTGTTGTTCCCAAAATCTTTTATGTTACAGAAA
AGGCTTGGAACTATTATCCATACACGATTACAGATGCTCTCATCACTTCCCAAAGATACAAGTACATGCG
TTTCCGTGGTCAACAAAGACCCAGCGCTTTCCTGCACATTTGGCTTTGGGTGCCAGGGGTTTCACAGTGT
TCCTTTCTGCCGAAATTCTCCATTCATATAGAAACCAAGTATGAAGACAATAAAGGAAGCAACGACCGCA
TTTTTGACAATGAAGCCAAAGACCTGGAGAGAGAAGTTTGCTTTATTGATATCGCCTGCGATGAGATTCC
AGAACGTTACTAM
>g.015943t.1 CDS=2-699	Cytoplasmic phosphatidylinositol transfer protein 1(PITPNC1)[SwissProt]
ATGAATTTAGAAGCCCCCAGCCAGAGGAACTTGCAGCCTGACATGTTCGCAGCCAGCCAGACAGCTGCTG
AGCTCTGGGAGCTGTACATGGAGCATTCTGGAGGCAAGAGCATTGCTTTCAGAGAGCTTCCCCATCACCC
AGTGGATCCACCTGCAACCAGGGATCCTAAGCACTTCAAGTCAGAGAAGACAGGAAGGGGACAATTAAGG
GAAGGCTGGAGAGATAGTCATCAACCCATCATGTGTTCCTATAAGCTGGTGACTGTGAAGTTCGAGGTCT
GGGGGCTTCAGACCAGAGTGGAACAATTTGTACACAAGGTGGTCCGAGATATTCTGCTGATTGGACATAG
ACAGGCTTTTGCATGGGTTGATGAGTGGTATGACATGACAATGGATGAAGTCCGGGAATTTGAACGAGCC
ACTCAGGAAGCCACCAACAGGAAAATTGGCGTTTTTCCACCTGCAATTTCTATCTCCAGTATCCCCCTTC
TGCCTTCCTCAGTCCGCAGTGCCCCTTCTAGTGCTCCGTCCACGCCTCTCTCCACAGATGCACCAGAATT
TCTGTCCGTTCCCAAAGATCGACCCCGGAAAAAATCAGCCCCAGAAACTCTCACACTTCCAGACCCTGAG
AAAAAAGCCACCCTGAATTTACCTGGCATACACTCTTCAGATAAGCCATGTCGGCCCAAATTAGAGTAA
>g.015967t.1 CDS=2-1008	Nucleolar protein 11(Nol11)[SwissProt]
ATGGCAGCCTTGGAGGAGGGTTTCACGTTGTCCGCGGTACCGTTGGGTGCCGGGCCTCACGGACTCCTAG
GCGTGGAGCAGAGCGACAGACCTGACCAGTTTCTAGTGACGGACGGCGGCAGGACCGTCATCCTCTATAA
GGTTTCTGATCAGAAACCCTTGGGAAGCTGGTCAGTGAAACAAGGTCAAGTTATAACATGTCCAGCTGTG
TGCAACTTTCAAACCGGAGAGTATATTGTTGTACATGATAATAAGCACGGGAATTACTTTGCTTATGTAC
AAATGTTTAACTCATGTACCTTAAGCAAATACACGCTCTTACCTGGACATGAAGAAAAATCTGTCATACA
GAGTTTCACTGCATCTGTGGATCGGAAAGTCATCTCTTTGATGTCGTTAAAATGCGTCTCCATATGGAAC
ACAAAATTTCAAACACTACAGACTTCCAAAGAGCTACCACAGGGGACCAGTGGTCAACTCTGGTATTATG
GGGAAAATTTATTTATGCTACATGGAAAATTTCTTACTGTGATTCCATACAAGTGTGAAGTATCTTCATT
AGCAGGTGCTCTTGGAAAACTCAAGCATAGTCAAGATCCAGGCACTCAGACTGTGCCTCATTTTGTAAAC
TGGGAAACATCTCAGGGGTATGGATTTGGATCCCAGAACTCAGAGCAGTCGAAGAGAATTCTATTTCTCC
AGTATTTGTATTTCCTTTATCTGAAGTGTAGTGAAAATGCTACCATGACTCTTCCTGGGCTACACCCTCC
AACCCTGAACCAGATTATGGATTGGATATGTCTACTTCTGGATGCTAACTTTACTGTTGTGGTAATGATA
CCAGAAGCAAAAAGGCTACTATTAAGTCTTTACAAATTTGTGAAATCCCAGATATGCATTTGTTCTGAGC
TCAACAAGATTGAAGTAAGTTTTCGTGAACTGCAGAAACTAAATCAAGAAAAGAATAATAGAGAATTATA
TTCGATTGAAGTGCTGGAACTCTTCTGA
>g.016190t.1 CDS=2-4395	Nucleosome-remodeling factor subunit BPTF(BPTF)[SwissProt]
ATGAAAGTCTTTCTGAGCAATCATATCTTCTTCACTGCTGTCCTTGTAACTCAAGAACAAGGTATTAAAG
GCTTGGAACCATTGAAACGTGAGTTTGTTCCAGATAAGTCCACTRGCAACTATAAGAGACCACAGGGTAA
GGTAACTGAAGCAAATGGTAGGAAGCCAAGTCAAGAACAGAAATTAGAGGAGAGATCAGTTAATAAATGT
ATTGATCAAATCAATCTAAAAAGTAGCACTGACAGAAAGAATAATGAAAATCGAGAGTCTGAAAAGAAAG
GACAGAAAGCAAGTACTTATCAAATAAATGGAAAAGATAATAAACCCAAAACATATTTAAAAGGGGAATC
CTTGAAAGAAATCTCTGCGAGTAAAGTAGCAAGTGGTGATCTTGAATCAAAGCTTAATAATATAAATAAA
ATAATTCCTGAAAATGATATTAAGTCATTGACTGTTAAAGAATCTGCTGTAAAGCCGTTCATGAATGGCG
ATGTCATCATGGAAGATTTTAATGAAAAAAACAACTTGGAAACAAAATCACGTTTACTGAGATCTTCAGA
TGCTGCAGGCGACTACCAAGATGGCCTAGACACCCTGCCATCAACCAAAGAATCTGAGACCATGCCTCTA
CTGTCTTGTCCAGAAAGCAGTTCAACAAATCAGGTAGAAGATATGGAAATTGAAACCTCAGAAGTTAAGA
AAGTTACTCCCTCACCTGTTACTTCGGGAGAGGAATCTAACCTCAGTAATGATTTCGTTGATGAAAATGG
TCTGCCCACCAACAGAGATGAAAATATCAACGGAGAGTCTAAGAGGAAAACAGTTATCACAGAAGTCACA
ACCATGACATCCACGGTGGCCACAGAATCAAAAACTGTAATCAAAGTAGCAAAAGGGGATAAGCAGACTG
TGGTCTCTTCCACAGAAAATTGTGCCAAGTCCACTGTCACAACCACCACTACAACAGTCACAAAGCTATC
CACACCCTCCACAGGTAGCAGTGTGGACATCATCTCTGTGAAGGAGCAGAGCAAAACTGTGGTCACCACA
ACAGTGACAGATTCGCTGACCACTGCAGGGGGCACTCTAGTGACATCTATGACCGTGAGCAAAGAGTATT
CCACAAGAGATAAAGTGAAACTCATGAAATTTTCAAGACCCAAGAAGACTCGTTCAGGTACAGCTCTGCC
ATCGTATAGAAAGTTTATCACCAAGAGCAGCAAGAAGAGCATATTTGTTTTACCTAATGATGACTTAAAA
AAGTTGGCCAGGAAAGGAGGAATCCGAGAAGTCCCTTATTTTAATTACAATGCAAAACCTGCCTTGGACA
TATGGCCTTATCCTTCTCCTAGACCAACCTTTGGTATCACTTGGAGGTATAGACTTCAGACTGTAAAGTC
CTTAGCTGGTGTGAGCCTTATGTTACGGTTACTGTGGGCAAGCCTGAGATGGGATGACATGGCAGCCAAG
GCTCCTCCAGGAGGAGGGACTACACGGACAGAAACACCTACACCTCAGAGGAAAGGCCTTCGATCAAGTG
CATTGCGGCCAAAGAGACCAGAAACGCCCAAGCAAACTGGCCCTGTTATTATCGAGACTTGGGTAGCAGA
AGAAGAGTTGGAATTGTGGGAGATCAGGGCGTTTGCTGAAAGAGTGGAGAAAGAAAAGGCACAAGCAGTT
GAGCAACAGGCTAAGGTTAGTGAACAGAAGAAGGCAGAGGACTTCAAGGCCCAAATGGAGGCTCACCTCA
GACAGCAGCGCTTGGCTGTCCAGCAGAAACGATTGGAACAGCAGAAACCTTCAGTAATTGCAGCTTCAAC
CACTTCCCCAACAAATAGTACAACTAGTACCATTTCTCCAGCACAGAAAGTTATGGTGGCCCCCATAAGT
GGCTCAGTTACAACTGGAACGAAAATGGTACTCACTACTAAAGTTGGATCTCCAGCTACAGTAACATTCC
AGCAAAATAAGAACTTCCATCAGACTTTTGCTACGTGGGTTAAGCAAGGCCAGTCAAATTCAGCCACCAG
CACAGCTGCCACATCTGCTACAACCATTGCCAGCACAGGTCAGACGTTCCAAATTACAGGCAATCCAGTC
ACTATGGCAGGAAAAGTAATTACCAAACTGCCACTTCCTGCAAACAGCAAGATTGTCGCTGTAAATGTGC
CAGCAACACAAGGAGGCGTTGTTCAAGTACAGCAGAAAGTCCTGGGTATCATTCCATCAAGTACAGGTAC
AAGTCAGCAGACCTTTACTTCATTCCAGCCCAGGACAGCAACAGTCACAATTAGACCCAATACATCAGGC
TCTGGAGGAACCACAAGCACTTCACAAGTAATTACAGGGCCTCAGATCCGCCCTGGTATGACGGTGATTA
GAACACCACTCCAACAGTCAACACTAGGAAAGGCAATTATTCGAACTCCTGTGATGGTACAGCCAGGTAC
AAGTGAACAAAGACAGAGTAAATTATCACCCCCAACACAGGTGCAACAAGCCAAAACCTTGCCAGCAGCT
CAGTCATCAAGTGTGAGTCCTCCAGAAGCCCAGCCACAGACTGCTCAGCCTTCAGCTCAGCCCCAGTCCC
AAACCCAGCCCCAATCCCCAGCTCAGCCTGAAGTTCAGACTCAGCCTGAAGTTCAGACCCAAACAACTGT
TGCATCCCATGTCCCTTCTGAAGCACAACCCACCCAGGCACAGTCATCCAAACCCCAAGTCGCAGTACAG
TGTCAGCCTCAAAGTAATGTCCAAGGACAGTCTCCTGCTCGCGTCCAAAGTCCACCACAGACTCGAATAC
GTCCATCGACTCCATCCCAAGTGTCTCCTGGACAGCAATCCCAGGTTCAGACTACAACCTCACAACCGAT
TCCAATTCAACCACATACATCTCTTCAGATACCTTCCCAGGGCCAGCCACAATCACAACCCCAGGTACAG
TCTCCAACTCAAACTCTTTCATCAGGACAGACGTTAAGTCAAGTTACTGTTTCATCCCCATCCCGTCCTC
AGCTACAGATACAGCAGCCACAGCCCCAAGTCATTGCTGTGCCTCAGCTGCAACAACAAGTCCAGGTTCT
CTCTCAGATCCAGTCGCAGGTTGTGGCTCAGATACAGGCTCAGCAAGGTGGTGTGCCCCAGCAAATCAAA
CTCCAGTTACCTATTCAAATTCAGCAAAGCAGTCCTGTGCAGACTCACCAGATTCAGAATGTGGTTACAG
TGCAGGCAGCCAGTGTGCAAGAGCAGTTGCAAAGGGTTCAGCAACTCAGGGAGCAGCAGCAAAAGAAGAA
GCAGCAACAGATAGAAATTAAGCGGGAACACACTCTCCAAGCTTCTAATCAAAGTGAAATCATTCAGAAA
CAGGTGGTGATGAAGCATAATGCTGTAATAGAACATTTAAAGCAGAAAAAGACCATGACTCCAGCTGAAA
GAGAAGAGAATCAAAGAATGATTGTCTGTAACCAGGTGATGAAGTATATTTTGGATAAGATAGATAAAGA
AGAAAAGCAGGCAGCAAAGAAACGGAAGCGTGAAGAGAGTGTGGAACAGAAACGTAGCAAGCAGAATGCC
ACCAAGCTCTCTGCGCTGCTCTTCAAACACAAGGAACAACTCAAAGCTGAAATACTAAAAAAGAGAGCAC
TCCTGGACAAAGACCTACAGATTGAAGTGCAGGTAAGAAGGTTCTATATTGGCTGTGATCTTTGTACTAA
CTGGTATCATGGAGAATGTGTTGGCATCACAGAAAAGGAGGCTAAGAAAATGGATGTGTACATCTGTAAT
GATTGTAAACGGGCACAAGAGGGCAGCAGTGAGGAATTGTACTGTATCTGCAGAACACCTTATGATGAGT
CACAATTTTATATTGGCTGTGATCGGTGTCAGAATTGGTACCATGGGCGCTGCGTTGGCATCTTGCAAAG
TGAGGCAGAGCTCATTGACGAGTATGTCTGTCCACAGTGCCAGTCAACAGAGGATGCCATGACAGTGCTC
ACACCGCTAACGGAGAAAGACTATGAGGGTTTAAAAAGGGTGCTTCGTTCTTTACAGGCCCATAAGATGG
CCTGGCCTTTCCTTGAACCAGTGGATCCTAATGATGCACCAGATTATTACGGTGTTATTAAGGAACCTAT
GGACCTTGCCACCATGGAAGAAAGAGTACAAAGACGATATTATGAAAAGCTGACGGAATTTGTGGCAGAT
ATGACCAAAATTTTTGATAACTGTCGTTACTACAATCCGAGTGACTCGCCTTTTTACCAGTGTGCAGAAG
TTCTTGAGTCCTTCTTTGTACAGAAATTGAAAGGATTCAAGGCTAGCAGGGAATCAGCCAGTGCTGTTTA
TGGCCAGTTTGATCCTTGGAATCAAGAATCTTTAAAAAAAAAATCAAGACTCTAG
>g.016202t.1 CDS=2-414	.
ATGCAACCAGCTTGCTCTTCCCTGGCCCGCTCCTGGCTGCTCACTGGGAGCCGCACAGCGTCAGTGGCCG
TCCTTGTCCATCGAAGAGCCCTGACCAGGAGCGGGAATAAGTCGTCTGACCCTCACAGCAGCCCCGGAGG
TGGGGACCTGCTGGCTGTGCTAACAGGTGAGCACCATGAGTTCCAAAGAGGAGCAGCAGTGAACGGGATC
GTGCATGACGTGGACGTGCTCGGCACCGGGATCCGGCTGGTGACCCTGCTGGTGGACCGGGACGGCTTGT
ACAAGATGAGCCGCCTGTACATCACTCCGGACGGGTTTTTCTTCCGAGTCCACATATTGGCCCTGGACGA
CTCCAGCTGCAATAAGCCGTGTCCAGAATTTAAACCTGGTATTGACACTGACCCCACCACCTAA
>g.016208t.1 CDS=2-315	Solute carrier family 25 member 39(SLC25A39)[SwissProt]
ATGGTGGCTGGTGCCCTAGCCCGCTTGGACACCGTGACTGTGATCAGCCCCTTGGAGCTGGTGCGGGCAA
AGCTGCAGGCCCAGCATGTGTCCTACCGGGAGCTGGGCACCTGTGTCCGAGCTACTATGGCTCAGGATGG
CTGGCGCTCACTATGGCTGGGCTGGGGCCCCACTGCCATTTGGGATGTGCCCTTTTCAGGCTTTCTCCCA
AGGATCATCAAGGCAGCCCGTTCCTGTGCCTTCATGATCGGCACGTATGAGTTCAGCAAAATCTCCTTCC
AGCGGCTCAACAGAGAACAACCTCTGGGCCCTTAA
>g.016302t.1 CDS=2-1980	E3 ubiquitin-protein ligase SMURF2(Smurf2)[SwissProt]
ATGACTTGTTCTGCTATTGTGACTGGAGTACTCTGTGCAAAAAACTTGGTGAAAAAGGATTTTTTCCGAC
TTCCTGATCCATTTGCTAAGGTGGTGGTTGATGGATCTGGGCAATGCCATTCTACAGATACTGTGAAGAA
TACACTTGATCCAAAATGGAATCAGCATTATGACCTGTATATTGGAAAATCTGATTCAGTCACGATCAGT
GTGTGGAATCACAAGAAGATCCATAAAAAACAAGGTGCTGGATTTCTTGGTTGTGTTCGACTTCTTTCCA
ATGCCATCAACCGCCTCAAAGACACTGGTTATCAGAGGTTGGATCTGTGCAAACTTGGGCCAAATGACAA
TGATACGGTTAGAGGACAGATAGTAGTAAGTCTTCAGTCCAGAGACCGAATAGGCACAGGAGGACAAGTT
GTGGACTGCAGTCGTTTATTTGATAATGATTTGCCAGATGGACCAGCATCTGAATATTCTAGTCCCGGCA
GACCTCTTAGCTGCTTTGTTGATGAGAACACTCCAATTAGTGGAACAAATGGTGCAACATGTGGACAGTC
TTCAGATCCCAGACTGGCCGAGAGGAGAGTCCGGTCACAACGACATAGAAATTACATGAGCAGGACTCAT
CTACATACTCCTCCAGACCTACCGGAAGGCTATGAACAGAGGACAACACAACAAGGTCAGGTGTATTTCT
TACATACTCAGACTGGTGTGAGCACATGGCATGATCCAAGAGTGCCTAGTCGGCAGAACCAGTTGAAAGA
CCAACAGCAACAGCAAGTGGTACCGTTCTGCCCTGATGATGCCGAGTGTCTGACAGTCCCGCGGTACAAG
CGAGACCTGGTTCAAAAACTAAAAATTTTGCGGCAAGAACTTTCCCAACAGCAGCCTCAGGCTGGCCATT
GCCGCATTGAGGTTTCCAGGGAAGAGATTTTTGAGGTCATGAAAATGAGACCAAAAGATCTGTGGAAGCG
ATTAATGATAAAATTTCGTGGAGAAGAAGGCCTTGACTATGGAGGGGTTGCTAGGGAGTGGTTATATCTC
TTGTCACATGAAATGTTGAATCCTTACTATGGCCTCTTCCAGTATTCAAGAGATGATATCTATACTTTGC
AGATCAATCCTGATTCTGCAGTTAATCCGGAACATTTATCTTTTTTTATAAGTATCAATTTCCACTTTGT
TGGACGAATAATGGGAATGGCTGTGTTTCATGGACATTATATTGATGGTGGTTTCACATTGCCTTTTTAT
AAACAGTTGCTTGGGAAGTCAATTACTTTGGATGACATGGAGTTAGTTGATCCAGATCTTCATAACAGTT
TAGTGTGGATACTTGAGAATGATATTACAGGTGTTTTGGACCATACTTTCTGTGTCGAACATAACGCATA
TGGTGAAATTATTCAGCATGAACTTAAACCAAATGGCAAGAGTATCCCTGTTACTGAAGAAAATAAAAAA
GAATATGTCAGGCTCTATGTGAACTGGAGATTTTTACGAGGCATTGAGGCGCAATTCCTGGCTCTGCAGA
AAGGATTTAATGAAGTAATTCCACAGCATCTGCTGAAGACATTTGATGAGAAGGAGTTAGAGCTCATTAT
TTGTGGACTTGGAAAGATAGATGTTAACGACTGGAAGGTAAACACCCGATTAAAACACTGCACACCAGAC
AGCAATGTCGTCAAGTGGTTCTGGAAGGCTGTGGAGTTTTTTGATGAAGAGCGAAGAGCACGGTTACTTC
AGTTTGTGACAGGATCATCTAGAGTGCCTCTCCAGGGCTTCAAAGCTTTACAAGGCGCTGCAGGCCCACG
ACTCTTCACCATACATCAGATTGATGCTTGCACTAACAACCTGCCGAAAGCCCACACTTGCTTCAATCGA
ATAGACATTCCGCCCTATGAAAGCTATGAAAAGTTATATGAAAAGCTGCTAACAGCCATTGAAGAAACAT
GTGGGTTTGCTGTGGAATGA
>g.016309t.1 CDS=2-1704	Centrosomal protein of 95 kDa(CEP95)[SwissProt]
ATGACAGGGGCCGGAGCTGCTCGACAAGAGACCGACCTCATAGCTATTCCTAGGAGTCAAGAGGATGAAG
CTCACAATGTACAAGCGGTAATTGATTCACTGGCCTTGGATTACCTGCAAGTCAGCTTGTCTCACATAAC
AGGAGAAAATATAGTGAAAGGAGATAGTGAATCTATTAAGAATCTGCTAGAAATATTTGATGGATTGCTG
GAGTATCTTACAGAAAATATCAGTGAGACATCTCTTGAGAAAAGTGCCGCTGGCCCCAGTGAAATGCAGT
CCAAAAAAGCCTTAACCATGTCACGTGAAGAAATGCACCCTCCCTCATCTAGTTTTTTGTCCAAGAGCAG
GACATCCTTTACTGAAGACATGGAAATTCCTTCTGTGGATGTGATTCCAAATGCTAGGAAGCTCGGGGAG
CCTATTCGATCAGCTATTCCTTTGCATCCACCCTACCACCCTTCAGAGCCTAGAGCACCCTGTCCCATAG
GAAAAGAATACTTGCGTTCAAGTCACATCTCCCCTGCCATGAATTCTACTGGAGAGAGCACAGCATTTTC
TGTGGAATCAGATAATAGAGTTGTCTTAACTTCTAAGTCGCCTAAAGATAGCAAACAGGAAATTTGTTCA
GCTCAGATCCAAGGCCCTCGGACAAGGAAGCTTCCCAGAGGAAAAAGATATGACAGCAGACCTACAGTCT
CATCCTGGGATTCAACCTTCTCCCAGAGGCCAGGAAAGAGGTTAACAGAACAAGAGTTATATGCAGTTTC
TGAGAAACTCTCTCAACGGCTCTCTGAACTAGATTGGGCAAGTCTTGTTTTTTATATCTATATCGAGACT
GCCATAGTTGGAATTCCCACGCGTAGAACACCACCCTACAGATCTCATTCACTCTCTCCTTCTCCAGTTA
ACAAAAACACACAATTCCATATGGAGAAAAAACGGCAGCGAAAGCCAAAAGAAACAGATATCCGCCAATT
CCAAGCAAAGGCAATAACCGAAGCATTTGAAAGGGAACTAAGAAGAAATAAAGTTCAGGAGAATATTGGA
TCTCTAGGAATAAATGAGGAGAAGGAAACAATAGAAGCAGCCTTAAAAAGGCATGACCTCCTTACTGCAC
TTGTCAAGAAAGAATATGAACACAACAAGAGATTGCAAGACTTCAAGGACCGCATTCATAGGCAAAAGCT
GACACAGTCAAAGATAAAAGAAAATCGGCAGCAGATTGTCCGTGCCCGGAAATACTACGATGATTACAGA
GTTCAGTTGCGTGCAAAAATGATGAGAATGAGGACCCGGGAAGAAATGATATTTAAGAAATTGTTTGAAG
AAGGTTTACAGATTCAGAAGCAGAGATTACGAGACTTAAGAAACTATGCCAAAGAAAAGCGAGCTGAACA
AAAGAGACAGCACCAGAATGAACTGGACTCAATGGAGAACTACTATAAAGACCAGTTTTCATTGCTGGCA
GAAGCCATATCACAAGAACGCCAGGAACTCAAAGCCAGAGAGAAATCCCAGGCCCAGACATTGTATAAGG
TGAAGAGGGAGCTGAGATTGAAGATGGAGAAGGAAATTCAGCAGCTGCAACACATGATAACCCAGAATGA
CGACGATGCTTTCTTCCGGGAATTGGAAGCCGAGCGCTTCAGATCTCGGCTTCATATGGCTTCTTTTCAG
TACAGTAAAAATCCTTTCCCATAA
>g.016310t.1 CDS=2-1506	Probable ATP-dependent RNA helicase DDX5(DDX5)[SwissProt]
ATGTCGGGTTATTCGAGTGACCGAGACCGCGGCCGGGATCGAGGCTTCACTAAATTTACTGAATTACTGT
TGCTAATTACAGCAAATGTAATGGATGTGATTGCAAGACAGAATTTTACTGAACCCACTGCAATTCAAGC
TCAGGGATGGCCCGTTGCTCTAAGTGGATTGGATATGGTTGGAGTAGCACAGACTGGATCCGGGAAAACA
TTGTCTTATTTGCTGCCTGCTATCGTCCATATCAATCATCAGCCATTCCTAGAGAGAGTGCTTGGTGCTG
GCACCAACTCGGGAACTGGCCCAACAGGTGTGGAAATCTGTATTGCAACACCTGGAAGACTGATTGATTT
TTTAGAGTGTGGGAAAACCAATCTGAGAAGAACCACTTACCTTGTCCTTGATGAAGCAGATAGAATGCTT
GATATGGGCTTTGAACCCCAAATAAGGAAGATTGTGGATCAGATAAGACCTGATAGGCAAACCCTAATGT
GGAGTGCAACTTGGCCAAAAGAAGTAAGACAGCTTGCTGAAGATTTCCTGAAAGACTACATTCATATAAA
CATTGGTGCACTGGAACTGAGTGCAAATCACAACATTCTTCAGATTGTGGATGTATGTCATGACGTAGAA
AAGGATGAAAAACTTATTCGTCTAATGGAAGAGATCATGAGTGAGAAGGAGAATAAAACCATTGTTTTTG
TTGAAACCAAAAGAAGATGTGATGAGCTTACTAGAAAAATGAGGAGAGACGGGTGGCCCGCCATGGGTAT
CCATGGTGACAAGAGTCAACAGGAACGTGACTGGGTTCTAAATGAATTCAAACATGGAAAAGCTCCTATT
CTGATTGCTACAGATGTGGCCTCCAGAGGGCTAGATGTGGAAGATGTGAAATTTGTCATCAATTATGACT
ACCCTAACTCCTCAGAGGATTATATTCATCGAATTGGAAGAACTGCTCGCAGTACCAAAACAGGCACAGC
ATACACTTTCTTTACACCTAATAACATAAAGCAAGTGAGCGACCTTATCTCTGTGCTTCGTGAAGCTAAT
CAAGCAATTAATCCCAAGTTGCTTCAGTTGGTCGAAGACAGAGGTTCAGGTCGTTCCAGGGGTAGAGGAG
GCATGAAGGATGACCGTCGGGACAGATACTCTGCGGGCAAAAGGGGTGGTTTTAATACCTTTAGAGACAG
GGAAAATTATGACAGAGGTTACTCTAGTCTGCTTAAGAGAGATTTTGGGGCAAAAACTCAGAATGGTGTT
TACAGTGCTGCAAATTACACCAATGGGAGCTTTGGAAGTAATTTTGTGTCTGCTGGTATACAGACCAGTT
TTAGGACTGGTAATCCAACAGGGACTTACCAGAATGGTTATGATAGCACTCAGCAATATGGAARTAATGT
TCCCAATATGCACAATGGTATGAACCAACAGGCATATGCATATCCTGCTACTGCAGCCTATGATTGGTTA
TCCAATGCCAACAGGATATTCTCAATAAGACTTTAG
>g.016311t.1 CDS=2-3345	Platelet endothelial cell adhesion molecule(PECAM1)[SwissProt]
ATGCGTTCTGGTGCGGCGGTCAGGGCCTGCCGGAAAGTCTGCAGGTGCCTGTTGTCTGGGTTTGGGGGTC
GAGTGGACGGAGGGCCGCCCGAGCTGTCGGTGGAAGGGAGCGGCTCCCTCGGAGTGCCCCTGAGGTCGCA
CGCAGAGCCGCCCGGGGGGAGCGAGCCGCCCGAAGCCCCCGAGGCCGGTGAGGGGAGCCAGGAGCTGGTG
GAGATCTGTCGGAGAAGGCGTTTCTTCAGCGGCAGCAAGCGGCAGCTTAGCCAACATTCTCTTCTGAACG
GGTGCCACTCCGGCTTTGGCCCCTTGGGCATAGAGTTGCGGAAGAACCTGGCAGCAGAATGGTGGTCCTC
GGTGGCGGTGGTCAGGGAGCAGGTCTTCCCGGTGGATGCCCTCCATCACGAGCCTGGCCCTACGCTGCCC
GGGGACAGTGCCTTCAGGTTAGTTTCAGCAGAAACTCTACGCGAAATCTTGCAAGACAAAGAGCTGAGTA
AGGAACAGCTAGTAGCATTTCTTGAGAACTTATTAAAAACTTCTGGGAAACTACGGGAGAACCTTCTTCA
CGGTGCTTTGGAGCACTATGTTAGTTGCCTGGATCTGGTAAACAAGAGGCTACCTTACGGCCTTGCTCAG
ATTGGAGTATGTTTTCATCCTGTTTCTGATACTAAGCAGACATCTGATGGTATTAAAAGGTTATATAATC
TTCAAGTAAGTAACAATCTGATCTTTCTGATATCCAAAGAATCGGTGAGAAGACTGAGGCTTCACTGGTT
TGGTTTACTTCAGCAAGAACTGCAGGCCAGTGGCTTGATTTCTGGTTACGTCATCGACTCCTGTGGTGGA
GAAAGGGAAGATTTGCATTTAGTATTCAGCTTTGAGGTGCTGGATTTCTTCATTTTCAGTGGAAGTATGC
AATTTACAAGTGTACAGTGTATGAATTGTAAACAATATTACCACATTGAGCAGCTTTTTGAAGTGAAAGA
GCGAAAAGGAACGCGAGAAAACTCCTTTTCCACATCATGTTGGTTTGGAGATGCAAGCTTCAAAATGGTC
TTGCACTTTTCTGTGGACAGCTATCCTCTCTGTGGAGAAGCCAGTTCCCTGCCCAGAAATGCCACAGTAG
CTGTTGTCCAAGAACTGCAGCTCACACCTGAAGAGCTGGATCTTGGGAAAACAATCCCATTCGATTCCCC
AGGGGTTGTGGGGGCCTTCTGGGTCCAAGCCTTGAAGGACAAGAAAACCGCCCCACAGTCTGGTTCCTCG
TTCACCATCAACCACATCCACATGAAGATCCTACCAGAAGAGGTGCAAAATGGGGAGAACATTACCTTGC
AATGCATCGTAGACATCAGCACCACCTCTCATATCAAGCCTCAGCACTGGGTGCTGTTCTATAAGGATGA
TGTGCTATTTCACAATGTCTCCTCCGTGGAGAACACTGAGAGTTATTTTATTCCCCGAGCCCGGGTCTAT
GACGCAGGGACATATAAATGCACCGTGATTCTGAACAACAAGGAGAAAACCACCTCGGAGTACCAGGTGT
GGGTGAAAGGAGTGTCYGATCCCATAGTGACACTGGACAAGAAAGAGGCAATAGAAGGCGGGGTCGTGAA
GGTCAATTGTTCTGTCCCAGAGGAAAAGCCCCCGATACATTTCACAATTGAAAAACTCAAACTAGATACG
AAAGGTTTCAAGCAAAGAAGAGAAAAAACTTCTCGCAACCTGAATTTCATGATGCTGGAGTTCACAGTGG
AGGAACAGGACCACGTTATATTTTTCCAGTGCCAAGCCAGGATCGTTTCTGGGACCCACGTGGAGACCTC
TAGAGCCATCAAGAGTGAACTGGTCACTGTGACGGAATCCTTCTCTAATCCCAAATTCCACATCAGCCCR
GAAGGAGTGATCACAGAAGGAGATCAGCTCTACATTAGGTGCACCATTCAAGTGACACATCTGGTCCAAG
CATTTCCAGAAATCATAATCCAGAAGGACAAGGCAATTGTAGCACACAAGAGGCATGGTAACGAAGCCAC
CTACTCAGTGATGGCCATGGCGGAGCACAATGGCAATTACACATGCAAAGTGGAAGCCAGCCGGATATCC
AAGGTCAGCAGCATCGTGGTCAACATAACAGAAGCACCCCCAGCCAACTTCACCATCCAGAAGGAAAACA
CGATTGTGTCACAGTCTCAAAATTTCACCAAGATAGCCTCAGCGACAGACAGTGGGACATACACTTGCAA
TGCAAGCATGGGCAAGGTGGTCAAGAGAAGCAGCGCAGTCCAGATAACCGTGTGTGAGCTGTTTTCCAAG
CCGAAGCTGGAATCTTCCACCACCCGTCTGGACCAGGGAGAAAGCCTAAACCTGTGGTGCTCCATTCCAG
AAGCACCCCCAGCCAACTTCACCATCCAGAAGGAAAACACAATTGTGTCACAGTCTCAAAATTTCACCAA
GATAGCCTCGGCGACAGACAGTGGGACATACACTTGCAATGCAAGCATGGGCAAGGTGGTCAAGAGAAGC
AGCGCAGTCCAGATAACCGTGTGTGAAATGCTATCCAAGCCCAGGATTTTTTATGACTCCAGCTCCGAGG
TAATAAAAGGACAGACTATAGCAGTCGGTTGCCAATCCATAAACGGAACGACACCTATATCTTATCACCT
TTTAAAAACAAGTAACATTTTGGAGAGCCGTGACATGAGCTCAAATGAGCCTGCGGTATTCAAAGACAAC
CCAACAAAAGACACAGAATACCAGTGTATCGTGGATAATTGTCATTCCCATTCTGAGATGGTCAGTGAAG
TTCTGCGTGTCAAGGTGATAGCCCCAGTGGATGAGGTCAAGCTCTCTATCCTAATGAATGCAGAGGTGGA
GTTTGGGAAGGACATTGGGCTTCTGTGCTCGGTGAACGAGGCGACTGGTCCAATCACCTACAGGTTTTAC
AAAGAAGCGGGCAGTCTCTTATACCAAACCACCTCGAATGAAACCCGCGCCGTTTGGTACAAGTCAAAGG
CTAGCAAGGAGCATGAGGGACAGTATTACTGCACAGCCTCCAACAGAGCCAACCGCCTTAAAAGCAGTCC
CCAAAGCAACGTACTGACAGTCAGAGTCTTTCTTGCTGCATGGATAAAAGGACTCATTGCAGTGGTTGTC
ATTGGAGTGATAATTGGTGTCTTGATACTTGGGGCCAGATATTATATTCTGAAGAAAGCCAAGGGTTACA
ATGAAGATGTTGGAAACCATGCAATGAAACCAATAAATGAAAATAAAGGTCTGGAAACCAAGGGCACAGA
GACGGTGTACAGTGAAATCCGGAAAGCTAACCCTGGTCTCTACCTTGCAAAATAG
>g.016370t.1 CDS=2-3054	Testis-expressed protein 2(TEX2)[SwissProt]
ATGACAAGTCTGGATGGTCGCCATGCCGAGAAAACCATTGACATGCCAAAACCATCAGCCCCCAGAGTGC
ACGTGCAGAGGTCCGTGTCCCGAGACACTATCGCCATTCACTTCTCGGCATCCGGGGAGGAGGAGGAGGA
AGAGGAGGAGGAGTTCAGGGAGTACCTCGAGGAGGGGCTGGACGACCAAAGCATTGTAACGGGGCTCGAA
GCCAAGGAAGACCTCTATCTTGAACCCCAGGGTGGCCATGACTCCACTGGCCTTGCCGCCCAGCCCATCC
TGGCAGATGGACTGTCCGTGTCCCCTGCCATTTTGCCCGTCTCCGAGAACACTGTAAAGCTGTTGGAGTC
CCCTCCTCCGGCAGTGCAAGTATTAAGTACAGTGCCATTGGCTCTGTCCCCAGGGTCGTCTTCGTCAGGG
CCCTTAGCTAGCTCTCCCAGCGTGTCATCCCTTTCGGAGCAGAAGACCAGTTCTTCCTCCCCGTTGTCCT
CTCCTTCCAAGTCTCCAATCCTTTCATCCAGTGCCTCATCCTCCACGCTTTCCAGTGCAAAACCCTTCAT
GAGCCTTGTGAAGTCCCTGTCGACCGAGGTGGAGCCAAAAGAATCCCCACACCCCTCGCGGCACAGGCAC
TTGATGAAGACATTAGTTAAGTCTCTGTCCACGGACACCTCCAGGCAGGAGTCAGATACCGTGTCCTACA
AACCACCCGACTCCAAGCTCAATTTACACCTGTTCAAGCAGTTCACACAGCCGCGAAACACAGGGGGAGA
CTCCAAAACTGCACCTTCTTCCCCACTCACTTCTCCCTCTGACACACGCTCCTTTTTTAAAGTGCCCGAA
ATGGAGGCTAAAATTGAGGACACGAAGCGCCGCCTTTCAGAAGTCATATGTGAGCCCCTTCAGCTCCTCA
GTAAAATCATCGGGGAAGAGAGTGGCAGCCACAGGCCCAAAGCCTTATCTTCAAGTGCTTCAGAACTCTC
CAATCTGTCCAGCCTGAACGGCCACTTGGAAAGCAATAACAACTACAGCATCAAGGAGGAGGAGTGTGAT
TCCGAGGGGGACGGCTCCGGGAGTGACCCCAGTGTCCCCGGAAGTGACCACCCCAGGTCCTCAGATGAGC
CCTCTCGAGAGGCAGAGCCTAAAGCATCCCAGGGGAGCGGTCTGAAGGACTTAGGCCTGAAGACCGGCTC
TCTTGTGCTCGAGAAATGCTCCTTGTCTGCCTTAGTGAGCAAAGAAGATGAAGAGTTTTGCGAACTGTAC
ACCGAGGACTTTGATTTGGAAGCGGAGGTGGAGAGTACAGTTGATAAGCTCCCGGATGTCCCTCTCAAGC
CGGAGGTGCTGGCAGATGATGGTCTGACCCTTGACAGTGAGGACGAGGCCCACCTGGCCGTGCAGCACCC
GGAATTACCAGTGAAGACACTGGGCTTCTTTATAATGTGTGTCTATGGGTACCTCATCCTCCCTCTACCC
CACTATGTGAGTGGACTCTTTCTGGGAATTGGTCTTGGATTCATGACTGCAGTTTGCATGATTTGGTTTT
TTACACCACCAAGTGCTCATAAATATCACAGATTTCATAAAAACCTACAACACTGGAACACAAGATCTCT
GGAGATCAAAGAACCAGAAATGCTAAAGGGATGGATGAATGAGATTTACAACTATGATCCAGAAACCTAC
CATGCAACTTTGACACATTCAGTCTTTGTTCGACTTGAGGGTGGGACCTTAAGACTTTCAAAACCCAATA
AAAATATATCTAGGAGGGCAAGCTACAATGAAACAAAGCCAGAGGTTACCTACATCAGCCAGAAAATCTA
CGACCTTTCAGACAGCAAGATTTATCTCGTGCCTAAAAGTTTGGCTCGAAAACGAATTTGGAATAAAAAG
TACCCCATTTGCATTGAACTTGGTCGACAAGATGACTTTATGTCTAAGGCCCAGACTGATAAAGAGACTT
CTGAAGAAAAGCCACCAGCTGAGAGAGAGCTGGGAGGCGAGGACCCTAAGAAGCCACCCCATCCTCAGGA
GGGAACAAGATCTGGCCAGCGAGATCAGATACTATATCTCTTTGGGAGAACTGGCCGAGAGAAAGAGGAG
TGGTTTAGGCGATTTATTCTGGCATCTAAACTGAAGTCAGAAATCAAGAAGCCACCTGGTGTTTCTGGAA
GTAAACCAGGAGAGAAATATTGGTCTGACCTGGTATCTAAGAAAATCCAAATGAAACTCAGCAAAATAAA
GCTCCCCTACTTTATGAATGAACTAACTCTGACGGAACTTGACATGGGGGTGGCTGTGCCAAAAATCCTT
CAGGCCTTCAAGCCTTACGTTGATCACCAAGGACTGTGGATCGATTTGGAAATGTCCTACAATGGGTCCT
TTCTGATGACTCTCGAGACCAAAATGAATTTGACCAAACTAGGTAAAGAGCCTCTTGTTGAAGCCCTGAA
GGTTGGAGAAATTGGCAAAGAAGGTTGCAGGCCCAGGGCGTACTGTCTGGCAGACAGCGATGAGGAGTCC
TCCAGTGCTGGCTCCTCTGATGAAGACGACGCTCCAGAGCCCAGCGCAGGAGACAAACCACTTCTCCCGG
GGACTGAAGGGTATGTGGGAGGTCATCGAACAAGTAAGATTATGAGGTTTGTTGATAAGATTACCAAGTC
AAAATACTTCCAAAAAGCAACTGAGACAGAGTTCATTAAGAAGAAGATTGAAGAAGTCTCCAATACACCC
CTGCTGCTAACTGTGGAAGTACAAGAATGCAGAGGAACCCTGGCAGTCAACATTCCACCTCCGCCGACTG
ACCGGATATGGTATGGTTTCCGGAAGCCACCATATGTAGAGCTGAAAGCTCGGCCAAAACTTGGAGAGAG
AGAAGTGACTTTAGTTCATGTGACAGACTGGATAGAGAAGAAACTGGAACAAGAGTTTCAGAAAGTCTTT
GTCATGCCAAACATGGATGATGTCTATATCCCTATAATGCACTCAGCCATGGACCCTCGCTCCGCCTCCT
GCCTCCTCAAAGACTCACTGGTGGAGGCTCCTGATCAGCTGTGA
>g.016376t.1 CDS=2-747	Tropomyosin alpha-4 chain(TPM4)[SwissProt]
ATGGCCGGCCTCARCTCCCTGGAGGCGGTGAAACGCAAGATCCAGGCCCTGCAGCAGCAGGCGGACGAGG
CGGAGGACCGCGCGCAGGGCCTGCAGCGGGAGCTGGACGGCGAGCGCGAGCGGCGCGAGAAAGCCGAAGG
GGATGTAGCAGCTCTCAATCGACGCATCCAGCTTGTGGAGGAAGAGCTGGACAGGGCTCAGGAGCGACTG
GCCACAGCCCTGCAGAAGCTGGAAGAGGCAGAAAAGGCTGCAGATGAGAGCGAGAGAGGAATGAAGGTGA
TAGAAAACCGGGCCATGAAAGATGAGGAGAGGATGGAGATTCAGGAGATGCAGCTCAAAGAGGCCAAGCA
CATCGCTGAGGAGGCCGACCGCAAGTATGAGGAGGTGGCCCGTAAATTGGTCATCCTGGAAGGCGAGCTG
GAGAGGGCGGAGGAGCGTGCTGAGGTGTCTGAACTTAAATGTGGTGACCTAGAAGAAGAACTCAAGAACG
TCACTAACAATCTGAGGTCACTCGAGGCTGCCTCTGAAAAGTATTCTGAAAAGGAGGATAAATATGAAGA
AGAAATCAAACTTTTGTCCGACAAACTGAAAGAGGCTGAGACCCGTGCTGAATTTGCAGAGAGAACGGTT
GCAAAACTGGAAAAGACAATTGATGACCTGGAAGAAAAACTTGCCCAGGCCAAGGAAGAGAATGTGGGCT
TACATCAGACACTGGATCAGACACTAAACGAACTTAACTGTATATAA
>g.016416t.1 CDS=2-2850	Serine/threonine-protein kinase/endoribonuclease IRE1(ERN1)[SwissProt]
ATGTTCCGAATCTTGGAGGAGCTTGCGGTGTGCTTCCCTGCTGTTCTTCCTCAGGGGGCAGAGGATCCTG
TTCTGCAGGTTCCAACACATGTGGAAGAGCCTGCTTTCCTCCCGGATCCCAACGATGGCAGTCTGTATAC
ACTTGGGGGCAAGAATAACGAAGGCCTGACAAAACTTCCTTTTACCATCCCAGAATTGGTACAGGCATCC
CCATGCCGAAGTTCAGATGGAATTCTCTACATGGGTAAAAAGCAGGACATTTGGTATGTTATTGACCTTC
TGACCGGGGAGAAGCAGCAGACTTTGTCATCGGCCTTTGCAGACAGTCTCTGCCCATCTACCTCTCTACT
GTATCTTGGGCGAACAGAGTACACCATCACCATGTACGACACCAAAACCCGGGAGCTCCGGTGGAATGCC
ACCTACTTCGACTATGCAGCCTCGCTGCCTGAGGACGACGGGGACTACAAGATGTCCCACTTTGTGTCCA
ACGGTGATGGGCTGGTGGTGACGGTGGACAGTGAATCTGGTGATGTCTTGTGGATCCAAAACTATGCTTC
CCCTGTGGTGGCCTTCTATGTCTGGCAGCGGGAGGGTCTGAAGAAGGTGATGCACATCAACGTCGCCGTG
GAGACCCTGCGCTATCTGACCTTCATGTCTGGGGAGGTGGGCCGCATCACCAAATGGAAGTACCCATTCC
CCAAGGAGACGGAGGCCAAGAGCAAGCTGACGCCCACCCTGTATGTTGGGAAATACTCTACTAGCCTGTA
TGCCTCCCCCTCCATGGTTCACGAGGGGGTCGCCGTGGTGCCCCGAGGCAGCACTCTGCCTTTGCTGGAA
GGCCCCCAGACCGATGGGGTCACCATTGGAGATAAAGGAGAATGTGTGATCACGCCCAGCACCGACCTAA
AGTTTGACCCTGGGCTCAAAGGGAAGAACAAGCTCAATTACTTGAGGAACTACTGGCTTCTCATAGGACA
CCATGAAACCCCCCTGTCTGCATCTACCAAGATGCTGGAGAGATTCCCCAACAACCTGCCCAAACATCGG
GAAAATGTGATTCCTGCTGATTCAGAGAAGAAGAGCTTTGAGGAGGTTATCAACCTGGTTGACCAGACTT
CAGAAAATGCACCTACCACCGTGTCACAGGATGTGGAAGAGAAGTATGAGCATGCCCCTGCCAAGGCCGA
GGCCCCCGTGGACTCCGTGCTCAAGGACATAGCCACCATCATCCTGAGCACCTTCCTGCTCATTGGCTGG
GTGGCCTTCATCATCACCTACCCCTTGAGCATGCATCAGCAGCAGCAGCTCCAACACCAGCAGTTCCAGA
AGGAACTAGAGAAAATCCAGCTCCTGCAACAGCAGCAGCTGCCCTTCCATCCACCCGGAGATGTGGCTCA
GGATGCTGAGCTTTTGGACTCGTCCGGCCTGTACTCAGAGAGCTCAGGCACCAGCAGCCCCAACACATCC
CCCAGAGCCTCTAACCACTCCCTCCACTCCAGTGGCTCTGCCTCCAAGGCTGGCAGCAGCCCCTTTCTGG
AACAGGACGATGAGGATGAAGAAACCAGCATGGTGATAGTTGGGAAAATTTCATTCTGTCCCAAGGACGT
GCTGGGTCATGGAGCTGAGGGCACAATTGTGTACCGGGGCATGTTTGACAACCGCGACGTGGCCGTCAAG
AGGATCCTCCCCGAGTGTTTTAGTTTTGCTGACCGTGAAGTCCAGCTGCTTCGAGAATCAGATGAGCACC
CCAATGTGATTCGTTACTTCTGCACAGAGAGGGACCGGCAGTTCCAGTACATTGCCATCGAGCTGTGTGC
AGCCACCCTGCAGGAGTACGTGGAACAGAAAGACTTTGCCCACCTCGGCCTGGAGCCCATCACCTTGCTG
CAGCAGACCACCTCTGGTCTGGCCCATCTGCACTCCCTCAACATCGTAAACGTGGAGCTAATCTGGAGTG
TTACATTAGTTCACAGAGACCTGAAGCCCCACAACATTCTCCTCTCCATGCCCAACGCACATGGCAGGAT
CAAGGCCATGATCTCTGACTTCGGCCTCTGCAAGAAGCTGGCGGTAGGCAGACACAGTTTCAGCCGCCGC
TCAGGAGTCCCGGGCACAGAAGGCTGGATCGCTCCAGAGATGCTGAGTGAAGACTGCAAGGACAACCCTA
CCTATACAGTGGACATCTTCTCTGCGGGCTGTGTCTTTTACTACGTGATATCCGAGGGCAGCCACCCTTT
TGGCAAGTCCCTGCAGCGGCAGGCCAACATCCTCCTGGGTGCCTACAACCTCGACTGCTTACATCCCGAG
AAACAYGAAGATGTCATTGCCCGGGAATTAATAGAGAAGATGATTGCAATGGATCCTCAGAAACGCCCTT
CTGCAAAGCATGTGCTAAAACATCCGTTCTTCTGGAGCCTGGAAAAGCAGCTCCAGTTCTTTCAGGACGT
GAGCGACCGAATAGAGAAGGAATCTCTGGACGGCCCGATAGTGAAGCAGCTGGAGCGGGGCGGGAGATCT
GTGGTGAAGATGGACTGGAGGGAGAACATCACCGTCCCCCTGCAGACAGATTTGCGGAAATTCAGAACCT
ATAAAGGCGGCTCTGTCCGAGACCTCCTCCGAGCCATGAGAAACAAGAAGCACCACTACCGGGAGCTCCC
CGCRGAGGTGCGGGAGACACTGGGCTCCCTCCCTGATGACTTTGTGCGCTACTTCACGTCCCGCTTCCCC
CACCTGCTCTCCCACACCTACCGGGCCATGGAGCCTTGCAGCCATGAGAGGCTCTTCCAGCCCTACTACT
TCCACGAACCCCCGGACCCTCGGCCTCCAGTGACTCCAGACACCCTTTGA
>g.016417t.1 CDS=2-762	Intercellular adhesion molecule 2(ICAM2)[SwissProt]
ATGTCCCCCACGTCCTTCGTCCAGCCGGGGTCTGGTGAGGTGTTCGAGGTACACACGTATCCAGAGCAGC
TGGCGGTGAAGCCCGGAGAGTCTCAGTTCATCAACTGCAGTACCAGCTGTGCCCAGCCTGAGGCCGGGGG
TCTGGAGACCATTCTAGCCAAGACTCTGCTGAAGTCCGGAGCTCAGTGGAAGGCGTACTTGGTCTCCAAC
ATCTCGCAAGAMAMAATCATCTACTGCTACTTCACCTGCTTCGGGGAGCAGAGGCTGACAAGTCTCAACG
TCAGCGTGTTCTATCCTCCAACGCAAGTGCTGCTGAAGCTGCAGCCCACTTGGGTGGCTGTGGGGAGACC
CTTCACCATCAAGTGCCACGTGCCAGCCGTGAAGCCCCTTGAGAGCCTCACTCTCATGCTGCTCCGCGGC
CAGGAGGTGCTGCACAACCAGACCTTTTGGGGGACGACGGATGGTACCCAGGGAGCCACAGCCACGCACA
ACAGCACGGCTCACAGGGAAGACGGCCTCCACAACTTCTCCTGCCAGGCCATCCTGGATCTGCGGTCTCT
CGGCGGGAACATCATTCACAGTGTTTCAGAGCCCCAGATGCTCAAGGTCTACGAGCCGAGGCCAGACAAC
CAGATGGTCGTCATCATCTCAGTGGTATCGGTGCTGCTGTTCTTGTTTGTGACATCCATCCTCCTGTGCT
TTGTCTTGGGCCAGCACTGGCGCCAGAGGCGGATGGGCACCTACGGGGTACAAGGTGCTTAA
>g.016449t.1 CDS=2-4944	Sodium channel protein type 4 subunit alpha(SCN4A)[SwissProt]
ATGGCCAGCTCATCTATGCCCACCCTGGTGCCTCTGGGCCCTGAGAGCTTGCGCCCCTTCACCCGGGAGT
CCCTGGCAGCCATAGAACGGCGGATAGTGGAGGAGGAGGCCCGACAGCAGCGGAACAAGCAGATGGAGAT
TGAGGAGCCTGAAAGAAAGCCACGCAGTGACCTGGAGGCTGGCAAGAACCTGCCTCTCATCTACGGAGAC
CCCCCACCAGAGGTCATCGGTATCCCCCTGGAAGACCTGGACCCCTACTACAGCGACAAGAAGACCTTCA
TTGTCCTTAACAAGGGCAAGGCCATCTTCCGCTTCTCTGCCACACCCGCTCTCTACATGCTGAGCCCCTT
CAGCATCATCAGACGTGGTGCCATCAAAGTACTCATCCACTCATATCCTGCCCAAGTGGGGCGAGTGCAG
GTCTGGGACACAGCCCACTCCATGGGTCTGTATTCTAAGCATGCCTTGAGTGGCACTGCTCTTGCCTTCC
AGGAAGACACCCACTGTAACTGTCAACCCCATCAACACTGGATCTATACCTTTGAGTCCCTCATCAAGAT
GCTGGCCCGAGGTTTCTGCATTGATGACTTCACATTCCTCCGGGACCCCTGGAACTGGCTAGACTTCAGC
GTCATCACAATGGCGTACCTGACGGAGTTTGTGGACTTGGGCAACATCTCAGCCCTGAGAACTTTCCGAG
TGCTGCGGGCCCTGAAAACCATCACAGTCATCCCAGGGTTGAAGACGATCGTGGGGGCGCTGATCCAGTC
GGTGAAAAAGCTGTCGGACGTGATGATCCTCACCGTCTTCTGCCTGAGTGTCTTTGCGCTGGTGGGGCTG
CAGCTCTTCATGGGAAACCTCCGGCAGAAATGCGTGCGCTGGCCCCCACCCTTCAACGACACCAACACCA
CGTGGTACGGCAATGACACATGGTATGGCAACGACACGTGGTACGGCAACGACACATGGAACAGCCATGA
GAGCTGGGCCAGCAACTACACCTTTGACTGGGACGCCTACATCAATGACGAAGGGAACTTCTATTTCCTG
GAGGGTGCCAATGACGCCCTGCTTTGTGGGAACAGCAGCGATGCTGGGCACTGCCCCGAGGGTTATGAGT
GTATCAAGGCTGGACGGAACCCCAACTATGGCTACACCAGCTATGATACATTCAGCTGGGCCTTCCTGGC
TCTCTTCCGCCTCATGACCCAGGACTACTGGGAGAACCTCTTTCAGCTGACCCTTCGAGCAGCTGGCAAG
ACCTACATGATCTTCTTTGTGGTCATCATTTTCCTGGGCTCCTTCTACCTCATTAACCTGATCCTGGCGG
TAGTGGCCATGGCGTACGCAGAGCAGAATGAGGCCACACTGGCTGAGGATCAGGAGAAAGAAGAAGAGTT
TCAGCAGATGCTGGAGAAATTTAAAAAGCAGCAGGAGGAGCTGGAGAAGTTCAAGAACATCATCCACTTG
ATTGTCATGGACCCCTTTGTGGACCTGGGCATCACCATCTGCATTGTGCTCAACACCCTCTTCATGGCCA
TGGAGCACTACCCCATGACAGAGCACTTTGATAACGTGCTGACCGTGGGCAACCTGGTCTTCACTGGCAT
CTTCACGGCAGAGATGGTACTGAAGCTCATCGCCATGGACCCCTACCAGTACTTCCAGCAGGGCTGGAAC
ATCTTCGACAGTATCATTGTCACCCTCAGCCTGGTGGAACTGGGCCTGGCCAACGTGCAAGGGCTGTCCG
TGCTCCGCTCCTTCCGACTGCTCCGGGTCTTCAAGTTAGCGAAGTCTTGGCCGACGCTGAACATGCTCAT
CAAGATCATCGGCAACTCGGTGGGCGCTCTGGGCAACCTGACGCTGGTGCTGGCCATCATTGTGTTCATC
TTCGCCGTCGTGGGCATGCAGCTGTTCGGCAAGAGCTACAAGGAGTGTGTGTGCAAGATCGCGGCCGACT
GCAGCCTGCCCCGCTGGCACATGAACGACTTCTTCCACTCCTTCCTCATCGTCTTCCGCATCCTGTGCGG
GGAGTGGATCGAGACCATGTGGGACTGCATGGAGGTGGCCGGCCAGGCCATGTGCCTCACTGTCTTCCTC
ATGGTCATGGTCATCGGCAACCTAGTGGTCCTGAACCTCTTCCTGGCCCTGCTGTTGAGCTCCTTCAGCG
CCGACAGCCTGGCCGCCTCGGACGAGGACGGCGAGATGAACAACCTGCAGATCGCCATCGGGCGCATCAA
GTGGGGCATTGGCTTTGCCAAAGCCTTTCTCCTGGGACTGCTGCATGGCAAGATCCTGAGCCCCAAGGAA
ATCATGCTCACCCTTGGGGGGCCTGGGGAGGCCGAGGAGGCCCGGGAGGCTGGGGAGGCCGGGGAGAGTA
CCCCAGGGGATGAGAAGAAGGAGCCACCGCCCGAGGAGGACGACAAGGACCTGAAGAAGGATAATAACAT
CCTGAACCACGTGGGCCTGGTTGATGGCTCTCCCCCTAGCATCGAGCTTGACCACCTCAACTTTATCAAC
AACCCCTACCTGACCATTCACGTGCCCATTGCCTCCGAGGAGTCCGACCTGGAGATACCCACAGAGGAGG
AGACTGACACTTTCTCAGAGCCTGAGGATGGCAAGAAGCCACCGCAGCCCCTCGATGGGAACTCCTCCGT
CTGCAGCACCGCGGACTATAAGCCCCCCGAGGAAGACCCCGAGGAGCAGGCTGAAGAGAACCCCGAAGGG
GAGCAGCCTGAGGAGTGCTTCACGGAGGCCTGCGTGCAACGCTGCCCTTTCCTCTACGTGGACATCTCCC
AGGGCCGTGGGAAGATGTGGTGGACCCTCCGCAGGGCCTGCTTCAAGATTGTCGAGCACAACTGGTTTGA
GACCTTCATCGTCTTCATGATCCTGCTTAGCAGCGGAGCCTTGGCCTTCGAGGATATCTATATTGAGCAG
CGGCGAGTCATCCGCAGCATCCTGGAGTACGCGGACAAGGTCTTCACTTACATCTTCATCGTGGAGATGC
TGCTCAAGTGGGTAGCCTATGGCTTCAAGGTGTACTTCACCAATGCCTGGTGCTGGCTTGACTTCCTCAT
TGTGGACGTCTCCATCATCAGTCTGGTGGCCAACTGGCTGGGCTACTCGGAGCTAGGACCCATCAAATCC
CTGCGGACGCTGCGGGCCCTGCGTCCCCTGAGGGCTCTGTCCCGATTTGAGGGCATGAGGGTGGTGGTGA
ATGCCCTTTTGGGAGCCATCCCCTCCATCATGAATGTGCTGCTTGTCTGCCTCATCTTCTGGCTCATCTT
CAGCATCATGGGTGTCAACCTGTTTGCCGGCAAGTTCTACTACTGCATCAACACTACCACCTCTGAGAGG
TTCGACATCTCTGAGGTCAACAACAAGTCCGAGTGTGAAAGCCTGATGCACACGGGCCAGGTCCGCTGGC
TCAACGTCAAGGTCAACTATGACAACGTGGGTCTAGGCTACCTCTCCCTCCTGCAGGTGGCCACCTTCAA
GGGCTGGATGGACATCATGTATGCAGCCGTGGACTCCCGGGAGAACAAGATCCAGGGCATGGTGTACGAC
TGCGTGACTAAGCAGGTGTTTGACATCACGATCATGATCCTTATCTGCCTCAACATGGTCACCATGATGG
TGGAAACAGACGACCAGAGCCAACTCAAAGTGGACATCCTGTACAACATCAACATGATCTTCATCATCAT
CTTCACTGGGGAGTGTGTGCTCAAGATGCTTGCCCTGCGCCAGTACTACTTCACCGTCGGCTGGAACATC
TTCGACTTTGTGGTTGTCATCCTGTCCATTGTGGGCCTCGCACTCTCCGATCTGATCCAGAAATACTTCG
TGTCACCCACACTGTTCCGAGTGATCCGCCTGGCTCGGATCGGGCGTGTTCTGCGGCTGATCCGAGGGGC
CAAGGGCATCCGGACTCTGCTCTTTGCCCTCATGATGTCCCTGCCTGCCCTCTTCAACATTGGCCTCCTG
CTCTTCTTGGTCATGTTTATCTACTCCATCTTTGGCATGTCCAACTTTGCCTATGTCAAGAAAGAATCGG
GCATCGATGACATGTTCAACTTTGAAACCTTTGGCAATAGCATCATCTGCCTCTTCGAGATCACCACGTC
AGCTGGCTGGGACGGGCTCCTCAACCCAATCCTCAACAGCGGGCCCCCTGACTGTGACCCTACACTTGAG
AACCCAGGCACCAGTATCAAGGGTGACTGCGGCAACCCCTCCATCGGCATCTGCTTCTTCTGCAGTTACA
TCATCATCTCCTTCCTCATCGTGGTCAACATGTACATCGCTATCATCCTCGAGAACTTCAACGTGGCCAC
CGAGGAGAGCAGTGAGCCCCTTGGTGAGGATGACTTCGAGATGTTCTATGAGACGTGGGAGAAGTTTGAC
CCTGACGCCACGCAGTTCATTGCCTACAGCCGCCTCTCAGACTTTGTGGACACCCTGCAGGAGCCGCTGA
GGATTGCCAAGCCCAACAAGATCAAGCTCATCACGCTGGACCTGCCCATGGTCCCAGGAGACAAAATCCA
CTGCCTGGACATCCTCTTTGCCCTCACCAAAGAGGTCCTGGGTGACTCTGGGGAAATGGATGCTCTCAAG
GAGACCATGGAGGAGAAGTTCATGGCTGCCAACCCATCCAAGGTCTCCTATGAGCCCATCACCACCACCC
TCAAGAGGAAGCATGAGGAGGTGTGTGCCATCAAGATCCAGAGGGCCTACCGCCGGCACCTGCTCCAGAG
GACCGTGAAGCAGGCATCCTACATGTACCGCCACAGCCAGGATGGCAGTGGGGATGGGGGCCCAGAGAAG
GAGGGCCTGATAGCCAACACCATGAGCAAGATGTATGGCCACGAGAATGGGAACAGCAGTGTGCAGAGCA
CGGGGCAGACAGTGCGCCCGGGGGTCAAAGAGTCTCTTGTCTAG
>g.016461t.1 CDS=2-546	B-cell antigen receptor complex-associated protein beta chain(CD79B)[SwissProt]
ATGGACTTGGAGTCCAAGCCCCTGCCGAGAGAGAACCGCATCCTCCAGAGCCAGAACGACTCGGTCGCCA
CCCTCACCATCCAGGGCATCCAGTACTCGGACAACGGCATCTACTTCTGCCAGCAGAAGTGCTCCGAGGG
GTCCTTCAGCAAAGGCTGTGGCACCGAGCTGCGAGTCATGGGGTTCAGCACCTTGGCCCAGCTGAAGCGG
AGGAACACACTAAAAGATGGCATCATCATGATCCAGACCCTGCTCATCATCCTCTTCATCATCGTGCCCA
TCTTCCTGCTATTGGACAAGGATGACAGCAAGGCTGGGATGGATGAAGATCACACCTATGAGGGCCTGAA
CATTGACCAGACGGCCACCTACGAGGACATAGTGACTCTGCGGACAGGAGAAGTGAAGTGGGGCTTATGC
TATGGGTATCATCATGTCTGTCTTAAGGGTCCCCGGCCCCCAGAACTGACTGAAGCAGGGAAGATGAAGC
TGTGTGATGCTGGTGGGGATGATGAAAGCCTCAGGCCTCAGTTGCTTAATCTGTAG
>g.016465t.1 CDS=2-564	Somatotropin(GH1)[SwissProt]
ATGCCCTTGTCCAGCCTGTTTGCCAACGCCGTGCTCCGGGCCCAGCACCTGCACCAACTGGCTGCCGACA
CCTACAAAGAGTTTGAGCGGGCGTACATCCCCGAGGGACAGAGGTACTCCATCCAGAACGCGCAGGCCGC
CTTCTGCTTCTCGGAGACCATCCCGGCCCCCACGGGCAAGGACGAGGCCCAGCAGCGATCCGACGTGGAG
CTGCTCCGCTTCTCCCTGCTGCTCATCCAGTCGTGGCTCGGGCCCGTGCAGTTTCTCAGCAGGGTCTTCA
CCAACAGCCTGGTGTTCGGCACCTCAGACCGAGTCTACGAGAAGCTCAAGGACCTGGAGGAAGGCATCCA
AGCCCTGATGCGGGAGCTGGAAGATGGCAGTCCCCGGGCCGGGCAGATCCTGAAGCAGACCTACGACAAG
TTTGACACGAACCTGCGCAGTGACGATGCGCTGCTTAAGAACTACGGGCTGCTCTCCTGCTTCAAGAAAG
ACCTGCATAAGGCCGAGACGTACCTGCGGGTCATGAAGTGTCGCCGCTTCGTGGAAAGCAGCTGTGCCTT
CTAG
>g.016502t.1 CDS=2-1206	SWI/SNF chromatin-remodeling accessory subunit 1(ham-3)[SwissProt]
ATGTCACCGGGGAGCCGGATGCCCATGGCTGGCTTGCAGGTGGGACCCCCCACCGGCTCCCCATTTGGCA
CAGCTGCTCCACTTCGACCTGGCATGCCACCCACCATGATGGACCCATTCCGAAAACGCCTGCTTGTGCC
CCAGGCCCAGCCCCCAATGCCCGCCCAACGCCGGGGGCTAAAGAGGAGGAAGATGGCAGATAAGGTTCTA
CCTCAGCGAATTCGGGAGCTTGTCCCAGAGTCTCAGGCGTACATGGATCTCTTGGCTTTTGAGCGGAAGC
TGGACCAGACCATTGCCCGAAAGCGGATGGAGATCCAAGAGGCCATCAAAAAGCCTCTGACGCAAAAACG
AAAGCTGCGCATCTATATTTCCAATACGTTCAGTCCCAGCAAGGCAGAAGGCGATACTGCGGGCACCGCG
GGGCCCCCTGGGGGGACCCCTGCAGGGGACAAGGTGGCTTCCTGGGAACTCCGAGTGGAGGGAAAACTGC
TGGATGATCCTAGCAAACAGAAGAGGAAGTTTTCTTCATTCTTTAAGAGCCTCGTCATTGAGCTGGACAA
AGAGTTATATGGGCCTGACAACCACCTGGTGGAGTGGCACCGGATGCCCACCACCCAGGAGACTGATGGC
TTCCAGGTCAAACGGCCTGGAGACCTCAACGTCAAGTGCACCCTCCTGCTCATGCTAGATCATCAGCCTC
CCCAGTACAAGTTGGACCCCCGACTGGCAAGGCTGCTGGGGGTGCACACACAGACAAGGGCGGCCATCAT
GCAGGCTCTTTGGCTTTATATCAAACACAACCAACTGCAGGATGGGCACGAGCGCGAGTACATCAATTGC
AACCGTTACTTCCGCCAGCATCCAGACCCCATTGTCATCAACCATGTCATTAGTGTAGACCCTAACGACC
AGAAGAAGACAGCATGTTATGACATTGATGTGGAGGTAGACGACCCACTCAAGGCCCAGATGAGCAATTT
TCTGGCCTCTACCACCAATCAGCAGGAGATTGCCTCCCTCGATGTCAAGATCCATGAGACCATTGAGTCC
ATCAACCAGCTCAAGACCCAGAGGGATTTCATGCTCAGCTTTAGCACGGACCCTCAGGACTTCATCCAGG
AATGGCTCCGTTCTCAGCGTCGAGACCTCAAGGTGCAGCAGCGAAGGCAAGAACTGGAACAGGTGCTGGG
AATCCGCTTGACCTAA
>g.016505t.1 CDS=2-1221	Proteasome-activating nucleotidase(pan)[SwissProt]
ATGGCGCTTGACGGGCCGGAGCAGATGGAGCTGGAAGAGGGGAAGGCAGGCAGTGGACTCCGCCAATATT
ATCTGTCCAAGATCGAAGAACTCCAGTTGATTGTAAATGATAAGAGCCAAAATCTCCGGAGGCTGCAGGC
ACAGAGGAATGAGCTTAATGCAAAAGTTCGCCTATTGCGGGAAGAACTACAGCTGCTGCAGGAACAGGGC
TCTTATGTGGGGGAAGTAGTCCGGGCCATGGATAAGAAAAAAGTGTTGGTTAAGGTGCATCCTGAAGGCA
AGTTTGTCGTAGATGTGGACAAGAACATCGACATCAATGATGTGACACCCAATTGCCGGGTGGCTCTAAG
AAATGACAGCTACACTCTGCACAAGATCTTGCCCAACAAGGTAGACCCACTGGTGTCACTGATGATGGTA
GAGAAGGTGCCAGATTCAACCTATGAGATGATCGGCGGATTAGACAAGCAGATAAAGGAGATCAAAGAAG
TAATTGAGCTGCCTGTCAAGCATCCTGAGCTCTTTGAAGCACTGGGCATTGCACAGCCCAAGGGGGTGCT
GCTGTATGGACCCCCCGGCACTGGGAAGACATTGTTGGCCCGGGCGGTGGCTCATCATACAGACTGTACC
TTTATTCGGGTCTCTGGTTCCGAGTTGGTACAGAAATTCATTGGGGAAGGGGCAAGAATGGTGAGGGAAC
TATTTGTCATGGCACGAGAACACGCTCCATCGATCATCTTCATGGATGAAATTGATTCCATTGGCTCCTC
ACGGCTGGAAGGGGGTTCTGGAGGGGATAGTGAGGTACAGCGGACAATGCTGGAGTTGCTCAACCAGTTG
GATGGCTTTGAGGCCACCAAGAATATCAAGGTTATCATGGCTACTAATAGGATTGACATCCTGGACTCAG
CGCTGCTTCGCCCTGGGCGCATCGACAGAAAAATTGAATTCCCACCCCCCAACGAGGAGGCCCGGCTGGA
CATTTTAAAGATTCATTCTCGGAAAATGAACCTGACCCGGGGGATCAACCTGCGGAAAATTGCTGAGCTC
ATGCCTGGAGCCTCAGGGGCTGAAGTGAAGGGTGTGTGCACCGAAGCCGGCATGTATGCCCTGCGGGAGC
GGCGAGTCCACGTCACCCAGGAGGACTTTGAGATGGCTGTAGCCAAGGTCATGCAGAAGGATAGTGAGAA
AAATATGTCTATCAAGAAGCTATGGAAGTAA
>g.016506t.1 CDS=2-2052	pre-rRNA 2-O-ribose RNA methyltransferase(fsjC)[SwissProt]
ATGGGCAAGAAGGGCAAAGTCGGGAAGAGCCGGCGGGACAAGTTCTATCACTTGGCGAAGGAGACCGATG
GGGTGGTGGGTTGTGAAGTCGCAGAAATCTCCCTGGGAAAGCCCCCCGCCGAGTTTAACATTTTGTCGGT
GCCCCCAGGTTACCGCTCCCGCTCTGCTTTCAAGCTGATCCAGTTGAATCGCCGTTTTCAGTTCCTGCAG
AAAGCACGAGCCTTGCTGGACCTGTGTGCTGCGCCCGGGGGATGGCTGCAGGTGGCTGCTAAGTTTATGC
CTGTATCCAGCCTTATTGTGGGAGTGGACCTGGTTCCAATCAAGCCTCTTCCCAATGTGGTGACACTCCA
GGAGGACATCACAACAGAACGCTGTAGGCAGGCCCTGAGAAAGGAACTGAAGACGTGGAAAGTTGATGTT
GTGCTCAATGATGGGGCCCCCAATGTTGGGGCTAGCTGGGTCCATGATGCTTACTCACAAGGATTCCTGG
CTCCTGACAAGGTTGACAGTAAGTTCTTTGATCCCAAATTTGCCTTCAAGGAGATTGAAGTTCAGGCCAA
GACTGTTACTGAATTGGTGACTAAGAAAAAGCCAAAGGCTGAAGGCTATGCTGAGGGTGATCTCACGCTC
TACCACCGTGCTTCAGTCACTGACTTCCTCCGAGCTGCCAACCCCGTTGATTTCCTCTCCAAAGCCAGCG
AAATCTCCGTGGATGATGAAGAGTTGGCACAGCATCCAGCTACCACTGAGGATATCCGGGCATGCTGTCA
GGATATCAAAGTGCTAGGGCGCAAGGAGCTTAGGTCCCTACTGAACTGGAGAACAAAGCTCCGGCGATAT
GTGGCCAAGAAGCTGAAAGAGCAAGCAAAGGCACTGGACATCAGGAAGAAAAAGAAGCTGCTGCGTGAGC
AGAGGAAACAGCGGGAACGTGTGGAGCTGAAGATGGATCTTCCTGGGGTGTCTATAGCAGATGAGGGGGA
GACCGGCATGTTCTCCCTGCGTACCATCCGTGGTCACCAGTTGTTAGAGGAGGTAACGCAAGGGGATATG
AGTGCTGCAGACACATTTTTGTCGGATCTGCCAAGAGATGACATCTATGTATCCGATGTTGAAGATGATG
ACACATCTTTGGATAGCGACCTGGATCCAGAGGAGCTGGCAGGAGTTGGAGGATCACGGCATCCAAAGGA
TCAAAAGCGTGTACGATTTGGTGAAGATGATGATAAAGAGGAGGAGGAGGAAGAGAATCCACTGCTGGTG
CCACTGGAGGAAAAGACAGTACTGCAGGAAGAACAAGCCAGTCTGTGGTTCTCTAAGGATGGCTTTAGTG
GGATTGAGGATGATGCTGATGAGGCCCTGGAGATCAGTCAGGCCCAGCTTTTGTATGAGAGCCGTCGGAA
GGGGCAACAGCAGCTGCCACCACCATCTTCCAGTTTGAAGAGTGAGAAGAAAACCTCCCAGTGCCAGGAT
GAGGACCTTAAGGGGGCAGAGGCTCCAGCAGAGGCCAAGACTGTCCCTAGGACTGGCAGGGAAGGAGATG
ACAGCTCAGACAGTGATGATAGCAGCAGCAGTGATGGAGAGCGTTGGGAACCAAAGCACGGGAAGAAGCG
AAGCCATGGGCTTAAGTCCGATGATGACGGGTTTGAGATTGTGCCTATTGAAGACCCAGTGAAACATCAG
ATACTAGATCCTGAAGGCCTTGCCCTAGGTGCTATCATTGCCTCTTCCAAAAAGGCTAAGAGAGACCTCA
TAGACGACTCCTTCAGCAGGTATACATTTAATGAGGAGGAGGGGGAGCTTCCTGAGTGGTTTGTGCAGGA
GGAAAAGCAGCACAGGATTCGGCAACTGCCTATTGACAAGAAGGACGTGGAACACTACCGCCGACGGTGG
AGGGAGATAAATGCGCGTCCCATCAAGAAAGTAGCGGAGGCAAAGGCCAGAAAGAAACGGAGGATGCTGA
AGAAGCTAGAGCAAACCAAGAAGAAGGCAGAGGCTGTGGTGAATACCGTGGACATCTCTGAACGTGAGAA
GGTGGCTCAGCTTCGGAGGTAA
>g.016509t.1 CDS=2-2592	ATP-dependent RNA helicase ddx46(helB1)[SwissProt]
ATGAACTGGAATAAAGGTGGCCCTGGCACCAAGAGGGGATTTGGCTTTGGAGGTTTTGCCATTAGTGCTG
GAAAGAAGGAGGAACCCAAGCTCCCACAACAGTCCCACAGTGCCTTTGGGGCAACCAGCTCTTCTTCCGG
TTTTGGAAAGTCAGCTCCACCACAGCTCCCTTCTTTCTACAAAATTGGATCTAAACGGGCCAACTTTGAT
GAAGAAAATGCGGGTATTCGAGATGACATTGAAGAGGAAGATGACCAAGAAGCTTATTTTCGATACATGG
CAGAGAACCCAACTGCTGGTGTGGTTCAGGAGGAAGAAGAAGATAATTTGGAATATGATAGTGATGGAAA
TCCAATTGCACCTTCCAAAAAAATCATTGATCCTCTTCCTCCAATTGATCATTCAGAGATTGACTATCCA
CCATTTGAAAAAAATTTTTACAATGAGCATGAAGAGATAACCAACCTCACTCCTCAGCAGCTAATAGATC
TCCGTCATAAGCTTAATCTTCGGGTCTCTGGTGCCGCACCTCCTAGACCAGGAAGTAGTTTTGCTCATTT
TGGGTTTGATGAACAACTTATGCACCAGATTCGGAAATCTGAGTACACACAGCCCACTCCAATACAGTGC
CAGGGTGTGCCTGTGGCATTAAGTGGTAGAGACATGATTGGTATTGCCAAAACAGGCAGTGGAAAAACTG
CAGCCTTTATCTGGCCCATGTTGATTCATATAATGGACCAGAAGGAATTGGAACCAGGTGATGGACCAAT
TGCAGTGATTGTATGTCCTACTAGGGAACTTTGCCAGCAGATCCATGCAGAATGTAAGCGGTTTGGGAAA
GCATATAATCTTCGATCAGTTGCTGTGTATGGAGGAGGGAGCATGTGGGAACAGGCCAAGGCCCTTCAGG
AGGGAGCAGAAATTGTTGTGTGTACCCCAGGTCGACTAATTGATCATGTGAAGAAGAAAGCTACCAATCT
TCAAAGAGTCTCTTACCTTGTGTTTGATGAAGCAGATCGCATGTTTGACATGGGATTTGAGTACCAGGTG
CGATCCATAGCAAGTCATGTCCGTCCTGACAGACAGACTCTTTTATTCAGTGCAACTTTTCGGAAAAAGA
TTGAAAAACTAGCCAGAGACATCTTGATCGACCCTATTCGTGTGGTGCAGGGAGACATTGGAGAGGCAAA
TGAAGATGTAACACAGATTGTGGAAATTCTCCATTCTGGGCCTAGTAAATGGAACTGGCTCACTCGGCGA
CTGGTGGAATTTACCTCTTCAGGAAGTGTCCTCCTGTTTGTTACTAAAAAAGCCAATGCTGAGGAGCTAG
CCAATAACCTTAAGCAGGAGGGTCATAATCTTGGGCTGCTTCATGGGGATATGGATCAGAGCGAAAGAAA
CAAGGTCATTTCAGATTTTAAGAAAAAGGACATCCCAGTCCTGGTGGCCACAGATGTTGCAGCCCGTGGT
CTGGACATTCCTTCAATTAAGACTGTCATTAACTATGACGTGGCACGAGATATTGATACTCATACTCATA
GGATTGGCCGCACGGGACGAGCGGGTGAGAAAGGTGTGGCCTATACCTTACTGACCCCCAAGGACAGCAA
TTTTGCTGGTGACCTTGTCCGGAACTTGGAAGGAGCCAATCAGCATGTTTCCAAGGAACTCCTAGATCTG
GCAATGCAGAATGCCTGGTTTCGGAAATCCCGCTTTAAAGGAGGAAAAGGCAAAAAGCTGAACATTGGTG
GAGGTGGCCTAGGCTATAGGGAACGCCCCGGCCTAGGCTCGGAGAACACGGACCGAGGAAATAACAACAA
TGTGATGAGTAATTATGAGGCCTATAAGCCTTCCACAGGAGCCATGGGAGATCGGCTGACGGCAATGAAA
GCAGCTTTCCAGTCACAGTACAAGAGTCACTTTGTTGCAGCCAGCTTAAGCAACCAGAAGGCTGGAAGCT
CTGCTGCTGGGGCAAGTGGATGGACGAGTGCAGGGAGCTTGAATTCCGTTCCAACTAATTCAGCCCAACA
GGGCCATAGCAGTCCAGACAGCCCTATTGCTAGTGCCGCCAAAGGCATCCCAGGCTTTGGCAATACTGGG
AGCCTCAGCAGTGCTCCAGTGACCTACCCTTCTGCTGGAGCCCAGGGAGTCAACAATACAGCTTCAGGGA
ATAACAACCGCGAAGGCCCTGGGGGAGGCAATGGGAAGAGAGAGCGATATACTGAGAACCGGGGTGGCAG
CCGTCATGGTCATGGAGAGAGTGGCAATCGGCATGGCGACAGTCCACGCCACGGAGATGGTGGTCGCCAT
GGAGATGGATACCGCTACCCAGAAAGTAGCAGCCGTCATGCTGATGGTCACCGTCATGGAGAGAATAGGC
ATGGAGGAGGTGGAAGCCGACATGGAGAGAGCCGAGGTGCAAACGATGGTCGGAATGGTGAAAGCAGGAA
AGAGAGTTGTAATCGTGAGAGCAAGGTGGACCCCAAGGTGGACAGCAAGATGGACAAGATGGACAGCAAG
ACAGATAAGACAGCTGATGGTTTTGCTGTCCCTGAGCCACCCAAGCGCAAGAAAAGTCGATGGGACAGTT
AG
>g.016514t.1 CDS=2-2559	.
ATGGAGAATAGTGGCACAGAAGGTGCAATGAAAGCCTTCCTTGCTTTGTGTGTTGTCCTTTTGGTGTTCG
GGAGTGTCTCTGAAGCCAAGTTTGATGATTTTGAGGATGAGGAAGACATAGTAGAATATGATGATAATGA
CTTTGCTGAATTTGAGGATGTCACAGAAGATTCTGTTACTGAATCTCCTCAACGGGTGATAACTACTGAA
GATGATGAAGACGAGACCACTGTGGAGTTGGAAGGGCAGGATGAAAACCAAGAAGGAGATTTTGAAGATG
CAGATACCCAGGAGGGAGATACGGAGAGTGAGCCATATGATGATGAAGAATTTGAAGGTTATGAAGACAA
GCCAGATACTTCTTCTAGCAAAAATAAAGACCCAATAACAATTGTTGATGTAGGGGATGATGGAACTAAC
AAAGAAGCAACAAGTACAGGAAAGCTGAACCAAGAGAATGAGCATATCTACAATTTGTGGTGTTCTGGTC
GAGTGTGCTGTGAAGGGATGCTCATCCAGCTGAGGCAAATAAAAGTAACCATGAATGATGAAGACATGGA
TACCTATGTATTTGCTGTTGGCACTCGGAAAGCCTTGGTGCGACTCCAGAAAGAGATGCAAGATCTGAGT
GAGTTTTGTAGTGACAAACCTAAGTCTGGAGCAAAGTATGGACTGCCAGACTCCTTGGCCATCCTGTCAG
AGATGGGAGAAGTCACAGAGGGAATGATGGATACAAAGATGGTTCACTTTCTTACACACTATGCTGACAA
GATTGAATCCGTTCATTTTTCAGACCAGTTCTCTGGTCCAAAAATTATGCAAGAGGAAGGTCAGCCTTTA
AAGCTGCCTGACACTAAGAGAACACTATTGTTTACATTTAATGTGCCTGGCTCAGGTAACACTTACCCAA
AGGATATGGAGGCTTTGCTACCCCTGATGAACATGGTGATTTATTCTATCGATAAAGCCAAAAAGTTCCG
ACTCAACAGAGAAGAAGCCGCACAGTCTCGTCGTGAGGAGAAGAAAAGAGCAGAGAAGGAGCGAATCATG
AATGAGGAAGATCCTGAGAAACAGCGCAGGCTGGAGACCAATGAGGCGAGCTCAGAGTCGATAGCATCCC
TCTCTAAACAGGAGATCATGAGTAGCTTCCTGCCAGAGGGAGGGCGCTATGAGCTACTCACCGTCATAGG
CAAAGGATTTGAGGACCTGATGACAGTGAATCTAGCAAGGTACAAACCAACAGGGGAGTATGTGACAGTA
CGGAGGATTAACCTGGAAGCTTGTTCCAATGAGATGGTGACGTTCTTGCAGGGGGAGCTTCATGTCTCTA
AACTCTTCAGCCATCCCAATATCCTGCCATATCGAGCCACCTTTATTGCAGACAATGAGCTGTGGGTTGT
CACATCATTCATGGCATATGGTTCTGCAAAGGATCTCATCTGCACGCACTTCATGGATGGCATGAATGAA
CTGGCGATTGCTTACATCCTGCAGGGGGTGCTCAAGGCCCTGGACTATATCCACCACATGGGATACGTAC
ACAGGAGTGTGAAAGCCAGCCACATTCTGATCTCCTCCGACGGGAAGGTCTACCTGTCTGGTTTACGCAG
CAACCTCAGCATGATCAGCCATGGGCAACGGCAGCGTGTGGTCCACGACTTTCCCAAGTACAGTGTCAAG
GTTCTGCCGTGGCTCAGCCCGGAGGTCCTCCAGCAGAATCTTCAGGGTTACGATGCCAAGTCTGACATCT
ACAGTGTGGGAATCACAGCCTGTGAGCTGGCCAATGGCCATGTCCCCTTTAAGGATATGCCCGCCACCCA
GATGCTGCTGGAGAAGCTGAATGGCACAGTGCCCTGCCTGCTGGACACCAGCACCATCCCCGCTGAGGAG
CTGACCATGAGCACTTCACGCTCAGCAGCCAACTCTGGCCTGAGTGACAGCCTGGCCACAAGCACCCCCA
GGACCTCCAATGGCGACTCGCCATCCCACCCCTATCACCGCACCTTTTCCCCTCACTTCCACCACTTTGT
GGAGCAGTGCCTTCAGCGCAACCCTGACGTAAGACCAAGTGCCAGCACCCTCCTGAACCATTCTTTCTTC
AAGCAGATCAAGCGACGCGCCTCAGAGGCTTTGCCTGAGTTACTACGCCCTGTCACCCCCATCACCAATT
TTGAGGGCAGCCAGCCTCAGGATCACAGCGGAATCTTTGGCCTGGAAGCCAAAGGCAGCGGTGGCAGCAG
CACTGTCCAGCGCTCCAAGTCCTTCAGCCTTCGGGCCCAGGTGAAGGAGAGCTGTGCGGCCTGCCAGAAG
ACCGTGTACCCCATGGAGCGGCTAGTGGCCGACAAGCTCATTTTCCACAACTCTTGCTTCTGTTGCAAGC
ACTGTCACACCAAGCTGAGCCTGGGCAGCTACGCGGCACTGCACGGGGAATTTTACTGCAAACCCCACTT
TCAGCAGCTGTTTAAGAGCAAAGGCAACTACGACGAGGGCTTTGGCCGGAAGCAGCACAAGGAGCTCTGG
GCTCACAAGGAGGTGGACCCTGGCACCAAGACGGCCTGA
>g.016585t.1 CDS=2-1776	Protein TRANSPARENT TESTA GLABRA 1(TTG1)[SwissProt]
ATGTCCCTGCACGGCAAACGGAAGGAGATCTACAAGTATGAAGCGCCTTGGACCGTCTACGCCATGAACT
GGAGCGTGCGGCCCGACAAGCGCTTTCGTCTGGCGCTGGGCAGCTTCGTGGAGGAGTACAACAACAAGGT
TCAGCTTGTTGGTTTAGATGAAGAGAGTTCGGAGTTTATTTGCCGAAACACCTTTGACCATCCGTACCCC
ACTACAAAGCTCATGTGGATCCCTGATACAAAAGGCGTCTATCCAGACCTACTGGCAACAAGTGGTGACT
ATCTCCGTGTGTGGAGGGTTGGTGAGACAGAAACCCGGCTGGAATGTTTGCTAAACAACAACAAGAACTC
AGATTTCTGTGCTCCTCTAACCTCCTTTGATTGGAATGAGGTGGATCCTTATCTGTTAGGTACCTCCAGC
ATTGATACGACTTGTACCATCTGGGGGCTGGAGACAGGGCAGGTGTTGGGGCGAGTGAATCTTGTGTCTG
GTCATGTGAAGACCCAACTGATCGCGCATGACAAGGAGGTCTATGATATTGCATTTAGTCGGGCTGGGGG
TGGCAGGGACATGTTTGCCTCTGTGGGCGCTGATGGCTCGGTGCGGATGTTTGACCTCCGCCATCTAGAA
CACAGCACCATCATTTATGAAGACCCACAGCATCACCCACTGCTTCGCCTCTGCTGGAACAAGCAGGACC
CTAACTACCTGGCCACTATGGCCATGGATGGAATGGAGGTAGTGATTCTGGATGTCCGAGTTCCCTGCAC
ACCTGTTGCCAGGTTGAACAACCACCGAGCGTGTGTCAATGGCATTGCTTGGGCTCCGCACTCGTCCTGC
CACATCTGTACTGCAGCGGATGATCACCAGGCTCTCATCTGGGACATCCAGCAAATGCCCCGGGCCATCG
AGGACCCTATCCTGGCCTACACAGCTGAAGGAGAGATCAACAACGTGCAGTGGGCATCGACTCAGCCCGA
CTGGATTGCCATCTGCTATAACAACTGCCTGGAGATACTCAGAGTGACGCTGCACCTGACCGCGGCGGTC
CCCGCCGGGCACAACAAGTGGTCCAAAGTCCGGCATATCAAGGGTCCCAAGGATGCCGAAAGGAGTCGCA
TCTTCTCCAAGCTCTGTTTGAGCATCCGCCTGGCAGTTAAAGAAGGAGGCCCCAACCCTGAGCTCAATAG
CAGTCTGGCCAACATCTTAGAGGTGTGTCGCAGCAAGCACATGCCCAAGTCAACGATTGAAGCATCGCTT
AAAATGAGGAAAGCCAAGGATGTTTATTTGCTGTATGAGGGCCGAGGCCCTGGTGGCTCTTCTCTGCTCA
TTGAGGCATTATCTAACAGTGGCTCCAAATGTTATTCAGACATCAGACATATCCTGAACAAGAATGGGGG
AATGATGGCTGATGGAGCTCGCCACTCTTTTGACAAAAAGGGGGTGATCGTGGTTGGAGAAGAGGACAGA
GAGAAAAAAGCTGTGAACCTAGAGCGTGCCCTGGAGCTGGCAATTGAAGCAGGAGCTGAAGATGTCAAGG
AAACTGAAGATGAAGAGGAAAAGAATGTTTTTAAATTTATATGTGATGCCTCTTCACTGCATCAAGTGAG
GAAGAAGTTGGACTCCCTGGGCTTGTGTTCTGTGTCCTGTTCACTAGAATTCATCCCCAACACAAAGGTG
CAGCTGGCTGACGCTGACCTGGAGCAGGCCGCCCTTCTCATCCAGGCTCTTGGCAACCATGAAGATGTGA
TCCAGGTCTATGACAACATTGAGTAA
>g.016592t.1 CDS=2-3981	Potassium voltage-gated channel subfamily H member 6(KCNH6)[SwissProt]
ATGATGTCCACCTCCTTCTCCACAGGCAGGTTCTACAATGAGACCGTGGCAAAGGCGTTCCTGCAGTTTT
ATGACCAAACTGCCCAAATTGTGTGGAGCCAGTTCATGGAGGCCACCTGGAACTATGTCACCAACATCAC
CAAGAAAAATCGGGAGGAGATGGACCCAGACTCCTTCTCTTCTTGTAGCAAATCTTCAGTGATTCTGAAC
CCTCAAAGGAGGCTTGGGGGGGGGGGCGTGACCCTGGAGCTCGATGTGGGCCCTTTCTCCCTCCACCACC
TTCACATGGTAAACCTCCAAGAAGTCATGGCTACCTCCCGTGACCAGAAGGAGTTGCTGTGGGCCTGGCA
GGGCTGGCGGGATGCTGTGGGTCGTCAGCTCCGTATCACCTTTGAGCGCTATGTGCAGCTCAGCAACAAG
GCTGCTAACCTCAACGGTTACAAAGACATGGGGGCCTTGTGGCGGTCCAAGTATGAGTCTGAAACGCTAG
AAGACGATCTGGAGCAGCTTTACCAGGAGCTGCAGCCACTCTACCTGAACCTCCACGCCTACGTGCGCCG
GGCCTTACATCGCCACTACGGGCCCGAGCTCATCGACCCAAGGGGGCCCATCCCTGCCCACCTTCTGGGG
AACATGTGGGCTCAGTCCTGGGTCAACATCTTAGACCTGGTCCTGCCCTTCCCGAAGAAACCCCCTGAGG
ATATTACGAAGATCATGAAAAGCCAGCACTGGAAGCCCTCAAAAATGTTCGAAGAGGCTGAAAAGTTCTT
CACCTCCCTGGGGATGCTTTCCACCCCTCCCAGCTTCTGGAAAAACTCGATGATGGAAAGGCCAGCTGAC
GGGCGAGAGGTGGAATGCCATGCCTCTGCCTGGGACTTTTACAACGGCAGGGACTTCAGGATAAAGAAGT
GCACCGAGGTGACCGTAGAAGACCTGCTCTCCATCTTCCACCAGATGGGCCATATCCAGTACTTCCTGCA
GTACAGGAACCTCTCTGTGATCTTCCGCGCAGGCGCCAACCCAGCCTTTGAAGAGGCTGTGGGGTCAGTG
ATCACCCTCTCAGCCTCCTCCCACAAGTACCTGCTCAACAGAGGCCTTCTCAGTCACCAGCACCAAGACT
CAGAGGAGGAGGTCAATTTCCTGATGAGCGTTGCCCTGGAGAAGATCGCCTTCATCCCTTTCTCCTACCT
GATGGACCTGTTCCGCTGGAAGGTCTTTGATGGCACCATCCAGAAGGATGTCTACAACCAGGAGTGGTGG
AACCTCAGGTTGAAGTACCAGGGACTGTGCCCCCCCATCCCTCGGACAGAGGAGGACTTTGATCCTGGTG
CCAAGTTCCACATCTCTGCCAGTGTGCCCTACCTACGGTACTTCCTCAGCCTCGTGCTCCAGTTCCAGTT
CCACGAGTCTTTGTGCAAGGCCTCAGGCCATATAGGGCCACTGCACCGGTGTGACATCTATAACTCCAAG
AAGGCTGGGAAGCTCCTGGAGGATGTCCTAAAGCTGGGTTCAAGCAAGCCCTGGCCAGAAGTCCTGCAGA
AGATAACTGGGCAGACCCAAATGTCTACAAAGGCCCTCATGACCTACTTCAAGCCCCTGCTGAATTGGCT
GGTCACCGAGAATGTGCGGCAGGGGGAGATCTTGGGCTGGCCAGACTTCAGCTGTACCTTTGAAGGTCGG
AAGTTTCTGATTGCCAATGCGCAGATGGAGAACTGCGCCATCATTTACTGCAACGACGGCTTCTGTGAAC
TCTTCGGCTACTCCCGAGTGGAGGTGATGCAGCGACCCTGCACCTGCGACTTCCTCACAGGCCCCAATAC
CCCGCGCAGTGCCATGTCCCGCCTAGCGCAGGCCCTGCTGGGGACAGAGGAGTGCAAGGTGGACATCCTC
TACTACCGCAAGGATGCCTCCAGCTTCCGTTGCCTAGTGGACGTGGTGCCTGTGAAGAATGAAGATGGGG
CTGTTATCATGTTCATCCTCAACTTTGAAGACCTGGCCCAGCTCCTGGCCAAGAAGGGCTCTCATGGCAG
CAGGTCGAGTGCACAGGGGCCTGGCACAGGCAGGGTCAAGTACAGGACCATTGGACAGATTCCACAGTTC
ACACTCAACTTCGTGGAGTTCAACCTGGAGAAGCATCGCTCGGGCTCAACCACAGAGATAGAGATCATTG
CACCACACAAGGTGGTGGAGCGGACCCAGAATGTCACCGAGAAGGTCACCCAGGTTCTGTCCCTGGGTGC
CGATGTGCTGCCGGAGTACAAGCTGCAGGCACCACGCATCCACCGGGGGACCCTCCTGCACTATAGCCCC
TTCAAGGCCGTGTGGGACTGGCTCATCCTGCTGCTGGTCATCTACACGGCCATCTTCACACCCTACTCGG
CTGCCTTCCTACTCAGTGACCAGGACGAGTCTCAACGCGTGGACTGCGGCTACACCTGTAGTCCACTCAC
CGTGGTGGACCTCATCGTGGACATCATGTTCGTTGTGGACATTGTCATCAACTTCCGCACCACCTACGTC
AACACCAATGATGAGGTGGTCAGCCACCCTCGCCGCATTGCCGTCCACTACTTCAAGGGCTGGTTCCTCA
TTGACATGGTGGCCGCCATCCCCTTTGACCTGCTCATCTTCCGCACTGGCTCTGATGAGACCACAACCCT
GATCGGGCTGCTGAAAACGGCAAGGCTGCTGAGGCTGGTGCGTGTGGCAAGGAAGCTGGACCGCTACTCT
GAGTACGGGGCAGCTGTACTTTTCCTGCTCATGTGCACCTTTGCACTCATTGCACACTGGCTGGCCTGCA
TCTGGTATGCCATCGGCAATGTGGAGCGGCCCTACCTGGAGCCCAAGATCGGCTGGCTGGACAGCCTGGG
CGCACAGCTTGGCAAGCGCTACAATGGCAGTGACCCAGCCTCTGGCCCCTCGGTGCAGGACAAGTATGTC
ACGGCCCTCTACTTCACCTTCAGCAGCCTTACCAGCGTGGGTTTCGGCAACGTCTCCCCCAACACCAACT
CTGAGAAGGTCTTCTCTATCTGTGTCATGCTCATTGGCTCCCTCATGTACGCCAGCATCTTTGGCAACGT
GTCTGCCATCATCCAGCGCCTGTACTCCGGCACTGCCCGCTACCACACGCAGATGCTGCGTGTCAAGGAG
TTCATCCGCTTCCATCAGATTCCAAACCCCCTGCGGCAGCGCCTGGAAGAGTACTTCCAGCATGCCTGGT
CCTACACCAACGGCATTGACATGAACGCGGTGCTGAAGGGCTTCCCCGAGTGCCTGCAGGCCGACATCTG
CCTGCACCTGCACCGCGCGCTGCTGCAGCACTGCCCTGCCTTCCGCGGAGCCAGCAAGGGCTGCCTGCGC
GCCCTGGCCGTCAAGTTCAAGACGACGCACGCACCGCCCGGGGACACGCTGGTGCACCTCGGCGACGTGC
TCTCCACGCTCTACTTCATCTCCCGTGGCTCCATCGAGATCTTGCGCGACGACGTGGTCGTGGCCATCCT
AGGAAAGAATGACATTTTTGGGGAGCCCATTAGCCTTCATGCCCAGCCGGGCAAGTCCAGCGCAGATGTG
CGGGCCCTGACCTACTGTGACCTGCACAAGATCCAGCGAGCAGACCTGCTGGAGGTGCTGGATATGTACC
CTGCGTTTGCAGACAGCTTCTGGAGTAAGCTGGAAGTCACCTTCAACCTGCGGGACGTCCCAAGCTGTGG
TGACTTGGACGAGTTTAGGCTGAAGCAAAGGAACTCCTCCTCCAGGGTGCCTACCCTGGTCACGGCCACA
GACAAAATTCTCACACTATCCTCAGAACGGGAGCAGCCTGAAGGGATCCTGTCACCCCGAGCCTCACCTC
TTCATCCCCTTGAGGTACAGGGACTCATCTGTGCTTCCCGCTTTCCCTCCCTTCCTGAACACCTGGGCCC
CGTCCCCAAGCAGCTGGAGTTCCAGAGACATAGCTCAGATCCTGGATTGACAGGGAGTTAG
>g.016600t.1 CDS=2-3564	Angiotensin-converting enzyme(ACE)[SwissProt]
ATGTACCAGAGCACCGTGGCCAGCTGGGCGTACGACACCAACATCACCGAGGAGAACGCGCGGCGCCAGA
ACTTCAGCGACCCAGTCCTGCGAAGAGTCATCAGTGGTGTGCGCACCCTGGGCCCTGCCAACCTGCCCGT
GGAAAAGCGTCAGCAGTACAACGCTCTGCTGAGCAACATGAACAGGATCTATTCCACAGCCAGGGTCTGC
TTCTACCCCAACAAGACTGCCATCTGCTGGTCCCTGGACCCAGAGCTCACCCACATCATGGCCATCTCAA
GAAACTACGCCCTGCTGCTCTATGCCTGGGAGGGCTGGCACAATGCTGTGGGCACCCCGCTGAAGCCCCT
GTACCAGAACTTCACTGTCCTCAGCAATGAGGCCTACCAGAAGGATGGCTTCTCAGACACAGGGGCCTAC
TGGCGCTCCTGGTATGAGTCGCCCACCTTCGTGGAGGATCTGGAGCACCTCTACCATCAAGTAGAGCCCC
TCTACCTGAACCTCCACGCCTACGTCCGCCGCGCACTGCACCGCCGATATGGAGACAGATACATCAACCT
CAGGGGGCCCATCCCGGCTCACCTGCTGGGCGACATGTGGGCCCAGAGCTGGGACAACCTCTATGACATG
ATGGTGCCTTTCCCCGACAAGCCCAGTCTCGATGTTACCAGCACTATGGTGCGCAAGGGTTGGAACACTA
CGCACATGTTCCGGGTGGCAGAGGAGTTCTTCACCTCCCTAGGGCTCTCGCCCATGCCTCCTGAGTTTTG
GGCAGGGTCCATGCTGGAGAAACCAACCGACGGGCGTGAGGTGGTGTGCCATGCCTCTGCCTGGGACTTC
TACAACAGGAGAGACTTCAGGATCAAGCAGTGCACGCGGGTTACGATGGACCAGCTGTCCACGGTGCACC
ACGAGATGGGCCATGTGCAATACTATCTGCAGTACAAGGAGCAGCCTGTCTCCCTGCGCCAAGGGGCCAA
CCCCGGCTTCCATGAGGCCATCGGGGATGTGTTGGCGCTCTCTGTCTCCACTCCTGCACATCTTTACAAA
ATTGGCCTGCTGGACAATGTCAGCAATGACATAGAAAGTGACATCAATTTCTTGTTAAAGATGGCACTGG
AAAAAATTGCCTTCCTGCCCTTCGGCTACTTGGTAGACCAGTGGCGTTGGGGGGTCTTTAGTGGGCGTAC
CCCCCCTTCCCGCTACAACTTTGACTGGTGGTATCTTCGGTACTTCGTCAGTTTTGTCCTGCAGTTCCAG
TTCCATCAAGCCCTGTGCAAGGAGGCAGGCCACCAGGGCCCGTTGCACACGTGTGACATCTACCAGTCCA
CCCAGGCGGGGGCCAAGCTCCGGGAGGCACTGCGGGCAGGCTCCTCAAGGCCCTGGCAGGACGTGCTCAG
GGAGGCGATTGGCTCAGACACCCTGGACGCTCAACCACTGCTCGACTACTTCCAGCCCGTCAGCCGATGG
CTGCAGGAGCAGAACAAGCGCAACGGCGAGGTGCTGGGATGGCCAGAATACCAGTGGCGGCCACCGATGC
CCAACAATTATCCACAGGACATTGGCCTGGTGACCGATGAAGTTGAGGCCAGAAGGTTTGTGGAGGAATA
TGACCGGAGATCGCTCGTGATATGGAATGAATATGCTGAAGCTAACTGGAACTATAACACCAACATCACC
ACAGAGACCAGCAAGATCCTGCTGCAGAAGAACATACAGATGGCGAACCACACCTTCAAGTTTGGCACCT
GGGCCAGGCAGTTTGACGTGACTAACTTCCAAAATGCGAGCATCAAGCGGATGATAAAGAAAATTCAGGA
CCTAGAACGGGCAGCGCTCCCTGCCAAGGAGCTGGAAGAGTACAACAAGATCCTGCTGGACATGGAAACC
ACTTACAGCGTGGCCTCTGTGTGCCACACCAACGGCACTTGTCTGCAGCTGGAGCCTGATCTGACGAATC
TAATGGCCACATCCCGGAAATATGAAGATCTGCTGTGGGCCTGGAAGAGCTGGCGAGAAAAAGTGGGGAG
AGCAATCCTCCCTTTTTTCCCCAAGTATGTGGAACTTGCCAACAAGGCTGCCCGGCTCAACGGCTACGAA
GATGCAGGTGACTCCTGGAGAGCCATGTATGAGATGCCGTCCCTGGAGCAAGACCTGGAGCAGCTTTACC
AGGAGCTGCAGCCACTCTACCTGAACCTCCATGCCTACGTGCGCCGGGCCCTGCACCGCCACTACGGGCC
CCAGCACATCAACCTGGAGGGCCCTATTCCGGCTCACCTGCTGGGGAACATGTGGGGTCAGACGTGGTCC
AACATCTATGACTTGGTGGTACCCTTCCCTTCAGCCCCCAAGATAGATGCCACAGAGGCCATGATAAAGC
AGGGCTGGACTCCCAAAAGGATGTTTGAAGAAGCGAACAATTTCTTCACCTCCCTGGGGCTGTTGCCTGT
GCCCTTTGAGTTCTGGAATAAGTCAATGCTGGAGAAGCCGACTGATGGGCGGGAAGTAGTGTGCCATGCC
TCTGCCTGGGACTTCTACAATGGCAAGGACTTCAGGATCAAGCAGTGCACCACTGTGAACATGGAGGACC
TGGTGGTGGCCCATCACGAGATGGGCCACATACAGTATTTCATGCAGTACAAGGACTTGCCTGTGACCTT
CCGGGAGGGCGCCAACCCTGGCTTTCATGAGGCCATTGGAGATGTGCTGGCACTCTCCGTGTCTACCCCC
AAGCACCTCCACAGCATCAACCTGCTGAGTAGCGAGAGCGGTGGCTACGAGCAAGACATCAATTTTCTAA
TGAAGATGGCGCTTGACAAGATCGCCTTTGTGCCCTTCAGCTACCTGGTTGACCAGTGGCGCTGGAGGGT
ATTTGATGGAAGCATCACCAAGGAGAACTACAACCAGGAGTGGTGGAACCTCAGGCTGAAGTACCAGGGC
CTCTGCCCCCCAGTGGCCCGTTCTCAAGGGGACTTTGACCCAGGGGCCAAGTTCCATGTTCCTTCAAGTG
TGCCTTATATCAGGTACTTTGTTGGCTTTGTCATTCAGTTCCAATTCCATGAGGCTCTGTGTCAGGCAGC
TGGCCATAAGGGCCCCTTGCACACGTGTGACATCTACCAATCTAAGGAGGCCGGGAAGCGCCTGGAGGAT
GCCATGAAACTGGGCTTCAGTAAGCCGTGGCCGGAAGCCATGAAGCTGATCACGGGCCAGTCCAACATGT
CTGCATCAGCCATGATGAACTACTTCAAGCCGCTGCTGGACTGGCTGCTCACTGAGAACGGGCGGCACGG
GGAGAAGCTGGGCTGGCCTCAGTACAACTGGACGCCAAACTCTGCTCGCTCGGAAGGCCCCTTACCGGGC
ACCGGCCGCGTCAACTTCCTGGGCCTGGATCTGGAGGAGCAGCAGGCCCGCGTGGGCCAGTGGGTGCTGC
TCTTCCTGGGCGTCGCCCTGCTGGTGGCCACCTTGGGCCTCACCCAGCGGCTCTTCAGCATCCGCCACCA
CAGCCTCCGCCGGCCCCACCGAGGGCCCCAGTTTGGCTCCGAGGTGGAGCTGAGACACTCCTGA
>g.016635t.1 CDS=2-6204	Protein TANC2(TANC2)[SwissProt]
ATGTTTCGGAATAGTCTCAAGATGCTTCTTACTGGAGGGAAATCAAGTCGTAAAAACAGATCAAGTGATG
GAGGGAGCGAGGAACCACCGGATCGAAGACAGTCAAGTGTAGACTCTCGCCAAAGCCGCTCTGGGCAAGG
TGGCATCTCCACAGAAAGCGACTGTGCTTTTGAGCCAGACTACGCCGTTCCACCACTTCCCGTGAGTGAA
GGTATGCAGCACATTCGGATTATGGAGGGCATGTCTCGCTCTCTTCCATCCTCCCCCTTACTCACACATC
AGTCTATCAGTGTTCGGCTCCAACCTGTGAAGAAGTTAACTGCCCCTCTGAGGAAGGCAAAGTTTGTTGA
GAGCCCACGAATTCCAGAATCCGAGCTTGGCTCACCAACCCTCGCTTCAGCTCAGAAACTGGATGTGGAT
GCATACTGCCCTGGTGATGCTGAACAGGAACTTGGTCCCCCTCCATCTGTAGATGAGGCAGCAAACACAC
TCATGACTCGTCTGGGTTTCCTCCTTGGAGAGAAAGTCACGGAAGTTCAGCCAGGTGACCAATACAACAT
GGAAGTACAGGATGAAAATCAGACCTCAGCAATCACCCAGCGGATAAGTCCCTGTTCCACCCTGACAAGT
AGCACTGCGTCTCCACCAGCCAGCAGCCCCTGTTCCACCCTCCCGCCAGTCAGTACAAATGCAACTGCCA
AGGATTGCAGCTATGGGGCTGTTACTAGTCCAACCTCTACCCTTGAAAGCAGAGATAGTGGCATTATTGC
TACCTTGACAAGCTATTCTGAAAACGTAGAACGCACAAAATATGTTGGGGAAAGCAGTAAAGAATTAGGA
TCTGGAGGAAACCTAAAACCTTGGCAATCTCAAAAATCCAGCATGGATTCCTGTTTGTATCGAGTAGATG
AAAACATGACGGCTTCCACCTATAGTCTGAATAAGATCCCAGAGAGGAATTTGGAATCGGTTTTATCACA
ATCAGTACAGTCTATTCCTCTGTATCTTATGCCACGACCAAATTCAGTAGCAGCCACAAGCTCTGCCCAC
TTGGAAGACCTTGCTTACCTGGATGAGCAGAGACATACACCTTTGAGAACTTCTCTTCGAATGCCGAGAC
AGAGCATGGGTGGTGCTCGCACGCAACAGGATTTAAGAGTTCACTTTGCACCTTATAGGCCTCCAGATAT
CTCCCTGAAGCCTCTGCTTTTTGAAGTGCCCAGCATCACTACAGAGTCCGTGTTTGTTGGTCGGGATTGG
GTTTTCCACGAAATAGATGCTCAACTTCAGAGTTCGAATGCCAGTGTGAACCAAGGAGTAGTGATTGTGG
GAAATATTGGGTTCGGCAAAACTGCCATCATCTCCAGACTGGTGGCCCTCAGCTGCCATGGAACACGGAT
GAGGCAGATTGCCTCAGACAGCCCACATGCCTCCCCCAAACATGTGGATGCCAACAGAGAACTGCCACTC
ACCCAGCCACCTTCAGCCCACTCATCCATCCCCAGTGGAAGCTGCCCAGGAACCCCAGAAATGCGCAGGC
GGCAGGAGGAGGCTATGCGGAGACTAGCCTCACAGGTGGTTGCCTATCACTATTGCCAAGCAGATAATGC
CTACACCTGCCTAGTACCAGAATTTGTCCACAATGTTGCCGCCCTGCTCTGCCGCTCGCCTCAGTTGGCA
GCCTATCGGGAGCAGCTTCTTCGGGAGCCTCATTTACAGAGCATGCTGAGCCTTCGATCCTGTGTTCAAG
ACCCCATGGCCTCCTTCCGGAGAGGAGTCCTCGAGCCCCTGGAAAATCTCCACAAAGAGAGAAAAATCCC
AGATGAAGATTTCATCATCTTAATTGATGGATTAAATGAAGCAGAATTTCACAAACCGGATTATGGGGAT
ACAATTGTATCGTTTCTGAGTAAAATGATTGGAAAATTTCCTTCTTGGCTCAAACTAATTGTAACAGTTA
GAACCAGTTTACAGGAAATTACCAAGCTGCTGCCTTTCCATAGGATTTTTTTGGATCGACTAGAAGAGAA
TGAAGCCATAGACCAGGACCTGCAGGCTTACATCCTGCACCGGATACACAGCAGCTCAGAGATCCAGAAT
AACATTTCACTTAATGGCAAAATGGACAATACTACATTTGGCAAACTCAGTTCTCACCTCAAGACCCTCA
GTCAGGGGTCCTATCTATACCTGAAACTCACATTTGACCTCATAGAGAAAGGCTATCTAGTGTTAAAGAG
CTCTAGCTACAAAGTAGTTCCTGTTTCGCTCTCTGAGGTTTATTTACTCCAGTGCAATATGAAGTTCCCA
ACCCAGTCTTCCTTTGACCGGGTGATGCCTCTCCTGAATGTGGCAGTAGCCTCTCTGCACCCACTGACTG
ATGAACATATCTTCCAGGCCATCAATGCTGGTAGCATTGAAGGCACCCTAGAATGGGAGGATTTTCAGCA
GAGAATGGAGAACCTCTCCATGTTCCTAATCAAGCGCAGAGACATGACTCGTATGTTTGTACATCCTTCT
TTTCGAGAATGGCTTATCTGGAGAGAAGAAGGAGAGAAAACCAAATTTCTCTGTGATCCCAGGAGTGGTC
ACACATTACTTGCTTTCTGGTTTTCCCGCCAAGAGGGAAAACTAAACCGACAGCAGACTATTGAACTGGG
ACATCACATCCTCAAAGCACACATTTTTAAGGGTTTGAGTAAAMAAGCATTTACCTTTATATTTGGTGTG
TCATCTTCCATCCTCCAAGGTCTCTGGATCTCTTATAGCACAGAAGGTCTTTCCATGGCATTGGCATCTT
TACGGAATCTCTACACTCCAAATATAAAGGTCAGCCGGCTGCTGATTTTAGGAGGTGCCAACATTAATTA
CCGGACAGAGGTTTTAAATAATGCTCCAATTCTGTGTGTCCAGTCTCATCTTGGCTACACAGAAATGGTG
GCCCTGCTGTTGGAGTTTGGGGCCAATGTGGATGCCTCTTCTGAAAGTGGCCTGACTCCCTTGGGCTACG
CAGCAGCAGCGGGCTACCTGAGCATCGTTGTGCTGCTATGCAAGAAACGTGCCAAGGTGGATCATTTGGA
CAAGAATGGTCAGTGTGCTTTGGTCCATGCTGCTCTCCGAGGTCATCTGGAGGTTGTCAAATTTTTGATT
CAGTGTGACTGGACAATGGCTGGCCAGCAGCAAGGAGTATTTAAGAAGAGCCATGCCATCCAGCAAGCCC
TCATTGCTGCAGCCAGCATGGGTTACACGGAGATTGTCTCCTACCTACTTGATCTTCCAGAAAAAGATGA
AGAAGAAGTAGAGCGAGCACAGATCAACAGTTTTGACAGTCTCTGGGGAGAGACAGCACTGACAGCTGCA
GCTGGAAGGGGCAAACTGGAGGTATGCCGTCTGCTCTTGGAACAGGGGGCAGCAGTGGCCCAGCCAAACC
GCCGTGGGGCAGTGCCCCTGTTCAGCACTGTTCGCCAGGGCCACTGGCAGATTGTTGATCTTTTACTCAC
CCATGGAGCTGATGTCAATATGGCAGACAAGCAGGGTCGTACTCCCCTGATGATGGCTGCCTCTGAAGGC
CATCTAGGAACTGTGGACTTTCTACTTGCACAAGGTGCCTCCATTGCTCTAATGGACAAAGAAGGATTGA
CAGCCCTCAGCTGGGCTTGCTTGAAGGGTCATCTGTCAGTAGTCCGTTCTCTGGTGGATAATGGAGCTGC
TACAGACCATGCTGACAAGAACGGCCGCACCCCCCTGGATCTGGCAGCTTTCTATGGTGATGCCGAGGTG
GTCCAGTTCTTGGTGGATCACGGGGCCATGATTGAACATGTTGACTATAGCGGAATGCGCCCTTTGGATA
GGGCAGTGGGGTGCCGGAACACTTCTGTTGTTGTCACTCTTCTGAAGAAAGGAGCCAAGATAGGTCCAGC
CACATGGGCGATGGCCACCTCCAAACCAGACATCATGATCATCCTGTTGAGCAAGCTGATGGAAGAGGGG
GACATGTTTTATAAGAAAGGTAAAGTAAAGGAGGCTGCCCAGCGCTACCAGTATGCTCTGAAGAAATTCC
CCCGAGAAGGGTTTGGTGAGGACTTGAAAACCTTCCGGGAACTAAAGGTGTCTCTCCTCCTCAACCTCTC
TCGATGTCGCAGGAAAATGAACGATTTTGGAATGGCGGAGGAATTTGCTACTAAGGCCCTGGAGCTGAAA
CCGAAATCTTATGAAGCTTACTATGCAAGAGCAAGGGCAAAACGCAGCAGCAGACAGTTTGCAGCAGCCT
TAGAGGATCTGAACGAGGCCATCAAGCTCTGTCCAAACAACCGTGAGATCCAGAGACTCCTGCTGCGAGT
GGAGGAGGAATGCCGCCAGATGCAGCCGCCGCCACCGCCTCAGCAGCCGCCTCAGCCGCCGCTCCCAGAA
GAAGCGGAACCCGAACCACAGCACGAAGACATATACTCTGTACAGGATATATTCGAGGAGGAGTACCTGG
AGCAGGATGTTGAAAATGTTTCCATTGGCCTCCAGACCGAGGCTCGGCCCAGTCAGGGGCTCCCAATAAT
CCAGAGCCCGCCCTCCTCTCCGGCCCATCGGGACTCAGCCTACATCTCTAGCTCACCACTTGGCTCGCAT
CAGGTTTTTGACTTCCGTTCCAGTAGCTCTGTAGGTTCTCCCACCAGACAGGGCTATCAGTCCACCTCAC
CCGCTCTTTCTCCGACTCACCAGAACTCTCATTACAGGCCTAGTCCTCCGCATACTTCCCCGGCCCACCA
GAGCAGCTCTTACCGCTTTAGCCCCCCGCCCGTGGGAGGACAGGGCAAGGAATACCCAAGCCCCCCTCCT
TCCCCTCTCCGGAGAGGCCCTCAGTATCGGGCCAGCCCTCCTGCTGAAAGCATGAGTGTCTATAGATCTC
AGTCTGGCTCACCCGTGCGCTATCAGCAAGAAACAAGTGTTAGTCAGCTTCCTGGCAGACCGAAATCCCC
ATTATCCAAAATGGCCCAGCGGCCCTACCAGATGCCTCAGCTTCCTGTGGCAGTTCCCCAGCAAGGGCTT
AGGCTACAGCCTGCCAAGGCCCAGATTGTGAGAAGCAACCAGCCCAGCTCAGCGGTTCATTCAAGCACTG
TCATCTCCACAGGGGCCTATGGCCAAGTAGCCCACTCGATGGCTAGTAAATACCAGTCTTCACAAGGAGA
CATGGGAGTAAGTCAGAGCCGATTGGTTTATCAAGGGTCAATTGGGGGGATCGTAGGAGATGGGAGACCT
GTGCAACATGTCCAGGCTAGCCTAAGTGCAGGTGCCATCTGTCAACATGGAGGGTTGACCAAAGAAGACC
TTCCACAGCGACCTTCCTCAGCATATCGGGGTGGTATGAGATACAGCCAGACGCCACAGATTGGGCGTAG
TCAGTCTGCATCCTATTACCCAGTCTGTCACTCAAAACTAGATCTGGAGCGTTCCTCCAGCCAGCTAGGT
TCCCCTGATGTGTCACATTTAATCAGAAGACCTATTAGTGTCAACCCTAATGAAATCAAGCCCCATCCAC
CCACTCCCAGGCCACTGCTGCACTCCCAGAGTGTAGGCCTCCGCTTCTCTCCATCCAGCAATAGTATCTC
ATCAGCCTCCAACCTCACTCCTACCTTCCGGCCATCTTCTTCGATTCAACAAATGGAGATCCCACTAAAA
CCGGCGTATGATAGGTCATGTGATGAGCTGTCACCAGTGTCTCCCACTCAGGGAGGTTACCCCAGTGAGC
CCACCCGATCCAGGACCACACCATTCATGGGGATCATAGATAAAACAGCCCGGACTCAACAGTACCCCCA
CCTTCACCAGCAGAATCGGACCTGGGCCGTGTCATCAGTGGATACCGTTCTCAGCCCCACGTCTCCAGGC
AACCTGCCTCAGCCCGAGTCCTTCAGTCCACCATCATCCATCAGCAACATTGCCTTTTATAACAAAACCA
ACAATGCACAGAATGGCCATTTGCTGGAGGACGATTATTACAGCCCCCATGGGATGCTGGCTAATGGGTC
CCGTGGAGACCTCTTGGAGAGAGTCGGCCAGGCCTCCTCATATCCTGATGTGAAGGTGGCTCGGACCCTC
CCTGTGGCTCAGGCATACCAGGACAACCTGTACAGGCAGTTGTCCCGGGACTCTCGACAAGGGCAGACAT
CCCCTATCAAACCAAAGAGACCATTTGTGGAGTCTAATGTTTAA
>g.016806t.1 CDS=2-2613	Probable E3 ubiquitin-protein ligase MARCHF10(MARCHF10)[SwissProt]
ATGTTACTGGGTTGGAAATTCGAGAAAGGCCTTCTGGAGGGTTGGGGATTAAGAATCATGTTGCATGAAG
CAAAGGAGAGGCAGAAGTTCGTGAGTAAGGTTCAGTATCTGCGGGACATGCAGCATAAGGTGGACTCTGA
ATATCAGGCTTGTCTGAGACGACAAGAATACAGAAAAGACCCAAATGAGAAGAAACGAGATCAATTTTGG
GGACAAGAGACAAATTTGGAGAGATCCCGGTTTTCAAATGGGTCATCTTCCAAACAGAGTTCTGCTGAGG
AGGATCCTCTAGCCAAACCAAGACCATCTACCAAGAGTTCTGCGGTTCAGTGTGATTCCAGACTTCCAGC
AATTGACCAAACATCAGTCAAACAGAAACATAAAAGTACCATGACTCCAAGGAAACTGGAGAAAGCAGGC
CCCAGCAAACCCTCTTCAGCAGCCCAGGAACCACAGATTTTATCAAGGAAGAGGAGGCCAAAGCTGGGGA
CACTGATCGTCAGCCCAGAAACGCAGAGCCTGAGGGTGCTGGGGACCAGGAGCAGACTGAAATCCCAGCT
GCCAGCCAAGGTGCCGGCCCTCAGGGGACCAGATCCAGTAATTCAACAAGAGGGCCCAATGTGGGCAAGT
GACACTAAGCTGAARAGGCCAACTCGAGAGAGAAGAAATGTAGTCTCATCCTCCCAGCTAATGACCATGA
CTGAGAATACCTCTGAACGAGCTTTTGGCTCAAGTGCCCTTTCYCAGAATGAGCCACATCCAGCCCTACC
TCAGGCCTTCCAAGGAACAAACAGCCCTCAGGTGTTGAGTGAGTCCTTGAGACCACCACTCCTAACCACC
ASCATGGGAGGACCAAGAAGGGCACCATTTAGGTTCCGAGATGAAGATTTTTATTCCATTTTATCATTAG
ACCCTGGAGGAGAAAGTGATGACACTGAAGAGGAGACCCTCATAGCAGAAGAACTTKTGTTGGTTGGTAT
GCGCCCACCTCGTTCTCCTCCCAATCATAAGAGAAGTCGATTTCTTGGGACATTGGCCACTCAGGACAAA
AATAAAAATTTTGAAGAAAATCCTGAAAATTGCAGAGCTAATTCTGTAAGAAGAAATGAGTCCAGTCATG
GCTCATTAAGAATAAGCARTGCAACGGAGCTAGTGACAGAGCCATCTCCTCTTGGGCCAAGGGTGTTTCA
AGACCCTGAGCCACCTAATGGGGTGTCTCCTAGAGAGAATGACAATGGTAATGGTGAACACGAGAACAGC
ACCTTTCCTTCATGGGACACCAAATCCGAAGCTAGTCTAGATGGTGACCTCAATGCTGAAAATGTACTTA
GAGATTGTACTTCAGTGGAAGATAGGCCTGGTACTCACTATTATGAAAGAGATTGGCATGCCTATTTAAA
CAGTTCTAGTAATTCTCTTGGCTATTTTCTTTCTGGCAGACCAACAGCTCCAAGATCACCAGTGAATTCA
TCTTATAACATTCCTGGCTCATTAATGCATTCTGCTATGAGAGAGGATATTCCAGTAGACTTGTCAATGT
CGTCAACGTTTATTCACAGTACAGACTCAGAGGGAAACTCAAGATTTAATGTTCGTCGACCACTGTCCCC
CATTAGAAATAGGAATCCATTTGCCAGTGCTGAAAACCAAAGTTATTTTCCAGTAAACAGTGTACATGAA
TTTGATGTCAGGGGAGCAGATGTTACTTTAACAAGCCCATCACAGGGGGCTCCATTATATGCAGAAGACC
TCTTACTAAATTCTCAAAGCAGTTTGTCCTTTGTGGAATCTTCCAGCTCCTCTCCATCAAGAATGAATTT
ACAAGGCCATTTGCATGTGYCTGGGTCTCTGCAAGAAAACATACCTTTTACTTTCTTTGCAGTCTCTGAT
TTCCCAAATCAAAGTGATAATGGAAACAGAATGGCARTCTCTGCTTTCAAGGATGAAAAGGAAGCCATTA
AGATAAAGGCAGACCCTGAGAAACTCAAGAAATTACAAGAAAGTCTCCTGCAGGAGGACTCRGAGGAGGA
GGATGGAGACTTGTGTCGCATCTGTCAGATAGCCGGGGGTTCCCCAACCAACCCCCTCCTGGAGCCCTGT
GGCTGTGTGGGCAGCCTACGGTTCGTTCATCAGGAGTGCCTGAAAAAGTGGCTGAAAGTGAAAATAACAT
CAGGAGCAGATCTAGGTGCTGTGAAAACTTGTGAGATGTGTAAGCAAGGCCTGCTGGTTGACCTGGATGA
TTTTAACGTGACCGACTTTTATCAGAAGCACCAGCAATCCCGGGCACAAAATGAGCTGATGAATTCAGGT
TTGTACCTGGTGCTGCTGCTTCACCTCTACGAGCAGAGGTTTGCAGAACTCATGAGACTCAATTACAACC
GAGTTGCAAGAGAGAGGAGAGACACAAAAGGGCAAAAGAAGGGCATCTCTGCATCCGCCAGCAGGGACCC
GCAGGGACCAAGGACCAGGTCCAGGAACACTCCACAGGACCACAGAACTCAGAGGCGCCGGCGAAGAAAG
GGGAAAACACTGGACCAGAAAGCCTTAGAGGAGCTGGATTTCCTGGAAGCAGCAAAAACCAAACTCCTGC
CATCTGCTGATATCAAAAGATAG
>g.016813t.1 CDS=2-4221	C-type mannose receptor 2(MRC2)[SwissProt]
ATGGTGGCCGCAGATGTGGGTCCAGACAGTCAGCAGAATACAGTGTGTAACCCTGACACGCTGGAGCAGG
AAGTCTCACGCTTGGCAGGGACTAGAAGAGGGCCTCAGAGACTTGGACAGCCATCTGTCCCTGCCCTTAG
CAGCACATCTAAATGTGTGGAAAGCTTCAAGCCCAATGTCTTCGTCATCTTCAGCCATGGACTGCAGGGC
TGCCTGGAGGCCCAGGGGGGGCAAGTCAGAGTCTCCTCATCCTGCAATGCCAGTCTTCCTGCCCAGCGCT
GGAAGTGGGTCTCCCGGAATCGGCTCTTCAACCTGGGCACCATGCAGTGCCTGGGCACAGGCTGGCCGGG
TACCAACACCACAGCATCCCTGGGCATGTACGAGTGTGACCGGGAGGCACTGAATCTCCGCTGGCACTGT
CGCACACTGGGTGACCAGCTGTCCCTGCTCCTGGGGGGTCGCACTGGCAACTTGTCCAAGGCTGGTGGCC
TTGAGCGTGGTGACCAGACCCGCAGCGGCCAGTGGCGCATCTATGGCAGCGATGAGGATCTGTGTGCGAG
GCCCTACTATGAGGTCTACACCATCCAGGGGAACTCCCACGGGAAGCCATGCACCATTCCCTTCAAGTAC
GATAACCAGTGGTTCCATAGCTGTACCAGCACAGGCCGTGAAGACGGGCACCTGTGGTGTGCCACCACCC
AGGACTACGGCAAGGACGAGCGCTGGGGCTTCTGTCCAATCAAGAGTAATGACTGTGAGACCTTCTGGGA
CAAGGACCAGCTGACGGACAGCTGCTACCAGTTTAACTTCCAGTCCACCCTGTCGTGGAGGGAGGCCTGG
GCCAGCTGCGAGCAGCAGGGGGCAGACCTGCTGAGCATCACGGAGATCCACGAGCAGACCTACATCAACG
GGCTCCTCACCGGCTACAGCTCCACGCTGTGGATTGGCCTTAATGACCTGGACACCAGCGGAGGCTGGCA
GTGGTCCGACAACTCGCCCCTGAAGTACCTCAACTGGGAGAGTGATCAGCCGGACAACCCGAGCGAGGAG
AACTGCGGGGTGATCCGCACGGAGTCCTCGGGCGGCTGGCAGAACCGCGACTGCAGCATCGCGCTGCCCT
ACGTGTGCAAGAAGAAGCCCAACGCCACCGCCGAGCGGCCGCCGCCGGATGTGTGGGCCAATGTGAAGGT
GGAGTGTGAGCCCAGCTGGCAGCCCTTCCAGGGCCACTGCTACCGCTTGCAGGCCGAGAAACGCAGCTGG
CAGGAGTCCAAGAAGGCATGTCTGCGGGGCGGGGGTGACCTGCTCAGCATCCACAGCATGGCAGAGCTGG
AGTTCATCACCAAGCAGATCAAGCAAGAGGTGGAGGAGCTGTGGATTGGCCTCAACGATTTGAAACTGCA
GATGAATTTTGAGTGGTCTGATGGGAGCCTTGTGAGCTTCACCCACTGGCACCCCTTTGAGCCCAACAAC
TTCCGGGACAGCCTGGAGGACTGTGTCACCATCTGGGGGCCGGAAGGTCGTTGGAACGATAGCCCCTGTA
ACCAGTCCTTGCCGTCCATCTGCAAGAAGGCAGGCCAGCTGAGCCAGGGGGCGGCCGAGGAGGACCACGG
CTGCCGGAAGGGTTGGACATGGCACAGCCCATCCTGCTACTGGCTGGGGGAGGACCAAGTAACCTACAGT
GAGGCCCGGCGCCTGTGTACCGATCACGGTTCCCAGCTGGTCACGATCACCAACAGGTTTGAGCAGGCTT
TTGTCAGCAGCCTCATCTACAACTGGGATGGCGAGTACTTCTGGACTGCCCTGCAGGACCTCAATAGCAC
CGGCTCCTTCCGCTGGCTCAGTGGGGATGAGGTCATGTACACCCACTGGAACCGGGACCAGCCCGGGTAC
AGCCGTGGGGGCTGTGTGGCCCTGGCCACGGGCAGCGCCATGGGGCTGTGGGAGGTGAAGAACTGCACGG
CATTCCGGGCTCGCTACATCTGCCGGCAGAGCCTGGGCACACCAGTGACACCGGAACTGCCTGGGCCAGA
TCCCACACCCAGCCTCACCGGCTCCTGTCCCCAAGGCTGGGGGTCAGACCCCAAACTCCGGCACTGCTAT
AAGGTATTCAGCTCTGAGCGGCTGCAGGATAAGAAGACCTGGGTGCAGGCCCAGGGGGCCTGCCAAGAGT
TGGGGGCCCAGCTGCTGAGCCTAGCCAGCTATGAAGAGGAACACTTTGTAGCCAACATGCTCAACAAGAT
CTTCGGTGAATCAGAGCCCGAGATCCACGAGCAGAACTGGTTCTGGATCGGCCTGAACCGTCGAGACCCC
GGAGCCGGGCAGAGCTGGCGCTGGAGCGACGGCTTGGGGTTCTCTTACCACAACTTCGACCGCAGCCGGC
ACGACGACGACGACATCCGGGGCTGTGCTGTGCTCGACCTGGCCTCCCTGCAGTGGGTGGCCATGCAGTG
CGAGACGCAGCTGGACTGGATCTGCAAGATCCCTCGAGGCACAGACGTGCGGGAGCCCGACGTCAGCCCC
CAAGGCCGGCGGGAGTGGCTGCGTTTCCAGGACGCCGAGTACAAGTTCTTCGAGCACCACTCCACGTGGG
CTCAGGCGCAGCGCATCTGCACGTGGTTCCAGGCCGAGCTGGCCTCCGTGCACAGCCAGGCGGAGCTGGA
CTTCCTGGGGCACAACCTGCAGAAGTTCTCCCGGGGCCAAGAGCAGCACTGGTGGATTGGCCTGCACACT
GCAGAGAGTGATGGGCGTTTCAGGTGGACAGATGGTTCCATTATAAACTTCATCTCCTGGGCACCTGGTA
AACCTCGGCCTATTGGCAAGGATAAGAAGTGTGTGTACATGACCGCCAGCAGAGAGGACTGGGGGGATCA
GAGGTGCCTGACAGCCTTGCCCTACATCTGCAAGCGCAGCAACAGCACTGGAGAGCCACAGCCCCCAGAC
CTGCCGCCCACGGCCCTGGGGGGCTGCCCCTCTGGCTGGAACCAGTTCCTTAACAAGGGCCAGGACCCCC
AGGACCGGGTGAAGTGGTCAGAGGCACAGTTCTCCTGTGAACAGCAAGAGGCCCAACTGGTCACCATTGC
AAACCCCTTAGAGCAAGCATTCATCACAGCCAGCCTGCCCAATGTGACCTTTGACCTTTGGATTGGCCTC
CATGCCTCTCAGAGGGACTTCCAGTGGGTGGAGCAGGAACCTCTGCTGTATACCAACTGGGCACCTGGGG
AGCCCTCTGGCCCTAGCCCTGCTCCCAGTGGCAACATACCGACGAGCTGTGCGGTGGTCCTGCACAGCCC
CTCCGCTCACTTCACTGGCCGCTGGGACGATCGGAGCTGCACAGAGGAGACGCACGGCTTCATCTGCCAA
AAGGGCACAGACCCTTCCCTGAGCCCGTCCCCAGCCGCGTCACCCCCAGCCCCAGGCACTGAGCTCTCCT
ACCTCAACGGCACCTTCCGGCTGCTGCAGAAGCCTCTGCGCTGGCACGACGCCCTCCTGCTGTGTGAGAG
CCGCAACGCCAGCCTGGCGCACGTGCCCGACCCCTACACCCAGGCCTTCCTCACACAGGCCGCCCGAGGG
CTGCGCACCCCACTCTGGATCGGTCTGACTAGCGAGGAGGGCTCCCGGCGGTACTCCTGGGTCTCGGAGG
AGCCGCTGAGCTACGTGAGCTGGCAGGACGGCGAGCCCCAGCAGCCGGGGGGCTGTGCCTACGTGGATGT
GGACGGGGCCTGGCGCACCACCAGCTGCGACACCAAGTTGCAGGGGGCTGTCTGTGGCGTGAACGGTGGG
CCCCCTCCTCCCCGAAGAATAAGCTACCATGGCAGCTGTCCCCAAGGGCTGGCTGACTCTGCATGGATTC
CCTTCCGGGAGCACTGCTACTCCTTCCACATGGAGCTGCTGCTGGGCCACAAGGAGGCGCTGCAGCGCTG
CCAGAGAGCGGGTGGGGCGGTCCTGTCCATCCTGGATGAGATGGAGAACGTGTTTGTCTGGGAGCACCTG
CAGAGCTCTGAGGGCCAGAGTCGGGGGGCCTGGCTGGGTATGAACTTCAACCCTAAAGCCGAGGAGAGCA
GCTTCTCTCCATCAGCCTTGATCCTCTACCGGCGGCGACAGAGCGTGGAGCGCGGGACCTTCGAGGGCGC
CCGGTACAGCCGCAGTGCCTCTGGCCCCGGCGAGGCCACGGAGAAGAACATTCTGGTGTCTGACATGGAA
ATGAATGAGCAGCAGGAGTAG
>g.016822t.1 CDS=2-2013	Serine/threonine-protein kinase tousled-like 2(TLK2)[SwissProt]
ATGACAAAGCCAGAGGCTGCCCGGGAACTTGATATTCCCACGGTCCTTTCCTCAGCAAGTGCCCGAATTG
GTCCAAGGGTATGGAAGGTCAGACAAGGAACAAAAAGTAAACTGCCATCCTCGGCCCTTTCAGCAGAAAT
GATGGAAGAATTGCATAGCCTGGACCCTCGACGGCAGGAATTATTAGAGGCCAGGTTTACAGGAGTTGGT
GTTAGTAAGGGGCCACTCAACAGTGAGTCTTCCAACCAGAGCTTGTGCAGCGTGGGGTCCTTGAGTGATA
AAGAAGTAGAGACTCCTGAGAAAAAACAGAATGACCAGCGAAACCGGAAAAGAAAAGCTGAACCATATGA
AACTAGCCAAGGGAAAGGCACTCCTAGGGGACATAAAATTAGTGATTACTTTGAGTTCAGTGGGACATGT
AGTGAGCTTGTTGACCAATCTTTGCTGGGGGAAGCGGGCCAGGAACCAGCCCTGGCAGAAGTGTTCCACC
AGTTGCACGATCCTCACCGCAACATTCCTTATCCAATCCCTTACCGAAGCCCTGGAAACTTGAAGTGTGA
AGGGTATCCTTTTGAACCCCCTGCCATCAGTGGACCTGTGATTATCTGCTTGGCATATTATACCCTGGAA
ATGGAGATTCAAGATCTGCAGCGGCGAGTAGAACAGCCCCTCTATGGCTTAGATGGCAGCGCTGCAAAGG
AGGTGTCAGAGGAGCAATCTGCTCTGCCCACCCTGATGTCAGTGATGCTAGCAAAACCTCGGCTTGACAC
GGAGCAGCTGGCACAGAGGGGAGCTGGCCTCTGCTTCACTTTTGTTTCAGCCAACTGTGATTTGAGGCGG
CAGATTGATGAGCAGCAAAAGATGCTAGAGAAGTACAAAGAACGATTGAATCGATGTGTGACAATGAGCA
AGAAACTCCTCATAGAAAAGTCAAAACAGGAAAAGATGGCATGTAGAGATAAGAGCATGCAAGACCGCTT
GAGATTGGGCCACTTTACCACTGTTCGACATGGGGCCTCTTTTACTGAACAATGGACAGATGGTTATGCT
TTTCAGAACCTTATCAAGCAGCAGGAAAGGATAAATTCACAGAGGGAAGAGATAGAAAGACAACGGAAAA
TGTTAGCAAAGCGGAAACCTCCTGCCATGGGACAGGCCCCTCCAGCAACCAATGAGCAGAAACAGCGGAA
AAGCAAGACCAATGGAGCTGAAAATGAAACGCATGCATGTAGGGAATACCGGATTCACAAAGAACTGGAT
CATCCCAGGATAGTTAAGCTGTATGATTACTTTTCACTGAAACTCTATTCCATGAATAAGCAACACACTG
ACTCGTTTTGTACAGTATTAGAATACTGTGAGGGAAATGATCTGGACTTCTACCTGAAACAGCACAAATT
AATGTCGGAGAAAGAGGCCCGATCCATTATCATGCAGATTGTGAATGCTTTAAAGTACTTAAATGAAATC
AAACCTCCCATCATACACTATGACCTCAAACCAGGTGTGGGAATAAGAGTTCTGGCCCCACAGTCTGGGT
TTGAAAGGATCATGGATGATGATAGCTACAATTCAGTGGATGGCATGGAGCTAACGTCACAAGGTGCTGG
TACTTATTGGTATTTACCACCAGAGTGTTTTGTGGTTGGGAAAGAGCCACCAAAGATCTCAAATAAAGTT
GATGTCTGGTCAGTGGGTGTGATATTCTACCAGTGTCTCTATGGAAGGAAGCCTTTTGGCCACAACCAGT
CCCAGCAAGATATTCTACAAGAAAATACGATTCTTAAAGCTACTGAAGTGCAGTTCCCGCCAAAGCCAGT
AGTAACACCAGAAGCAAAGGCGTTTATTCGACGATGCTTAGCCTACCGAAAGGAGGACCGCATCGACGTT
CAGCAGCTGGCCTGTGACCCCTACTTGCTGCCTCACATCCGAAAGTCGGTCTCCACGAGTAGCCCTGCTG
GAGCTGCTATCGCATCAACATCGGGGGCGTCCAATAATAGTTCTTCAAATTGA
>g.016840t.1 CDS=2-5430	.
ATGGATATCCCTGTAATCCCTGAAACTTTTCAGGAAGTGATAAAACATGCTAGTATAGACAAGAATGATG
AAATACAAGTAGAAGAATTTGGAAAAGTAGTAAAGGACATGTGTGATGCCTCCAGGTTAAAAGATGACAA
CATGGTAAATGTTAAAGACTGTATGAAGGCTTTGAAGAACACCCAGGAATTTTCCAACTTTATTGCATTG
AATAACATCATCGATACATTGGACTCTATGGAAGAAAGTGATCAGTCTTATAAGGACAAATATGCAGATA
CACTTGGAAACACCAATAGAATTTATTTCACTGATGAAATTCTTCAAGAAATACTGGATGATTCCTTTGT
TGAGGATTTTAGGAAAGAGACTTTGTCTTCAAATCTGAAACTACCAAAAGCAGATGGAGATAAAGATCAG
TTTTACATCAACATTCACAAAAATGATTTTAAAGTTATTCCGGACCTTCAGCAAAATTTAAATGCCATTG
GAATCTATTTAACAGATGATAAAATAAAGGAGGCCTTGGATAATACTAATCCTAATGAAATAGAAGATGC
ATGTAACATTGTTAATAGTGTCTTTGATGGGAATATTGAAGTTAAAGACCTTTTATCTGCCTTAGAGAGC
CTGGAGAAACCTTTAAGTAAAGAAAAACCCCAGGCGTTACTGAACTGTGCAACAGCTGATGCCTTAAACA
AAGTCACCAATGAGAAAGTTGATGTTGATGATGTAAAATCTATGCTGAAAGGCCTGGGAATATATTTCCC
AAAGGAAGAATTACAGGAGGTGCTTACATCCATTCCTCTTGATAAGGATGGAAAAGTAAATTTAGAAGAA
TTTATTGGCAATTTAATCAATTCAGGATCTTCAACTCTACCTGAAACTGCTGGAAATGTATCTCAGAATA
AAATGTTGGATGATGTGAAATCCATTAAGGCTAATGGGAAGGTTGAACTCAGCACATTGATGGATGCAGC
GACTGATGTTACAGGAGGAATTGTTGATGTGGCTGAATTAGACACTGCTTTGCAAAACATGGGAATTAAA
CTCACAGGAATGGAAAGTAACAATTTGTTAAAGAACCTACCTGTTGATGCATATGGGAGAATTGTAATGA
AAATGTTGTTTGATGGATTGAAAGCTTCTGCAGGTGGAAGGGTTGAAGGAAGTAAAGTCAATACTGTTTT
AGAAAACATGGGAATCAAGCTCACAGGAAAGGAGCTTCAAAATCTAACAGATAACCTACCAGTTGATGGT
TATGGGAAGGTTGATTTTGATAAATTGATGGATGGAGTGAAAACTCTTACAGGAGGGGAAATTGATGTCA
GTGATGTGGGAAATCATCTAGGAAACACAGGAATAGAGGTCACAAGAAAGGAATGGTTGACGCTGCTGAA
AAATCTACCAATAAATGTTGATGGGAAAGTTGATCTGAAACAGGTAATGGATGCAGTGAAATCTTTCACA
GCTAATGGAAAACTTGATCTGAGTAAAGTGATGGATGGAGTAAAAGCTATTATAGATGATGACAAGATCT
TTCAAAACAGGTTGCGAGAAGTTCTGAAGTCTCTAAAAGATGGGAAGATCAATACCAACGACTTGAGTGC
TATACTGGAAAATATGGGAGTCAAGATCTCAAATAAAGATCATAAGGCTCTGACTAAAAATTTCCCTGCT
GATGCTAATGGGATGATTGGTCTGAAAGAGGTGATGGATGGAGTAAAAGCTACTACAGGTGGGAAGGTCA
ATATCAACAACCCAGACACCACTCTGAGCAACCTGGGGATCAAGCTTGCAGATACGGAACTTAAAGATCT
GGCTAAAAACATGCACATTGGTGCTAATGGAAAGTTATATCATAATAGATTACTGAAGGCTATGAAGTCT
CTCAAAGGAGAAAAGATTGATTCTAGTGACCTACAAGATATTCTGAAAGACATGGGGATTGAGCTTGCAG
ATAAGGAGTACAAGCAACTGCTGAAAACACTGCCCTTTGATGGAGAGGAAGTTGTTGATGTCAACGACAT
AGGAACGGTTCTAGGAAACATGGGAGTAGAACTCACTGATAAGGAACTCTTGCAACTGGTGAAAAACCTG
CCAGTTGATATTAAAGGTAAAGTTGATCTGGAAAAGCTGATAAATGAAGTGAAATCTTTTTCAGGAGGCA
ATTTTGATGTCAATAAGCTGGATACTCTTTTAGAAAACATGGGAATCAGCATCAAAGAAAGAGAATTCAT
GGACCTGATAGAAAGACTGCCAGATGCTGCTGAAGGAAAGGTGTATCAAAAAAGGTTGCTAGATGGTGTG
AAGACTCTTAAAAGAGGAAAGATCGATGTCAATAACCTGAACACACTTCTGAGGAACATGGGGATCAAGC
TCAAAAATAAAGAATTTAAAAGTGTAGTACATCAACCTATGGATGATTATGGAAATGTATATAAAAATAG
ATTGCTAGATGATGTGAAATCTTTCAAAGGTGGAAAGGTTGATGTCAGTAACCTGGAAGACGCTTTAGAA
AACATGAAAATCAAGCTCCCGGATAAGAAACTTAAAGATTTGTCACAAAACCTACCAACTGATGGAATCA
AGATTCATGTTGATGAAGTAAGTGACATTTTGAAAAACACAGGGCTAGAACTCACACCTAAGGAACGCTG
GAAGCTGCTAAGAACTCTGCCAATTACTTCTGATGGAAAGGTATATCGCAGTCGATTGCTAGATGGCTTA
AAGACTTTCCAAGGTTGGAAAATTTTAGAGAATAAAATAGAATTCCTTCTGGAAAACTTGAACTATGATC
TTGAAGAGAAAGAAATCCAAGATCTACACAATCATCTGAAAATTGACAATAATGGAAATATTTCACTGAC
CTCCTTTATGAGTACAGCAAAGTTATTTTCTGGTGGTAAAATTAATGCCAGTGACAAACAACTCTATCTG
GAAAATGTAGGAATTGAACTAACAAGGAAAGAAAGCCAGGATCTACTGAACATACTGCCACTGGATGAAG
AGAGAAGAGTTAAACTGGATGAACTTCTGGATGAAGTACATGAACTTTTAGATCCTTCTGTCCCTTATGA
TACATATTTTGCCTTAAATCGTATTTTGTCAGGAGTGGAGCTTGATATTAATAACTTAGGACCCTTCGTG
GAAAATATGGACTTTGACCTGAAAAAGAGGAATTTCATGACCTGCTCAGCAACCTGCCTGCTGATGATGA
GGGGAAAATTGAATAATGTGGTAATGGACGAAGGAAAACTTTTTACAGCCAAGGGAAAGGTGTATGTGAA
CAGATTGATGAAAGAGTTAAGGTTTCTTGAAGATAATGGGAATATTGACTTAAATGTGTTGATGGATGAA
GTTAAAAATATTACAGGAAAACATGTCAGTGTCAAGAACCTGAACGCTATTGTAAAGAACATGGGGATTC
AGCTTGAGAAAGAGGACTACCAGGATTTACTGACCCAGCTGCCCATTGATGGAGAGATAGTTAATGTCAA
TGATCTGAACAATGTGCTGAGGAAAATGGGGCTAGTACTCACTGATAAGGAAAAGCAGCAGCTGCTGAAA
ACTTTCCCCATTCATACCAATGGAAAAGTACATAAAAATAGATTGCTAAAAGGTGTGAAGGCCATCAATG
GTGATAGAACAATTGGACTGAATCACTTGATGGATGCTATCAGTTACATCAAGGCAAAAGGGATGGTGCC
ACCACATAAGTTGGTGAAAACTGGACATGATACTGAAGCCTTCCAAGATGCCTACAACTTCTTTAACAAG
GATAAAACTGGCTGTATTGATTTACATGGAATGATGTGCACTTTAGCTAAGTTGGGAATGAATCTAACCA
AGCGTGATGTCTATAATGAATTAAGATGTGCTGATATTGATCGAGATGGGAAGGTGAATTTCTCAGACTT
TATAAAGGTGCTAACTGATAAGAACCTCTTCCTTAAAGCTGTGGGGTGCAATCCTCCTTCAGGTAGCCCA
TATTCAAAAATACCCGTCTTTCCATTGTTTCCTAATGTGGACGGGGTGGTGATGGGAAAGCCATTCAAAG
ACATACAGAAATTAGAAATGCTAAGGAAAAGAGAGCCGCTGAACTTCTTTGAGAACTATTTTTTCCATAA
AAGGGATTGGAAAACACAGGCAGAAAATATAAAGCCTATCGACCCAGTCTCAGGCTATCCAAGTGACATC
CTGGCTATTGACCAAATATTCAAGAAGAAGCAGAATTGGACGGTGATGGATGCAACTGCTATTAAACAGC
ATGTGAAAAGGGCTACAGATACCTATAACTTGGGAATTGCCCTTGAACACCGGAAAAACATGCTAAACCT
CTGGCGGAAGATCCGAGGGGATCTGATTGGAATAGACACTAAAAATGAGTCCTTTTATGACACCTTTTCT
ACCTATACGTGGTCCTGGAATGTTTGCCAAGAATTACTTTCACCGAAGGACTTAAGGGACAATGTGGAGT
GGTCGGAAGAGCAGGCCGCCGCGGCGGAGAGGAAAGTCCGGGAGAACAGTACCCAGCGGGTGTGCCAGGA
GAAGCAAGTTGATTATGAGGTCAATGCCCACAAATATTGGAATGAATTCTACAAAATCCACGAAAATGGA
TTTTTCAAAGATAGACATTGGCTTTTCACTGAATTCCCAGAGTTGGCACCCAGCCAAAACCAAAATCACT
TGAATGATTTGCTCCCAGAGAACAAGAGGAGTAAAGTACCTGAATGTAGAAGCAATGAGGATGGACCTGG
CTTACAAATAGAAGAACAACACAAGTGTTCTTCAAATAGCCTTGGACATAAAATGCAGATGCCTCCTGTG
GAAGAAAACGTAACTCAGAAACTCAGTCACCTGGAAATCTGTGTGGATGAGTTCCCTGGGTCCTCAGCTA
CCTACAGAATACTTGAGGTTGGTTGTGGTGTGGGAAACACAGTCTTTCCGATTTTACAAACTAACAATGA
CCCAGGACTCTTTGTTTACTGTTGTGATTTTTCTTCCACGGCTGTGGAACTGGTCCAGACAAATTCAGCA
TATGATCCTTGTCGGTGCTTTGCCTTTGTTCACGATCTATGTGACGAAGATAAGAGTTACCCAGTGCCCA
GGGATAGCCTTGATATCATCATCCTTATATTTGTTCTTTCAGCGGTTGTTCCAGACAAGATGCAGAAGGC
TATCAACAGGCTGAGCAGACTTCTGAAACCGGGAGGGTTGATGCTTCTGCGAGATTATGGCCGCTATGAC
ATGGCTCAGCTTCGGTTTAAAAAAGATGAGCTGGATACACTTTTCACTAATGCTGGACTGGAAAAGGTTC
AGAACCTGGTGGATCGCCGATTGCAAGTGAACCGAGGGAAACAACTGACAATGTACCGCGTTTGGATTCA
GTGCAAATACCGCAAGCCTCTCCTGTCCGGCACTGGCTAA
>g.016887t.1 CDS=2-2751	Integrin beta-3(ITGB3)[SwissProt]
ATGGAGGTGGGGATGACCTTCAGGATCCTGTCTGTCTTGGACCTTAGAGATCTATTTCCTGGAGGCTGGA
CTGGGATGGGGACTGTGGTACCAATGCCCCGCATCATGGGGCACGGCATGGTGGAGCTGGCATTGAGGCT
GATAGACTTCACTGCTGACCAGATCGAAGAGTTCAAAGAGGCTTTCTCGTTGTTTGACCGGACACCTACT
GGAGAGATGAAGATCACCTATGGGCAGTGTGGAGACGTACTGCGGGCACTGGGYCAGAACCCCACCAATG
CGGAGGTGCTGCGCGTCCTGGGCAAGCCCAAGCCTGAAGAGATGAATGCCAAGATGCTGGACTTTGAGAC
GTTCCTGCCAATCTTGCAGCACATCTCCCGCAACAAGGAGCAGGGCACCTATGAGGACTTTGTGGAGGGG
CTGCGTGTGTTTGACAAGGAGAGCAATGGGACAGTCATGGGTGCTGAGCTTCGCCATGTCCTTGCCACCC
TGGGAGAGAAGATGACTGAGGCCGAAGTGGAGCAGCTGTTGGCTGGGCAAGAGGATGCCAATGGCTGTAT
CAATTACGAAGTGTCCAACATCTGTACCACACGAGGTGTCCGCTCCTGCCAGCAATGTCTAGCTGTGAGT
CCTGTGTGTGCCTGGTGCTCAGATGAGGCCCTGCCTCTGGGCTCTCCCCGCTGTAACCTGAAGGAAAATC
TGCTGAAGGATAACTGTGCCCTGGAATCCATTGAGTTCCCCATCAGTGAGGTCCGCATCCTGGAGGCCAG
GCCCCTTAGCAACAAGGGTTCTGGAGACAGTTCCCAGATTACTCAAGTCAGCCCTCAGAGGATTGCGCTG
CGGCTCCGGCCAGATGATTCAAAGAATTTCTCCATCCAAGTTCGGCAAGTAGAGGATTACCCTGTGGACA
TCTACTACTTGATGGACCTGTCTTATTCCATGAAGGATGATCTGTCGAGCATCCAGAACCTAGGCACCAA
GCTGGCCTCCCAGATGCACAAGCTCACCAGTAACTTGCGGATTGGCTTCGGGGCTTTTGTGGACAAGCCT
GTGTCTCCATACATGTACATCTCCCCACCAGAGGCCCTCAAAAACCCCTGCTATGAAAGGGAAAGCCATT
GTGATGGCTCGGGCGATGTGAGGGGTTTGGAGTCTGAAAGTATGAAGACCACCTGTTTGCCTATGTTTGG
CTACAAACATGTGCTGACGCTAACTGACCAGGTGACCCGCTTCAATGAGGAAGTGAAAAAGCAGAGTGTG
TCACGGAACCGAGATGCCCCAGAGGGCGGCTTTGATGCTATCATGCAGGCTACAGTCTGTGATGATTATC
CCTCTCTGGGACTGATGACAGAGAAGCTATCCCAGAAAAACATCAATTTGATCTTTGCAGTAACGGAAAA
TGTGGTCAATCTCTACCAGAACTACAGTGAGCTCATCCCAGGGACCACAGTGGGGATTCTGTCTACGGAT
TCCAGCAATGTCCTTCAGCTCATTGTTGATGCTTATGGAAAAATCCGCTCTAAAGTGGAGCTGGAAGTGC
GTGACCTCCCCGAGGAGTTGTCTCTATCCTTCAACGCCACCTGTCTCAACAATGAGGTCATCCCGGGCCT
CAAGTCTTGTGTCGGCCTCAAGATTGGAGACACGGTGAGCTTTAGCATTGAGGCCAAGGTGCGAGGCTGC
CCCCAGGAGAAGGAGAAGTCCTTCACCATCAAGCCCGTGGGCTTCAAAGACAGCCTCACCGTCCAGGTCA
CCTTTGACTGTGACTGTGCCTGCCAGGCCCAGGCTGAGCCTTCCAGTCACCGCTGCAACAATGGCAATGG
GACCTTTGAGTGTGGAGTGTGCCTCTGTGGGCCTGGTTGGCTGGGGTCCCAGTGTGAATGCTCAGAAGAG
GACTATCATCCCTCCCAGCAGGACGAGTGCAGCCCCCGGGAGGGCCAGCCCGCCTGCAGCCAGCGGGGCG
AGTGCCTGTGTGGCCAATGTGTCTGCCACAGCAGTGACTTTGGCAAGATCACGGGCAAGTACTGCGAGTG
TGATGACTTCTCCTGTGTCCGCTACAAGGGGGAGATGTGCTCAGGCCATGGCCAGTGCAGCTGTGGGGAC
TGCCTGTGTGACTCCGACTGGACCGGCTACTACTGCAACTGTACCACGCGCACTGACACGTGCATGTCCA
GCAACGGGCTGCTGTGCGGCGGTCGGGGCAAGTGTGAGTGTGGCAGCTGCGTGTGCATCCAACCTGGCTC
CTACGGGGACACCTGCGAGAAGTGCCCCACCTGCCCTGACGCCTGCACCTTTAAGAAGGAGTGTGTGGAG
TGTAAGAAATTTGACCGAGGAGCTCTCCATGATGATAATACCTGCAACCGTTACTGTCGTGATGAGATTG
AATCTGTGAAGGAGCTTAAGGATACTGGCAAGGATGCAGTGAATTGTACATACAAGAATGAGGATGACTG
TGTCGTCAGATTTCAGTACTATGAAGACTCCAGTGGAAAGTCCATTCTCTATGTGGTAGAAGAGCCAGAG
TGTCCCAAGGGTCCTGACATCCTGGTGGTCCTGCTTTCAGTGATGGGGGCCATTTTGCTCATTGGCCTTG
CTACTCTGCTCATCTGGAAGCTCCTCATCACCATCCATGATCGGAAGGAGTTTGCTAAATTTGAGGAAGA
ACGAGCCAGAGCAAAATGGGACACAGCCAACAACCCACTGTATAAAGAGGCCACATCCACTTTTACCAAC
ATCACCTACCGGGGCACTTAA
>g.016911t.1 CDS=2-2073	Cell division cycle protein 27 homolog(CDC27)[SwissProt]
ATGACGGTGCTGCAGGAACCCGTCCAGGCTGCTATATGGCAAGCACTAAACCACTATGCTTACCGAGATG
CAGTTTTCCTTGCAGAACGACTGTATGCAGAAGTACACTCAGAGGAAGCCTTGTTTTTATTGGCAACCTG
TTATTACCGCTCAGGAAAGGCATATAAAGCATATAGACTCTTGAAAGGACACAGTTGTACTACACCGCAG
TGTAAATACCTGCTTGCAAAATGTTGTGTTGATCTCAGCAAGCTTGCAGAAGGGGAACAGATCTTATCTG
GTGGAGTTTTTAATAAGCAGAAAAGCCATGATGATATTGTTACTGAGTTTGGTGATTCAGCTTGCTTTAC
TCTTTCATTGTTGGGACATGTATATTGCAAGACAGATCGGCTTGCCAAAGGATCAGAATGTTACCAAAAG
AGCCTTAGTTTAAATCCTTTCCTCTGGTCCCCCTTTGAATCATTATGTGAAATAGGTGAAAAGCCAGATC
CTGACCAAACATTTAAATTAACATCTTTACAGAACTTTAGCAACTGTCTGCCCAGCTCATGTACAACACT
AGTATCTAATCATAGTTTATCTCACAGACAGCCTGAGACCGTTCTTACAGAAACACCTCAAGACACAATT
GAATTAAACAGACTGAATTTAGAATCGTCCAATTCAAAGTACTCCTTGAATACAGATTCCTCAGTGTCTT
ACATTGATTCAGCTGTAATTTCACCAGATACTGTCCCTCTTGGAACAGGAACTTCCATATTATCTAAACA
GGTTCAAAATAAACCAAAAACTGGTCGAAGCTTATTAGGAGGACCAGCTGCTCTTAGCCCATTAACCCCA
AGTCTGTTGCCAGAATCGGCCAAACTGGAACAAAATCTGTCTTCTCACAGAGTGGAAATAGTCGAGAGTA
CAACACCTCAGGTATTGAGCCCCACTATCACATCTCCCCCAAACGCACTGCCTCGAAGAAGTTCACGACT
TTTTACTAGTGACAGCTCTACAACCAAGGCCTGGTGTGCTGCAGGGAACTGTTTCAGTTTGCAACGGGAA
CATGATATTGCGATTAAATTCTTCCAGAGAGCTATCCAGGTTGATCCAAATTATGCTTATGCCTATACTC
TATTAGGGCATGAGTTTGTATTAACTGAAGAATTAGACAAAGCATTAGCTTGTTTTCGAAATGCTATCAG
AGTCAATCCGAGACATTATAATGCATGGTATGGTTTAGGAATGATTTATTACAAACAAGAAAAATTCAGC
CTTGCAGAAATGCATTTCCAGAAAGCACTTGATATCAACCCTCAAAGTTCAGTTCTACTTTGCCACATTG
GAGTAGTTCAGCATGCACTGAAAAAATCAGAGAAGGCTTTGGATACCCTAAACAAAGCCATTGTTATTGA
TCCCAAGAACCCTCTATGCAAATTTCACAGAGCCTCAGTTTTATTTGCAAATGAAAAATATAAGGTTTAC
AAGAAGTTAGGTCAAACGCACCTCGCCCTGATGAATTTCTCTTGGGCTATGGATTTAGATCCTAAAGGAG
CCAATAACCAGATTAAAGAGGCAATTGATAAGCGCTACCTTCCAGATGATGAGGAGCCAATAACCCAAGA
AGAACAGATCAAGTGGTTGAAAACAAGAGATGCCAGAAAAATTGATAAAGAGGTTGATGCCGTCTTGAAG
TATCTGAAACAACAGTGTCATGCCCARAAAATTGRCATTGTGGGATTCTGCTGGGGTGGCGKGGCCRTCC
ATCACGTGATGATGAAGTACCCAGAATTCAGGGCAGGGGTGTCYGTCTACGGCATCATCAAGGATTCTGA
AGACGTGCACAGTTTAAAGAACCCCACATTGTTCATTTTTGMTGAAAATGATGCTGTGATTCCTCTTGAG
CAAGTGTCTTTGTTGACTCAGAAGTTGAAAAAACACYGCAAAGTGGAATATCAAATTAARACATTTTCTG
GGCAAACCCATGGCTTCGTGCATSGAAAGAGAGAAGATTGTTCAGCAGAAGACAAGCCCTATATAGATGA
AGCAAGAAGGAATTTGATTGAGTGGTTGCACAAGTACGTTTAG
>g.017008t.1 CDS=2-3204	KAT8 regulatory NSL complex subunit 1(KANSL1)[SwissProt]
ATGGCTGCGATGGCGCCCGCTCTCACTGACGCAGCAGCTGAAGCACACCATATCCGGTTCAAACTGGCTC
CCCCATCCTCCACTTTGTCCCCTGGCAGTGCCGAAAATAACGGCAACGCCAACATTCTTATTGCTGCCAA
CGGAACCAAAAGAAAAGCCATTGCTGCAGAGGATCCCAGTCTAGACTTCCGAAATAATCCTACCAAGGAA
GACTTGGGAAAGCTGCAACCACTGGTGGCATCTTATCTCTGCTCCGATGTAACATCTGTGCCCTCAAAAG
AGTCGTTGAAATTGCAAGGTGTCTTCAGCAAGCAGACAGTCCTTAAATCTCATCCTCTCTTATCTCAGTC
CTATGAACTCCGAGCTGAGCTGTTGGGGAGACAGCCAGTTTTGGAGTTTTCCTTAGAAAATCTTAGAACC
ATGAATACGAGTGGTCAGACAGCTCTGCCACAAGCACCTGTAAATGGGTTGGCTAAGAAATTGACTAAAA
GTTCAACACATTCTGATCATGACAATTCCAGTCCCCTCAATGGGGGAAAACGAGCTCTCACTTCATCTTC
TCTTCAAGGGGGTGAAGTGGTGGCATCTGAATCTGGGGACTTGAAGGGGGGTATGACCAATTGCACTCTT
CCACATAGAAGCCTTGATGTAGAACACACAACTCTATTTAGCAATAATAGCACTGCAAACAAATCTTCTG
TAAATTCCATGGAACAACCGGCACTTCAAGGAAGCAGTAGGTTATCACCTGGCACAGACTCCAGTTCTAA
CTTGGGGGGTGTCAAATTAGAGGATAAAAAGTCTCCCCTGTCTTCCATTCTTTTCAGTGCTTTAGATTCT
GACACAAGGATAACAGCTTTACTACGGAGGCAGGCTGATATTGAGAGCCGTGCCCGCAGGTTACAGAAGC
GCTTACAGGTTGTGCAAGCCAAGCAGGTGGAGAGGCATATACAGCATCAGCTGGGTGGATTTTTAGAGAA
AACTTTGAGCAAACTGCCAAACTTGGAATCCTTGAGGCCCCGGAGCCAGTTGATGCTGACTCGAAAGGCT
GAAGCTGCATTGAGAAAAGCTGCCAGTGAGACCACCACTTCAGAGGGACTTAGCAATTTCCTGAAAAGTG
ATTCGATTTCAGAAGAATTGGAGAGATTTACAGCTAGTGGTATAGCCAACTTGAGGTGCAGTGAACGAGC
ATTTGACTCAGACGTCACTGACAGTAGTTCAGGAGGAGAGTCTGATATTGAAGAGGAAGAACTGACCAGA
GCTGATCCTGAGCAACGCCATGTACCCTTGAGGCGCAGGTCAGAATGGAGATGGGCTGCAGACCGAGCAG
CTATTGTCAGCCGCTGGAACTGGCTTCAGGCTCATGTTTCTGACTTGGAATATCGAATTCGGCAGCAAAC
AGATATTTACAAACAGATACGTGCTAATAAGGGATTGATAGTTCTTGGGGAGGCACCTCCCCCGGAGCAT
ACAACAACAGACTTATTTCTTCCACTTAGTTCTGAGGTGAAGACAGATCATGGGAATGATAAATTGATTG
AGTCTGTTTCTCAGCCACTGGAAAACCATGGTGCCTCTGGTCATCCTTCAGAGTCATTGTCTACCAAATC
ATGTGGAGCATTGAGACCTGTCAATGGAGTTATTAACACTCTACAGCCTATCTTGGCAGACCACATTCCA
GGTGACATCTCTGATGCTGAGGAACAATTACAAAAAAAGCAACGACTCAATCTAGTTTCTTCATCAACTG
ATGGCACCTGTGTGGCAGCCCGAACACGTCCTGTGCTGAGCTGTAAGAAACGAAGGCTTGTTCGACCCAA
TAGCATCGTTCCTCTTTCCAGGAAGGTTCACCGGAACAGCACAATGCGCTCTGGCTGTGATGTGAACCCC
TCCTGCGCACTGTGTGGCTCAGGCAGCACCATCACCATGCCTCCAGAAATTCACTATGAAGCCCCTCTGT
TGGAACGCCTTTCCCAGTTGGACTCTTGTGTTCACCCAGTCCTAGCATTTCCAGATGGGGAAATTGCTCT
TGATTGTGCTGAATATCTCAACTCCAAGGCACAAGGTGGTATTCTTCCAATTGTAGCAGCTTCTACTTCA
GAGCATTCAGATGTTCCCACAAGCCTGCACTTCCAGAGCATGCTGAAATCTCAGTGGCAGAACAAGCCTT
TTGACAAAATCAAACCTCCCAAAAAGTTTTCACTTAAGCACAGAGCACCCATGCCAGGCAGCCTGCCAGA
TCCAACTCGTAAAGACAGGCACAAGTTGGTCAACTCCTTCCTAACAACAGCCAAGCTGTCCCATCACCAA
ACCCGGCCTGACAGGACCCACAGGCAGCACTTAGACGATGTGGGGGCTGTGCCTATGGTGGAGCGAGTGA
CAGCGCCAAAAGCAGAGCGCTTGCTCAACCCACCACCACCTGTGCATGACCCAAACCACAGCAAAATGAG
ATTGCGAGACCATTCATCTGAGAGAAGTGAAGATTTGCGCCTCCCTTTTAAATTCACCTTTGTCTTACAG
CAGCCAGTGAGGAGAAGAAGGGGAGAGAGCTCATTCGACATTAACAACATTGTCATCCCAATGTCTGTTG
CTGCAACCACTCGTGTAGAAAAACTACAGTACAAAGAGATCCTTACTCCCAGCTGGCGGGAGGTCGATCT
TCGGTCTCTGAAGGGGAGTCCTGATGAGGAAAATGAGGAGGTTGAAGACCTATCTGATGCAGCCTTCGCC
GCTCTACATGCCAAATGTGAGGAAATGGAGAGGGCTCGGTGGCTGTGGACCACGAGTGTGCCACCCCAGC
GGCGGGGCAGCAGCAGCCACTCCTTGTCAGAGTTCTCCCACGGCCAGTCCCCTAGGAGCCCCATTAGTCC
AGAACTGCACTCGGCGCCCCTCACTCCCGTGGCTCGGGATGCTCTACGACACCTAGCCAGCGAGGACACC
CGTTGTTCCACGCCAGAGCTGGGCCTGGACGAGCAGTCTGTCCAGCCGTGGGAACGGCGAACCTTCCCCT
TGGCGTACAGTCCCCAGGCAGAGTGTGAGGACCAGCTGGATGCGCAGGAGCGGGCAGCCCGCTGCACTCG
GCGCACCTCAGGCAGCAAGACTGGCCGAGAGGCGGAGGTAGCACCCACCTCACCTCCCGTTGTCCCCCTC
AAGAGTCGGCATTTGGCAACAGCGGTCACAGCTCAGCGTCCAACTCACAGATGA
>g.017016t.1 CDS=2-2421	Microtubule-associated protein tau(MAPT)[SwissProt]
ATGGCCGGGGCCGTGGTCACCATGTCCTGCTCCGTCATGCTGCTGCTCTACTTCTTCTACGACGGCTTCG
TCTACGACACCCTGGGGGTGGCCTACTGCCTTTTCGTCCTGCGGCGGGTGCGGCTGCCCACGCTCAAGAA
CTGCGCGTCTTTCCTGCTGGCCCTGCTGGCCTTTGACGTCTTCTTCGTCTTCATCACGCCCCTCCTCACC
AGGACCGGGGAGAGCATCATGGTGGAGGTGGCCTCGGGCCCCGTGGATTCCTCGAGCCACGAGAGGCTCC
CCATGGTGCTCAGGGTGCCGCGGCTGAGCTTCTCCGCCCTGACCCTGTGCGACCAGCCCTTCTCCATCCT
CGGCTTCGGTGACATCGTGGTCCCTGGCTTTCTGGTGGCCTACTGTCACCGCTTTGATGTGCAGATCCGG
TCGCGCCAGGTCTACTTTGTGGCCTGCACCGCGGCCTATGCCGTGGGCCTGCTGGTCACTTTCGTCGCCA
TGGTCCTCATGCAGATGGGCCAGCCCGCCCTACTGTACCTGGTGTCCAGCACCCTGCTCACCAGCCTGGC
TGTGGCCGCCTGCCGCCAAGAGCTCACCCTCTTCTGGACCGGCCAGCCCAGAGCCAAGACGCCCGCCCAG
CCCGTGGCGGGGCTCCATGACGCCCCTTCATTTGGCTCTGAGCAGAAGCAGGAGGAGACGGCAGAYGTCC
ACACAGCGGGCAAGTTGGAGGGGGCCACCGGCCACCTGGCAGGGGACTTGGACAGCAACCTGGAGGAGGA
CGAGGCCGAGGCCACCACCGCATCTGAGGATGAGGCCAGTGGTCTGGATGTCCACAGTGATAGCTCTGAG
GGCTGGAGCGATGCCAACCTGGACCCCGATGAGCTGCCTCAGGCCTCCCCCGGGTCCTCGGAGGAGCTCG
GACATCAGACTGGAGCRCTCTGGCAAGACGTGACAGCGCCCTTAGTGGATGAGGGAACCCCCGGCGAGCA
GGCGGCCGCTCAGCCCCCCATGGAGATCCCAGAAGGAGCCACAGTAAAGCTGATTGATTTTGGTGCTGTG
GAAGATGTGGTCTTCTTCATTTGGGGAGGCCCTCGGGACTCCCACCAGGAGTGGGGACTGAAGCCAGGGG
ATGGGATCACGGGGGGTCTGGCCTTTCCGAAGCCCACCTCCCCTGGATGTCTCCAGACAGAGTCTGGGAG
TGACAAGGCTGTCCAGGAGAGCCTCCTCGGGGAGCCAGGGCGCCATAGAGGTGAGGCTGCCCACCCGGGC
ACCCTAGGTCAACCCCACCAGCATGTGTCCTACGGCCCCAGGGAGGCCACACAGCAGCCTTCGGGGACGG
AACCTGAGGACACAGAGGGAAGTCGCCACGGCTTGGAGCTGCTGGAGCACCAGCTTCTGGGGGACCTGTG
CCAGGAGGGGCCGCCTCTGAAGGGGGACCATGACAAAGAGAGGCGGGGGGGCAAGGATTTCGACGAAGAC
CGCGATGTGGATGAGTCCTCGCCCCAGGACTCCCCTCCCTCCCAGGTCTCCCCGGGTCAGCAGAGCTCCC
CAACCCGAGGGGGGCCACCCCCCGACACCGTTTCCAGAGGAGCCCCTGGCTTCCCCGGTTTTTCAGCTGA
GGGTGCCATCCGCCTCCCTGTCGATTTCCTCTCCAACGTCTCCACAGAGCTCGAGGCGTCAGAGCCCCCC
GGGCCCGGCGCAGGGCCCACGGTGGAAGGGCAGGCCACGCCCCCCGAGTTCACCTTCCACGTGGAGATAA
AAGCCAACGTGCAGAAGGAGCAGGGACATTCAGAGGTGGATTTGGAAGGGGCTGCCCTTCCAGGGCCCCC
CGGAGAGGAGCGAGAGCCCCAGGGCCCTTCTGAGGGAGAGGACACAAAAAAGACTGACCTTCCAGAACCA
TCTGAAAAGCAGCCCACAGCTGTTCTGCCAGAGAAGCCCGTCAGCCGGGTCCCTCAACTCAAAGCTCGCA
TGGTCAGTAAAGGCAAAGATGGGACTGGAACTGATGACAAAAAAGCCAAGGTGCAAATAGTGTACAAACC
AGTGGATCTGAGCAAGGTGACCTCCAAGTGCGGCTCATTAGGCAACATCCATCATAAGCCAGGAGGCGGT
[truncated: 22,938,303 more chars]
