# Supplementary material for: Inter-Island Whole-Genome Comparison Reveals Micro-Evolutionary Dynamics of the Red Fox, Stimulated Through Post-Glacial Sea-Level Alterations
Source: Genome Biol Evol. 2025 Aug 21;17(8):evaf152. doi: 10.1093/gbe/evaf152 (PMC12368961; doi:10.1093/gbe/evaf152)
Supplement: evaf152_Supplementary_Data [file evaf152_supplementary_data.zip › File S1.xlsx]

## Sheet: Table S1
	Supplementary Table S1 Sample list of the Hondo red fox for WGS. Serial number in a previous mtDNA study (Watanabe & Yamazaki, 2024), locality, collection date, mtDNA haplotype determined by the previous study, and provider (specimen name) are presented. All samples are wild male muscle tissues and belong to a western (HNb) subclade at the mtDNA phylogeny.
	sample name (abbr.)	no.	locality	date	mtDNA haplotype	provider (specimen name)
	central Honshu (HNSc)	16	Tateyama Town, Toyama Pref.	December, 2015	C11_D17	Tateyama Caldera Sabo Museum (S015002)
	western Honshu (HNSw)	76	Okayama City, Okayama Pref.	March, 2018	C10a_D15	Kurashiki Museum of Natural History
	Shikoku (SKK)	90	Yusuhara Town, Kochi Pref.	February, 2013	JC03_JD02	Yokogurayama Natural Forest Museum (H24-206)
	Kyushu (KS)	96	Yatsushiro City, Kumamoto Pref.	January, 2016	C10a_D16	Kumamoto Prefecture Museum Network Center

## Sheet: Table S2
	Supplementary Table S2 Quantity and quality of sequencing data from four Hondo red fox samples. The number of reads Nread, number of bases Nbase, and proportions of > Q20 and > Q30 bases are tabulated for raw and post-QC data. Additionally, the rate of duplicate reads is presented.
	sample	raw					post-QC				duplication rate [%]
		Nread (×106)	Nbase [Gbp]	> Q20 [%]	> Q30 [%]		Nread (×106)	Nbase [Gbp]	> Q20 [%]	> Q30 [%]
	HNSc	798.9	119.84	96.08	89.95		698.21	84.17	98.69	95.2	2.9
	HNSw	821.56	122.97	97.66	92.99		764.82	98.63	99.26	96.43	1.44
	SKK	527.74	71.99	94.93	87.09		461.21	47.92	98.89	94.96	2.23
	KS	827.43	123.84	97.22	91.79		767.83	98.83	99.15	95.87	1.25

## Sheet: Table S3
	Supplementary Table S3 Gene prediction and functional annotation from four Hondo red fox genomes based on 18 pseudomolecules. The number of protein-coding genes (of which those with identified function), rRNA, tRNA, and repeat regions are presented.
	sample	gene (annotated)	rRNA	tRNA	repeat
	HNSc	15,653 (11,595)	30	245	1395856
	HNSw	15,641 (11,566)	29	243	1394343
	SKK	15,634 (11,561)	29	244	1402334
	KS	15,678 (11,615)	29	245	1396800

## Sheet: Table S4
	Supplementary Table S4 Pairwise genomic distance between the four Hondo red foxes based on ~2.4 Gbp assembly of 18 pseudomolecules. Hamming and MinHash distances are presented below and above the diagonal, respectively. The significance of the MinHash value is denoted by an asterisk (P < 0.01).
	sample	Hamming/MinHash distance (×10-4)
		HNSc	HNSw	SKK	KS
	HNSc		15.01*	17.18*	17.39*
	HNSw	15.27		15.26*	16.14*
	SKK	17.35	15.4		18.32*
	KS	17.34	16.16	18.34
